# Supplementary material for: Synthesis of a highly thermostable insulin by phenylalanine conjugation at B29 Lysine
Source: Commun Chem. 2024 Jul 23;7:161. doi: 10.1038/s42004-024-01241-z (PMC11266353; doi:10.1038/s42004-024-01241-z)
Supplement: Supplementary file 3 — Supplementary data 1 [file 42004_2024_1241_MOESM3_ESM.xlsx]

## Sheet: Fig 2a
HI
Time (h)	1st	2nd	3rd	Mean	Dev
0	0.0619498	0.0602037	0.0641303	0.0620946	0.00196731
12	0.0797341	0.0781418	0.0837709	0.0805489	0.00290164
24	0.0846233	0.0841212	0.0861716	0.084972	0.00106872
36	0.760236	0.764042	0.809954	0.778077	0.0276713
48	1	1	1	1	0
AcHI
Time (h)	1st	2nd	3rd	Mean	Dev
0	0.0578877	0.0564552	0.0575179	0.0572869	0.000743693
12	0.681905	0.697616	0.658908	0.679476	0.019468
24	0.72613	1.12692	0.715541	0.856196	0.234511
36	1.12459	1.00847	1.11113	1.0814	0.0635169
48	1.00784	0.718711	1.15948	0.962012	0.223932
PhacHI
Time (h)	1st	2nd	3rd	Mean	Dev
0	0.0628065	0.0631934	0.0557911	0.060597	0.00416651
12	2.09669	2.31234	2.56299	2.32401	0.23337
24	2.73421	2.72508	2.66438	2.70789	0.0379555
36	2.82691	2.49432	2.71915	2.68013	0.169697
48	2.76524	2.48233	2.72295	2.65684	0.152606
AHI
Time (h)	1st	2nd	3rd	Mean	Dev
0	0.0605613	0.0612812	0.0557069	0.0591831	0.00303196
12	0.0871935	0.0894784	0.0891619	0.0886113	0.00123797
24	0.0651551	0.0655608	0.0912116	0.0739758	0.014928
36	0.170724	0.174404	0.181637	0.175588	0.00555213
48	0.332053	0.350492	0.362137	0.348227	0.0151691
FHI
Time (h)	1st	2nd	3rd	Mean	Dev
0	0.0600295	0.0600671	0.0557349	0.0586105	0.00249039
12	0.0685968	0.0693245	0.0662642	0.0680618	0.00159874
24	0.0565879	0.0712367	0.0673171	0.0650472	0.00758362
36	0.0872526	0.0894784	0.0844307	0.0870539	0.0025297
48	0.154225	0.156253	0.145332	0.151937	0.00580901

## Sheet: Fig 2b
Wavelength (nm)	HI_0h	HI_10h	HI_48h
300	0.05955	0.56243	-0.33034
299	-0.05496	0.57878	0.4711
298	-0.14048	0.60492	0.87379
297	-0.18405	0.48785	0.49429
296	-0.2041	0.46181	0.30566
295	-0.25915	0.38788	0.47217
294	-0.20716	0.38379	0.44848
293	-0.30554	0.43536	-0.09171
292	-0.35774	0.49417	0.5503
291	-0.4047	0.59222	0.4103
290	-0.42919	0.71331	0.47422
289	-0.4455	0.81495	0.26923
288	-0.40596	0.82673	0.60374
287	-0.36918	0.81851	0.47383
286	-0.32597	0.94815	0.29916
285	-0.35923	0.89492	0.25538
284	-0.42034	0.9308	0.25919
283	-0.53367	1.01637	1.20572
282	-0.55842	1.01096	0.10002
281	-0.60346	0.94517	0.29238
280	-0.63266	1.02696	0.43866
279	-0.60064	0.99477	0.70758
278	-0.53387	0.96314	0.26167
277	-0.44496	1.00472	0.76719
276	-0.34917	0.96008	0.77926
275	-0.32968	0.87929	0.71258
274	-0.46087	0.81467	0.56085
273	-0.55481	0.90733	0.7495
272	-0.598	0.77826	0.18976
271	-0.6918	0.75907	0.61025
270	-0.67754	0.83796	0.43118
269	-0.74052	0.79103	0.70743
268	-0.73908	0.8196	0.15167
267	-0.75706	0.76114	0.60081
266	-0.71544	0.67683	0.6825
265	-0.64188	0.62503	0.14325
264	-0.66364	0.5269	0.58161
263	-0.62642	0.47908	0.00149
262	-0.56024	0.4198	0.51142
261	-0.51563	0.45085	0.08249
260	-0.35179	0.46873	0.20624
259	-0.33103	0.45983	0.45484
258	-0.23468	0.44086	0.82994
257	-0.19059	0.4045	0.28171
256	-0.09837	0.36969	0.30647
255	-0.11346	0.38803	0.61618
254	-0.12965	0.35568	0.28531
253	-0.08332	0.29184	0.32859
252	-0.11111	0.28678	0.03138
251	-0.26883	0.33569	0.04353
250	-0.24325	0.29032	0.03443
249	-0.35019	0.20812	-0.13309
248	-0.38496	0.14494	0.29044
247	-0.50672	0.05036	0.28886
246	-0.74896	-0.06017	-0.30816
245	-1.11759	-0.11402	-0.20206
244	-1.34764	-0.20487	0.28637
243	-1.75958	-0.45765	0.04452
242	-2.30702	-0.63287	-0.19571
241	-2.91749	-0.77842	-0.48731
240	-3.63574	-1.18324	-0.80879
239	-4.53285	-1.54071	-1.48102
238	-5.65453	-1.80217	-0.63461
237	-7.05428	-2.35231	-2.0727
236	-8.6523	-2.83197	-2.48077
235	-10.3637	-3.37644	-2.61099
234	-12.2508	-3.91991	-2.76081
233	-14.2116	-4.65793	-3.86516
232	-16.2216	-5.43609	-3.7921
231	-18.2307	-6.23239	-4.62949
230	-20.3299	-7.09396	-5.3029
229	-22.2754	-7.95839	-6.25486
228	-24.3753	-8.82342	-7.4245
227	-26.3293	-9.85583	-7.22734
226	-27.8897	-10.741	-8.58724
225	-29.0914	-11.6933	-8.78769
224	-30.2174	-12.444	-9.64101
223	-30.6067	-13.1549	-10.8931
222	-30.8999	-13.7558	-11.7187
221	-31.0635	-13.9329	-11.9834
220	-31.0011	-14.0046	-12.6719
219	-31.0297	-14.0347	-12.0768
218	-31.5172	-13.7176	-11.8244
217	-31.8416	-13.403	-11.5796
216	-32.2233	-12.7345	-11.3387
215	-32.8077	-12.126	-11.5569
214	-33.7547	-11.2858	-11.0494
213	-34.8493	-10.0782	-10.1913
212	-36.6207	-8.68515	-8.41766
211	-38.2534	-6.91583	-7.75737
210	-39.539	-4.84451	-5.91163
209	-40.2759	-2.2644	-3.09406
208	-40.2923	0.66645	-1.89538
207	-37.9305	3.98462	1.48897
206	-32.7565	7.78914	4.88724
205	-27.3068	11.3312	6.33139
204	-19.2664	14.7931	9.80447
203	-9.44752	17.9727	11.4579
202	-0.48825	20.6314	13.8151
201	14.6972	22.9826	11.8979
200	26.7671	24.9276	12.8755
199	34.777	26.2791	12.2389
198	38.6512	26.9462	12.8417
197	39.5266	27.4271	10.1487
196	37.6857	27.5841	12.1711
195	32.2332	27.3981	8.39843

## Sheet: Fig 2c
Wavelength (nm)	FHI_0h	FHI_10h	FHI_48h
300	-0.08314	-0.06403	-0.01334
299	-0.17712	-0.01903	0.0622
298	-0.24716	0.05936	0.15524
297	-0.21164	-0.0272	0.07866
296	-0.17917	-0.08873	0.0696
295	-0.19467	-0.11213	0.00261
294	-0.20567	-0.17884	-0.09133
293	-0.25892	-0.15126	-0.14557
292	-0.33475	-0.13414	-0.09876
291	-0.42992	-0.14817	-0.02651
290	-0.49759	-0.14056	0.03769
289	-0.62894	-0.10947	0.15974
288	-0.66349	-0.17858	0.18511
287	-0.61562	-0.28511	0.15017
286	-0.59954	-0.29158	0.17352
285	-0.60232	-0.31394	0.10545
284	-0.62232	-0.36687	0.03045
283	-0.76519	-0.35969	-0.01973
282	-0.76687	-0.40775	-0.06527
281	-0.86217	-0.43713	-0.15353
280	-0.84816	-0.39599	-0.08506
279	-0.78888	-0.42673	-0.07604
278	-0.72718	-0.46797	-0.1224
277	-0.7417	-0.44148	0.0049
276	-0.70608	-0.51145	-0.09408
275	-0.69532	-0.56596	-0.14392
274	-0.77573	-0.58125	-0.24009
273	-0.91428	-0.52811	-0.25395
272	-0.85405	-0.59358	-0.35182
271	-0.9786	-0.52472	-0.36279
270	-0.9019	-0.48242	-0.22663
269	-0.85065	-0.45215	-0.19049
268	-0.90163	-0.38017	-0.10708
267	-0.92891	-0.42263	0.0412
266	-0.87223	-0.4401	-0.03728
265	-0.85548	-0.43148	-0.04766
264	-0.86875	-0.42788	-0.0778
263	-0.85704	-0.48117	-0.08829
262	-0.73836	-0.4741	-0.09161
261	-0.68988	-0.39915	-0.05124
260	-0.54508	-0.34976	0.03504
259	-0.44665	-0.26676	0.10184
258	-0.45762	-0.21311	0.1326
257	-0.36038	-0.17662	0.16409
256	-0.25426	-0.15162	0.1099
255	-0.24961	-0.19853	0.10136
254	-0.32076	-0.22816	0.0445
253	-0.28205	-0.34496	-0.04019
252	-0.2191	-0.23265	0.01995
251	-0.37887	-0.20134	0.04823
250	-0.50321	-0.22779	0.03225
249	-0.64367	-0.26362	0.07065
248	-0.84712	-0.32956	-0.03595
247	-0.99687	-0.40338	-0.09642
246	-1.19343	-0.58839	-0.24601
245	-1.51787	-0.78753	-0.46385
244	-1.9455	-1.05582	-0.73058
243	-2.34221	-1.57533	-1.16041
242	-2.91266	-2.08454	-1.55198
241	-3.65921	-2.83179	-2.10521
240	-4.59897	-3.82515	-2.83587
239	-5.5777	-4.99624	-3.69296
238	-6.97955	-6.15812	-4.67639
237	-8.43997	-7.66314	-5.83891
236	-10.2641	-9.26811	-7.18107
235	-12.2316	-10.9792	-8.59249
234	-14.4862	-12.9908	-10.0984
233	-16.7453	-15.2353	-11.9201
232	-19.1513	-17.5925	-13.6627
231	-21.5927	-19.9377	-15.4403
230	-24.2166	-22.3568	-17.3599
229	-26.6931	-24.7037	-19.3363
228	-29.2257	-26.6626	-21.1121
227	-31.3321	-28.8026	-22.8944
226	-33.423	-30.4789	-24.5419
225	-34.8188	-31.8571	-25.9009
224	-36.1241	-32.9829	-27.0811
223	-36.574	-33.5057	-27.9376
222	-36.7835	-33.8893	-28.3407
221	-36.6003	-33.6502	-28.3675
220	-36.3851	-33.4431	-28.375
219	-36.1647	-33.09	-28.112
218	-35.9786	-32.9938	-28.2656
217	-35.9207	-33.5464	-28.4662
216	-36.4979	-33.6766	-28.7497
215	-37.1187	-34.3056	-29.1359
214	-38.8319	-35.5923	-29.8165
213	-40.3122	-36.8116	-30.4298
212	-42.6267	-38.297	-31.1955
211	-44.7622	-39.2575	-31.7893
210	-46.6138	-40.2431	-32.521
209	-47.3862	-40.9202	-32.0589
208	-46.816	-40.6145	-31.2343
207	-43.3164	-38.3316	-28.7682
206	-36.2487	-33.4794	-24.5357
205	-29.8295	-26.9058	-18.2178
204	-17.47	-18.8667	-10.718
203	-4.87016	-3.3305	0.9706
202	5.523	11.1042	14.4171
201	13.7943	20.9989	28.5086
200	17.9116	26.7081	36.3336
199	18.0075	26.6913	37.4487
198	14.8481	22.3582	32.0181
197	10.6224	14.9697	22.0679
196	5.98767	5.93027	9.50228
195	0.00237	-2.66029	-3.36552

## Sheet: Fig 3b
Tub S1							Tub S2						Tub S3						Tubs4
3088.65	842.4	2246.25	1				3674.2	884.455	2789.75	1			1157.35	192.538	964.81	1			1267.57	253.165	1014.41	1
3425.33	807.418	2617.91	1				2877.02	935.855	1941.16	1			1119.45	217.011	902.44	1			897.736	187.516	710.22	1
3386.73	889	2497.73	1				2760.82	817.2	1943.62	1			1140.6	210.912	929.69	1			872.473	237.681	634.79	1
Akt s1							Akt s2						Akt s3						akts4
1326.05	842.4	483.65	0.215316	1			1602.56	884.455	718.11	0.25741	1		5922.38	1223.24	4699.14	4.87052	1		6043.73	1434.54	4609.19	4.54373	1
1743.38	807.418	935.96	0.357523	1.66046			1518.6	935.855	582.75	0.300204	1.16625		4839.76	1111.26	3728.49	4.13157	0.848281		5450.48	1349.58	4100.9	5.77413	1.27079
1829.71	889	940.71	0.376626	1.74918	1.05343		1333.2	817.2	516	0.265484	1.03137	0.884346	5464.46	1401.68	4062.78	4.37003	0.89724	1.05772	5380.75	829.22	4551.53	7.17012	1.57803	1.24177
p-AKT s1							p-Akts2						p-akt s3						p-akt s4
7668.25	5745.51	1922.75	0.855978	3.97545	1		12901.1	8075.58	4825.53	1.72974	6.71977	1	6959.75	1928.46	5031.29	5.21478	1.07068	1	7741.97	2804.99	4936.97	4.86686	1.07112	1
16790.6	7748.95	9041.65	3.45377	9.66026	2.42998		14722.3	8219.62	6502.65	3.34987	11.1587	1.66057	16753.8	2647.67	14106.1	15.6311	3.78333	3.53357	16321.2	2963.06	13358.1	18.8084	3.25736	3.04109
17245.4	7149.71	10095.6	4.04194	10.732	2.69956		14612.2	6704.6	7907.62	4.0685	15.3248	2.28056	17596	3888.45	13707.5	14.7442	3.37393	3.1512	16291.5	2963.58	13327.9	20.9958	2.92823	2.73382
Akt	S1	S2	S3	S4	Avg	SD	SEM
UT	1	1	1	1	1	0	0
HI	1.66046	1.16625	0.848281	1.27079	1.23644	0.334946	0.167473
FHI	1.74918	1.03137	0.89724	1.57803	1.31395	0.413384	0.206692
p-Akt	S1	S2	S3	S4	Avg	SD	SEM
UT	1	1	1	1	1	0	0
HI	4.03488	1.93664	2.99746	2.99746	2.99161	0.85663	0.428315
FHI	4.72201	2.35209	2.82738	2.82738	3.18221	1.05069	0.525347
akt
HI/FHI	S1	S2	S3	S4	Avg	SD	SEM
HI	1	1	1	1	1	0	0
FHI	1.05343	0.884346	1.05772	1.24177	1.05931	0.145991	0.0514773
p-akt
HI/FHI	S1	S2	S3	S4	Avg	SD	SEM
HI	1	1	1	1	1	0	0
FHI	1.1703	1.21452	0.943259	1.1163	1.11109	0.102955	0.0514773
total akt/tubulin
UT	1
HI	1.23644
FHI	1.31395
p-Akt/t-Akt	s1
UT	1	0
HI	2.6663	0.349997
FHI	2.71628	0.154027
p-Akt/t-Akt	s1	s2	s3	s4	Avg		SEM
Untreated	1	1	1	1	1	0	0
HI	2.42998	1.66057	3.53357	3.04109	2.6663	0.699993	0.349997
FHI	2.69956	2.28056	3.1512	2.73382	2.71628	0.308055	0.154027

## Sheet: Fig 3d
					Mean	SE
Untreated (UT)	325.106	331.77	329.861	333.435	328.912	3.43175
HI	1152.51	1141.58	1142.01	1143.61	1145.37	6.19213
FHI	1476.57	1463.76	1463.83	1470.41	1468.05	7.37221

## Sheet: Fig 3f
FHI	0	5	10	15	30	45	1	2	4	6	8
1	256	188	170	161	115	81	53	28	134	115	121
2	456	360	329	314	168	166	97	45	111	224	237
3	391	347	306	265	243	159	114	24	42	33	37
4	328	228	151	140	81	54	27	19	19	32	19
5	530	488	420	380	348	240	181	34	62	40	27
Average	392.2	322.2	275.2	252	191	140	94.4	30	73.6	88.8	88.2
SD	106.926	118.761	113.251	101.516	106.956	74.0169	59.471	10.025	47.8571	83.1968	92.6995
sem	47.8203	53.1132	50.6488	45.4007	47.8335	33.1024	26.597	4.48344	21.403	37.2079	41.4577
HI
1	421	425	409	397	196	118	98	119	159	167	140
2	482	446	395	332	186	118	106	91	186	254	211
3	381	404	345	304	169	66	47	30	39	38	19
4	303	275	246	220	115	95	49	54	333	333	333
5	320	312	224	198	116	109	76	51	302	302	302
Average	381.4	372.4	323.8	290.2	156.4	101.2	75.2	69	203.8	218.8	201
sd	73.4935	74.6947	84.8393	81.812	38.5655	21.8105	27.1606	35.5457	118.13	118.927	127.053
sem	32.8683	33.4055	37.9424	36.5885	17.2476	9.75427	12.147	15.897	52.831	53.1875	56.8216
Time (h)	HI	FHI	SEM HI	SEM HI
0	381.4	392.2	32.8683	47.8203
0.083	372.4	322.2	33.4055	53.1132
0.16	323.8	275.2	37.9424	50.6488
0.25	290.2	252	36.5885	45.4007
0.5	156.4	191	17.2476	47.8335
0.75	101.2	140	9.75427	33.1024
1	75.2	94.4	12.147	26.597
2	69	30	15.897	4.48344
4	203.8	73.6	52.831	21.403
6	218.8	88.8	53.1875	37.2079
8	201	88.2	56.8216	41.4577

## Sheet: Fig 4b
	Avg HI	SEM	Avg FHI	SEM
UT	1	0	1	0
0 hrs	2.02184	0.791025	2.63881	0.248768
12 hrs	1.34013	0.868128	2.54	0.371813
24 hrs	1.01294	0.688037	2.37	0.11398
48 hrs	0.833254	0.50658	2.28249	0.199365

## Sheet: Fig 4c
FHI_48 h heated
	Time	Blood glucose_Sample 1 (mg/dL)	Blood glucose_Sample 2 (mg/dL)	Blood glucose_Sample 3 (mg/dL)	Mean	StDev	SE
	0 Min	377	380	452	403	42.4617	24.5153
	5 Min	337	388	409	378	37.027	21.3776
	10 Min	307	435	324	355.333	69.515	40.1345
	15 Min	265	254	219	246	24.0208	13.8684
	30 Min	217	216	210	214.333	3.78594	2.18581
	45 Min	191	184	157	177.333	17.9536	10.3655
	60 Min	120	108	115	114.333	6.02771	3.4801
	120 Min	53	67	103	74.3333	25.7941	14.8922
	240 Min	140	142	147	143	3.60555	2.08167
	360 Min	210	199	477	295.333	157.424	90.8888
	480 Min	267	241	362	290	63.6946	36.7741
HI_12 h heated
	Time	Blood glucose_Sample 1 (mg/dL)	Blood glucose_Sample 2 (mg/dL)	Blood glucose_Sample 3 (mg/dL)	Mean	StDev	SE
	0 Min	486	541	530	519	29.1033	16.8028
	5 Min	458	478	475	470.333	10.7858	6.22718
	10 Min	584	431	438	484.333	86.3848	49.8743
	15 Min	590	578	590	586	6.9282	4
	30 Min	558	469	478	501.667	48.9932	28.2862
	45 Min	563	482	501	515.333	42.3596	24.4563
	60 Min	531	493	500	508	20.2237	11.6762
	120 Min	479	468	480	475.667	6.65833	3.84419
	240 Min	469	425	460	451.333	23.2451	13.4205
	360 Min	515	480	467	487.333	24.8261	14.3333
	480 Min	499	490	478	489	10.5357	6.08276

## Sheet: Fig 5b
	0	1	2	3	4	5	6	7	8	9	10	11	12	13	14	15	16	17	18	19	20	21	22	23	24	25	26	27	28	29	30	31	32	33	34	35	36	37	38	39	40	41	42	43	44	45	46	47	48
0				0.16329	0.218311	-0.000156267		-0.00315	-5e-05					-0.00025	-0.0218515			-0.0263125	-0.166839																											-0.0229	-0.0143625	-0.0202441	-0.0121625
1					0.0139514	0.386895	-0.033947	-0.0013	-0.00652507	-0.0086376	0.19295	0.232115		-0.00268215	0.298969	0.256602		-0.0559622	-0.0390205								-0.000362534	-0.0007	-0.00175			-0.0225709	-0.0001			-0.0395099									-0.0001	-0.115533	-0.113018	-0.0250017	-0.0160711
2						0.122481	0.362123	-0.0344977	-0.00237669		-0.00802588	-0.00015			-0.0844896	-0.153796		-0.0003	0.0763019								0.396536	0.0619043	0.371514	0.000131199		0.0259214	-0.0030188			-0.232558									-0.002	-0.247506	0.390006	-0.0917698	0.450219
3	0.16329						0.045326	0.0500396	-0.0110417						-0.00015				-0.0940251								-0.0301	-0.0623563	-0.0646563	-5e-05		-0.154181														-0.0023	-0.07435	-0.117032	-0.143876
4	0.218311	0.0139514						0.0463417	-2.48e-05	0.0342184	0.215867	0.101162		-9.4e-05	-0.280476			-0.00724427	-0.292697			4.37e-05		4.37e-05	-0.0059	4.37e-05						-0.0003																-0.00015
5	-0.000156267	0.386895	0.122481						0.0047647	-0.176029		-0.0832012	-5.01e-05		-0.28969	-0.170526			-0.256925			-9.4e-05	0.000418394	-0.178409	-0.0137424	0.0168959	-0.000168665	0.120604	-5e-05			0.0198054
6		-0.033947	0.362123	0.045326															-0.00085			0.00108706	0.00231785	-0.0110202	-0.150676	-0.010561	0.000722461		0.000880657			-0.0363448															-0.0011	-0.0001	-0.00675
7	-0.00315	-0.0013	-0.0344977	0.0500396	0.0463417																	0.00352358	0.00537917	0.00225505	-0.142334	0.0459074	-5e-05	0.000337059
8	-5e-05	-0.00652507	-0.00237669	-0.0110417	-2.48e-05	0.0047647									-0.0257068							0.00150518	0.00720315	-0.122349	-0.201369	0.136923	9.58e-05
9		-0.0086376			0.0342184	-0.176029							-1.25e-05	-0.00025	-0.202639							-0.0773976	-0.0462395	0.0166109	-0.0321051	0.164908	-0.00845014
10		0.19295	-0.00802588		0.215867									8.75e-05	-0.234175	-0.0871409			-0.00095			-0.0762021	-0.0928063	-0.158544	0.147809	-0.013045	-0.201358					0.0684173			-0.000412534
11		0.232115	-0.00015		0.101162	-0.0832012									-0.000524797	-0.000793055	-6.27e-06					-0.120493	-0.00918731	-0.0550661	0.0593819		-0.000312534												8.75e-05
12						-5.01e-05				-1.25e-05						-0.000512263	0.000876559	-0.000769072		0.000306131		-0.0148932	0.106736	0.145524	0.28424		0.0285008					-0.000168801			-0.0195998	0.00070586		0.0119403	-0.0179404
13	-0.00025	-0.00268215			-9.4e-05					-0.00025	8.75e-05						-0.0099191	-0.0503093	-0.0004			0.00854241	0.0296885	6.84e-05														0.000299864	0.0037357
14	-0.0218515	0.298969	-0.0844896	-0.00015	-0.280476	-0.28969			-0.0257068	-0.202639	-0.234175	-0.000524797						-0.000897289	-0.587243			0.000218665		3.75e-05								0.000262398				4.37e-05												-5e-05
15		0.256602	-0.153796			-0.170526					-0.0871409	-0.000793055	-0.000512263						0.000206267	-0.389541		-0.162545	-0.0132853	0.0284419	0.179543		-0.0409432					0.0630355			-0.30028	-0.0384886		8.75e-05	-0.183302	-0.36994					-5e-05		0.000168665	-0.0031
16												-6.27e-06	0.000876559	-0.0099191						0.0026564	0.00164306	0.00488557	4.37e-05													0.00434797			-0.0957418	0.033434	0.000131199	0.000174932	-0.0926548
17	-0.0263125	-0.0559622	-0.0003		-0.00724427								-0.000769072	-0.0503093	-0.000897289						0.000680386																						-0.00155			-0.291024	-0.0081	-0.0189125
18	-0.166839	-0.0390205	0.0763019	-0.0940251	-0.292697	-0.256925	-0.00085				-0.00095			-0.0004	-0.587243	0.000206267											-5e-05					0.105601	-0.000212534			0.0339523				0.199174				-0.0885888	0.0338384	0.019876	0.418434	0.574938	0.18189
19													0.000306131			-0.389541	0.0026564																			-0.0486996			0.00245902		0.000262398	0.000349864	-0.20011	-0.00131812	0.148566	-0.342397	-5e-05
20																	0.00164306	0.000680386																						0.000218665	8.75e-05	-5.63e-05	0.00586335	-0.00161812	0.0324325	-0.0121944	-0.00315627	-0.00205	-0.00015
21					4.37e-05	-9.4e-05	0.00108706	0.00352358	0.00150518	-0.0773976	-0.0762021	-0.120493	-0.0148932	0.00854241	0.000218665	-0.162545	0.00488557								0.133363	0.000544608	-0.195015	0.000899458	3.75e-05	-7.51e-05	-0.107322	0.00184251		-0.105067	-0.136793	-0.000318801	0.00834048	0.110648	0.0647664	0.000218665	0.000306131	8.75e-05
22						0.000418394	0.00231785	0.00537917	0.00720315	-0.0462395	-0.0928063	-0.00918731	0.106736	0.0296885		-0.0132853	4.37e-05									-0.064958	-0.119481	0.00301758		-0.000262534	-0.0205158	0.0143444		0.0481094	0.158198	0.00144319	0.00135572	0.211576	0.115615
23					4.37e-05	-0.178409	-0.0110202	0.00225505	-0.122349	0.0166109	-0.158544	-0.0550661	0.145524	6.84e-05	3.75e-05	0.0284419											-0.00592472	-0.0173084			-0.0229955	0.00388597		0.00273611	0.071471			0.00600383	0.00479184
24					-0.0059	-0.0137424	-0.150676	-0.142334	-0.201369	-0.0321051	0.147809	0.0593819	0.28424			0.179543						0.133363						-0.0018188		4.37e-05	0.00263753	0.157695		0.000424119	0.0922079	0.000262398		0.0101773	0.0105397
25					4.37e-05	0.0168959	-0.010561	0.0459074	0.136923	0.164908	-0.013045											0.000544608	-0.064958							-0.0001	0.00385625	-0.000137602		-0.000156267
26		-0.000362534	0.396536	-0.0301		-0.000168665	0.000722461	-5e-05	9.58e-05	-0.00845014	-0.201358	-0.000312534	0.0285008			-0.0409432			-5e-05			-0.195015	-0.119481	-0.00592472						-0.00750627	0.010347	-0.000755454		0.0737504	-0.0344415			4.37e-05	0.000262398								-5e-05
27		-0.0007	0.0619043	-0.0623563		0.120604		0.000337059														0.000899458	0.00301758	-0.0173084	-0.0018188						0.0034188	-0.0113776															-0.0288564	-0.00055	-0.0065
28		-0.00175	0.371514	-0.0646563		-5e-05	0.000880657															3.75e-05										-0.00416582	-0.136024	0.00345478													0.131694	-0.155842	-0.289051
29			0.000131199	-5e-05																		-7.51e-05	-0.000262534		4.37e-05	-0.0001	-0.00750627						-0.082642	-0.13336	-0.000906403												0.0134879	-0.0102	-0.165417
30																						-0.107322	-0.0205158	-0.0229955	0.00263753	0.00385625	0.010347	0.0034188						0.00406321	-0.0820757	-6.27e-06	4.37e-05
31		-0.0225709	0.0259214	-0.154181	-0.0003	0.0198054	-0.0363448				0.0684173		-0.000168801		0.000262398	0.0630355			0.105601			0.00184251	0.0143444	0.00388597	0.157695	-0.000137602	-0.000755454	-0.0113776	-0.00416582						-0.000168665	-0.00296131	-0.000406267		0.000218665						0.000206131		0.419278	-0.240844	-0.0534252
32		-0.0001	-0.0030188																-0.000212534										-0.136024	-0.082642						-0.00437303	-0.0966667	-5.63e-05							-0.0210014	-0.00095	0.439987	-0.419279	-0.258572
33																						-0.105067	0.0481094	0.00273611	0.000424119	-0.000156267	0.0737504		0.00345478	-0.13336	0.00406321						-0.0146161	-0.301062	-5e-05						0.00209919
34											-0.000412534		-0.0195998			-0.30028						-0.136793	0.158198	0.071471	0.0922079		-0.0344415			-0.000906403	-0.0820757	-0.000168665						0.000106403	-0.00650996	0.0017462					4.37e-05
35		-0.0395099	-0.232558										0.00070586		4.37e-05	-0.0384886	0.00434797		0.0339523	-0.0486996		-0.000318801	0.00144319		0.000262398						-6.27e-06	-0.00296131	-0.00437303						-6.24e-05	-4.37e-05	-0.146222		-0.000112534		-0.000811178	-0.130632	0.594974	-0.241584	-0.0161563
36																						0.00834048	0.00135572								4.37e-05	-0.000406267	-0.0966667	-0.0146161						-0.0624854	-0.13395	0.014437	0.00083025	0.0046729	0.027732	-0.00145	-0.00625014	-0.000787602	-0.0105563
37													0.0119403	0.000299864		8.75e-05						0.110648	0.211576	0.00600383	0.0101773		4.37e-05						-5.63e-05	-0.301062	0.000106403						-0.0623797	0.00494184
38												8.75e-05	-0.0179404	0.0037357		-0.183302	-0.0957418			0.00245902		0.0647664	0.115615	0.00479184	0.0105397		0.000262398					0.000218665		-5e-05	-0.00650996	-6.24e-05						0.0235096	-0.0106919
39																-0.36994	0.033434		0.199174		0.000218665	0.000218665													0.0017462	-4.37e-05	-0.0624854						-0.118854	0.0803358	0.0262787
40																	0.000131199			0.000262398	8.75e-05	0.000306131														-0.146222	-0.13395	-0.0623797						0.608606	0.00599403
41																	0.000174932			0.000349864	-5.63e-05	8.75e-05															0.014437	0.00494184	0.0235096
42																	-0.0926548	-0.00155		-0.20011	0.00586335															-0.000112534	0.00083025		-0.0106919	-0.118854						3.75e-05
43																			-0.0885888	-0.00131812	-0.00161812																0.0046729			0.0803358	0.608606						-0.00045	-0.0062	-0.00025
44		-0.0001	-0.002													-5e-05			0.0338384	0.148566	0.0324325											0.000206131	-0.0210014	0.00209919	4.37e-05	-0.000811178	0.027732			0.0262787	0.00599403							-0.169272	-0.0335063
45	-0.0229	-0.115533	-0.247506	-0.0023														-0.291024	0.019876	-0.342397	-0.0121944												-0.00095			-0.130632	-0.00145						3.75e-05						-0.0149313
46	-0.0143625	-0.113018	0.390006	-0.07435			-0.0011									0.000168665		-0.0081	0.418434	-5e-05	-0.00315627						-5e-05	-0.0288564	0.131694	0.0134879		0.419278	0.439987			0.594974	-0.00625014							-0.00045
47	-0.0202441	-0.0250017	-0.0917698	-0.117032	-0.00015		-0.0001								-5e-05	-0.0031		-0.0189125	0.574938		-0.00205							-0.00055	-0.155842	-0.0102		-0.240844	-0.419279			-0.241584	-0.000787602							-0.0062	-0.169272
48	-0.0121625	-0.0160711	0.450219	-0.143876			-0.00675												0.18189		-0.00015							-0.0065	-0.289051	-0.165417		-0.0534252	-0.258572			-0.0161563	-0.0105563							-0.00025	-0.0335063	-0.0149313
49	0.866349	0.874886	0.861091	0.644981	0.000518123		-0.0280752	-0.0073564						0.00287371	0.608919	0.0420275	0.000393597	0.849699	0.894325	0.0178741	0.0156311					-0.0002	4.37e-05	-0.0187001	-0.131541	-0.13374	-5e-05	0.00076172	-0.0578989	0.0328596		0.00139946	0.0306705	0.000393597			-7.51e-05	-0.000818801	-0.0007	-0.000912534	0.0109502	0.274835	-0.0235554
50	0.830733	0.0489823	0.691921	0.610076	-0.00164522	-0.0026	-0.123819	-0.0286125						-0.00015	-0.0005	-5e-05		-0.00035	-0.039144		-0.00025	-0.0006	-0.0002	-0.00015		-0.00015	-0.00855	-0.155633	-0.276388	-0.17001	-0.0275064	-0.0280505	-0.0398161	-0.00311253		-0.0009	-0.0076							-0.00015	-0.00491253	-0.00602507	-0.106718	-0.227899
[truncated: 2 more columns]

## Sheet: Fig 5c
Distance	Probability Density [B29Lys(Phe)-A19Tyr]	Probability Density [B29Lys(Phe) O-A3Val H]	Probability Density [B29Lys O-A3Val H]
0	0	0	0
0.23	0	0	0
0.46	0	0	0
0.69	0	0	0
0.92	0	0	0
1.15	0	0	0
1.38	0	4.37e-05	0
1.61	0	0.0770139	0
1.84	0	0.384414	0
2.07	0	0.273288	0
2.3	0	0.100324	0
2.53	0	0.036692	0
2.76	0	0.014257	0
2.99	0	0.00520423	0
3.22	0	0.00244905	0
3.45	0	0.00118079	0
3.68	0	0.00118079	0
3.91	0.000174932	0.00104959	0
4.14	0.00244905	0.00244905	0
4.37	0.0295198	0.00288638	0
4.6	0.154946	0.00196799	0
4.83	0.257544	0.00218665	5e-05
5.06	0.188664	0.00100586	0
5.29	0.0896528	0.00100586	5e-05
5.52	0.0401907	0.000524797	0.0001
5.75	0.0174932	0.000787195	0.0001
5.98	0.00900901	0.000874661	0.00025
6.21	0.00695356	0.00109333	0.0001
6.44	0.00319251	0.00118079	0.00025
6.67	0.00327998	0.00135572	0.00045
6.9	0.00319251	0.00126826	0.0007
7.13	0.00380478	0.00131199	0.00045
7.36	0.00577276	0.00100586	0.00095
7.59	0.00695356	0.00122452	0.0008
7.82	0.00682236	0.00139946	0.0014
8.05	0.00721595	0.00113706	0.00165
8.28	0.00664742	0.00109333	0.0021
8.51	0.00607889	0.00113706	0.0026
8.74	0.00634129	0.00109333	0.00295
8.97	0.00634129	0.00104959	0.00295
9.2	0.00664742	0.000874661	0.00395
9.43	0.00494184	0.000655996	0.0037
9.66	0.00384851	0.00109333	0.0045
9.89	0.00397971	0.00100586	0.0054
10.12	0.00376104	0.00135572	0.00755
10.35	0.00341118	0.00109333	0.0076
10.58	0.00244905	0.00135572	0.0103
10.81	0.00301758	0.00104959	0.01235
11.04	0.00249278	0.00131199	0.01185
11.27	0.00240532	0.00135572	0.0139
11.5	0.00227412	0.00153066	0.0134
11.73	0.00218665	0.00148692	0.0144
11.96	0.00236158	0.00196799	0.0146
12.19	0.00240532	0.00253652	0.0154
12.42	0.00205545	0.00380478	0.0162
12.65	0.00196799	0.00376104	0.0176
12.88	0.00297385	0.00446077	0.0174
13.11	0.00240532	0.00507303	0.0181
13.34	0.00275518	0.00616636	0.02155
13.57	0.00284265	0.0056853	0.0216
13.8	0.00362984	0.0047669	0.02245
14.03	0.00284265	0.00384851	0.02505
14.26	0.00432957	0.00323625	0.0274
14.49	0.00419837	0.00266772	0.0262
14.72	0.0047669	0.00240532	0.0267
14.95	0.00498557	0.00196799	0.02955
15.18	0.00577276	0.00135572	0.03035
15.41	0.00472317	0.00118079	0.032
15.64	0.00459197	0.000699729	0.0301
15.87	0.00406717	0.000524797	0.03295
16.1	0.00314878	0.000437331	0.0365
16.33	0.00314878	0.000612263	0.0338
16.56	0.00209919	0.000437331	0.03235
16.79	0.00196799	0.000349864	0.03395
17.02	0.00188052	0.000393597	0.03385
17.25	0.00170559	0.000393597	0.03255
17.48	0.00153066	0.000262398	0.03155
17.71	0.00144319	0.000349864	0.02705
17.94	0.00170559	0	0.0288
18.17	0.00122452	8.75e-05	0.02585
18.4	0.000962127	8.75e-05	0.02185
18.63	0.000918394	0	0.01805
18.86	0.000874661	0	0.0143
19.09	0.000787195	0	0.0126
19.32	0.000962127	4.37e-05	0.0107
19.55	0.000787195	4.37e-05	0.0095
19.78	0.000524797	0	0.00785
20.01	0.000743462	4.37e-05	0.0059
20.24	0.000524797	4.37e-05	0.005
20.47	0.000524797	0	0.00475
20.7	0.000524797	0	0.00345
20.93	0.000524797	0	0.00335
21.16	0.000612263	0	0.0023
21.39	0.000524797	0	0.00285
21.62	0.000437331	0	0.00185
21.85	0.000437331	0	0.0016
22.08	0.000306131	0	0.0015
22.31	0.000174932	0	0.00105
22.54	0.000481064	0	0.00055
22.77	0.000306131	0	0.0005

[truncated: 1 more sheets: Fig 5d]
