# Supplementary material for: Synthesis of a highly thermostable insulin by phenylalanine conjugation at B29 Lysine
Source: Commun Chem. 2024 Jul 23;7:161. doi: 10.1038/s42004-024-01241-z (PMC11266353; doi:10.1038/s42004-024-01241-z)
Supplement: Supplementary file 4 — Supplementary data 2 [file 42004_2024_1241_MOESM4_ESM.txt]

CRYST1   48.502   54.226   48.200  90.00  90.00  90.00 P 1           1
ATOM      1  N   GLY X   1      34.146  17.232  24.888  0.00  0.00           N
ATOM      2  H1  GLY X   1      34.593  18.004  25.362  0.00  0.00           H
ATOM      3  H2  GLY X   1      33.538  16.778  25.555  0.00  0.00           H
ATOM      4  H3  GLY X   1      33.558  17.677  24.198  0.00  0.00           H
ATOM      5  CA  GLY X   1      35.064  16.333  24.196  0.00  0.00           C
ATOM      6  HA2 GLY X   1      35.716  16.849  23.491  0.00  0.00           H
ATOM      7  HA3 GLY X   1      35.781  15.907  24.898  0.00  0.00           H
ATOM      8  C   GLY X   1      34.409  15.198  23.393  0.00  0.00           C
ATOM      9  O   GLY X   1      33.689  14.298  23.923  0.00  0.00           O
ATOM     10  N   ILE X   2      34.729  15.058  22.108  0.00  0.00           N
ATOM     11  H   ILE X   2      35.296  15.801  21.725  0.00  0.00           H
ATOM     12  CA  ILE X   2      34.107  14.031  21.271  0.00  0.00           C
ATOM     13  HA  ILE X   2      33.032  14.110  21.439  0.00  0.00           H
ATOM     14  CB  ILE X   2      34.322  14.353  19.745  0.00  0.00           C
ATOM     15  HB  ILE X   2      34.009  15.367  19.496  0.00  0.00           H
ATOM     16  CG2 ILE X   2      35.815  14.331  19.485  0.00  0.00           C
ATOM     17 HG21 ILE X   2      35.938  13.896  18.493  0.00  0.00           H
ATOM     18 HG22 ILE X   2      36.245  15.333  19.503  0.00  0.00           H
ATOM     19 HG23 ILE X   2      36.414  13.680  20.122  0.00  0.00           H
ATOM     20  CG1 ILE X   2      33.607  13.418  18.750  0.00  0.00           C
ATOM     21 HG12 ILE X   2      34.095  13.587  17.791  0.00  0.00           H
ATOM     22 HG13 ILE X   2      33.900  12.423  19.085  0.00  0.00           H
ATOM     23  CD1 ILE X   2      32.144  13.624  18.582  0.00  0.00           C
ATOM     24 HD11 ILE X   2      31.596  13.031  19.315  0.00  0.00           H
ATOM     25 HD12 ILE X   2      31.818  14.642  18.792  0.00  0.00           H
ATOM     26 HD13 ILE X   2      31.856  13.312  17.578  0.00  0.00           H
ATOM     27  C   ILE X   2      34.479  12.618  21.710  0.00  0.00           C
ATOM     28  O   ILE X   2      33.761  11.671  21.435  0.00  0.00           O
ATOM     29  N   VAL X   3      35.524  12.523  22.497  0.00  0.00           N
ATOM     30  H   VAL X   3      35.947  13.421  22.682  0.00  0.00           H
ATOM     31  CA  VAL X   3      36.078  11.310  23.170  0.00  0.00           C
ATOM     32  HA  VAL X   3      36.416  10.551  22.465  0.00  0.00           H
ATOM     33  CB  VAL X   3      37.366  11.639  23.979  0.00  0.00           C
ATOM     34  HB  VAL X   3      38.069  12.175  23.341  0.00  0.00           H
ATOM     35  CG1 VAL X   3      37.033  12.759  25.074  0.00  0.00           C
ATOM     36 HG11 VAL X   3      37.891  13.337  25.417  0.00  0.00           H
ATOM     37 HG12 VAL X   3      36.299  13.495  24.744  0.00  0.00           H
ATOM     38 HG13 VAL X   3      36.649  12.352  26.009  0.00  0.00           H
ATOM     39  CG2 VAL X   3      38.178  10.434  24.481  0.00  0.00           C
ATOM     40 HG21 VAL X   3      37.703   9.965  25.343  0.00  0.00           H
ATOM     41 HG22 VAL X   3      38.054   9.661  23.722  0.00  0.00           H
ATOM     42 HG23 VAL X   3      39.208  10.749  24.644  0.00  0.00           H
ATOM     43  C   VAL X   3      35.032  10.636  24.034  0.00  0.00           C
ATOM     44  O   VAL X   3      34.715   9.515  23.783  0.00  0.00           O
ATOM     45  N   GLH X   4      34.260  11.402  24.872  0.00  0.00           N
ATOM     46  H   GLH X   4      34.667  12.321  24.971  0.00  0.00           H
ATOM     47  CA  GLH X   4      33.136  11.129  25.795  0.00  0.00           C
ATOM     48  HA  GLH X   4      33.302  10.297  26.479  0.00  0.00           H
ATOM     49  CB  GLH X   4      32.987  12.345  26.756  0.00  0.00           C
ATOM     50  HB2 GLH X   4      33.954  12.636  27.165  0.00  0.00           H
ATOM     51  HB3 GLH X   4      32.846  13.184  26.075  0.00  0.00           H
ATOM     52  CG  GLH X   4      31.888  12.243  27.777  0.00  0.00           C
ATOM     53  HG2 GLH X   4      31.719  13.227  28.214  0.00  0.00           H
ATOM     54  HG3 GLH X   4      30.941  12.052  27.272  0.00  0.00           H
ATOM     55  CD  GLH X   4      32.087  11.103  28.807  0.00  0.00           C
ATOM     56  OE1 GLH X   4      33.213  10.932  29.354  0.00  0.00           O
ATOM     57  OE2 GLH X   4      31.030  10.349  29.071  0.00  0.00           O
ATOM     58  HE2 GLH X   4      30.227  10.748  28.728  0.00  0.00           H
ATOM     59  C   GLH X   4      31.918  10.733  24.898  0.00  0.00           C
ATOM     60  O   GLH X   4      31.040  10.041  25.406  0.00  0.00           O
ATOM     61  N   GLN X   5      31.855  11.114  23.549  0.00  0.00           N
ATOM     62  H   GLN X   5      32.652  11.500  23.063  0.00  0.00           H
ATOM     63  CA  GLN X   5      30.691  10.764  22.681  0.00  0.00           C
ATOM     64  HA  GLN X   5      29.839  10.449  23.283  0.00  0.00           H
ATOM     65  CB  GLN X   5      30.285  11.944  21.831  0.00  0.00           C
ATOM     66  HB2 GLN X   5      31.029  12.109  21.052  0.00  0.00           H
ATOM     67  HB3 GLN X   5      29.378  11.761  21.255  0.00  0.00           H
ATOM     68  CG  GLN X   5      30.158  13.279  22.592  0.00  0.00           C
ATOM     69  HG2 GLN X   5      31.145  13.640  22.882  0.00  0.00           H
ATOM     70  HG3 GLN X   5      29.803  13.997  21.853  0.00  0.00           H
ATOM     71  CD  GLN X   5      29.372  13.103  23.851  0.00  0.00           C
ATOM     72  OE1 GLN X   5      28.422  12.293  24.000  0.00  0.00           O
ATOM     73  NE2 GLN X   5      29.840  13.732  24.868  0.00  0.00           N
ATOM     74 HE21 GLN X   5      30.654  14.323  24.785  0.00  0.00           H
ATOM     75 HE22 GLN X   5      29.189  13.744  25.640  0.00  0.00           H
ATOM     76  C   GLN X   5      30.924   9.556  21.775  0.00  0.00           C
ATOM     77  O   GLN X   5      30.011   8.664  21.589  0.00  0.00           O
ATOM     78  N   CYX X   6      32.138   9.318  21.274  0.00  0.00           N
ATOM     79  H   CYX X   6      32.789  10.056  21.502  0.00  0.00           H
ATOM     80  CA  CYX X   6      32.429   8.314  20.271  0.00  0.00           C
ATOM     81  HA  CYX X   6      31.512   7.755  20.091  0.00  0.00           H
ATOM     82  CB  CYX X   6      32.759   8.947  18.931  0.00  0.00           C
ATOM     83  HB2 CYX X   6      33.354   9.830  19.162  0.00  0.00           H
ATOM     84  HB3 CYX X   6      33.380   8.349  18.264  0.00  0.00           H
ATOM     85  SG  CYX X   6      31.225   9.327  17.968  0.00  0.00           S
ATOM     86  C   CYX X   6      33.479   7.232  20.732  0.00  0.00           C
ATOM     87  O   CYX X   6      33.517   6.170  20.002  0.00  0.00           O
ATOM     88  N   CYX X   7      34.287   7.404  21.794  0.00  0.00           N
ATOM     89  H   CYX X   7      34.296   8.283  22.291  0.00  0.00           H
ATOM     90  CA  CYX X   7      35.228   6.392  22.281  0.00  0.00           C
ATOM     91  HA  CYX X   7      35.241   5.546  21.593  0.00  0.00           H
ATOM     92  CB  CYX X   7      36.593   7.015  22.528  0.00  0.00           C
ATOM     93  HB2 CYX X   7      36.923   7.455  21.587  0.00  0.00           H
ATOM     94  HB3 CYX X   7      36.557   7.902  23.161  0.00  0.00           H
ATOM     95  SG  CYX X   7      37.840   5.925  23.166  0.00  0.00           S
ATOM     96  C   CYX X   7      34.630   5.712  23.519  0.00  0.00           C
ATOM     97  O   CYX X   7      34.283   4.565  23.542  0.00  0.00           O
ATOM     98  N   THR X   8      34.478   6.484  24.550  0.00  0.00           N
ATOM     99  H   THR X   8      34.843   7.426  24.549  0.00  0.00           H
ATOM    100  CA  THR X   8      34.073   6.049  25.884  0.00  0.00           C
ATOM    101  HA  THR X   8      34.352   5.024  26.128  0.00  0.00           H
ATOM    102  CB  THR X   8      34.584   6.868  27.058  0.00  0.00           C
ATOM    103  HB  THR X   8      34.081   6.651  28.000  0.00  0.00           H
ATOM    104  CG2 THR X   8      36.068   6.809  27.205  0.00  0.00           C
ATOM    105 HG21 THR X   8      36.667   6.857  26.295  0.00  0.00           H
ATOM    106 HG22 THR X   8      36.356   5.945  27.804  0.00  0.00           H
ATOM    107 HG23 THR X   8      36.428   7.606  27.856  0.00  0.00           H
ATOM    108  OG1 THR X   8      34.362   8.210  26.703  0.00  0.00           O
ATOM    109  HG1 THR X   8      35.096   8.692  27.091  0.00  0.00           H
ATOM    110  C   THR X   8      32.470   6.059  26.013  0.00  0.00           C
ATOM    111  O   THR X   8      31.915   6.428  27.061  0.00  0.00           O
ATOM    112  N   SER X   9      31.820   5.607  24.914  0.00  0.00           N
ATOM    113  H   SER X   9      32.362   5.180  24.177  0.00  0.00           H
ATOM    114  CA  SER X   9      30.378   5.710  24.631  0.00  0.00           C
ATOM    115  HA  SER X   9      29.871   5.199  25.450  0.00  0.00           H
ATOM    116  CB  SER X   9      30.062   7.211  24.554  0.00  0.00           C
ATOM    117  HB2 SER X   9      30.127   7.706  25.522  0.00  0.00           H
ATOM    118  HB3 SER X   9      30.749   7.740  23.893  0.00  0.00           H
ATOM    119  OG  SER X   9      28.811   7.472  24.074  0.00  0.00           O
ATOM    120  HG  SER X   9      28.861   7.916  23.225  0.00  0.00           H
ATOM    121  C   SER X   9      30.039   5.106  23.220  0.00  0.00           C
ATOM    122  O   SER X   9      30.954   4.939  22.391  0.00  0.00           O
ATOM    123  N   ILE X  10      28.741   4.869  22.979  0.00  0.00           N
ATOM    124  H   ILE X  10      28.043   4.980  23.701  0.00  0.00           H
ATOM    125  CA  ILE X  10      28.382   4.283  21.682  0.00  0.00           C
ATOM    126  HA  ILE X  10      29.095   3.549  21.305  0.00  0.00           H
ATOM    127  CB  ILE X  10      27.078   3.513  21.813  0.00  0.00           C
ATOM    128  HB  ILE X  10      26.381   4.293  22.118  0.00  0.00           H
ATOM    129  CG2 ILE X  10      26.568   2.997  20.444  0.00  0.00           C
ATOM    130 HG21 ILE X  10      27.330   2.558  19.799  0.00  0.00           H
ATOM    131 HG22 ILE X  10      25.886   2.154  20.552  0.00  0.00           H
ATOM    132 HG23 ILE X  10      26.131   3.835  19.900  0.00  0.00           H
ATOM    133  CG1 ILE X  10      27.038   2.367  22.909  0.00  0.00           C
ATOM    134 HG12 ILE X  10      27.446   2.768  23.837  0.00  0.00           H
ATOM    135 HG13 ILE X  10      25.975   2.150  23.009  0.00  0.00           H
ATOM    136  CD1 ILE X  10      27.701   1.025  22.519  0.00  0.00           C
ATOM    137 HD11 ILE X  10      27.482   0.317  23.318  0.00  0.00           H
ATOM    138 HD12 ILE X  10      27.307   0.569  21.611  0.00  0.00           H
ATOM    139 HD13 ILE X  10      28.772   1.108  22.331  0.00  0.00           H
ATOM    140  C   ILE X  10      28.165   5.390  20.643  0.00  0.00           C
ATOM    141  O   ILE X  10      27.302   6.220  20.836  0.00  0.00           O
ATOM    142  N   CYX X  11      28.959   5.460  19.592  0.00  0.00           N
ATOM    143  H   CYX X  11      29.555   4.648  19.518  0.00  0.00           H
ATOM    144  CA  CYX X  11      29.135   6.577  18.654  0.00  0.00           C
ATOM    145  HA  CYX X  11      29.279   7.498  19.219  0.00  0.00           H
ATOM    146  CB  CYX X  11      30.514   6.332  17.924  0.00  0.00           C
ATOM    147  HB2 CYX X  11      31.302   6.094  18.639  0.00  0.00           H
ATOM    148  HB3 CYX X  11      30.330   5.537  17.202  0.00  0.00           H
ATOM    149  SG  CYX X  11      31.062   7.704  16.838  0.00  0.00           S
ATOM    150  C   CYX X  11      28.023   6.687  17.623  0.00  0.00           C
ATOM    151  O   CYX X  11      27.320   5.715  17.486  0.00  0.00           O
ATOM    152  N   SER X  12      27.803   7.846  17.073  0.00  0.00           N
ATOM    153  H   SER X  12      28.345   8.607  17.458  0.00  0.00           H
ATOM    154  CA  SER X  12      26.695   8.192  16.166  0.00  0.00           C
ATOM    155  HA  SER X  12      26.274   7.277  15.747  0.00  0.00           H
ATOM    156  CB  SER X  12      25.625   8.941  16.932  0.00  0.00           C
ATOM    157  HB2 SER X  12      25.970   9.923  17.255  0.00  0.00           H
ATOM    158  HB3 SER X  12      24.817   8.928  16.201  0.00  0.00           H
ATOM    159  OG  SER X  12      25.232   8.267  18.128  0.00  0.00           O
ATOM    160  HG  SER X  12      25.751   8.635  18.848  0.00  0.00           H
ATOM    161  C   SER X  12      27.160   9.138  15.041  0.00  0.00           C
ATOM    162  O   SER X  12      27.820  10.067  15.401  0.00  0.00           O
ATOM    163  N   LEU X  13      26.783   8.892  13.762  0.00  0.00           N
ATOM    164  H   LEU X  13      26.095   8.160  13.648  0.00  0.00           H
ATOM    165  CA  LEU X  13      27.204   9.759  12.731  0.00  0.00           C
ATOM    166  HA  LEU X  13      28.290   9.850  12.747  0.00  0.00           H
ATOM    167  CB  LEU X  13      26.741   9.122  11.401  0.00  0.00           C
ATOM    168  HB2 LEU X  13      26.851   8.038  11.408  0.00  0.00           H
ATOM    169  HB3 LEU X  13      25.702   9.397  11.220  0.00  0.00           H
ATOM    170  CG  LEU X  13      27.535   9.768  10.264  0.00  0.00           C
ATOM    171  HG  LEU X  13      27.591  10.845  10.421  0.00  0.00           H
ATOM    172  CD1 LEU X  13      29.014   9.262  10.194  0.00  0.00           C
ATOM    173 HD11 LEU X  13      29.622   9.513  11.064  0.00  0.00           H
ATOM    174 HD12 LEU X  13      29.486   9.608   9.275  0.00  0.00           H
ATOM    175 HD13 LEU X  13      29.068   8.174  10.177  0.00  0.00           H
ATOM    176  CD2 LEU X  13      26.771   9.431   8.935  0.00  0.00           C
ATOM    177 HD21 LEU X  13      25.685   9.513   8.987  0.00  0.00           H
ATOM    178 HD22 LEU X  13      27.071   8.432   8.619  0.00  0.00           H
ATOM    179 HD23 LEU X  13      26.950  10.170   8.154  0.00  0.00           H
ATOM    180  C   LEU X  13      26.776  11.215  12.973  0.00  0.00           C
ATOM    181  O   LEU X  13      27.524  12.123  12.664  0.00  0.00           O
ATOM    182  N   TYR X  14      25.656  11.484  13.662  0.00  0.00           N
ATOM    183  H   TYR X  14      25.132  10.688  13.996  0.00  0.00           H
ATOM    184  CA  TYR X  14      25.234  12.825  14.158  0.00  0.00           C
ATOM    185  HA  TYR X  14      25.269  13.394  13.229  0.00  0.00           H
ATOM    186  CB  TYR X  14      23.781  12.994  14.650  0.00  0.00           C
ATOM    187  HB2 TYR X  14      23.648  14.075  14.677  0.00  0.00           H
ATOM    188  HB3 TYR X  14      23.073  12.713  13.871  0.00  0.00           H
ATOM    189  CG  TYR X  14      23.404  12.321  15.977  0.00  0.00           C
ATOM    190  CD1 TYR X  14      23.077  10.947  16.019  0.00  0.00           C
ATOM    191  HD1 TYR X  14      22.912  10.448  15.075  0.00  0.00           H
ATOM    192  CE1 TYR X  14      22.810  10.338  17.274  0.00  0.00           C
ATOM    193  HE1 TYR X  14      22.650   9.270  17.266  0.00  0.00           H
ATOM    194  CZ  TYR X  14      23.079  10.991  18.471  0.00  0.00           C
ATOM    195  OH  TYR X  14      22.887  10.296  19.637  0.00  0.00           O
ATOM    196  HH  TYR X  14      23.249   9.431  19.432  0.00  0.00           H
ATOM    197  CE2 TYR X  14      23.242  12.411  18.429  0.00  0.00           C
ATOM    198  HE2 TYR X  14      23.426  12.837  19.405  0.00  0.00           H
ATOM    199  CD2 TYR X  14      23.430  13.054  17.216  0.00  0.00           C
ATOM    200  HD2 TYR X  14      23.582  14.123  17.208  0.00  0.00           H
ATOM    201  C   TYR X  14      26.204  13.584  15.027  0.00  0.00           C
ATOM    202  O   TYR X  14      26.493  14.730  14.737  0.00  0.00           O
ATOM    203  N   GLN X  15      26.789  12.850  15.984  0.00  0.00           N
ATOM    204  H   GLN X  15      26.564  11.875  16.124  0.00  0.00           H
ATOM    205  CA  GLN X  15      27.857  13.411  16.846  0.00  0.00           C
ATOM    206  HA  GLN X  15      27.453  14.363  17.192  0.00  0.00           H
ATOM    207  CB  GLN X  15      28.055  12.368  17.961  0.00  0.00           C
ATOM    208  HB2 GLN X  15      28.129  11.341  17.605  0.00  0.00           H
ATOM    209  HB3 GLN X  15      29.007  12.705  18.373  0.00  0.00           H
ATOM    210  CG  GLN X  15      26.993  12.371  19.022  0.00  0.00           C
ATOM    211  HG2 GLN X  15      26.039  12.089  18.576  0.00  0.00           H
ATOM    212  HG3 GLN X  15      27.361  11.672  19.773  0.00  0.00           H
ATOM    213  CD  GLN X  15      26.842  13.647  19.804  0.00  0.00           C
ATOM    214  OE1 GLN X  15      27.656  14.582  19.687  0.00  0.00           O
ATOM    215  NE2 GLN X  15      25.963  13.789  20.792  0.00  0.00           N
ATOM    216 HE21 GLN X  15      25.384  13.014  21.082  0.00  0.00           H
ATOM    217 HE22 GLN X  15      25.935  14.616  21.371  0.00  0.00           H
ATOM    218  C   GLN X  15      29.193  13.747  16.191  0.00  0.00           C
ATOM    219  O   GLN X  15      29.862  14.719  16.521  0.00  0.00           O
ATOM    220  N   LEU X  16      29.554  12.963  15.163  0.00  0.00           N
ATOM    221  H   LEU X  16      28.914  12.190  15.042  0.00  0.00           H
ATOM    222  CA  LEU X  16      30.723  13.095  14.318  0.00  0.00           C
ATOM    223  HA  LEU X  16      31.595  13.439  14.873  0.00  0.00           H
ATOM    224  CB  LEU X  16      31.001  11.772  13.450  0.00  0.00           C
ATOM    225  HB2 LEU X  16      30.089  11.391  12.990  0.00  0.00           H
ATOM    226  HB3 LEU X  16      31.732  11.994  12.672  0.00  0.00           H
ATOM    227  CG  LEU X  16      31.370  10.472  14.303  0.00  0.00           C
ATOM    228  HG  LEU X  16      30.771  10.382  15.209  0.00  0.00           H
ATOM    229  CD1 LEU X  16      31.320   9.127  13.556  0.00  0.00           C
ATOM    230 HD11 LEU X  16      31.642   8.394  14.297  0.00  0.00           H
ATOM    231 HD12 LEU X  16      32.036   9.095  12.735  0.00  0.00           H
ATOM    232 HD13 LEU X  16      30.354   8.957  13.081  0.00  0.00           H
ATOM    233  CD2 LEU X  16      32.834  10.550  14.801  0.00  0.00           C
ATOM    234 HD21 LEU X  16      32.819  11.343  15.548  0.00  0.00           H
ATOM    235 HD22 LEU X  16      33.458  10.899  13.978  0.00  0.00           H
ATOM    236 HD23 LEU X  16      33.189   9.632  15.269  0.00  0.00           H
ATOM    237  C   LEU X  16      30.429  14.266  13.339  0.00  0.00           C
ATOM    238  O   LEU X  16      31.293  15.125  13.180  0.00  0.00           O
ATOM    239  N   GLH X  17      29.220  14.522  12.803  0.00  0.00           N
ATOM    240  H   GLH X  17      28.451  13.912  13.038  0.00  0.00           H
ATOM    241  CA  GLH X  17      28.946  15.554  11.783  0.00  0.00           C
ATOM    242  HA  GLH X  17      29.774  15.718  11.094  0.00  0.00           H
ATOM    243  CB  GLH X  17      27.612  15.201  11.020  0.00  0.00           C
ATOM    244  HB2 GLH X  17      26.794  14.937  11.690  0.00  0.00           H
ATOM    245  HB3 GLH X  17      27.276  16.073  10.458  0.00  0.00           H
ATOM    246  CG  GLH X  17      27.785  14.056   9.911  0.00  0.00           C
ATOM    247  HG2 GLH X  17      28.443  14.451   9.136  0.00  0.00           H
ATOM    248  HG3 GLH X  17      28.310  13.212  10.358  0.00  0.00           H
ATOM    249  CD  GLH X  17      26.398  13.827   9.299  0.00  0.00           C
ATOM    250  OE1 GLH X  17      25.285  14.285   9.615  0.00  0.00           O
ATOM    251  OE2 GLH X  17      26.456  13.058   8.260  0.00  0.00           O
ATOM    252  HE2 GLH X  17      25.574  12.896   7.918  0.00  0.00           H
ATOM    253  C   GLH X  17      28.840  16.967  12.451  0.00  0.00           C
ATOM    254  O   GLH X  17      29.385  17.958  11.976  0.00  0.00           O
ATOM    255  N   ASN X  18      28.094  17.067  13.561  0.00  0.00           N
ATOM    256  H   ASN X  18      27.637  16.210  13.837  0.00  0.00           H
ATOM    257  CA  ASN X  18      27.928  18.209  14.536  0.00  0.00           C
ATOM    258  HA  ASN X  18      27.618  19.035  13.897  0.00  0.00           H
ATOM    259  CB  ASN X  18      26.778  17.846  15.606  0.00  0.00           C
ATOM    260  HB2 ASN X  18      27.069  17.023  16.259  0.00  0.00           H
ATOM    261  HB3 ASN X  18      26.642  18.698  16.273  0.00  0.00           H
ATOM    262  CG  ASN X  18      25.418  17.556  15.005  0.00  0.00           C
ATOM    263  OD1 ASN X  18      25.158  17.644  13.841  0.00  0.00           O
ATOM    264  ND2 ASN X  18      24.452  17.159  15.788  0.00  0.00           N
ATOM    265 HD21 ASN X  18      24.692  17.072  16.765  0.00  0.00           H
ATOM    266 HD22 ASN X  18      23.525  16.976  15.430  0.00  0.00           H
ATOM    267  C   ASN X  18      29.185  18.760  15.224  0.00  0.00           C
ATOM    268  O   ASN X  18      29.178  19.818  15.922  0.00  0.00           O
ATOM    269  N   TYR X  19      30.321  18.110  14.950  0.00  0.00           N
ATOM    270  H   TYR X  19      30.206  17.133  14.721  0.00  0.00           H
ATOM    271  CA  TYR X  19      31.694  18.456  15.273  0.00  0.00           C
ATOM    272  HA  TYR X  19      31.715  19.357  15.886  0.00  0.00           H
ATOM    273  CB  TYR X  19      32.150  17.313  16.222  0.00  0.00           C
ATOM    274  HB2 TYR X  19      31.477  17.380  17.076  0.00  0.00           H
ATOM    275  HB3 TYR X  19      32.070  16.413  15.612  0.00  0.00           H
ATOM    276  CG  TYR X  19      33.516  17.527  16.875  0.00  0.00           C
ATOM    277  CD1 TYR X  19      34.547  16.649  16.629  0.00  0.00           C
ATOM    278  HD1 TYR X  19      34.403  15.834  15.935  0.00  0.00           H
ATOM    279  CE1 TYR X  19      35.841  16.884  17.221  0.00  0.00           C
ATOM    280  HE1 TYR X  19      36.696  16.271  16.976  0.00  0.00           H
ATOM    281  CZ  TYR X  19      36.066  18.046  17.875  0.00  0.00           C
ATOM    282  OH  TYR X  19      37.314  18.411  18.299  0.00  0.00           O
ATOM    283  HH  TYR X  19      38.001  17.849  17.934  0.00  0.00           H
ATOM    284  CE2 TYR X  19      34.997  18.907  18.164  0.00  0.00           C
ATOM    285  HE2 TYR X  19      35.179  19.811  18.726  0.00  0.00           H
ATOM    286  CD2 TYR X  19      33.722  18.653  17.644  0.00  0.00           C
ATOM    287  HD2 TYR X  19      32.842  19.256  17.809  0.00  0.00           H
ATOM    288  C   TYR X  19      32.668  18.691  14.081  0.00  0.00           C
ATOM    289  O   TYR X  19      33.788  19.222  14.204  0.00  0.00           O
ATOM    290  N   CYX X  20      32.249  18.416  12.834  0.00  0.00           N
ATOM    291  H   CYX X  20      31.340  17.975  12.807  0.00  0.00           H
ATOM    292  CA  CYX X  20      32.779  18.977  11.614  0.00  0.00           C
ATOM    293  HA  CYX X  20      33.867  18.921  11.576  0.00  0.00           H
ATOM    294  CB  CYX X  20      32.235  18.227  10.351  0.00  0.00           C
ATOM    295  HB2 CYX X  20      31.180  18.484  10.252  0.00  0.00           H
ATOM    296  HB3 CYX X  20      32.785  18.584   9.480  0.00  0.00           H
ATOM    297  SG  CYX X  20      32.424  16.411  10.366  0.00  0.00           S
ATOM    298  C   CYX X  20      32.481  20.448  11.537  0.00  0.00           C
ATOM    299  O   CYX X  20      31.508  21.027  12.024  0.00  0.00           O
ATOM    300  N   ASN X  21      33.420  21.197  10.842  0.00  0.00           N
ATOM    301  H   ASN X  21      34.186  20.744  10.366  0.00  0.00           H
ATOM    302  CA  ASN X  21      33.395  22.641  10.643  0.00  0.00           C
ATOM    303  HA  ASN X  21      33.183  23.217  11.543  0.00  0.00           H
ATOM    304  CB  ASN X  21      34.798  23.172  10.202  0.00  0.00           C
ATOM    305  HB2 ASN X  21      35.159  22.564   9.373  0.00  0.00           H
ATOM    306  HB3 ASN X  21      34.763  24.203   9.849  0.00  0.00           H
ATOM    307  CG  ASN X  21      35.955  23.207  11.244  0.00  0.00           C
ATOM    308  OD1 ASN X  21      37.035  22.991  10.867  0.00  0.00           O
ATOM    309  ND2 ASN X  21      35.564  23.439  12.496  0.00  0.00           N
ATOM    310 HD21 ASN X  21      34.618  23.707  12.730  0.00  0.00           H
ATOM    311 HD22 ASN X  21      36.269  23.774  13.137  0.00  0.00           H
ATOM    312  C   ASN X  21      32.280  23.073   9.675  0.00  0.00           C
ATOM    313  O   ASN X  21      31.724  24.174   9.932  0.00  0.00           O
ATOM    314  OXT ASN X  21      31.930  22.393   8.715  0.00  0.00           O
ATOM    315  N   PHE X  22      26.608   4.006  15.188  0.00  0.00           N
ATOM    316  H1  PHE X  22      26.422   4.986  15.347  0.00  0.00           H
ATOM    317  H2  PHE X  22      26.687   3.470  16.040  0.00  0.00           H
ATOM    318  H3  PHE X  22      25.823   3.707  14.627  0.00  0.00           H
ATOM    319  CA  PHE X  22      27.719   3.897  14.353  0.00  0.00           C
ATOM    320  HA  PHE X  22      27.504   4.036  13.293  0.00  0.00           H
ATOM    321  CB  PHE X  22      28.875   4.882  14.752  0.00  0.00           C
ATOM    322  HB2 PHE X  22      28.368   5.847  14.761  0.00  0.00           H
ATOM    323  HB3 PHE X  22      29.172   4.572  15.755  0.00  0.00           H
ATOM    324  CG  PHE X  22      30.028   4.769  13.855  0.00  0.00           C
ATOM    325  CD1 PHE X  22      31.104   3.972  14.264  0.00  0.00           C
ATOM    326  HD1 PHE X  22      31.133   3.510  15.240  0.00  0.00           H
ATOM    327  CE1 PHE X  22      32.156   3.676  13.366  0.00  0.00           C
ATOM    328  HE1 PHE X  22      32.933   2.959  13.587  0.00  0.00           H
ATOM    329  CZ  PHE X  22      32.116   4.291  12.071  0.00  0.00           C
ATOM    330  HZ  PHE X  22      32.919   4.201  11.354  0.00  0.00           H
ATOM    331  CE2 PHE X  22      31.119   5.214  11.746  0.00  0.00           C
ATOM    332  HE2 PHE X  22      31.023   5.624  10.752  0.00  0.00           H
ATOM    333  CD2 PHE X  22      30.098   5.436  12.654  0.00  0.00           C
ATOM    334  HD2 PHE X  22      29.239   5.909  12.201  0.00  0.00           H
ATOM    335  C   PHE X  22      28.182   2.471  14.357  0.00  0.00           C
ATOM    336  O   PHE X  22      28.709   2.118  15.409  0.00  0.00           O
ATOM    337  N   VAL X  23      28.109   1.676  13.262  0.00  0.00           N
ATOM    338  H   VAL X  23      27.751   1.928  12.352  0.00  0.00           H
ATOM    339  CA  VAL X  23      28.078   0.187  13.525  0.00  0.00           C
ATOM    340  HA  VAL X  23      27.315   0.044  14.289  0.00  0.00           H
ATOM    341  CB  VAL X  23      27.695  -0.603  12.276  0.00  0.00           C
ATOM    342  HB  VAL X  23      26.661  -0.298  12.112  0.00  0.00           H
ATOM    343  CG1 VAL X  23      28.536  -0.259  11.030  0.00  0.00           C
ATOM    344 HG11 VAL X  23      29.561  -0.617  11.127  0.00  0.00           H
ATOM    345 HG12 VAL X  23      28.203  -0.873  10.193  0.00  0.00           H
ATOM    346 HG13 VAL X  23      28.439   0.780  10.716  0.00  0.00           H
ATOM    347  CG2 VAL X  23      27.565  -2.050  12.507  0.00  0.00           C
ATOM    348 HG21 VAL X  23      27.213  -2.289  13.510  0.00  0.00           H
ATOM    349 HG22 VAL X  23      27.093  -2.603  11.695  0.00  0.00           H
ATOM    350 HG23 VAL X  23      28.571  -2.459  12.606  0.00  0.00           H
ATOM    351  C   VAL X  23      29.456  -0.337  14.122  0.00  0.00           C
ATOM    352  O   VAL X  23      29.345  -1.447  14.742  0.00  0.00           O
ATOM    353  N   ASN X  24      30.575   0.343  14.034  0.00  0.00           N
ATOM    354  H   ASN X  24      30.656   1.241  13.579  0.00  0.00           H
ATOM    355  CA  ASN X  24      31.774  -0.139  14.788  0.00  0.00           C
ATOM    356  HA  ASN X  24      31.827  -1.225  14.713  0.00  0.00           H
ATOM    357  CB  ASN X  24      33.130   0.193  14.044  0.00  0.00           C
ATOM    358  HB2 ASN X  24      33.564   1.087  14.493  0.00  0.00           H
ATOM    359  HB3 ASN X  24      33.785  -0.661  14.218  0.00  0.00           H
ATOM    360  CG  ASN X  24      33.015   0.315  12.482  0.00  0.00           C
ATOM    361  OD1 ASN X  24      32.277   1.089  11.902  0.00  0.00           O
ATOM    362  ND2 ASN X  24      33.673  -0.482  11.680  0.00  0.00           N
ATOM    363 HD21 ASN X  24      33.991  -1.369  12.043  0.00  0.00           H
ATOM    364 HD22 ASN X  24      33.737  -0.248  10.699  0.00  0.00           H
ATOM    365  C   ASN X  24      31.819   0.005  16.326  0.00  0.00           C
ATOM    366  O   ASN X  24      32.784  -0.455  17.090  0.00  0.00           O
ATOM    367  N   GLN X  25      30.758   0.612  16.923  0.00  0.00           N
ATOM    368  H   GLN X  25      29.972   0.736  16.300  0.00  0.00           H
ATOM    369  CA  GLN X  25      30.467   0.907  18.349  0.00  0.00           C
ATOM    370  HA  GLN X  25      29.479   1.366  18.305  0.00  0.00           H
ATOM    371  CB  GLN X  25      30.408  -0.373  19.243  0.00  0.00           C
ATOM    372  HB2 GLN X  25      31.390  -0.846  19.233  0.00  0.00           H
ATOM    373  HB3 GLN X  25      30.116   0.059  20.200  0.00  0.00           H
ATOM    374  CG  GLN X  25      29.453  -1.447  18.792  0.00  0.00           C
ATOM    375  HG2 GLN X  25      29.861  -1.994  17.942  0.00  0.00           H
ATOM    376  HG3 GLN X  25      29.358  -2.217  19.557  0.00  0.00           H
ATOM    377  CD  GLN X  25      27.985  -1.012  18.529  0.00  0.00           C
ATOM    378  OE1 GLN X  25      27.564  -0.503  17.510  0.00  0.00           O
ATOM    379  NE2 GLN X  25      27.179  -1.033  19.535  0.00  0.00           N
ATOM    380 HE21 GLN X  25      27.358  -1.397  20.460  0.00  0.00           H
ATOM    381 HE22 GLN X  25      26.283  -0.632  19.297  0.00  0.00           H
ATOM    382  C   GLN X  25      31.287   2.022  18.932  0.00  0.00           C
ATOM    383  O   GLN X  25      30.767   3.038  19.398  0.00  0.00           O
ATOM    384  N   HIP X  26      32.651   2.080  18.831  0.00  0.00           N
ATOM    385  H   HIP X  26      33.118   1.364  18.292  0.00  0.00           H
ATOM    386  CA  HIP X  26      33.545   2.973  19.615  0.00  0.00           C
ATOM    387  HA  HIP X  26      33.010   3.865  19.942  0.00  0.00           H
ATOM    388  CB  HIP X  26      34.150   2.244  20.766  0.00  0.00           C
ATOM    389  HB2 HIP X  26      34.653   1.330  20.450  0.00  0.00           H
ATOM    390  HB3 HIP X  26      34.853   2.927  21.243  0.00  0.00           H
ATOM    391  CG  HIP X  26      33.197   1.764  21.792  0.00  0.00           C
ATOM    392  ND1 HIP X  26      32.121   2.398  22.384  0.00  0.00           N
ATOM    393  HD1 HIP X  26      31.652   3.216  22.023  0.00  0.00           H
ATOM    394  CE1 HIP X  26      31.514   1.593  23.277  0.00  0.00           C
ATOM    395  HE1 HIP X  26      30.522   1.667  23.697  0.00  0.00           H
ATOM    396  NE2 HIP X  26      32.266   0.490  23.388  0.00  0.00           N
ATOM    397  HE2 HIP X  26      32.050  -0.304  23.974  0.00  0.00           H
ATOM    398  CD2 HIP X  26      33.285   0.577  22.404  0.00  0.00           C
ATOM    399  HD2 HIP X  26      33.995  -0.195  22.143  0.00  0.00           H
ATOM    400  C   HIP X  26      34.731   3.369  18.648  0.00  0.00           C
ATOM    401  O   HIP X  26      35.303   2.532  17.895  0.00  0.00           O
ATOM    402  N   LEU X  27      35.192   4.616  18.608  0.00  0.00           N
ATOM    403  H   LEU X  27      34.723   5.203  19.284  0.00  0.00           H
ATOM    404  CA  LEU X  27      36.278   5.083  17.887  0.00  0.00           C
ATOM    405  HA  LEU X  27      36.923   4.260  17.581  0.00  0.00           H
ATOM    406  CB  LEU X  27      35.822   5.962  16.725  0.00  0.00           C
ATOM    407  HB2 LEU X  27      35.131   6.662  17.195  0.00  0.00           H
ATOM    408  HB3 LEU X  27      36.708   6.493  16.376  0.00  0.00           H
ATOM    409  CG  LEU X  27      35.097   5.299  15.510  0.00  0.00           C
ATOM    410  HG  LEU X  27      34.374   4.559  15.853  0.00  0.00           H
ATOM    411  CD1 LEU X  27      34.347   6.406  14.677  0.00  0.00           C
ATOM    412 HD11 LEU X  27      33.956   5.930  13.779  0.00  0.00           H
ATOM    413 HD12 LEU X  27      35.007   7.209  14.347  0.00  0.00           H
ATOM    414 HD13 LEU X  27      33.601   6.954  15.254  0.00  0.00           H
ATOM    415  CD2 LEU X  27      36.066   4.684  14.503  0.00  0.00           C
ATOM    416 HD21 LEU X  27      36.481   3.767  14.921  0.00  0.00           H
ATOM    417 HD22 LEU X  27      36.910   5.309  14.213  0.00  0.00           H
ATOM    418 HD23 LEU X  27      35.506   4.461  13.594  0.00  0.00           H
ATOM    419  C   LEU X  27      37.159   5.990  18.833  0.00  0.00           C
ATOM    420  O   LEU X  27      36.603   7.023  19.161  0.00  0.00           O
ATOM    421  N   CYX X  28      38.407   5.622  19.012  0.00  0.00           N
ATOM    422  H   CYX X  28      38.697   4.683  18.781  0.00  0.00           H
ATOM    423  CA  CYX X  28      39.322   6.223  19.966  0.00  0.00           C
ATOM    424  HA  CYX X  28      38.767   7.001  20.489  0.00  0.00           H
ATOM    425  CB  CYX X  28      39.599   5.104  20.934  0.00  0.00           C
ATOM    426  HB2 CYX X  28      40.051   4.215  20.493  0.00  0.00           H
ATOM    427  HB3 CYX X  28      40.341   5.507  21.624  0.00  0.00           H
ATOM    428  SG  CYX X  28      38.159   4.582  21.776  0.00  0.00           S
ATOM    429  C   CYX X  28      40.470   6.771  19.233  0.00  0.00           C
ATOM    430  O   CYX X  28      40.916   6.138  18.187  0.00  0.00           O
ATOM    431  N   GLY X  29      40.999   7.893  19.722  0.00  0.00           N
ATOM    432  H   GLY X  29      40.360   8.342  20.363  0.00  0.00           H
ATOM    433  CA  GLY X  29      42.258   8.605  19.373  0.00  0.00           C
ATOM    434  HA2 GLY X  29      42.214   9.571  19.876  0.00  0.00           H
ATOM    435  HA3 GLY X  29      43.048   7.989  19.802  0.00  0.00           H
ATOM    436  C   GLY X  29      42.429   8.812  17.882  0.00  0.00           C
ATOM    437  O   GLY X  29      41.568   9.472  17.284  0.00  0.00           O
ATOM    438  N   SER X  30      43.528   8.231  17.404  0.00  0.00           N
ATOM    439  H   SER X  30      44.066   7.643  18.025  0.00  0.00           H
ATOM    440  CA  SER X  30      44.028   8.098  16.023  0.00  0.00           C
ATOM    441  HA  SER X  30      44.607   8.985  15.767  0.00  0.00           H
ATOM    442  CB  SER X  30      45.132   7.017  16.015  0.00  0.00           C
ATOM    443  HB2 SER X  30      45.662   6.931  15.066  0.00  0.00           H
ATOM    444  HB3 SER X  30      45.873   7.407  16.713  0.00  0.00           H
ATOM    445  OG  SER X  30      44.611   5.746  16.382  0.00  0.00           O
ATOM    446  HG  SER X  30      44.692   5.607  17.328  0.00  0.00           H
ATOM    447  C   SER X  30      42.783   7.663  15.226  0.00  0.00           C
ATOM    448  O   SER X  30      42.508   8.348  14.272  0.00  0.00           O
ATOM    449  N   HIP X  31      41.895   6.706  15.612  0.00  0.00           N
ATOM    450  H   HIP X  31      42.224   6.242  16.447  0.00  0.00           H
ATOM    451  CA  HIP X  31      40.732   6.238  14.865  0.00  0.00           C
ATOM    452  HA  HIP X  31      41.103   6.091  13.851  0.00  0.00           H
ATOM    453  CB  HIP X  31      40.091   4.872  15.376  0.00  0.00           C
ATOM    454  HB2 HIP X  31      39.602   4.929  16.348  0.00  0.00           H
ATOM    455  HB3 HIP X  31      39.335   4.444  14.717  0.00  0.00           H
ATOM    456  CG  HIP X  31      41.162   3.862  15.501  0.00  0.00           C
ATOM    457  ND1 HIP X  31      40.931   2.668  16.207  0.00  0.00           N
ATOM    458  HD1 HIP X  31      40.149   2.330  16.750  0.00  0.00           H
ATOM    459  CE1 HIP X  31      42.003   1.906  16.025  0.00  0.00           C
ATOM    460  HE1 HIP X  31      42.069   0.885  16.371  0.00  0.00           H
ATOM    461  NE2 HIP X  31      42.921   2.623  15.412  0.00  0.00           N
ATOM    462  HE2 HIP X  31      43.849   2.291  15.188  0.00  0.00           H
ATOM    463  CD2 HIP X  31      42.348   3.816  14.907  0.00  0.00           C
ATOM    464  HD2 HIP X  31      42.784   4.633  14.351  0.00  0.00           H
ATOM    465  C   HIP X  31      39.575   7.267  14.869  0.00  0.00           C
ATOM    466  O   HIP X  31      38.851   7.296  13.863  0.00  0.00           O
ATOM    467  N   LEU X  32      39.447   8.073  15.953  0.00  0.00           N
ATOM    468  H   LEU X  32      39.975   7.898  16.796  0.00  0.00           H
ATOM    469  CA  LEU X  32      38.417   9.139  16.003  0.00  0.00           C
ATOM    470  HA  LEU X  32      37.427   8.749  15.766  0.00  0.00           H
ATOM    471  CB  LEU X  32      38.456   9.693  17.368  0.00  0.00           C
ATOM    472  HB2 LEU X  32      38.349   8.829  18.025  0.00  0.00           H
ATOM    473  HB3 LEU X  32      39.320  10.299  17.639  0.00  0.00           H
ATOM    474  CG  LEU X  32      37.149  10.556  17.756  0.00  0.00           C
ATOM    475  HG  LEU X  32      37.262  11.591  17.433  0.00  0.00           H
ATOM    476  CD1 LEU X  32      35.769  10.025  17.424  0.00  0.00           C
ATOM    477 HD11 LEU X  32      35.690   9.034  17.871  0.00  0.00           H
ATOM    478 HD12 LEU X  32      35.744  10.082  16.336  0.00  0.00           H
ATOM    479 HD13 LEU X  32      35.045  10.717  17.854  0.00  0.00           H
ATOM    480  CD2 LEU X  32      37.219  10.767  19.306  0.00  0.00           C
ATOM    481 HD21 LEU X  32      38.198  11.162  19.577  0.00  0.00           H
ATOM    482 HD22 LEU X  32      37.148   9.787  19.778  0.00  0.00           H
ATOM    483 HD23 LEU X  32      36.383  11.380  19.644  0.00  0.00           H
ATOM    484  C   LEU X  32      38.742  10.243  15.009  0.00  0.00           C
ATOM    485  O   LEU X  32      37.908  10.655  14.218  0.00  0.00           O
ATOM    486  N   VAL X  33      39.984  10.711  15.022  0.00  0.00           N
ATOM    487  H   VAL X  33      40.422  10.479  15.901  0.00  0.00           H
ATOM    488  CA  VAL X  33      40.354  11.816  14.194  0.00  0.00           C
ATOM    489  HA  VAL X  33      39.711  12.685  14.334  0.00  0.00           H
ATOM    490  CB  VAL X  33      41.719  12.445  14.567  0.00  0.00           C
ATOM    491  HB  VAL X  33      42.039  13.107  13.761  0.00  0.00           H
ATOM    492  CG1 VAL X  33      41.590  13.331  15.809  0.00  0.00           C
ATOM    493 HG11 VAL X  33      40.924  14.187  15.703  0.00  0.00           H
ATOM    494 HG12 VAL X  33      41.270  12.703  16.641  0.00  0.00           H
ATOM    495 HG13 VAL X  33      42.568  13.762  16.024  0.00  0.00           H
ATOM    496  CG2 VAL X  33      42.912  11.502  14.813  0.00  0.00           C
ATOM    497 HG21 VAL X  33      42.848  11.057  15.806  0.00  0.00           H
ATOM    498 HG22 VAL X  33      42.931  10.806  13.974  0.00  0.00           H
ATOM    499 HG23 VAL X  33      43.855  12.040  14.713  0.00  0.00           H
ATOM    500  C   VAL X  33      40.422  11.473  12.687  0.00  0.00           C
ATOM    501  O   VAL X  33      40.161  12.318  11.829  0.00  0.00           O
ATOM    502  N   GLH X  34      40.837  10.266  12.409  0.00  0.00           N
ATOM    503  H   GLH X  34      41.251   9.708  13.143  0.00  0.00           H
ATOM    504  CA  GLH X  34      40.701   9.700  11.104  0.00  0.00           C
ATOM    505  HA  GLH X  34      41.093  10.349  10.321  0.00  0.00           H
ATOM    506  CB  GLH X  34      41.550   8.421  11.058  0.00  0.00           C
ATOM    507  HB2 GLH X  34      42.615   8.651  11.058  0.00  0.00           H
ATOM    508  HB3 GLH X  34      41.224   7.899  11.958  0.00  0.00           H
ATOM    509  CG  GLH X  34      41.220   7.624   9.750  0.00  0.00           C
ATOM    510  HG2 GLH X  34      40.184   7.292   9.809  0.00  0.00           H
ATOM    511  HG3 GLH X  34      41.420   8.280   8.902  0.00  0.00           H
ATOM    512  CD  GLH X  34      42.109   6.382   9.592  0.00  0.00           C
ATOM    513  OE1 GLH X  34      42.741   5.803  10.428  0.00  0.00           O
ATOM    514  OE2 GLH X  34      41.704   5.819   8.432  0.00  0.00           O
ATOM    515  HE2 GLH X  34      41.334   6.503   7.869  0.00  0.00           H
ATOM    516  C   GLH X  34      39.268   9.435  10.648  0.00  0.00           C
ATOM    517  O   GLH X  34      38.879   9.726   9.501  0.00  0.00           O
ATOM    518  N   ALA X  35      38.342   9.016  11.510  0.00  0.00           N
ATOM    519  H   ALA X  35      38.642   8.602  12.380  0.00  0.00           H
ATOM    520  CA  ALA X  35      36.916   9.010  11.202  0.00  0.00           C
ATOM    521  HA  ALA X  35      36.693   8.456  10.290  0.00  0.00           H
ATOM    522  CB  ALA X  35      36.073   8.232  12.176  0.00  0.00           C
ATOM    523  HB1 ALA X  35      35.076   8.671  12.131  0.00  0.00           H
ATOM    524  HB2 ALA X  35      36.065   7.167  11.944  0.00  0.00           H
ATOM    525  HB3 ALA X  35      36.354   8.563  13.176  0.00  0.00           H
ATOM    526  C   ALA X  35      36.346  10.430  10.935  0.00  0.00           C
ATOM    527  O   ALA X  35      35.573  10.596   9.998  0.00  0.00           O
ATOM    528  N   LEU X  36      36.849  11.445  11.662  0.00  0.00           N
ATOM    529  H   LEU X  36      37.544  11.248  12.367  0.00  0.00           H
ATOM    530  CA  LEU X  36      36.550  12.801  11.368  0.00  0.00           C
ATOM    531  HA  LEU X  36      35.464  12.818  11.279  0.00  0.00           H
ATOM    532  CB  LEU X  36      36.776  13.598  12.649  0.00  0.00           C
ATOM    533  HB2 LEU X  36      37.787  13.426  13.017  0.00  0.00           H
ATOM    534  HB3 LEU X  36      36.535  14.627  12.381  0.00  0.00           H
ATOM    535  CG  LEU X  36      35.809  13.316  13.845  0.00  0.00           C
ATOM    536  HG  LEU X  36      35.935  12.251  14.037  0.00  0.00           H
ATOM    537  CD1 LEU X  36      36.261  14.070  15.000  0.00  0.00           C
ATOM    538 HD11 LEU X  36      36.097  15.124  14.774  0.00  0.00           H
ATOM    539 HD12 LEU X  36      37.260  13.719  15.257  0.00  0.00           H
ATOM    540 HD13 LEU X  36      35.657  13.729  15.841  0.00  0.00           H
ATOM    541  CD2 LEU X  36      34.324  13.669  13.573  0.00  0.00           C
ATOM    542 HD21 LEU X  36      33.875  13.708  14.566  0.00  0.00           H
ATOM    543 HD22 LEU X  36      33.908  12.915  12.905  0.00  0.00           H
ATOM    544 HD23 LEU X  36      34.158  14.621  13.069  0.00  0.00           H
ATOM    545  C   LEU X  36      37.128  13.209  10.012  0.00  0.00           C
ATOM    546  O   LEU X  36      36.326  13.774   9.204  0.00  0.00           O
ATOM    547  N   TYR X  37      38.323  12.787   9.641  0.00  0.00           N
ATOM    548  H   TYR X  37      38.904  12.477  10.407  0.00  0.00           H
ATOM    549  CA  TYR X  37      38.877  13.084   8.313  0.00  0.00           C
ATOM    550  HA  TYR X  37      38.954  14.171   8.296  0.00  0.00           H
ATOM    551  CB  TYR X  37      40.348  12.750   8.223  0.00  0.00           C
ATOM    552  HB2 TYR X  37      40.771  13.600   8.759  0.00  0.00           H
ATOM    553  HB3 TYR X  37      40.497  11.821   8.773  0.00  0.00           H
ATOM    554  CG  TYR X  37      40.838  12.674   6.815  0.00  0.00           C
ATOM    555  CD1 TYR X  37      40.624  11.481   6.106  0.00  0.00           C
ATOM    556  HD1 TYR X  37      40.278  10.583   6.595  0.00  0.00           H
ATOM    557  CE1 TYR X  37      41.199  11.449   4.771  0.00  0.00           C
ATOM    558  HE1 TYR X  37      41.070  10.581   4.142  0.00  0.00           H
ATOM    559  CZ  TYR X  37      41.869  12.567   4.205  0.00  0.00           C
ATOM    560  OH  TYR X  37      42.205  12.625   2.862  0.00  0.00           O
ATOM    561  HH  TYR X  37      42.161  11.731   2.515  0.00  0.00           H
ATOM    562  CE2 TYR X  37      42.088  13.718   4.976  0.00  0.00           C
ATOM    563  HE2 TYR X  37      42.635  14.590   4.649  0.00  0.00           H
ATOM    564  CD2 TYR X  37      41.600  13.745   6.290  0.00  0.00           C
ATOM    565  HD2 TYR X  37      41.668  14.733   6.721  0.00  0.00           H
ATOM    566  C   TYR X  37      37.939  12.509   7.177  0.00  0.00           C
ATOM    567  O   TYR X  37      37.787  13.008   6.076  0.00  0.00           O
ATOM    568  N   LEU X  38      37.411  11.250   7.425  0.00  0.00           N
ATOM    569  H   LEU X  38      37.425  10.857   8.356  0.00  0.00           H
ATOM    570  CA  LEU X  38      36.460  10.590   6.528  0.00  0.00           C
ATOM    571  HA  LEU X  38      36.860  10.724   5.523  0.00  0.00           H
ATOM    572  CB  LEU X  38      36.266   9.153   6.908  0.00  0.00           C
ATOM    573  HB2 LEU X  38      36.057   9.048   7.973  0.00  0.00           H
ATOM    574  HB3 LEU X  38      35.330   8.794   6.480  0.00  0.00           H
ATOM    575  CG  LEU X  38      37.406   8.145   6.511  0.00  0.00           C
ATOM    576  HG  LEU X  38      38.340   8.637   6.782  0.00  0.00           H
ATOM    577  CD1 LEU X  38      37.220   6.879   7.357  0.00  0.00           C
ATOM    578 HD11 LEU X  38      36.240   6.435   7.179  0.00  0.00           H
ATOM    579 HD12 LEU X  38      37.292   7.093   8.424  0.00  0.00           H
ATOM    580 HD13 LEU X  38      37.964   6.109   7.153  0.00  0.00           H
ATOM    581  CD2 LEU X  38      37.580   7.740   5.042  0.00  0.00           C
ATOM    582 HD21 LEU X  38      38.521   7.231   4.832  0.00  0.00           H
ATOM    583 HD22 LEU X  38      37.664   8.662   4.468  0.00  0.00           H
ATOM    584 HD23 LEU X  38      36.653   7.315   4.660  0.00  0.00           H
ATOM    585  C   LEU X  38      35.007  11.182   6.527  0.00  0.00           C
ATOM    586  O   LEU X  38      34.509  11.442   5.476  0.00  0.00           O
ATOM    587  N   VAL X  39      34.451  11.543   7.689  0.00  0.00           N
ATOM    588  H   VAL X  39      35.008  11.398   8.519  0.00  0.00           H
ATOM    589  CA  VAL X  39      33.074  12.077   7.824  0.00  0.00           C
ATOM    590  HA  VAL X  39      32.491  11.353   7.254  0.00  0.00           H
ATOM    591  CB  VAL X  39      32.534  11.981   9.256  0.00  0.00           C
ATOM    592  HB  VAL X  39      33.269  12.422   9.930  0.00  0.00           H
ATOM    593  CG1 VAL X  39      31.108  12.721   9.352  0.00  0.00           C
ATOM    594 HG11 VAL X  39      31.132  13.780   9.094  0.00  0.00           H
ATOM    595 HG12 VAL X  39      30.308  12.264   8.769  0.00  0.00           H
ATOM    596 HG13 VAL X  39      30.898  12.686  10.422  0.00  0.00           H
ATOM    597  CG2 VAL X  39      32.286  10.550   9.694  0.00  0.00           C
ATOM    598 HG21 VAL X  39      33.149  10.022  10.101  0.00  0.00           H
ATOM    599 HG22 VAL X  39      31.577  10.631  10.518  0.00  0.00           H
ATOM    600 HG23 VAL X  39      31.773   9.948   8.945  0.00  0.00           H
ATOM    601  C   VAL X  39      32.974  13.480   7.173  0.00  0.00           C
ATOM    602  O   VAL X  39      32.074  13.772   6.423  0.00  0.00           O
ATOM    603  N   CYX X  40      33.895  14.395   7.465  0.00  0.00           N
ATOM    604  H   CYX X  40      34.749  14.088   7.908  0.00  0.00           H
ATOM    605  CA  CYX X  40      33.864  15.773   7.177  0.00  0.00           C
ATOM    606  HA  CYX X  40      32.828  16.107   7.217  0.00  0.00           H
ATOM    607  CB  CYX X  40      34.587  16.558   8.290  0.00  0.00           C
ATOM    608  HB2 CYX X  40      35.643  16.618   8.025  0.00  0.00           H
ATOM    609  HB3 CYX X  40      34.099  17.530   8.231  0.00  0.00           H
ATOM    610  SG  CYX X  40      34.357  16.001   9.995  0.00  0.00           S
ATOM    611  C   CYX X  40      34.417  16.054   5.798  0.00  0.00           C
ATOM    612  O   CYX X  40      33.831  16.798   4.978  0.00  0.00           O
ATOM    613  N   GLY X  41      35.576  15.436   5.466  0.00  0.00           N
ATOM    614  H   GLY X  41      35.987  14.771   6.106  0.00  0.00           H
ATOM    615  CA  GLY X  41      36.196  15.671   4.215  0.00  0.00           C
ATOM    616  HA2 GLY X  41      37.008  14.973   4.015  0.00  0.00           H
ATOM    617  HA3 GLY X  41      35.400  15.532   3.483  0.00  0.00           H
ATOM    618  C   GLY X  41      36.755  17.056   4.151  0.00  0.00           C
ATOM    619  O   GLY X  41      37.391  17.502   5.129  0.00  0.00           O
ATOM    620  N   GLH X  42      36.585  17.815   3.063  0.00  0.00           N
ATOM    621  H   GLH X  42      36.150  17.304   2.308  0.00  0.00           H
ATOM    622  CA  GLH X  42      37.115  19.173   2.783  0.00  0.00           C
ATOM    623  HA  GLH X  42      38.197  19.121   2.901  0.00  0.00           H
ATOM    624  CB  GLH X  42      36.833  19.546   1.339  0.00  0.00           C
ATOM    625  HB2 GLH X  42      37.238  20.541   1.155  0.00  0.00           H
ATOM    626  HB3 GLH X  42      37.160  18.709   0.722  0.00  0.00           H
ATOM    627  CG  GLH X  42      35.361  19.714   0.913  0.00  0.00           C
ATOM    628  HG2 GLH X  42      35.435  19.940  -0.150  0.00  0.00           H
ATOM    629  HG3 GLH X  42      34.827  18.763   0.900  0.00  0.00           H
ATOM    630  CD  GLH X  42      34.654  20.921   1.494  0.00  0.00           C
ATOM    631  OE1 GLH X  42      34.953  22.065   1.166  0.00  0.00           O
ATOM    632  OE2 GLH X  42      33.648  20.620   2.321  0.00  0.00           O
ATOM    633  HE2 GLH X  42      33.302  21.459   2.634  0.00  0.00           H
ATOM    634  C   GLH X  42      36.616  20.212   3.819  0.00  0.00           C
ATOM    635  O   GLH X  42      37.081  21.332   3.774  0.00  0.00           O
ATOM    636  N   ARG X  43      35.635  19.912   4.650  0.00  0.00           N
ATOM    637  H   ARG X  43      35.160  19.042   4.456  0.00  0.00           H
ATOM    638  CA  ARG X  43      35.171  20.888   5.635  0.00  0.00           C
ATOM    639  HA  ARG X  43      34.964  21.801   5.076  0.00  0.00           H
ATOM    640  CB  ARG X  43      33.868  20.345   6.404  0.00  0.00           C
ATOM    641  HB2 ARG X  43      34.190  19.467   6.964  0.00  0.00           H
ATOM    642  HB3 ARG X  43      33.552  21.128   7.093  0.00  0.00           H
ATOM    643  CG  ARG X  43      32.721  20.086   5.371  0.00  0.00           C
ATOM    644  HG2 ARG X  43      32.506  21.055   4.920  0.00  0.00           H
ATOM    645  HG3 ARG X  43      33.046  19.357   4.629  0.00  0.00           H
ATOM    646  CD  ARG X  43      31.545  19.493   6.115  0.00  0.00           C
ATOM    647  HD2 ARG X  43      30.757  19.349   5.375  0.00  0.00           H
ATOM    648  HD3 ARG X  43      31.887  18.590   6.619  0.00  0.00           H
ATOM    649  NE  ARG X  43      30.951  20.278   7.289  0.00  0.00           N
ATOM    650  HE  ARG X  43      31.335  21.186   7.507  0.00  0.00           H
ATOM    651  CZ  ARG X  43      29.848  20.043   7.879  0.00  0.00           C
ATOM    652  NH1 ARG X  43      29.102  18.971   7.873  0.00  0.00           N
ATOM    653 HH11 ARG X  43      29.279  18.097   7.399  0.00  0.00           H
ATOM    654 HH12 ARG X  43      28.155  18.934   8.220  0.00  0.00           H
ATOM    655  NH2 ARG X  43      29.388  20.952   8.688  0.00  0.00           N
ATOM    656 HH21 ARG X  43      29.967  21.751   8.902  0.00  0.00           H
ATOM    657 HH22 ARG X  43      28.469  20.941   9.107  0.00  0.00           H
ATOM    658  C   ARG X  43      36.167  21.299   6.637  0.00  0.00           C
ATOM    659  O   ARG X  43      36.263  22.479   6.964  0.00  0.00           O
ATOM    660  N   GLY X  44      36.888  20.326   7.134  0.00  0.00           N
ATOM    661  H   GLY X  44      36.654  19.442   6.706  0.00  0.00           H
ATOM    662  CA  GLY X  44      37.699  20.353   8.334  0.00  0.00           C
ATOM    663  HA2 GLY X  44      38.607  19.789   8.118  0.00  0.00           H
ATOM    664  HA3 GLY X  44      38.057  21.348   8.596  0.00  0.00           H
ATOM    665  C   GLY X  44      36.872  19.808   9.550  0.00  0.00           C
ATOM    666  O   GLY X  44      35.720  19.507   9.369  0.00  0.00           O
ATOM    667  N   PHE X  45      37.483  19.775  10.705  0.00  0.00           N
ATOM    668  H   PHE X  45      38.457  20.041  10.719  0.00  0.00           H
ATOM    669  CA  PHE X  45      36.808  19.694  12.028  0.00  0.00           C
ATOM    670  HA  PHE X  45      35.930  20.340  12.031  0.00  0.00           H
ATOM    671  CB  PHE X  45      36.572  18.213  12.401  0.00  0.00           C
ATOM    672  HB2 PHE X  45      36.063  18.287  13.362  0.00  0.00           H
ATOM    673  HB3 PHE X  45      35.857  17.779  11.702  0.00  0.00           H
ATOM    674  CG  PHE X  45      37.760  17.319  12.453  0.00  0.00           C
ATOM    675  CD1 PHE X  45      38.228  16.951  13.723  0.00  0.00           C
ATOM    676  HD1 PHE X  45      37.683  17.227  14.614  0.00  0.00           H
ATOM    677  CE1 PHE X  45      39.334  16.150  13.884  0.00  0.00           C
ATOM    678  HE1 PHE X  45      39.799  15.986  14.845  0.00  0.00           H
ATOM    679  CZ  PHE X  45      39.965  15.695  12.674  0.00  0.00           C
ATOM    680  HZ  PHE X  45      40.840  15.078  12.808  0.00  0.00           H
ATOM    681  CE2 PHE X  45      39.594  16.127  11.407  0.00  0.00           C
ATOM    682  HE2 PHE X  45      40.192  15.713  10.608  0.00  0.00           H
ATOM    683  CD2 PHE X  45      38.421  16.878  11.346  0.00  0.00           C
ATOM    684  HD2 PHE X  45      37.989  17.068  10.374  0.00  0.00           H
ATOM    685  C   PHE X  45      37.759  20.327  13.062  0.00  0.00           C
ATOM    686  O   PHE X  45      38.902  20.646  12.755  0.00  0.00           O
ATOM    687  N   PHE X  46      37.211  20.538  14.263  0.00  0.00           N
ATOM    688  H   PHE X  46      36.214  20.432  14.378  0.00  0.00           H
ATOM    689  CA  PHE X  46      37.940  21.257  15.360  0.00  0.00           C
ATOM    690  HA  PHE X  46      38.308  22.171  14.894  0.00  0.00           H
ATOM    691  CB  PHE X  46      37.075  21.758  16.478  0.00  0.00           C
ATOM    692  HB2 PHE X  46      36.889  20.915  17.144  0.00  0.00           H
ATOM    693  HB3 PHE X  46      37.713  22.411  17.073  0.00  0.00           H
ATOM    694  CG  PHE X  46      35.868  22.588  16.072  0.00  0.00           C
ATOM    695  CD1 PHE X  46      34.655  21.800  15.897  0.00  0.00           C
ATOM    696  HD1 PHE X  46      34.644  20.781  16.256  0.00  0.00           H
ATOM    697  CE1 PHE X  46      33.444  22.378  15.513  0.00  0.00           C
ATOM    698  HE1 PHE X  46      32.566  21.753  15.446  0.00  0.00           H
ATOM    699  CZ  PHE X  46      33.470  23.767  15.165  0.00  0.00           C
ATOM    700  HZ  PHE X  46      32.573  24.147  14.700  0.00  0.00           H
ATOM    701  CE2 PHE X  46      34.690  24.488  15.277  0.00  0.00           C
ATOM    702  HE2 PHE X  46      34.766  25.507  14.927  0.00  0.00           H
ATOM    703  CD2 PHE X  46      35.863  23.942  15.797  0.00  0.00           C
ATOM    704  HD2 PHE X  46      36.717  24.574  15.991  0.00  0.00           H
ATOM    705  C   PHE X  46      39.252  20.523  15.813  0.00  0.00           C
ATOM    706  O   PHE X  46      39.381  19.296  15.706  0.00  0.00           O
ATOM    707  N   TYR X  47      40.238  21.320  16.343  0.00  0.00           N
ATOM    708  H   TYR X  47      40.153  22.316  16.198  0.00  0.00           H
ATOM    709  CA  TYR X  47      41.419  20.747  16.931  0.00  0.00           C
ATOM    710  HA  TYR X  47      42.135  20.223  16.298  0.00  0.00           H
ATOM    711  CB  TYR X  47      42.390  21.869  17.432  0.00  0.00           C
ATOM    712  HB2 TYR X  47      42.787  22.461  16.607  0.00  0.00           H
ATOM    713  HB3 TYR X  47      41.727  22.506  18.018  0.00  0.00           H
ATOM    714  CG  TYR X  47      43.543  21.231  18.263  0.00  0.00           C
ATOM    715  CD1 TYR X  47      43.588  21.361  19.661  0.00  0.00           C
ATOM    716  HD1 TYR X  47      42.727  21.846  20.097  0.00  0.00           H
ATOM    717  CE1 TYR X  47      44.584  20.818  20.485  0.00  0.00           C
ATOM    718  HE1 TYR X  47      44.628  21.050  21.539  0.00  0.00           H
ATOM    719  CZ  TYR X  47      45.627  20.143  19.821  0.00  0.00           C
ATOM    720  OH  TYR X  47      46.562  19.538  20.508  0.00  0.00           O
ATOM    721  HH  TYR X  47      46.399  19.848  21.401  0.00  0.00           H
ATOM    722  CE2 TYR X  47      45.604  19.970  18.414  0.00  0.00           C
ATOM    723  HE2 TYR X  47      46.325  19.384  17.864  0.00  0.00           H
ATOM    724  CD2 TYR X  47      44.604  20.521  17.600  0.00  0.00           C
ATOM    725  HD2 TYR X  47      44.610  20.359  16.532  0.00  0.00           H
ATOM    726  C   TYR X  47      41.116  19.703  18.056  0.00  0.00           C
ATOM    727  O   TYR X  47      40.099  19.876  18.739  0.00  0.00           O
ATOM    728  N   THR X  48      41.943  18.579  18.037  0.00  0.00           N
ATOM    729  H   THR X  48      42.729  18.513  17.406  0.00  0.00           H
ATOM    730  CA  THR X  48      41.439  17.469  18.849  0.00  0.00           C
ATOM    731  HA  THR X  48      40.705  17.721  19.615  0.00  0.00           H
ATOM    732  CB  THR X  48      40.686  16.484  17.954  0.00  0.00           C
ATOM    733  HB  THR X  48      41.332  16.181  17.129  0.00  0.00           H
ATOM    734  CG2 THR X  48      40.139  15.349  18.727  0.00  0.00           C
ATOM    735 HG21 THR X  48      39.725  14.584  18.071  0.00  0.00           H
ATOM    736 HG22 THR X  48      39.322  15.617  19.397  0.00  0.00           H
ATOM    737 HG23 THR X  48      40.850  14.865  19.396  0.00  0.00           H
ATOM    738  OG1 THR X  48      39.552  17.047  17.367  0.00  0.00           O
ATOM    739  HG1 THR X  48      39.870  17.623  16.668  0.00  0.00           H
ATOM    740  C   THR X  48      42.608  16.868  19.552  0.00  0.00           C
ATOM    741  O   THR X  48      43.303  16.030  18.988  0.00  0.00           O
ATOM    742  N   PRO X  49      42.857  17.371  20.783  0.00  0.00           N
ATOM    743  CD  PRO X  49      41.991  18.382  21.534  0.00  0.00           C
ATOM    744  HD2 PRO X  49      41.008  17.923  21.641  0.00  0.00           H
ATOM    745  HD3 PRO X  49      41.927  19.355  21.046  0.00  0.00           H
ATOM    746  CG  PRO X  49      42.660  18.560  22.911  0.00  0.00           C
ATOM    747  HG2 PRO X  49      42.020  18.007  23.598  0.00  0.00           H
ATOM    748  HG3 PRO X  49      42.647  19.597  23.247  0.00  0.00           H
ATOM    749  CB  PRO X  49      44.020  17.887  22.725  0.00  0.00           C
ATOM    750  HB2 PRO X  49      44.218  17.464  23.710  0.00  0.00           H
ATOM    751  HB3 PRO X  49      44.722  18.681  22.470  0.00  0.00           H
ATOM    752  CA  PRO X  49      43.953  16.894  21.616  0.00  0.00           C
ATOM    753  HA  PRO X  49      44.869  16.963  21.029  0.00  0.00           H
ATOM    754  C   PRO X  49      43.795  15.447  22.100  0.00  0.00           C
ATOM    755  O   PRO X  49      42.648  15.108  22.343  0.00  0.00           O
ATOM    756  N   LYS X  50      44.961  14.870  22.419  0.00  0.00           N
ATOM    757  H   LYS X  50      45.834  15.349  22.251  0.00  0.00           H
ATOM    758  CA  LYS X  50      45.084  13.474  22.834  0.00  0.00           C
ATOM    759  HA  LYS X  50      44.483  12.854  22.170  0.00  0.00           H
ATOM    760  CB  LYS X  50      46.571  12.904  22.841  0.00  0.00           C
ATOM    761  HB2 LYS X  50      47.203  13.657  23.312  0.00  0.00           H
ATOM    762  HB3 LYS X  50      46.572  12.097  23.573  0.00  0.00           H
ATOM    763  CG  LYS X  50      47.036  12.342  21.495  0.00  0.00           C
ATOM    764  HG2 LYS X  50      46.410  11.483  21.255  0.00  0.00           H
ATOM    765  HG3 LYS X  50      46.892  12.975  20.619  0.00  0.00           H
ATOM    766  CD  LYS X  50      48.483  11.804  21.755  0.00  0.00           C
ATOM    767  HD2 LYS X  50      49.111  11.588  20.891  0.00  0.00           H
ATOM    768  HD3 LYS X  50      49.150  12.548  22.192  0.00  0.00           H
ATOM    769  CE  LYS X  50      48.465  10.472  22.599  0.00  0.00           C
ATOM    770  HE2 LYS X  50      47.903  10.597  23.524  0.00  0.00           H
ATOM    771  HE3 LYS X  50      48.028   9.683  21.985  0.00  0.00           H
ATOM    772  NZ  LYS X  50      49.820  10.088  23.076  0.00  0.00           N
ATOM    773  HZ1 LYS X  50      50.458  10.113  22.293  0.00  0.00           H
ATOM    774  HZ2 LYS X  50      50.238  10.754  23.709  0.00  0.00           H
ATOM    775  HZ3 LYS X  50      49.698   9.221  23.579  0.00  0.00           H
ATOM    776  C   LYS X  50      44.465  13.271  24.285  0.00  0.00           C
ATOM    777  O   LYS X  50      44.649  14.107  25.181  0.00  0.00           O
ATOM    778  N   THR X  51      43.802  12.130  24.624  0.00  0.00           N
ATOM    779  H   THR X  51      43.659  11.468  23.875  0.00  0.00           H
ATOM    780  CA  THR X  51      43.112  11.950  25.908  0.00  0.00           C
ATOM    781  HA  THR X  51      43.314  12.703  26.670  0.00  0.00           H
ATOM    782  CB  THR X  51      41.605  11.806  25.638  0.00  0.00           C
ATOM    783  HB  THR X  51      41.346  10.909  25.077  0.00  0.00           H
ATOM    784  CG2 THR X  51      40.742  11.729  26.864  0.00  0.00           C
ATOM    785 HG21 THR X  51      41.082  12.371  27.676  0.00  0.00           H
ATOM    786 HG22 THR X  51      40.857  10.728  27.279  0.00  0.00           H
ATOM    787 HG23 THR X  51      39.710  12.039  26.703  0.00  0.00           H
ATOM    788  OG1 THR X  51      41.218  12.952  24.946  0.00  0.00           O
ATOM    789  HG1 THR X  51      41.442  13.662  25.552  0.00  0.00           H
ATOM    790  C   THR X  51      43.607  10.625  26.584  0.00  0.00           C
ATOM    791  O   THR X  51      44.198  10.730  27.710  0.00  0.00           O
ATOM    792  OXT THR X  51      43.398   9.551  26.025  0.00  0.00           O
ATOM    793  Cl- Cl- X  52       2.176   8.209  10.049  0.00  0.00          CL
ATOM    794  Cl- Cl- X  53      10.580  37.925  16.330  0.00  0.00          CL
ATOM    795  Cl- Cl- X  54      34.014   3.190   6.550  0.00  0.00          CL
ATOM    796  Cl- Cl- X  55      21.326  27.923  12.619  0.00  0.00          CL
ATOM    797  Na+ Na+ X  56      10.236  19.633   4.630  0.00  0.00          NA
ATOM    798  Na+ Na+ X  57      48.446  50.279   3.740  0.00  0.00          NA
ATOM    799  Cl- Cl- X  58      10.239  49.376  11.685  0.00  0.00          CL
ATOM    800  Cl- Cl- X  59      42.538   7.290   0.765  0.00  0.00          CL
ATOM    801  O   WAT X  60      36.654  18.331  29.520  0.00  0.00           O
ATOM    802  H1  WAT X  60      36.749  17.677  30.213  0.00  0.00           H
ATOM    803  H2  WAT X  60      36.839  17.853  28.712  0.00  0.00           H
ATOM    804  O   WAT X  61      35.154  38.810  41.326  0.00  0.00           O
ATOM    805  H1  WAT X  61      35.972  38.393  41.596  0.00  0.00           H
ATOM    806  H2  WAT X  61      35.247  39.722  41.603  0.00  0.00           H
ATOM    807  O   WAT X  62      35.153  38.358   5.631  0.00  0.00           O
ATOM    808  H1  WAT X  62      35.771  37.690   5.928  0.00  0.00           H
ATOM    809  H2  WAT X  62      34.900  38.076   4.752  0.00  0.00           H
ATOM    810  O   WAT X  63      23.023  35.617  16.178  0.00  0.00           O
ATOM    811  H1  WAT X  63      23.895  35.225  16.137  0.00  0.00           H
ATOM    812  H2  WAT X  63      22.641  35.269  16.984  0.00  0.00           H
ATOM    813  O   WAT X  64      32.203  30.344  25.040  0.00  0.00           O
ATOM    814  H1  WAT X  64      32.790  30.300  25.795  0.00  0.00           H
ATOM    815  H2  WAT X  64      32.115  29.436  24.752  0.00  0.00           H
ATOM    816  O   WAT X  65       5.936  41.369  36.083  0.00  0.00           O
ATOM    817  H1  WAT X  65       6.874  41.427  35.901  0.00  0.00           H
ATOM    818  H2  WAT X  65       5.575  42.185  35.737  0.00  0.00           H
ATOM    819  O   WAT X  66      48.166   8.012  37.430  0.00  0.00           O
ATOM    820  H1  WAT X  66      47.213   7.975  37.520  0.00  0.00           H
ATOM    821  H2  WAT X  66      48.328   7.796  36.512  0.00  0.00           H
ATOM    822  O   WAT X  67      45.748  20.267  41.491  0.00  0.00           O
ATOM    823  H1  WAT X  67      46.450  20.560  42.072  0.00  0.00           H
ATOM    824  H2  WAT X  67      45.063  20.929  41.590  0.00  0.00           H
ATOM    825  O   WAT X  68      39.710  46.953  33.984  0.00  0.00           O
ATOM    826  H1  WAT X  68      39.859  46.312  34.679  0.00  0.00           H
ATOM    827  H2  WAT X  68      40.395  47.610  34.114  0.00  0.00           H
ATOM    828  O   WAT X  69      47.876   1.482  15.621  0.00  0.00           O
ATOM    829  H1  WAT X  69      47.307   0.794  15.277  0.00  0.00           H
ATOM    830  H2  WAT X  69      47.387   2.292  15.476  0.00  0.00           H
ATOM    831  O   WAT X  70      25.943   7.065  23.206  0.00  0.00           O
ATOM    832  H1  WAT X  70      26.235   6.807  22.331  0.00  0.00           H
ATOM    833  H2  WAT X  70      26.746   7.319  23.661  0.00  0.00           H
ATOM    834  O   WAT X  71      29.026   4.367   4.841  0.00  0.00           O
ATOM    835  H1  WAT X  71      29.146   4.032   3.952  0.00  0.00           H
ATOM    836  H2  WAT X  71      29.899   4.325   5.232  0.00  0.00           H
ATOM    837  O   WAT X  72       8.946  46.086  35.018  0.00  0.00           O
ATOM    838  H1  WAT X  72       8.726  46.300  34.111  0.00  0.00           H
ATOM    839  H2  WAT X  72       9.628  46.716  35.253  0.00  0.00           H
ATOM    840  O   WAT X  73      32.480  12.961  46.823  0.00  0.00           O
ATOM    841  H1  WAT X  73      32.309  12.019  46.810  0.00  0.00           H
ATOM    842  H2  WAT X  73      33.313  13.047  47.287  0.00  0.00           H
ATOM    843  O   WAT X  74      34.242   5.655   4.230  0.00  0.00           O
ATOM    844  H1  WAT X  74      34.167   5.446   5.161  0.00  0.00           H
ATOM    845  H2  WAT X  74      34.938   5.081   3.911  0.00  0.00           H
ATOM    846  O   WAT X  75       5.016  26.468  13.003  0.00  0.00           O
ATOM    847  H1  WAT X  75       4.695  26.468  13.905  0.00  0.00           H
ATOM    848  H2  WAT X  75       5.282  27.374  12.843  0.00  0.00           H
ATOM    849  O   WAT X  76      43.546  35.215  21.807  0.00  0.00           O
ATOM    850  H1  WAT X  76      44.163  35.877  22.117  0.00  0.00           H
ATOM    851  H2  WAT X  76      43.863  34.396  22.187  0.00  0.00           H
ATOM    852  O   WAT X  77      34.762   4.931  32.616  0.00  0.00           O
ATOM    853  H1  WAT X  77      34.713   5.821  32.964  0.00  0.00           H
ATOM    854  H2  WAT X  77      34.434   5.005  31.720  0.00  0.00           H
ATOM    855  O   WAT X  78      21.229   7.500  25.303  0.00  0.00           O
ATOM    856  H1  WAT X  78      20.728   7.943  25.989  0.00  0.00           H
ATOM    857  H2  WAT X  78      22.129   7.797  25.435  0.00  0.00           H
ATOM    858  O   WAT X  79      35.144  26.281   0.231  0.00  0.00           O
ATOM    859  H1  WAT X  79      34.786  25.488  -0.169  0.00  0.00           H
ATOM    860  H2  WAT X  79      35.308  26.036   1.142  0.00  0.00           H
ATOM    861  O   WAT X  80      37.724  23.237   0.935  0.00  0.00           O
ATOM    862  H1  WAT X  80      36.866  22.813   0.918  0.00  0.00           H
ATOM    863  H2  WAT X  80      37.977  23.230   1.858  0.00  0.00           H
ATOM    864  O   WAT X  81      14.153  43.574  39.331  0.00  0.00           O
ATOM    865  H1  WAT X  81      14.425  43.254  40.191  0.00  0.00           H
ATOM    866  H2  WAT X  81      13.396  43.035  39.104  0.00  0.00           H
ATOM    867  O   WAT X  82      32.061  38.257  13.603  0.00  0.00           O
ATOM    868  H1  WAT X  82      31.876  37.716  14.371  0.00  0.00           H
ATOM    869  H2  WAT X  82      32.629  37.712  13.058  0.00  0.00           H
ATOM    870  O   WAT X  83      40.657  26.521  28.042  0.00  0.00           O
ATOM    871  H1  WAT X  83      40.160  26.587  28.858  0.00  0.00           H
ATOM    872  H2  WAT X  83      41.000  27.403  27.899  0.00  0.00           H
ATOM    873  O   WAT X  84      13.889  32.728  36.581  0.00  0.00           O
ATOM    874  H1  WAT X  84      13.697  31.830  36.310  0.00  0.00           H
ATOM    875  H2  WAT X  84      13.534  33.272  35.878  0.00  0.00           H
ATOM    876  O   WAT X  85      13.739  36.764   2.108  0.00  0.00           O
ATOM    877  H1  WAT X  85      13.037  37.388   2.294  0.00  0.00           H
ATOM    878  H2  WAT X  85      13.804  36.756   1.153  0.00  0.00           H
ATOM    879  O   WAT X  86      23.749   3.333  42.083  0.00  0.00           O
ATOM    880  H1  WAT X  86      24.642   3.660  42.192  0.00  0.00           H
ATOM    881  H2  WAT X  86      23.702   2.568  42.657  0.00  0.00           H
ATOM    882  O   WAT X  87      42.368  36.723  28.596  0.00  0.00           O
ATOM    883  H1  WAT X  87      42.301  36.040  27.928  0.00  0.00           H
ATOM    884  H2  WAT X  87      43.059  36.416  29.183  0.00  0.00           H
ATOM    885  O   WAT X  88      24.293  50.642  39.518  0.00  0.00           O
ATOM    886  H1  WAT X  88      24.469  50.611  38.577  0.00  0.00           H
ATOM    887  H2  WAT X  88      23.447  50.206  39.617  0.00  0.00           H
ATOM    888  O   WAT X  89      38.310  38.995   4.451  0.00  0.00           O
ATOM    889  H1  WAT X  89      38.653  38.119   4.276  0.00  0.00           H
ATOM    890  H2  WAT X  89      38.131  38.999   5.392  0.00  0.00           H
ATOM    891  O   WAT X  90      36.800  12.288  37.618  0.00  0.00           O
ATOM    892  H1  WAT X  90      36.884  12.716  38.469  0.00  0.00           H
ATOM    893  H2  WAT X  90      35.908  11.940  37.612  0.00  0.00           H
ATOM    894  O   WAT X  91       7.055  23.231  47.408  0.00  0.00           O
ATOM    895  H1  WAT X  91       7.779  22.650  47.642  0.00  0.00           H
ATOM    896  H2  WAT X  91       6.445  22.672  46.926  0.00  0.00           H
ATOM    897  O   WAT X  92      35.074   4.366  29.766  0.00  0.00           O
ATOM    898  H1  WAT X  92      34.201   3.974  29.747  0.00  0.00           H
ATOM    899  H2  WAT X  92      35.622   3.752  29.278  0.00  0.00           H
ATOM    900  O   WAT X  93      43.474  45.276   9.233  0.00  0.00           O
ATOM    901  H1  WAT X  93      43.372  44.391   9.585  0.00  0.00           H
ATOM    902  H2  WAT X  93      44.323  45.261   8.792  0.00  0.00           H
ATOM    903  O   WAT X  94       5.605  13.610   3.130  0.00  0.00           O
ATOM    904  H1  WAT X  94       6.110  12.819   2.942  0.00  0.00           H
ATOM    905  H2  WAT X  94       6.263  14.299   3.220  0.00  0.00           H
ATOM    906  O   WAT X  95      34.844  27.316  24.535  0.00  0.00           O
ATOM    907  H1  WAT X  95      34.883  26.570  23.936  0.00  0.00           H
ATOM    908  H2  WAT X  95      34.154  27.087  25.157  0.00  0.00           H
ATOM    909  O   WAT X  96      39.774  30.041  38.329  0.00  0.00           O
ATOM    910  H1  WAT X  96      40.228  30.216  37.504  0.00  0.00           H
ATOM    911  H2  WAT X  96      39.720  30.894  38.759  0.00  0.00           H
ATOM    912  O   WAT X  97      15.090  32.230  20.668  0.00  0.00           O
ATOM    913  H1  WAT X  97      14.707  32.737  19.952  0.00  0.00           H
ATOM    914  H2  WAT X  97      15.959  32.610  20.793  0.00  0.00           H
ATOM    915  O   WAT X  98      15.852  47.091  19.776  0.00  0.00           O
ATOM    916  H1  WAT X  98      16.401  46.311  19.862  0.00  0.00           H
ATOM    917  H2  WAT X  98      14.976  46.749  19.595  0.00  0.00           H
ATOM    918  O   WAT X  99      44.916  14.549  15.330  0.00  0.00           O
ATOM    919  H1  WAT X  99      45.132  14.242  16.211  0.00  0.00           H
ATOM    920  H2  WAT X  99      45.537  15.258  15.165  0.00  0.00           H
ATOM    921  O   WAT X 100      24.765  41.763   5.405  0.00  0.00           O
ATOM    922  H1  WAT X 100      23.902  41.538   5.752  0.00  0.00           H
ATOM    923  H2  WAT X 100      24.654  41.742   4.455  0.00  0.00           H
ATOM    924  O   WAT X 101      45.011   6.366  19.041  0.00  0.00           O
ATOM    925  H1  WAT X 101      44.625   5.898  19.781  0.00  0.00           H
ATOM    926  H2  WAT X 101      45.741   6.855  19.421  0.00  0.00           H
ATOM    927  O   WAT X 102      32.955  43.952   0.800  0.00  0.00           O
ATOM    928  H1  WAT X 102      32.169  44.472   0.966  0.00  0.00           H
ATOM    929  H2  WAT X 102      33.658  44.597   0.724  0.00  0.00           H
ATOM    930  O   WAT X 103      33.790   5.815  40.617  0.00  0.00           O
ATOM    931  H1  WAT X 103      33.166   5.259  40.150  0.00  0.00           H
ATOM    932  H2  WAT X 103      34.646   5.437  40.414  0.00  0.00           H
ATOM    933  O   WAT X 104       7.556  31.792  19.067  0.00  0.00           O
ATOM    934  H1  WAT X 104       6.731  32.212  19.310  0.00  0.00           H
ATOM    935  H2  WAT X 104       8.157  32.013  19.779  0.00  0.00           H
ATOM    936  O   WAT X 105      43.083  23.971   3.320  0.00  0.00           O
ATOM    937  H1  WAT X 105      42.676  24.597   2.722  0.00  0.00           H
ATOM    938  H2  WAT X 105      42.909  23.115   2.927  0.00  0.00           H
ATOM    939  O   WAT X 106      45.942  19.456   4.642  0.00  0.00           O
ATOM    940  H1  WAT X 106      45.124  19.942   4.743  0.00  0.00           H
ATOM    941  H2  WAT X 106      46.607  20.132   4.508  0.00  0.00           H
ATOM    942  O   WAT X 107      26.799  29.563  29.146  0.00  0.00           O
ATOM    943  H1  WAT X 107      26.619  30.454  28.847  0.00  0.00           H
ATOM    944  H2  WAT X 107      26.995  29.076  28.346  0.00  0.00           H
ATOM    945  O   WAT X 108      37.807  51.260  44.538  0.00  0.00           O
ATOM    946  H1  WAT X 108      37.496  51.640  45.360  0.00  0.00           H
ATOM    947  H2  WAT X 108      37.023  51.191  43.994  0.00  0.00           H
ATOM    948  O   WAT X 109      36.652  43.415  39.615  0.00  0.00           O
ATOM    949  H1  WAT X 109      36.640  43.237  38.674  0.00  0.00           H
ATOM    950  H2  WAT X 109      37.509  43.105  39.907  0.00  0.00           H
ATOM    951  O   WAT X 110      16.008   5.389  17.159  0.00  0.00           O
ATOM    952  H1  WAT X 110      15.845   6.332  17.180  0.00  0.00           H
ATOM    953  H2  WAT X 110      15.591   5.092  16.350  0.00  0.00           H
ATOM    954  O   WAT X 111      42.789  49.874  37.325  0.00  0.00           O
ATOM    955  H1  WAT X 111      42.869  49.236  36.615  0.00  0.00           H
ATOM    956  H2  WAT X 111      43.692  50.095  37.552  0.00  0.00           H
ATOM    957  O   WAT X 112      19.085  51.165   3.709  0.00  0.00           O
ATOM    958  H1  WAT X 112      19.349  50.504   4.348  0.00  0.00           H
ATOM    959  H2  WAT X 112      18.376  50.752   3.216  0.00  0.00           H
ATOM    960  O   WAT X 113      46.634   0.501  12.278  0.00  0.00           O
ATOM    961  H1  WAT X 113      47.013   1.366  12.123  0.00  0.00           H
ATOM    962  H2  WAT X 113      47.200   0.106  12.941  0.00  0.00           H
ATOM    963  O   WAT X 114      36.606   3.143  27.879  0.00  0.00           O
ATOM    964  H1  WAT X 114      35.937   2.844  27.263  0.00  0.00           H
ATOM    965  H2  WAT X 114      36.914   2.343  28.305  0.00  0.00           H
ATOM    966  O   WAT X 115      45.830  46.536  33.364  0.00  0.00           O
ATOM    967  H1  WAT X 115      46.539  46.887  33.902  0.00  0.00           H
ATOM    968  H2  WAT X 115      45.117  47.167  33.465  0.00  0.00           H
ATOM    969  O   WAT X 116       1.413   3.898   8.209  0.00  0.00           O
ATOM    970  H1  WAT X 116       0.699   4.126   7.614  0.00  0.00           H
ATOM    971  H2  WAT X 116       1.942   4.694   8.264  0.00  0.00           H
ATOM    972  O   WAT X 117       6.393  32.734  46.475  0.00  0.00           O
ATOM    973  H1  WAT X 117       7.163  33.237  46.742  0.00  0.00           H
ATOM    974  H2  WAT X 117       6.317  32.044  47.133  0.00  0.00           H
ATOM    975  O   WAT X 118      13.115  32.707  22.054  0.00  0.00           O
ATOM    976  H1  WAT X 118      12.532  32.168  21.520  0.00  0.00           H
ATOM    977  H2  WAT X 118      13.996  32.443  21.789  0.00  0.00           H
ATOM    978  O   WAT X 119       6.614  37.171  11.056  0.00  0.00           O
ATOM    979  H1  WAT X 119       7.156  36.926  10.306  0.00  0.00           H
ATOM    980  H2  WAT X 119       5.929  37.727  10.685  0.00  0.00           H
ATOM    981  O   WAT X 120       2.141  17.249  23.038  0.00  0.00           O
ATOM    982  H1  WAT X 120       1.239  16.946  23.143  0.00  0.00           H
ATOM    983  H2  WAT X 120       2.308  17.776  23.819  0.00  0.00           H
ATOM    984  O   WAT X 121      47.624  43.448   2.311  0.00  0.00           O
ATOM    985  H1  WAT X 121      47.623  42.783   1.622  0.00  0.00           H
ATOM    986  H2  WAT X 121      47.295  42.992   3.085  0.00  0.00           H
ATOM    987  O   WAT X 122      34.580  21.379  36.394  0.00  0.00           O
ATOM    988  H1  WAT X 122      34.219  21.748  35.588  0.00  0.00           H
ATOM    989  H2  WAT X 122      34.965  22.128  36.849  0.00  0.00           H
ATOM    990  O   WAT X 123       2.060  45.105  29.700  0.00  0.00           O
ATOM    991  H1  WAT X 123       1.223  44.740  29.415  0.00  0.00           H
ATOM    992  H2  WAT X 123       1.855  45.570  30.511  0.00  0.00           H
ATOM    993  O   WAT X 124      47.115  44.019  32.235  0.00  0.00           O
ATOM    994  H1  WAT X 124      47.739  44.046  31.510  0.00  0.00           H
ATOM    995  H2  WAT X 124      47.055  44.926  32.533  0.00  0.00           H
ATOM    996  O   WAT X 125      28.460  27.025  32.515  0.00  0.00           O
ATOM    997  H1  WAT X 125      28.730  26.150  32.238  0.00  0.00           H
ATOM    998  H2  WAT X 125      27.596  27.146  32.120  0.00  0.00           H
ATOM    999  O   WAT X 126      42.204  39.566  21.278  0.00  0.00           O
ATOM   1000  H1  WAT X 126      42.077  40.060  20.468  0.00  0.00           H
ATOM   1001  H2  WAT X 126      43.149  39.592  21.429  0.00  0.00           H
ATOM   1002  O   WAT X 127      14.767   7.585  29.445  0.00  0.00           O
ATOM   1003  H1  WAT X 127      15.431   7.030  29.854  0.00  0.00           H
ATOM   1004  H2  WAT X 127      14.503   8.191  30.138  0.00  0.00           H
ATOM   1005  O   WAT X 128      32.898  32.617   2.301  0.00  0.00           O
ATOM   1006  H1  WAT X 128      32.616  31.863   2.819  0.00  0.00           H
ATOM   1007  H2  WAT X 128      32.109  32.897   1.837  0.00  0.00           H
ATOM   1008  O   WAT X 129      48.015  22.213  23.719  0.00  0.00           O
ATOM   1009  H1  WAT X 129      47.462  22.418  24.473  0.00  0.00           H
ATOM   1010  H2  WAT X 129      47.974  22.998  23.172  0.00  0.00           H
ATOM   1011  O   WAT X 130      31.546  39.255  20.215  0.00  0.00           O
ATOM   1012  H1  WAT X 130      31.492  38.983  21.131  0.00  0.00           H
ATOM   1013  H2  WAT X 130      31.626  38.436  19.726  0.00  0.00           H
ATOM   1014  O   WAT X 131       7.107   9.701  34.450  0.00  0.00           O
ATOM   1015  H1  WAT X 131       6.952  10.645  34.480  0.00  0.00           H
ATOM   1016  H2  WAT X 131       7.904   9.573  34.964  0.00  0.00           H
ATOM   1017  O   WAT X 132      45.933  23.694   3.803  0.00  0.00           O
ATOM   1018  H1  WAT X 132      46.345  23.138   3.142  0.00  0.00           H
ATOM   1019  H2  WAT X 132      45.007  23.455   3.773  0.00  0.00           H
ATOM   1020  O   WAT X 133      12.543  26.620  47.455  0.00  0.00           O
ATOM   1021  H1  WAT X 133      12.784  26.347  48.340  0.00  0.00           H
ATOM   1022  H2  WAT X 133      13.289  27.139  47.153  0.00  0.00           H
ATOM   1023  O   WAT X 134      17.460  34.894  19.542  0.00  0.00           O
ATOM   1024  H1  WAT X 134      16.859  35.635  19.612  0.00  0.00           H
ATOM   1025  H2  WAT X 134      17.873  34.838  20.403  0.00  0.00           H
ATOM   1026  O   WAT X 135      39.550  16.428   1.308  0.00  0.00           O
ATOM   1027  H1  WAT X 135      38.964  15.697   1.503  0.00  0.00           H
ATOM   1028  H2  WAT X 135      40.429  16.058   1.386  0.00  0.00           H
ATOM   1029  O   WAT X 136       1.956  34.309  27.821  0.00  0.00           O
ATOM   1030  H1  WAT X 136       1.934  34.423  26.871  0.00  0.00           H
ATOM   1031  H2  WAT X 136       1.059  34.483  28.105  0.00  0.00           H
ATOM   1032  O   WAT X 137      13.154  10.203   5.311  0.00  0.00           O
ATOM   1033  H1  WAT X 137      13.819  10.887   5.237  0.00  0.00           H
ATOM   1034  H2  WAT X 137      13.166   9.764   4.461  0.00  0.00           H
ATOM   1035  O   WAT X 138      21.724   0.697  24.631  0.00  0.00           O
ATOM   1036  H1  WAT X 138      20.899   0.908  24.193  0.00  0.00           H
ATOM   1037  H2  WAT X 138      21.475   0.103  25.339  0.00  0.00           H
ATOM   1038  O   WAT X 139      -0.243   5.539  19.422  0.00  0.00           O
ATOM   1039  H1  WAT X 139      -0.310   4.944  20.170  0.00  0.00           H
ATOM   1040  H2  WAT X 139       0.678   5.800  19.406  0.00  0.00           H
ATOM   1041  O   WAT X 140      33.486  19.164  44.839  0.00  0.00           O
ATOM   1042  H1  WAT X 140      32.724  18.877  45.341  0.00  0.00           H
ATOM   1043  H2  WAT X 140      33.547  18.539  44.117  0.00  0.00           H
ATOM   1044  O   WAT X 141      -0.072  14.971   0.381  0.00  0.00           O
ATOM   1045  H1  WAT X 141      -0.129  14.793   1.320  0.00  0.00           H
ATOM   1046  H2  WAT X 141       0.860  15.121   0.222  0.00  0.00           H
ATOM   1047  O   WAT X 142      28.688  43.044  42.571  0.00  0.00           O
ATOM   1048  H1  WAT X 142      28.690  42.144  42.247  0.00  0.00           H
ATOM   1049  H2  WAT X 142      29.576  43.181  42.902  0.00  0.00           H
ATOM   1050  O   WAT X 143      15.110   5.189  24.307  0.00  0.00           O
ATOM   1051  H1  WAT X 143      15.946   4.734  24.410  0.00  0.00           H
ATOM   1052  H2  WAT X 143      15.031   5.726  25.096  0.00  0.00           H
ATOM   1053  O   WAT X 144      34.531   2.155  32.676  0.00  0.00           O
ATOM   1054  H1  WAT X 144      35.448   2.189  32.946  0.00  0.00           H
ATOM   1055  H2  WAT X 144      34.225   3.059  32.752  0.00  0.00           H
ATOM   1056  O   WAT X 145       2.298  16.153  47.885  0.00  0.00           O
ATOM   1057  H1  WAT X 145       1.634  16.787  47.613  0.00  0.00           H
ATOM   1058  H2  WAT X 145       2.636  16.500  48.711  0.00  0.00           H
ATOM   1059  O   WAT X 146      24.215  16.595  20.795  0.00  0.00           O
ATOM   1060  H1  WAT X 146      23.839  17.369  21.214  0.00  0.00           H
ATOM   1061  H2  WAT X 146      23.842  15.857  21.277  0.00  0.00           H
ATOM   1062  O   WAT X 147      46.594  50.126   2.139  0.00  0.00           O
ATOM   1063  H1  WAT X 147      46.041  49.976   1.373  0.00  0.00           H
ATOM   1064  H2  WAT X 147      47.132  50.882   1.902  0.00  0.00           H
ATOM   1065  O   WAT X 148      46.081  43.834  22.798  0.00  0.00           O
ATOM   1066  H1  WAT X 148      46.546  43.145  23.274  0.00  0.00           H
ATOM   1067  H2  WAT X 148      46.430  44.650  23.157  0.00  0.00           H
ATOM   1068  O   WAT X 149      32.082  45.769  21.572  0.00  0.00           O
ATOM   1069  H1  WAT X 149      31.686  45.029  21.112  0.00  0.00           H
ATOM   1070  H2  WAT X 149      32.284  45.428  22.444  0.00  0.00           H
ATOM   1071  O   WAT X 150      19.877   8.011  42.204  0.00  0.00           O
ATOM   1072  H1  WAT X 150      19.778   7.597  43.061  0.00  0.00           H
ATOM   1073  H2  WAT X 150      19.088   8.544  42.103  0.00  0.00           H
ATOM   1074  O   WAT X 151      17.747  29.407  10.040  0.00  0.00           O
ATOM   1075  H1  WAT X 151      17.636  29.767  10.920  0.00  0.00           H
ATOM   1076  H2  WAT X 151      18.602  29.731   9.755  0.00  0.00           H
ATOM   1077  O   WAT X 152      34.486   1.843  26.554  0.00  0.00           O
ATOM   1078  H1  WAT X 152      33.655   2.142  26.924  0.00  0.00           H
ATOM   1079  H2  WAT X 152      34.270   1.022  26.112  0.00  0.00           H
ATOM   1080  O   WAT X 153      38.958  42.916   4.302  0.00  0.00           O
ATOM   1081  H1  WAT X 153      39.575  43.136   5.000  0.00  0.00           H
ATOM   1082  H2  WAT X 153      38.364  43.666   4.263  0.00  0.00           H
ATOM   1083  O   WAT X 154      45.830   0.892  47.689  0.00  0.00           O
ATOM   1084  H1  WAT X 154      46.099   1.010  46.778  0.00  0.00           H
ATOM   1085  H2  WAT X 154      44.914   1.168  47.706  0.00  0.00           H
ATOM   1086  O   WAT X 155      11.725  14.026  41.746  0.00  0.00           O
ATOM   1087  H1  WAT X 155      11.474  13.949  40.825  0.00  0.00           H
ATOM   1088  H2  WAT X 155      12.150  14.881  41.808  0.00  0.00           H
ATOM   1089  O   WAT X 156       1.533  53.473  46.226  0.00  0.00           O
ATOM   1090  H1  WAT X 156       1.624  54.419  46.336  0.00  0.00           H
ATOM   1091  H2  WAT X 156       0.792  53.371  45.628  0.00  0.00           H
ATOM   1092  O   WAT X 157       4.672  40.444  46.229  0.00  0.00           O
ATOM   1093  H1  WAT X 157       4.301  40.975  45.524  0.00  0.00           H
ATOM   1094  H2  WAT X 157       4.053  40.540  46.953  0.00  0.00           H
ATOM   1095  O   WAT X 158      21.056  14.204  35.833  0.00  0.00           O
ATOM   1096  H1  WAT X 158      20.297  14.300  36.410  0.00  0.00           H
ATOM   1097  H2  WAT X 158      21.604  13.550  36.267  0.00  0.00           H
ATOM   1098  O   WAT X 159      21.586  46.469  10.756  0.00  0.00           O
ATOM   1099  H1  WAT X 159      21.324  45.551  10.686  0.00  0.00           H
ATOM   1100  H2  WAT X 159      21.203  46.766  11.581  0.00  0.00           H
ATOM   1101  O   WAT X 160      13.859   7.292  21.116  0.00  0.00           O
ATOM   1102  H1  WAT X 160      12.910   7.170  21.148  0.00  0.00           H
ATOM   1103  H2  WAT X 160      14.014   8.099  21.607  0.00  0.00           H
ATOM   1104  O   WAT X 161       7.451  18.965  47.488  0.00  0.00           O
ATOM   1105  H1  WAT X 161       6.985  19.120  46.665  0.00  0.00           H
ATOM   1106  H2  WAT X 161       8.105  18.301  47.272  0.00  0.00           H
ATOM   1107  O   WAT X 162      39.900   3.925   3.825  0.00  0.00           O
ATOM   1108  H1  WAT X 162      39.949   3.961   4.780  0.00  0.00           H
ATOM   1109  H2  WAT X 162      40.298   4.745   3.534  0.00  0.00           H
ATOM   1110  O   WAT X 163      27.057  47.454  26.030  0.00  0.00           O
ATOM   1111  H1  WAT X 163      27.900  47.240  25.630  0.00  0.00           H
ATOM   1112  H2  WAT X 163      26.489  46.719  25.801  0.00  0.00           H
ATOM   1113  O   WAT X 164      39.111   9.162  21.481  0.00  0.00           O
ATOM   1114  H1  WAT X 164      39.318  10.082  21.645  0.00  0.00           H
ATOM   1115  H2  WAT X 164      39.587   8.684  22.159  0.00  0.00           H
ATOM   1116  O   WAT X 165      16.114  35.019   7.689  0.00  0.00           O
ATOM   1117  H1  WAT X 165      16.582  34.197   7.839  0.00  0.00           H
ATOM   1118  H2  WAT X 165      15.464  35.057   8.390  0.00  0.00           H
ATOM   1119  O   WAT X 166      38.458  45.994   5.676  0.00  0.00           O
ATOM   1120  H1  WAT X 166      39.212  46.469   5.328  0.00  0.00           H
ATOM   1121  H2  WAT X 166      38.788  45.566   6.467  0.00  0.00           H
ATOM   1122  O   WAT X 167      31.602  44.470  45.923  0.00  0.00           O
ATOM   1123  H1  WAT X 167      30.817  44.360  46.460  0.00  0.00           H
ATOM   1124  H2  WAT X 167      31.691  45.418  45.820  0.00  0.00           H
ATOM   1125  O   WAT X 168      48.411  11.602  12.365  0.00  0.00           O
ATOM   1126  H1  WAT X 168      48.414  11.528  11.411  0.00  0.00           H
ATOM   1127  H2  WAT X 168      47.505  11.818  12.586  0.00  0.00           H
ATOM   1128  O   WAT X 169      38.198  13.452  28.149  0.00  0.00           O
ATOM   1129  H1  WAT X 169      38.436  12.830  28.837  0.00  0.00           H
ATOM   1130  H2  WAT X 169      38.969  14.011  28.055  0.00  0.00           H
ATOM   1131  O   WAT X 170      31.698  29.326  41.464  0.00  0.00           O
ATOM   1132  H1  WAT X 170      31.827  29.289  40.516  0.00  0.00           H
ATOM   1133  H2  WAT X 170      30.748  29.357  41.575  0.00  0.00           H
ATOM   1134  O   WAT X 171      24.881  28.196   7.256  0.00  0.00           O
ATOM   1135  H1  WAT X 171      24.618  28.654   8.055  0.00  0.00           H
ATOM   1136  H2  WAT X 171      24.553  27.305   7.372  0.00  0.00           H
ATOM   1137  O   WAT X 172      15.518  22.810  31.636  0.00  0.00           O
ATOM   1138  H1  WAT X 172      15.005  22.475  30.900  0.00  0.00           H
ATOM   1139  H2  WAT X 172      14.961  23.479  32.032  0.00  0.00           H
ATOM   1140  O   WAT X 173       1.840  38.401  29.765  0.00  0.00           O
ATOM   1141  H1  WAT X 173       1.559  39.309  29.873  0.00  0.00           H
ATOM   1142  H2  WAT X 173       1.087  37.962  29.368  0.00  0.00           H
ATOM   1143  O   WAT X 174      21.715  53.222  26.830  0.00  0.00           O
ATOM   1144  H1  WAT X 174      21.767  53.448  27.759  0.00  0.00           H
ATOM   1145  H2  WAT X 174      22.437  52.609  26.692  0.00  0.00           H
ATOM   1146  O   WAT X 175       4.582   5.401  46.228  0.00  0.00           O
ATOM   1147  H1  WAT X 175       5.538   5.374  46.263  0.00  0.00           H
ATOM   1148  H2  WAT X 175       4.299   4.802  46.919  0.00  0.00           H
ATOM   1149  O   WAT X 176      29.460   6.753   1.493  0.00  0.00           O
ATOM   1150  H1  WAT X 176      28.891   6.433   0.793  0.00  0.00           H
ATOM   1151  H2  WAT X 176      29.716   5.965   1.972  0.00  0.00           H
ATOM   1152  O   WAT X 177      15.414   5.601  11.498  0.00  0.00           O
ATOM   1153  H1  WAT X 177      15.488   5.135  12.330  0.00  0.00           H
ATOM   1154  H2  WAT X 177      14.568   6.046  11.547  0.00  0.00           H
ATOM   1155  O   WAT X 178      40.545  18.153  26.171  0.00  0.00           O
ATOM   1156  H1  WAT X 178      40.917  19.028  26.061  0.00  0.00           H
ATOM   1157  H2  WAT X 178      39.939  18.056  25.437  0.00  0.00           H
ATOM   1158  O   WAT X 179      11.084  30.948  36.925  0.00  0.00           O
ATOM   1159  H1  WAT X 179      11.066  31.581  36.208  0.00  0.00           H
ATOM   1160  H2  WAT X 179      10.505  30.242  36.638  0.00  0.00           H
ATOM   1161  O   WAT X 180      41.499  30.928  23.540  0.00  0.00           O
ATOM   1162  H1  WAT X 180      40.860  30.689  24.212  0.00  0.00           H
ATOM   1163  H2  WAT X 180      41.010  30.886  22.718  0.00  0.00           H
ATOM   1164  O   WAT X 181       3.188  12.108   2.388  0.00  0.00           O
ATOM   1165  H1  WAT X 181       3.524  12.942   2.714  0.00  0.00           H
ATOM   1166  H2  WAT X 181       3.847  11.812   1.760  0.00  0.00           H
ATOM   1167  O   WAT X 182      30.664  17.588  39.695  0.00  0.00           O
ATOM   1168  H1  WAT X 182      29.962  16.939  39.642  0.00  0.00           H
ATOM   1169  H2  WAT X 182      30.217  18.430  39.615  0.00  0.00           H
ATOM   1170  O   WAT X 183      41.008  41.483  26.438  0.00  0.00           O
ATOM   1171  H1  WAT X 183      41.689  41.429  27.110  0.00  0.00           H
ATOM   1172  H2  WAT X 183      41.339  40.945  25.719  0.00  0.00           H
ATOM   1173  O   WAT X 184      29.604  22.455  39.131  0.00  0.00           O
ATOM   1174  H1  WAT X 184      30.398  22.316  38.615  0.00  0.00           H
ATOM   1175  H2  WAT X 184      29.226  21.581  39.227  0.00  0.00           H
ATOM   1176  O   WAT X 185      35.828  20.442  44.912  0.00  0.00           O
ATOM   1177  H1  WAT X 185      34.875  20.354  44.872  0.00  0.00           H
ATOM   1178  H2  WAT X 185      35.986  21.381  44.817  0.00  0.00           H
ATOM   1179  O   WAT X 186      32.868  27.554  36.827  0.00  0.00           O
ATOM   1180  H1  WAT X 186      32.201  26.906  36.601  0.00  0.00           H
ATOM   1181  H2  WAT X 186      33.484  27.529  36.094  0.00  0.00           H
ATOM   1182  O   WAT X 187      15.382  44.858  22.112  0.00  0.00           O
ATOM   1183  H1  WAT X 187      15.424  44.816  23.068  0.00  0.00           H
ATOM   1184  H2  WAT X 187      15.127  43.975  21.845  0.00  0.00           H
ATOM   1185  O   WAT X 188      40.956  17.116  37.163  0.00  0.00           O
ATOM   1186  H1  WAT X 188      40.341  16.488  36.783  0.00  0.00           H
ATOM   1187  H2  WAT X 188      40.663  17.220  38.068  0.00  0.00           H
ATOM   1188  O   WAT X 189      17.052  23.713   1.418  0.00  0.00           O
ATOM   1189  H1  WAT X 189      16.166  24.059   1.309  0.00  0.00           H
ATOM   1190  H2  WAT X 189      17.564  24.147   0.736  0.00  0.00           H
ATOM   1191  O   WAT X 190       9.641  41.981   4.120  0.00  0.00           O
ATOM   1192  H1  WAT X 190      10.212  41.831   4.874  0.00  0.00           H
ATOM   1193  H2  WAT X 190       9.956  42.801   3.740  0.00  0.00           H
ATOM   1194  O   WAT X 191      47.474  17.051  39.326  0.00  0.00           O
ATOM   1195  H1  WAT X 191      47.813  16.245  39.716  0.00  0.00           H
ATOM   1196  H2  WAT X 191      46.528  16.912  39.273  0.00  0.00           H
ATOM   1197  O   WAT X 192      37.460  22.624  27.722  0.00  0.00           O
ATOM   1198  H1  WAT X 192      37.174  23.518  27.910  0.00  0.00           H
ATOM   1199  H2  WAT X 192      38.216  22.489  28.294  0.00  0.00           H
ATOM   1200  O   WAT X 193      44.310  26.495  15.005  0.00  0.00           O
ATOM   1201  H1  WAT X 193      45.098  26.040  14.710  0.00  0.00           H
ATOM   1202  H2  WAT X 193      43.655  26.298  14.335  0.00  0.00           H
ATOM   1203  O   WAT X 194       5.177   8.102  19.009  0.00  0.00           O
ATOM   1204  H1  WAT X 194       5.503   8.973  18.785  0.00  0.00           H
ATOM   1205  H2  WAT X 194       4.945   7.710  18.167  0.00  0.00           H
ATOM   1206  O   WAT X 195      47.883  43.287  38.349  0.00  0.00           O
ATOM   1207  H1  WAT X 195      47.286  42.542  38.284  0.00  0.00           H
ATOM   1208  H2  WAT X 195      48.657  42.936  38.789  0.00  0.00           H
ATOM   1209  O   WAT X 196      44.885  16.423  38.863  0.00  0.00           O
ATOM   1210  H1  WAT X 196      44.491  17.269  39.078  0.00  0.00           H
ATOM   1211  H2  WAT X 196      44.679  15.865  39.613  0.00  0.00           H
ATOM   1212  O   WAT X 197      42.937  13.068  19.382  0.00  0.00           O
ATOM   1213  H1  WAT X 197      43.733  12.539  19.334  0.00  0.00           H
ATOM   1214  H2  WAT X 197      42.744  13.295  18.472  0.00  0.00           H
ATOM   1215  O   WAT X 198      26.106  37.401  19.302  0.00  0.00           O
ATOM   1216  H1  WAT X 198      26.495  36.683  18.803  0.00  0.00           H
ATOM   1217  H2  WAT X 198      25.399  37.726  18.744  0.00  0.00           H
ATOM   1218  O   WAT X 199      18.142  25.396  16.799  0.00  0.00           O
ATOM   1219  H1  WAT X 199      18.159  25.880  15.974  0.00  0.00           H
ATOM   1220  H2  WAT X 199      17.421  25.788  17.292  0.00  0.00           H
ATOM   1221  O   WAT X 200      16.257  34.030  28.953  0.00  0.00           O
ATOM   1222  H1  WAT X 200      16.529  34.392  28.110  0.00  0.00           H
ATOM   1223  H2  WAT X 200      16.005  33.128  28.757  0.00  0.00           H
ATOM   1224  O   WAT X 201       4.378  12.759  13.176  0.00  0.00           O
ATOM   1225  H1  WAT X 201       3.548  12.546  13.604  0.00  0.00           H
ATOM   1226  H2  WAT X 201       4.203  12.638  12.243  0.00  0.00           H
ATOM   1227  O   WAT X 202      24.338  42.122  28.816  0.00  0.00           O
ATOM   1228  H1  WAT X 202      23.551  41.962  29.337  0.00  0.00           H
ATOM   1229  H2  WAT X 202      24.011  42.484  27.993  0.00  0.00           H
ATOM   1230  O   WAT X 203      31.618  50.261  20.781  0.00  0.00           O
ATOM   1231  H1  WAT X 203      30.874  50.523  20.238  0.00  0.00           H
ATOM   1232  H2  WAT X 203      31.803  49.361  20.515  0.00  0.00           H
ATOM   1233  O   WAT X 204      25.494  42.171  10.281  0.00  0.00           O
ATOM   1234  H1  WAT X 204      25.765  42.047   9.371  0.00  0.00           H
ATOM   1235  H2  WAT X 204      26.271  41.949  10.795  0.00  0.00           H
ATOM   1236  O   WAT X 205      16.846   1.311  23.104  0.00  0.00           O
ATOM   1237  H1  WAT X 205      17.065   2.198  22.819  0.00  0.00           H
ATOM   1238  H2  WAT X 205      15.948   1.377  23.426  0.00  0.00           H
ATOM   1239  O   WAT X 206      22.098  45.249  35.267  0.00  0.00           O
ATOM   1240  H1  WAT X 206      22.676  44.780  35.869  0.00  0.00           H
ATOM   1241  H2  WAT X 206      22.300  46.173  35.413  0.00  0.00           H
ATOM   1242  O   WAT X 207      17.967  35.186  34.695  0.00  0.00           O
ATOM   1243  H1  WAT X 207      17.624  34.582  35.354  0.00  0.00           H
ATOM   1244  H2  WAT X 207      18.918  35.137  34.797  0.00  0.00           H
ATOM   1245  O   WAT X 208      18.778  40.285  25.966  0.00  0.00           O
ATOM   1246  H1  WAT X 208      19.512  40.625  26.477  0.00  0.00           H
ATOM   1247  H2  WAT X 208      19.151  39.563  25.461  0.00  0.00           H
ATOM   1248  O   WAT X 209      36.929  43.456   2.205  0.00  0.00           O
ATOM   1249  H1  WAT X 209      37.118  42.637   2.664  0.00  0.00           H
ATOM   1250  H2  WAT X 209      35.977  43.459   2.102  0.00  0.00           H
ATOM   1251  O   WAT X 210      38.151   1.140  15.418  0.00  0.00           O
ATOM   1252  H1  WAT X 210      38.329   0.202  15.497  0.00  0.00           H
ATOM   1253  H2  WAT X 210      37.955   1.269  14.490  0.00  0.00           H
ATOM   1254  O   WAT X 211      22.753  43.773  26.771  0.00  0.00           O
ATOM   1255  H1  WAT X 211      22.488  44.344  26.050  0.00  0.00           H
ATOM   1256  H2  WAT X 211      22.737  44.338  27.543  0.00  0.00           H
ATOM   1257  O   WAT X 212      44.632  33.104   3.255  0.00  0.00           O
ATOM   1258  H1  WAT X 212      44.972  33.810   2.705  0.00  0.00           H
ATOM   1259  H2  WAT X 212      44.904  32.301   2.810  0.00  0.00           H
ATOM   1260  O   WAT X 213      11.072   3.941   3.880  0.00  0.00           O
ATOM   1261  H1  WAT X 213      10.709   4.016   4.762  0.00  0.00           H
ATOM   1262  H2  WAT X 213      11.609   3.149   3.908  0.00  0.00           H
ATOM   1263  O   WAT X 214      15.459   4.544  41.828  0.00  0.00           O
ATOM   1264  H1  WAT X 214      16.156   5.113  42.152  0.00  0.00           H
ATOM   1265  H2  WAT X 214      15.919   3.796  41.445  0.00  0.00           H
ATOM   1266  O   WAT X 215      -0.049  49.999  29.528  0.00  0.00           O
ATOM   1267  H1  WAT X 215       0.419  49.358  28.992  0.00  0.00           H
ATOM   1268  H2  WAT X 215       0.256  49.832  30.420  0.00  0.00           H
ATOM   1269  O   WAT X 216      14.668  46.370  42.027  0.00  0.00           O
ATOM   1270  H1  WAT X 216      13.716  46.467  41.994  0.00  0.00           H
ATOM   1271  H2  WAT X 216      15.002  47.264  41.951  0.00  0.00           H
ATOM   1272  O   WAT X 217       8.562  34.174  14.212  0.00  0.00           O
ATOM   1273  H1  WAT X 217       8.997  34.777  14.815  0.00  0.00           H
ATOM   1274  H2  WAT X 217       8.091  33.565  14.781  0.00  0.00           H
ATOM   1275  O   WAT X 218      20.017  51.424   0.701  0.00  0.00           O
ATOM   1276  H1  WAT X 218      20.519  50.650   0.955  0.00  0.00           H
ATOM   1277  H2  WAT X 218      20.327  52.114   1.287  0.00  0.00           H
ATOM   1278  O   WAT X 219      22.527  18.695  22.847  0.00  0.00           O
ATOM   1279  H1  WAT X 219      21.825  19.331  22.986  0.00  0.00           H
ATOM   1280  H2  WAT X 219      22.988  19.013  22.071  0.00  0.00           H
ATOM   1281  O   WAT X 220      33.096   6.392  30.282  0.00  0.00           O
ATOM   1282  H1  WAT X 220      33.179   5.438  30.283  0.00  0.00           H
ATOM   1283  H2  WAT X 220      32.506   6.581  29.552  0.00  0.00           H
ATOM   1284  O   WAT X 221      17.757  38.542  46.342  0.00  0.00           O
ATOM   1285  H1  WAT X 221      17.432  37.652  46.207  0.00  0.00           H
ATOM   1286  H2  WAT X 221      18.182  38.514  47.199  0.00  0.00           H
ATOM   1287  O   WAT X 222      25.931  44.218  42.530  0.00  0.00           O
ATOM   1288  H1  WAT X 222      25.910  44.480  43.450  0.00  0.00           H
ATOM   1289  H2  WAT X 222      26.685  43.632  42.464  0.00  0.00           H
ATOM   1290  O   WAT X 223      40.754  34.276  29.550  0.00  0.00           O
ATOM   1291  H1  WAT X 223      41.074  34.978  30.117  0.00  0.00           H
ATOM   1292  H2  WAT X 223      41.439  34.169  28.890  0.00  0.00           H
ATOM   1293  O   WAT X 224      11.575  43.691  41.433  0.00  0.00           O
ATOM   1294  H1  WAT X 224      11.708  43.588  42.376  0.00  0.00           H
ATOM   1295  H2  WAT X 224      10.816  43.143  41.237  0.00  0.00           H
ATOM   1296  O   WAT X 225      18.110  41.382  39.673  0.00  0.00           O
ATOM   1297  H1  WAT X 225      18.938  41.850  39.784  0.00  0.00           H
ATOM   1298  H2  WAT X 225      18.130  41.071  38.768  0.00  0.00           H
ATOM   1299  O   WAT X 226      30.330  44.847  32.835  0.00  0.00           O
ATOM   1300  H1  WAT X 226      29.650  45.500  32.997  0.00  0.00           H
ATOM   1301  H2  WAT X 226      29.853  44.075  32.529  0.00  0.00           H
ATOM   1302  O   WAT X 227      40.435  13.748  22.408  0.00  0.00           O
ATOM   1303  H1  WAT X 227      40.556  13.348  23.269  0.00  0.00           H
ATOM   1304  H2  WAT X 227      41.192  14.325  22.303  0.00  0.00           H
ATOM   1305  O   WAT X 228      26.338  18.576  11.252  0.00  0.00           O
ATOM   1306  H1  WAT X 228      26.923  18.709  11.999  0.00  0.00           H
ATOM   1307  H2  WAT X 228      25.461  18.729  11.605  0.00  0.00           H
ATOM   1308  O   WAT X 229      14.004  14.543  13.767  0.00  0.00           O
ATOM   1309  H1  WAT X 229      14.324  14.677  14.659  0.00  0.00           H
ATOM   1310  H2  WAT X 229      13.053  14.496  13.859  0.00  0.00           H
ATOM   1311  O   WAT X 230       4.708  52.819  27.897  0.00  0.00           O
ATOM   1312  H1  WAT X 230       4.030  53.436  28.174  0.00  0.00           H
ATOM   1313  H2  WAT X 230       5.186  52.612  28.700  0.00  0.00           H
ATOM   1314  O   WAT X 231       2.916  26.021   7.555  0.00  0.00           O
ATOM   1315  H1  WAT X 231       2.706  25.485   6.790  0.00  0.00           H
ATOM   1316  H2  WAT X 231       2.322  25.709   8.237  0.00  0.00           H
ATOM   1317  O   WAT X 232      45.305  33.179  23.553  0.00  0.00           O
ATOM   1318  H1  WAT X 232      45.898  33.578  24.190  0.00  0.00           H
ATOM   1319  H2  WAT X 232      45.732  32.357  23.311  0.00  0.00           H
ATOM   1320  O   WAT X 233      34.020  33.046  27.947  0.00  0.00           O
ATOM   1321  H1  WAT X 233      33.177  33.277  27.555  0.00  0.00           H
ATOM   1322  H2  WAT X 233      34.028  33.506  28.786  0.00  0.00           H
ATOM   1323  O   WAT X 234      13.493  43.729   2.241  0.00  0.00           O
ATOM   1324  H1  WAT X 234      13.664  43.314   1.396  0.00  0.00           H
ATOM   1325  H2  WAT X 234      13.870  44.604   2.159  0.00  0.00           H
ATOM   1326  O   WAT X 235      13.142  43.016  34.538  0.00  0.00           O
ATOM   1327  H1  WAT X 235      12.798  43.878  34.305  0.00  0.00           H
ATOM   1328  H2  WAT X 235      13.749  43.187  35.259  0.00  0.00           H
ATOM   1329  O   WAT X 236      29.061   6.845  46.976  0.00  0.00           O
ATOM   1330  H1  WAT X 236      29.407   7.402  46.279  0.00  0.00           H
ATOM   1331  H2  WAT X 236      29.211   5.952  46.666  0.00  0.00           H
ATOM   1332  O   WAT X 237       2.788  53.693  40.422  0.00  0.00           O
ATOM   1333  H1  WAT X 237       2.709  54.385  41.078  0.00  0.00           H
ATOM   1334  H2  WAT X 237       2.117  53.902  39.771  0.00  0.00           H
ATOM   1335  O   WAT X 238      25.832   6.258  39.744  0.00  0.00           O
ATOM   1336  H1  WAT X 238      25.355   6.004  38.954  0.00  0.00           H
ATOM   1337  H2  WAT X 238      26.742   6.337  39.460  0.00  0.00           H
ATOM   1338  O   WAT X 239       2.361  37.448  12.570  0.00  0.00           O
ATOM   1339  H1  WAT X 239       1.665  37.353  13.220  0.00  0.00           H
ATOM   1340  H2  WAT X 239       3.082  37.857  13.048  0.00  0.00           H
ATOM   1341  O   WAT X 240      14.377  12.466  27.942  0.00  0.00           O
ATOM   1342  H1  WAT X 240      13.908  12.553  27.112  0.00  0.00           H
ATOM   1343  H2  WAT X 240      13.895  13.028  28.549  0.00  0.00           H
ATOM   1344  O   WAT X 241      14.725  38.277   5.043  0.00  0.00           O
ATOM   1345  H1  WAT X 241      14.515  39.128   5.428  0.00  0.00           H
ATOM   1346  H2  WAT X 241      14.972  38.477   4.140  0.00  0.00           H
ATOM   1347  O   WAT X 242      30.089  50.962  41.575  0.00  0.00           O
ATOM   1348  H1  WAT X 242      29.611  51.715  41.228  0.00  0.00           H
ATOM   1349  H2  WAT X 242      29.412  50.306  41.744  0.00  0.00           H
ATOM   1350  O   WAT X 243      24.522  18.193  44.256  0.00  0.00           O
ATOM   1351  H1  WAT X 243      24.159  19.007  44.605  0.00  0.00           H
ATOM   1352  H2  WAT X 243      24.442  17.567  44.975  0.00  0.00           H
ATOM   1353  O   WAT X 244      36.125  15.429  40.710  0.00  0.00           O
ATOM   1354  H1  WAT X 244      35.744  14.667  41.148  0.00  0.00           H
ATOM   1355  H2  WAT X 244      35.911  16.166  41.281  0.00  0.00           H
ATOM   1356  O   WAT X 245      36.360   6.673  42.420  0.00  0.00           O
ATOM   1357  H1  WAT X 245      36.204   7.294  41.708  0.00  0.00           H
ATOM   1358  H2  WAT X 245      36.650   7.217  43.152  0.00  0.00           H
ATOM   1359  O   WAT X 246      16.193  40.388  41.201  0.00  0.00           O
ATOM   1360  H1  WAT X 246      15.699  41.207  41.163  0.00  0.00           H
ATOM   1361  H2  WAT X 246      17.004  40.576  40.728  0.00  0.00           H
ATOM   1362  O   WAT X 247       1.355  40.165  13.994  0.00  0.00           O
ATOM   1363  H1  WAT X 247       2.085  40.110  14.610  0.00  0.00           H
ATOM   1364  H2  WAT X 247       1.710  40.639  13.242  0.00  0.00           H
ATOM   1365  O   WAT X 248      46.332  45.803  45.514  0.00  0.00           O
ATOM   1366  H1  WAT X 248      46.740  45.508  44.700  0.00  0.00           H
ATOM   1367  H2  WAT X 248      45.396  45.658  45.379  0.00  0.00           H
ATOM   1368  O   WAT X 249      22.486  43.086   8.968  0.00  0.00           O
ATOM   1369  H1  WAT X 249      22.951  43.802   8.536  0.00  0.00           H
ATOM   1370  H2  WAT X 249      23.016  42.887   9.740  0.00  0.00           H
ATOM   1371  O   WAT X 250      13.016  16.426  47.437  0.00  0.00           O
ATOM   1372  H1  WAT X 250      12.872  16.772  48.317  0.00  0.00           H
ATOM   1373  H2  WAT X 250      13.325  15.531  47.578  0.00  0.00           H
ATOM   1374  O   WAT X 251      46.044  25.255  30.800  0.00  0.00           O
ATOM   1375  H1  WAT X 251      45.982  26.071  30.305  0.00  0.00           H
ATOM   1376  H2  WAT X 251      46.780  25.392  31.397  0.00  0.00           H
ATOM   1377  O   WAT X 252      14.476  11.553  47.613  0.00  0.00           O
ATOM   1378  H1  WAT X 252      15.370  11.478  47.280  0.00  0.00           H
ATOM   1379  H2  WAT X 252      13.928  11.204  46.910  0.00  0.00           H
ATOM   1380  O   WAT X 253      16.129  16.795  46.643  0.00  0.00           O
ATOM   1381  H1  WAT X 253      16.542  15.999  46.308  0.00  0.00           H
ATOM   1382  H2  WAT X 253      15.197  16.581  46.685  0.00  0.00           H
ATOM   1383  O   WAT X 254      46.007  51.030  14.598  0.00  0.00           O
ATOM   1384  H1  WAT X 254      45.952  50.153  14.217  0.00  0.00           H
ATOM   1385  H2  WAT X 254      46.727  50.973  15.227  0.00  0.00           H
ATOM   1386  O   WAT X 255      39.710   0.074  25.397  0.00  0.00           O
ATOM   1387  H1  WAT X 255      39.090   0.176  24.676  0.00  0.00           H
ATOM   1388  H2  WAT X 255      39.167   0.102  26.185  0.00  0.00           H
ATOM   1389  O   WAT X 256      46.812  44.566  40.912  0.00  0.00           O
ATOM   1390  H1  WAT X 256      47.058  43.756  41.357  0.00  0.00           H
ATOM   1391  H2  WAT X 256      46.999  44.399  39.988  0.00  0.00           H
ATOM   1392  O   WAT X 257      16.566  40.745  24.519  0.00  0.00           O
ATOM   1393  H1  WAT X 257      16.425  39.868  24.162  0.00  0.00           H
ATOM   1394  H2  WAT X 257      17.384  40.675  25.011  0.00  0.00           H
ATOM   1395  O   WAT X 258      11.185  16.272  30.686  0.00  0.00           O
ATOM   1396  H1  WAT X 258      10.615  15.553  30.957  0.00  0.00           H
ATOM   1397  H2  WAT X 258      10.584  16.986  30.473  0.00  0.00           H
ATOM   1398  O   WAT X 259      25.486   7.867   6.654  0.00  0.00           O
ATOM   1399  H1  WAT X 259      26.403   7.747   6.408  0.00  0.00           H
ATOM   1400  H2  WAT X 259      25.314   8.795   6.492  0.00  0.00           H
ATOM   1401  O   WAT X 260      14.410  53.374  46.272  0.00  0.00           O
ATOM   1402  H1  WAT X 260      13.962  54.219  46.296  0.00  0.00           H
ATOM   1403  H2  WAT X 260      14.421  53.083  47.183  0.00  0.00           H
ATOM   1404  O   WAT X 261      37.981  21.040  19.993  0.00  0.00           O
ATOM   1405  H1  WAT X 261      38.733  20.758  19.472  0.00  0.00           H
ATOM   1406  H2  WAT X 261      37.682  21.843  19.565  0.00  0.00           H
ATOM   1407  O   WAT X 262      39.976  53.466  47.446  0.00  0.00           O
ATOM   1408  H1  WAT X 262      40.277  54.014  48.171  0.00  0.00           H
ATOM   1409  H2  WAT X 262      40.727  53.417  46.855  0.00  0.00           H
ATOM   1410  O   WAT X 263      11.135  24.567  37.625  0.00  0.00           O
ATOM   1411  H1  WAT X 263      10.810  23.667  37.620  0.00  0.00           H
ATOM   1412  H2  WAT X 263      12.082  24.481  37.512  0.00  0.00           H
ATOM   1413  O   WAT X 264      20.676  51.420   8.688  0.00  0.00           O
ATOM   1414  H1  WAT X 264      21.315  50.792   8.351  0.00  0.00           H
ATOM   1415  H2  WAT X 264      20.496  51.122   9.580  0.00  0.00           H
ATOM   1416  O   WAT X 265      14.987  49.548  13.518  0.00  0.00           O
ATOM   1417  H1  WAT X 265      14.064  49.558  13.267  0.00  0.00           H
ATOM   1418  H2  WAT X 265      14.975  49.458  14.471  0.00  0.00           H
ATOM   1419  O   WAT X 266       3.048  38.453  37.790  0.00  0.00           O
ATOM   1420  H1  WAT X 266       3.652  38.201  38.488  0.00  0.00           H
ATOM   1421  H2  WAT X 266       3.569  38.392  36.989  0.00  0.00           H
ATOM   1422  O   WAT X 267      33.513  51.074  36.447  0.00  0.00           O
ATOM   1423  H1  WAT X 267      32.690  51.350  36.851  0.00  0.00           H
ATOM   1424  H2  WAT X 267      33.650  50.183  36.767  0.00  0.00           H
ATOM   1425  O   WAT X 268      25.893  27.032   9.799  0.00  0.00           O
ATOM   1426  H1  WAT X 268      26.015  26.155   9.434  0.00  0.00           H
ATOM   1427  H2  WAT X 268      26.678  27.512   9.535  0.00  0.00           H
ATOM   1428  O   WAT X 269      42.189  23.237  24.866  0.00  0.00           O
ATOM   1429  H1  WAT X 269      41.776  23.247  24.002  0.00  0.00           H
ATOM   1430  H2  WAT X 269      41.586  23.727  25.425  0.00  0.00           H
ATOM   1431  O   WAT X 270      16.307  45.413  47.086  0.00  0.00           O
ATOM   1432  H1  WAT X 270      16.590  46.288  47.352  0.00  0.00           H
ATOM   1433  H2  WAT X 270      15.725  45.127  47.790  0.00  0.00           H
ATOM   1434  O   WAT X 271      18.915   2.162   8.363  0.00  0.00           O
ATOM   1435  H1  WAT X 271      18.207   1.556   8.146  0.00  0.00           H
ATOM   1436  H2  WAT X 271      19.203   2.507   7.518  0.00  0.00           H
ATOM   1437  O   WAT X 272      24.752  48.787  17.093  0.00  0.00           O
ATOM   1438  H1  WAT X 272      23.840  48.496  17.061  0.00  0.00           H
ATOM   1439  H2  WAT X 272      24.705  49.691  17.404  0.00  0.00           H
ATOM   1440  O   WAT X 273       6.339  53.601  35.971  0.00  0.00           O
ATOM   1441  H1  WAT X 273       7.293  53.684  35.956  0.00  0.00           H
ATOM   1442  H2  WAT X 273       6.019  54.495  35.852  0.00  0.00           H
ATOM   1443  O   WAT X 274      23.129  44.439  19.614  0.00  0.00           O
ATOM   1444  H1  WAT X 274      24.020  44.397  19.960  0.00  0.00           H
ATOM   1445  H2  WAT X 274      23.237  44.715  18.704  0.00  0.00           H
ATOM   1446  O   WAT X 275       5.590  53.960   4.485  0.00  0.00           O
ATOM   1447  H1  WAT X 275       6.083  53.505   5.168  0.00  0.00           H
ATOM   1448  H2  WAT X 275       5.334  54.790   4.887  0.00  0.00           H
ATOM   1449  O   WAT X 276      30.843  12.576   1.875  0.00  0.00           O
ATOM   1450  H1  WAT X 276      30.787  13.480   1.564  0.00  0.00           H
ATOM   1451  H2  WAT X 276      31.701  12.520   2.294  0.00  0.00           H
ATOM   1452  O   WAT X 277      17.719  23.957  22.673  0.00  0.00           O
ATOM   1453  H1  WAT X 277      18.624  23.653  22.751  0.00  0.00           H
ATOM   1454  H2  WAT X 277      17.598  24.109  21.735  0.00  0.00           H
ATOM   1455  O   WAT X 278      43.311  12.891  29.488  0.00  0.00           O
ATOM   1456  H1  WAT X 278      43.505  12.094  28.994  0.00  0.00           H
ATOM   1457  H2  WAT X 278      44.170  13.228  29.744  0.00  0.00           H
ATOM   1458  O   WAT X 279      37.729  16.840  27.641  0.00  0.00           O
ATOM   1459  H1  WAT X 279      38.678  16.944  27.575  0.00  0.00           H
ATOM   1460  H2  WAT X 279      37.605  16.216  28.356  0.00  0.00           H
ATOM   1461  O   WAT X 280      23.952   6.395  43.327  0.00  0.00           O
ATOM   1462  H1  WAT X 280      23.508   6.459  42.482  0.00  0.00           H
ATOM   1463  H2  WAT X 280      24.153   5.464  43.422  0.00  0.00           H
ATOM   1464  O   WAT X 281      33.902  36.204  12.644  0.00  0.00           O
ATOM   1465  H1  WAT X 281      34.515  35.668  13.147  0.00  0.00           H
ATOM   1466  H2  WAT X 281      34.458  36.808  12.152  0.00  0.00           H
ATOM   1467  O   WAT X 282      23.437  13.033  11.264  0.00  0.00           O
ATOM   1468  H1  WAT X 282      24.158  13.179  10.651  0.00  0.00           H
ATOM   1469  H2  WAT X 282      23.462  13.791  11.848  0.00  0.00           H
ATOM   1470  O   WAT X 283      17.017  11.144  46.170  0.00  0.00           O
ATOM   1471  H1  WAT X 283      17.965  11.089  46.051  0.00  0.00           H
ATOM   1472  H2  WAT X 283      16.663  10.471  45.589  0.00  0.00           H
ATOM   1473  O   WAT X 284      44.656  11.376  46.232  0.00  0.00           O
ATOM   1474  H1  WAT X 284      45.412  11.050  46.720  0.00  0.00           H
ATOM   1475  H2  WAT X 284      44.174  11.909  46.865  0.00  0.00           H
ATOM   1476  O   WAT X 285      33.195  31.499  10.126  0.00  0.00           O
ATOM   1477  H1  WAT X 285      33.767  31.360   9.372  0.00  0.00           H
ATOM   1478  H2  WAT X 285      32.478  30.878  10.001  0.00  0.00           H
ATOM   1479  O   WAT X 286      26.224  15.926  26.898  0.00  0.00           O
ATOM   1480  H1  WAT X 286      25.526  15.715  26.278  0.00  0.00           H
ATOM   1481  H2  WAT X 286      26.823  15.181  26.847  0.00  0.00           H
ATOM   1482  O   WAT X 287      36.177  45.780  37.951  0.00  0.00           O
ATOM   1483  H1  WAT X 287      36.085  45.282  38.764  0.00  0.00           H
ATOM   1484  H2  WAT X 287      35.718  45.255  37.295  0.00  0.00           H
ATOM   1485  O   WAT X 288      39.676  47.413   7.778  0.00  0.00           O
ATOM   1486  H1  WAT X 288      39.096  47.368   8.538  0.00  0.00           H
ATOM   1487  H2  WAT X 288      39.345  48.152   7.267  0.00  0.00           H
ATOM   1488  O   WAT X 289       0.643  41.880  29.007  0.00  0.00           O
ATOM   1489  H1  WAT X 289       0.444  40.951  28.888  0.00  0.00           H
ATOM   1490  H2  WAT X 289       1.584  41.903  29.180  0.00  0.00           H
ATOM   1491  O   WAT X 290      44.612  36.439  30.213  0.00  0.00           O
ATOM   1492  H1  WAT X 290      44.571  35.976  31.049  0.00  0.00           H
ATOM   1493  H2  WAT X 290      45.440  36.158  29.824  0.00  0.00           H
ATOM   1494  O   WAT X 291      23.062   6.709  45.876  0.00  0.00           O
ATOM   1495  H1  WAT X 291      23.093   6.691  44.919  0.00  0.00           H
ATOM   1496  H2  WAT X 291      22.750   7.588  46.089  0.00  0.00           H
ATOM   1497  O   WAT X 292      22.100   2.452  46.787  0.00  0.00           O
ATOM   1498  H1  WAT X 292      21.302   2.698  47.254  0.00  0.00           H
ATOM   1499  H2  WAT X 292      21.789   1.992  46.007  0.00  0.00           H
ATOM   1500  O   WAT X 293       0.879   8.767  32.669  0.00  0.00           O
ATOM   1501  H1  WAT X 293       0.532   9.478  33.208  0.00  0.00           H
ATOM   1502  H2  WAT X 293       1.810   8.969  32.577  0.00  0.00           H
ATOM   1503  O   WAT X 294      20.052   3.143  19.922  0.00  0.00           O
ATOM   1504  H1  WAT X 294      19.659   3.820  19.371  0.00  0.00           H
ATOM   1505  H2  WAT X 294      20.493   3.629  20.619  0.00  0.00           H
ATOM   1506  O   WAT X 295      11.340  14.097  45.037  0.00  0.00           O
ATOM   1507  H1  WAT X 295      11.782  14.860  45.409  0.00  0.00           H
ATOM   1508  H2  WAT X 295      11.392  14.228  44.091  0.00  0.00           H
ATOM   1509  O   WAT X 296      18.081  36.087  25.351  0.00  0.00           O
ATOM   1510  H1  WAT X 296      18.531  35.245  25.426  0.00  0.00           H
ATOM   1511  H2  WAT X 296      17.271  35.969  25.847  0.00  0.00           H
ATOM   1512  O   WAT X 297      44.951  48.599  27.209  0.00  0.00           O
ATOM   1513  H1  WAT X 297      44.384  49.362  27.101  0.00  0.00           H
ATOM   1514  H2  WAT X 297      44.800  48.075  26.422  0.00  0.00           H
ATOM   1515  O   WAT X 298      17.779  32.957  39.395  0.00  0.00           O
ATOM   1516  H1  WAT X 298      17.950  33.004  40.335  0.00  0.00           H
ATOM   1517  H2  WAT X 298      17.714  32.020  39.210  0.00  0.00           H
ATOM   1518  O   WAT X 299      20.432  14.839  24.898  0.00  0.00           O
ATOM   1519  H1  WAT X 299      20.437  13.892  24.754  0.00  0.00           H
ATOM   1520  H2  WAT X 299      19.823  14.967  25.625  0.00  0.00           H
ATOM   1521  O   WAT X 300      40.351  34.904  42.622  0.00  0.00           O
ATOM   1522  H1  WAT X 300      40.491  34.918  43.569  0.00  0.00           H
ATOM   1523  H2  WAT X 300      40.147  35.812  42.397  0.00  0.00           H
ATOM   1524  O   WAT X 301       6.024  34.778   8.264  0.00  0.00           O
ATOM   1525  H1  WAT X 301       5.391  34.413   8.882  0.00  0.00           H
ATOM   1526  H2  WAT X 301       6.720  34.122   8.219  0.00  0.00           H
ATOM   1527  O   WAT X 302       9.544  12.474   2.867  0.00  0.00           O
ATOM   1528  H1  WAT X 302       8.698  12.197   3.218  0.00  0.00           H
ATOM   1529  H2  WAT X 302       9.406  12.529   1.922  0.00  0.00           H
ATOM   1530  O   WAT X 303      17.966  32.144  18.122  0.00  0.00           O
ATOM   1531  H1  WAT X 303      17.585  32.876  18.606  0.00  0.00           H
ATOM   1532  H2  WAT X 303      18.027  32.459  17.220  0.00  0.00           H
ATOM   1533  O   WAT X 304      27.692   2.765  39.961  0.00  0.00           O
ATOM   1534  H1  WAT X 304      28.109   3.005  39.134  0.00  0.00           H
ATOM   1535  H2  WAT X 304      27.864   1.827  40.052  0.00  0.00           H
ATOM   1536  O   WAT X 305       3.293  41.989  29.436  0.00  0.00           O
ATOM   1537  H1  WAT X 305       3.178  41.768  30.361  0.00  0.00           H
ATOM   1538  H2  WAT X 305       4.132  42.449  29.402  0.00  0.00           H
ATOM   1539  O   WAT X 306      47.312  47.696  14.342  0.00  0.00           O
ATOM   1540  H1  WAT X 306      48.068  48.018  14.834  0.00  0.00           H
ATOM   1541  H2  WAT X 306      46.665  47.478  15.013  0.00  0.00           H
ATOM   1542  O   WAT X 307      42.223  42.636   1.654  0.00  0.00           O
ATOM   1543  H1  WAT X 307      42.026  42.170   2.467  0.00  0.00           H
ATOM   1544  H2  WAT X 307      42.988  43.171   1.864  0.00  0.00           H
ATOM   1545  O   WAT X 308      10.423   8.847  37.561  0.00  0.00           O
ATOM   1546  H1  WAT X 308      11.268   8.520  37.869  0.00  0.00           H
ATOM   1547  H2  WAT X 308       9.829   8.103  37.655  0.00  0.00           H
ATOM   1548  O   WAT X 309      46.557  41.001  38.777  0.00  0.00           O
ATOM   1549  H1  WAT X 309      47.015  41.101  39.611  0.00  0.00           H
ATOM   1550  H2  WAT X 309      47.023  40.293  38.332  0.00  0.00           H
ATOM   1551  O   WAT X 310      11.569  13.945   4.278  0.00  0.00           O
ATOM   1552  H1  WAT X 310      11.833  13.549   5.108  0.00  0.00           H
ATOM   1553  H2  WAT X 310      10.637  13.742   4.201  0.00  0.00           H
ATOM   1554  O   WAT X 311      30.141  25.672  47.369  0.00  0.00           O
ATOM   1555  H1  WAT X 311      30.409  25.509  46.465  0.00  0.00           H
ATOM   1556  H2  WAT X 311      30.845  26.206  47.736  0.00  0.00           H
ATOM   1557  O   WAT X 312      18.726   4.339   3.170  0.00  0.00           O
ATOM   1558  H1  WAT X 312      17.958   4.887   3.009  0.00  0.00           H
ATOM   1559  H2  WAT X 312      19.231   4.822   3.824  0.00  0.00           H
ATOM   1560  O   WAT X 313      47.759   3.113  12.568  0.00  0.00           O
ATOM   1561  H1  WAT X 313      48.591   2.771  12.240  0.00  0.00           H
ATOM   1562  H2  WAT X 313      47.366   3.552  11.814  0.00  0.00           H
ATOM   1563  O   WAT X 314       1.055  22.798  43.226  0.00  0.00           O
ATOM   1564  H1  WAT X 314       1.425  23.032  42.375  0.00  0.00           H
ATOM   1565  H2  WAT X 314       0.893  21.856  43.166  0.00  0.00           H
ATOM   1566  O   WAT X 315      30.187  12.576  42.641  0.00  0.00           O
ATOM   1567  H1  WAT X 315      29.884  11.950  43.298  0.00  0.00           H
ATOM   1568  H2  WAT X 315      30.892  13.056  43.075  0.00  0.00           H
ATOM   1569  O   WAT X 316      35.476  33.613  12.710  0.00  0.00           O
ATOM   1570  H1  WAT X 316      35.665  33.686  11.774  0.00  0.00           H
ATOM   1571  H2  WAT X 316      35.140  32.723  12.818  0.00  0.00           H
ATOM   1572  O   WAT X 317      47.086  26.302  38.934  0.00  0.00           O
ATOM   1573  H1  WAT X 317      46.409  26.967  38.808  0.00  0.00           H
ATOM   1574  H2  WAT X 317      46.811  25.826  39.718  0.00  0.00           H
ATOM   1575  O   WAT X 318      48.613   9.742  39.420  0.00  0.00           O
ATOM   1576  H1  WAT X 318      47.747   9.475  39.729  0.00  0.00           H
ATOM   1577  H2  WAT X 318      48.540   9.732  38.466  0.00  0.00           H
ATOM   1578  O   WAT X 319       8.736   0.720  35.192  0.00  0.00           O
ATOM   1579  H1  WAT X 319       8.330   1.342  34.588  0.00  0.00           H
ATOM   1580  H2  WAT X 319       8.932   1.237  35.973  0.00  0.00           H
ATOM   1581  O   WAT X 320      33.728  36.980  37.527  0.00  0.00           O
ATOM   1582  H1  WAT X 320      33.419  37.557  38.226  0.00  0.00           H
ATOM   1583  H2  WAT X 320      33.661  37.510  36.733  0.00  0.00           H
ATOM   1584  O   WAT X 321       2.432  26.697  42.219  0.00  0.00           O
ATOM   1585  H1  WAT X 321       2.362  26.895  43.153  0.00  0.00           H
ATOM   1586  H2  WAT X 321       1.526  26.580  41.931  0.00  0.00           H
ATOM   1587  O   WAT X 322      47.341  17.257  23.355  0.00  0.00           O
ATOM   1588  H1  WAT X 322      47.319  16.679  24.118  0.00  0.00           H
ATOM   1589  H2  WAT X 322      47.106  18.118  23.700  0.00  0.00           H
ATOM   1590  O   WAT X 323       2.879  47.720  23.506  0.00  0.00           O
ATOM   1591  H1  WAT X 323       3.195  46.891  23.864  0.00  0.00           H
ATOM   1592  H2  WAT X 323       3.149  47.702  22.587  0.00  0.00           H
ATOM   1593  O   WAT X 324      15.474  53.513  26.639  0.00  0.00           O
ATOM   1594  H1  WAT X 324      16.123  54.203  26.503  0.00  0.00           H
ATOM   1595  H2  WAT X 324      14.633  53.972  26.635  0.00  0.00           H
ATOM   1596  O   WAT X 325      11.402  46.850   7.634  0.00  0.00           O
ATOM   1597  H1  WAT X 325      10.872  46.076   7.829  0.00  0.00           H
ATOM   1598  H2  WAT X 325      12.269  46.500   7.426  0.00  0.00           H
ATOM   1599  O   WAT X 326      31.496  41.713  34.498  0.00  0.00           O
ATOM   1600  H1  WAT X 326      32.359  41.342  34.314  0.00  0.00           H
ATOM   1601  H2  WAT X 326      31.233  42.128  33.676  0.00  0.00           H
ATOM   1602  O   WAT X 327      27.479  22.620  41.109  0.00  0.00           O
ATOM   1603  H1  WAT X 327      28.305  22.631  40.624  0.00  0.00           H
ATOM   1604  H2  WAT X 327      27.191  23.533  41.112  0.00  0.00           H
ATOM   1605  O   WAT X 328      43.124  28.461  11.368  0.00  0.00           O
ATOM   1606  H1  WAT X 328      43.438  28.364  10.469  0.00  0.00           H
ATOM   1607  H2  WAT X 328      42.718  29.327  11.388  0.00  0.00           H
ATOM   1608  O   WAT X 329      39.724  36.819  13.282  0.00  0.00           O
ATOM   1609  H1  WAT X 329      40.081  35.983  13.583  0.00  0.00           H
ATOM   1610  H2  WAT X 329      39.748  37.382  14.056  0.00  0.00           H
ATOM   1611  O   WAT X 330       2.407  29.022  21.536  0.00  0.00           O
ATOM   1612  H1  WAT X 330       2.969  29.187  20.779  0.00  0.00           H
ATOM   1613  H2  WAT X 330       1.519  29.012  21.178  0.00  0.00           H
ATOM   1614  O   WAT X 331      15.559  48.428   4.258  0.00  0.00           O
ATOM   1615  H1  WAT X 331      15.174  48.492   5.132  0.00  0.00           H
ATOM   1616  H2  WAT X 331      16.317  47.854   4.372  0.00  0.00           H
ATOM   1617  O   WAT X 332      22.430   7.862  31.103  0.00  0.00           O
ATOM   1618  H1  WAT X 332      22.300   8.808  31.178  0.00  0.00           H
ATOM   1619  H2  WAT X 332      22.329   7.535  31.997  0.00  0.00           H
ATOM   1620  O   WAT X 333       8.037  10.792  31.677  0.00  0.00           O
ATOM   1621  H1  WAT X 333       8.814  10.578  31.160  0.00  0.00           H
ATOM   1622  H2  WAT X 333       8.219  10.429  32.544  0.00  0.00           H
ATOM   1623  O   WAT X 334       5.788  45.926  12.800  0.00  0.00           O
ATOM   1624  H1  WAT X 334       6.329  46.152  12.043  0.00  0.00           H
ATOM   1625  H2  WAT X 334       5.943  44.990  12.934  0.00  0.00           H
ATOM   1626  O   WAT X 335      41.486  35.606  40.165  0.00  0.00           O
ATOM   1627  H1  WAT X 335      40.891  35.712  39.422  0.00  0.00           H
ATOM   1628  H2  WAT X 335      41.091  34.910  40.690  0.00  0.00           H
ATOM   1629  O   WAT X 336      35.911  40.502  21.668  0.00  0.00           O
ATOM   1630  H1  WAT X 336      35.988  40.283  20.739  0.00  0.00           H
ATOM   1631  H2  WAT X 336      34.968  40.548  21.825  0.00  0.00           H
ATOM   1632  O   WAT X 337      23.382  11.148  40.426  0.00  0.00           O
ATOM   1633  H1  WAT X 337      24.227  11.402  40.055  0.00  0.00           H
ATOM   1634  H2  WAT X 337      23.370  10.193  40.364  0.00  0.00           H
ATOM   1635  O   WAT X 338       8.632  12.428  43.603  0.00  0.00           O
ATOM   1636  H1  WAT X 338       8.491  11.788  42.905  0.00  0.00           H
ATOM   1637  H2  WAT X 338       9.099  13.147  43.178  0.00  0.00           H
ATOM   1638  O   WAT X 339      47.055  23.044  19.228  0.00  0.00           O
ATOM   1639  H1  WAT X 339      46.169  22.682  19.225  0.00  0.00           H
ATOM   1640  H2  WAT X 339      47.558  22.453  18.668  0.00  0.00           H
ATOM   1641  O   WAT X 340      26.079   5.335  25.425  0.00  0.00           O
ATOM   1642  H1  WAT X 340      25.823   5.850  24.660  0.00  0.00           H
ATOM   1643  H2  WAT X 340      26.575   5.946  25.970  0.00  0.00           H
ATOM   1644  O   WAT X 341       8.343   8.026   8.127  0.00  0.00           O
ATOM   1645  H1  WAT X 341       7.732   7.769   8.817  0.00  0.00           H
ATOM   1646  H2  WAT X 341       8.487   7.225   7.623  0.00  0.00           H
ATOM   1647  O   WAT X 342       7.467   6.580  11.833  0.00  0.00           O
ATOM   1648  H1  WAT X 342       6.896   5.903  12.196  0.00  0.00           H
ATOM   1649  H2  WAT X 342       8.172   6.094  11.404  0.00  0.00           H
ATOM   1650  O   WAT X 343       2.769  38.281   0.398  0.00  0.00           O
ATOM   1651  H1  WAT X 343       2.374  37.734  -0.281  0.00  0.00           H
ATOM   1652  H2  WAT X 343       2.298  39.113   0.340  0.00  0.00           H
ATOM   1653  O   WAT X 344      28.055  15.773  47.216  0.00  0.00           O
ATOM   1654  H1  WAT X 344      27.631  16.142  46.442  0.00  0.00           H
ATOM   1655  H2  WAT X 344      28.368  14.914  46.932  0.00  0.00           H
ATOM   1656  O   WAT X 345       0.882  25.333  40.388  0.00  0.00           O
ATOM   1657  H1  WAT X 345       0.031  25.701  40.151  0.00  0.00           H
ATOM   1658  H2  WAT X 345       0.695  24.423  40.614  0.00  0.00           H
ATOM   1659  O   WAT X 346      27.276  17.164  44.632  0.00  0.00           O
ATOM   1660  H1  WAT X 346      26.672  17.003  43.907  0.00  0.00           H
ATOM   1661  H2  WAT X 346      28.108  16.796  44.336  0.00  0.00           H
ATOM   1662  O   WAT X 347       8.913  52.007  16.560  0.00  0.00           O
ATOM   1663  H1  WAT X 347       9.605  52.665  16.625  0.00  0.00           H
ATOM   1664  H2  WAT X 347       8.844  51.644  17.444  0.00  0.00           H
ATOM   1665  O   WAT X 348       2.425  24.432  20.312  0.00  0.00           O
ATOM   1666  H1  WAT X 348       3.279  24.674  19.952  0.00  0.00           H
ATOM   1667  H2  WAT X 348       1.885  24.249  19.543  0.00  0.00           H
ATOM   1668  O   WAT X 349       7.923  41.510  44.456  0.00  0.00           O
ATOM   1669  H1  WAT X 349       7.568  40.914  45.116  0.00  0.00           H
ATOM   1670  H2  WAT X 349       8.002  42.349  44.910  0.00  0.00           H
ATOM   1671  O   WAT X 350      15.978  51.741   3.180  0.00  0.00           O
ATOM   1672  H1  WAT X 350      15.103  51.352   3.189  0.00  0.00           H
ATOM   1673  H2  WAT X 350      15.987  52.290   2.396  0.00  0.00           H
ATOM   1674  O   WAT X 351      11.189  23.152  10.203  0.00  0.00           O
ATOM   1675  H1  WAT X 351      11.007  22.557   9.475  0.00  0.00           H
ATOM   1676  H2  WAT X 351      10.403  23.694  10.271  0.00  0.00           H
ATOM   1677  O   WAT X 352      32.915  40.763   3.461  0.00  0.00           O
ATOM   1678  H1  WAT X 352      32.549  40.328   2.691  0.00  0.00           H
ATOM   1679  H2  WAT X 352      32.156  40.951   4.013  0.00  0.00           H
ATOM   1680  O   WAT X 353      38.224  40.979   2.657  0.00  0.00           O
ATOM   1681  H1  WAT X 353      38.780  41.538   3.200  0.00  0.00           H
ATOM   1682  H2  WAT X 353      38.088  40.191   3.184  0.00  0.00           H
ATOM   1683  O   WAT X 354      18.740  13.280  12.877  0.00  0.00           O
ATOM   1684  H1  WAT X 354      17.941  13.266  13.405  0.00  0.00           H
ATOM   1685  H2  WAT X 354      19.343  13.837  13.370  0.00  0.00           H
ATOM   1686  O   WAT X 355      16.409  16.381  31.764  0.00  0.00           O
ATOM   1687  H1  WAT X 355      16.560  17.310  31.938  0.00  0.00           H
ATOM   1688  H2  WAT X 355      15.911  16.074  32.522  0.00  0.00           H
ATOM   1689  O   WAT X 356      11.731   4.165  22.138  0.00  0.00           O
ATOM   1690  H1  WAT X 356      11.199   3.455  22.497  0.00  0.00           H
ATOM   1691  H2  WAT X 356      12.519   3.732  21.810  0.00  0.00           H
ATOM   1692  O   WAT X 357       0.648  25.147   9.036  0.00  0.00           O
ATOM   1693  H1  WAT X 357       0.063  25.311   8.297  0.00  0.00           H
ATOM   1694  H2  WAT X 357       0.305  25.697   9.740  0.00  0.00           H
ATOM   1695  O   WAT X 358       0.248  40.137  31.557  0.00  0.00           O
ATOM   1696  H1  WAT X 358      -0.224  39.392  31.928  0.00  0.00           H
ATOM   1697  H2  WAT X 358       0.559  40.627  32.318  0.00  0.00           H
ATOM   1698  O   WAT X 359      19.474  25.839  14.118  0.00  0.00           O
ATOM   1699  H1  WAT X 359      19.962  25.017  14.155  0.00  0.00           H
ATOM   1700  H2  WAT X 359      20.136  26.502  13.922  0.00  0.00           H
ATOM   1701  O   WAT X 360      41.993  38.854  14.649  0.00  0.00           O
ATOM   1702  H1  WAT X 360      42.310  38.552  15.501  0.00  0.00           H
ATOM   1703  H2  WAT X 360      41.046  38.941  14.763  0.00  0.00           H
ATOM   1704  O   WAT X 361       2.317  41.129   0.712  0.00  0.00           O
ATOM   1705  H1  WAT X 361       2.954  41.181   1.424  0.00  0.00           H
ATOM   1706  H2  WAT X 361       1.827  41.949   0.767  0.00  0.00           H
ATOM   1707  O   WAT X 362      19.786   1.549  35.565  0.00  0.00           O
ATOM   1708  H1  WAT X 362      20.535   1.282  36.099  0.00  0.00           H
ATOM   1709  H2  WAT X 362      19.434   0.730  35.219  0.00  0.00           H
ATOM   1710  O   WAT X 363      47.955  30.964   0.832  0.00  0.00           O
ATOM   1711  H1  WAT X 363      48.187  30.733   1.731  0.00  0.00           H
ATOM   1712  H2  WAT X 363      47.613  30.153   0.456  0.00  0.00           H
ATOM   1713  O   WAT X 364      41.075  50.584   1.080  0.00  0.00           O
ATOM   1714  H1  WAT X 364      40.788  50.121   0.293  0.00  0.00           H
ATOM   1715  H2  WAT X 364      40.368  50.444   1.710  0.00  0.00           H
ATOM   1716  O   WAT X 365      30.464  42.464   0.501  0.00  0.00           O
ATOM   1717  H1  WAT X 365      31.330  42.872   0.486  0.00  0.00           H
ATOM   1718  H2  WAT X 365      30.368  42.137   1.395  0.00  0.00           H
ATOM   1719  O   WAT X 366       9.198  52.243   7.957  0.00  0.00           O
ATOM   1720  H1  WAT X 366       9.842  52.094   8.650  0.00  0.00           H
ATOM   1721  H2  WAT X 366       8.645  52.949   8.293  0.00  0.00           H
ATOM   1722  O   WAT X 367      47.725  46.964  27.059  0.00  0.00           O
ATOM   1723  H1  WAT X 367      48.657  46.762  26.973  0.00  0.00           H
ATOM   1724  H2  WAT X 367      47.649  47.871  26.761  0.00  0.00           H
ATOM   1725  O   WAT X 368      48.544  22.487  39.840  0.00  0.00           O
ATOM   1726  H1  WAT X 368      48.870  21.675  39.452  0.00  0.00           H
ATOM   1727  H2  WAT X 368      47.772  22.709  39.318  0.00  0.00           H
ATOM   1728  O   WAT X 369      34.483  48.975  29.253  0.00  0.00           O
ATOM   1729  H1  WAT X 369      34.987  48.214  29.542  0.00  0.00           H
ATOM   1730  H2  WAT X 369      33.593  48.802  29.560  0.00  0.00           H
ATOM   1731  O   WAT X 370      36.191  36.099  16.197  0.00  0.00           O
ATOM   1732  H1  WAT X 370      35.638  35.363  15.937  0.00  0.00           H
ATOM   1733  H2  WAT X 370      36.118  36.129  17.151  0.00  0.00           H
ATOM   1734  O   WAT X 371      38.401  26.601  15.906  0.00  0.00           O
ATOM   1735  H1  WAT X 371      38.577  27.541  15.923  0.00  0.00           H
ATOM   1736  H2  WAT X 371      37.828  26.478  15.149  0.00  0.00           H
ATOM   1737  O   WAT X 372      31.818  13.735  38.570  0.00  0.00           O
ATOM   1738  H1  WAT X 372      31.403  13.003  39.025  0.00  0.00           H
ATOM   1739  H2  WAT X 372      32.106  14.320  39.270  0.00  0.00           H
ATOM   1740  O   WAT X 373      42.473  52.934   2.122  0.00  0.00           O
ATOM   1741  H1  WAT X 373      42.092  52.228   1.599  0.00  0.00           H
ATOM   1742  H2  WAT X 373      43.417  52.789   2.068  0.00  0.00           H
ATOM   1743  O   WAT X 374      14.897   4.695   8.018  0.00  0.00           O
ATOM   1744  H1  WAT X 374      14.852   3.775   8.281  0.00  0.00           H
ATOM   1745  H2  WAT X 374      14.465   4.721   7.165  0.00  0.00           H
ATOM   1746  O   WAT X 375      44.990  53.761  26.244  0.00  0.00           O
ATOM   1747  H1  WAT X 375      44.534  53.872  25.410  0.00  0.00           H
ATOM   1748  H2  WAT X 375      45.172  54.654  26.538  0.00  0.00           H
ATOM   1749  O   WAT X 376      11.007  42.237  10.408  0.00  0.00           O
ATOM   1750  H1  WAT X 376      10.838  42.905  11.073  0.00  0.00           H
ATOM   1751  H2  WAT X 376      11.937  42.033  10.505  0.00  0.00           H
ATOM   1752  O   WAT X 377      11.228  23.511  47.088  0.00  0.00           O
ATOM   1753  H1  WAT X 377      11.552  22.725  47.529  0.00  0.00           H
ATOM   1754  H2  WAT X 377      10.480  23.790  47.616  0.00  0.00           H
ATOM   1755  O   WAT X 378      27.472  46.783  40.438  0.00  0.00           O
ATOM   1756  H1  WAT X 378      26.710  46.804  41.017  0.00  0.00           H
ATOM   1757  H2  WAT X 378      28.210  47.000  41.006  0.00  0.00           H
ATOM   1758  O   WAT X 379      25.565  51.753  34.690  0.00  0.00           O
ATOM   1759  H1  WAT X 379      25.978  52.173  35.445  0.00  0.00           H
ATOM   1760  H2  WAT X 379      25.199  52.478  34.184  0.00  0.00           H
ATOM   1761  O   WAT X 380      28.979  28.130  14.410  0.00  0.00           O
ATOM   1762  H1  WAT X 380      29.506  27.519  13.896  0.00  0.00           H
ATOM   1763  H2  WAT X 380      28.118  28.115  13.992  0.00  0.00           H
ATOM   1764  O   WAT X 381       7.850  45.154  26.701  0.00  0.00           O
ATOM   1765  H1  WAT X 381       7.786  44.564  25.950  0.00  0.00           H
ATOM   1766  H2  WAT X 381       7.900  46.028  26.315  0.00  0.00           H
ATOM   1767  O   WAT X 382      31.559  16.161  25.758  0.00  0.00           O
ATOM   1768  H1  WAT X 382      31.954  15.770  26.537  0.00  0.00           H
ATOM   1769  H2  WAT X 382      30.790  16.626  26.087  0.00  0.00           H
ATOM   1770  O   WAT X 383      41.649  24.619  19.509  0.00  0.00           O
ATOM   1771  H1  WAT X 383      41.978  25.091  18.745  0.00  0.00           H
ATOM   1772  H2  WAT X 383      42.407  24.543  20.089  0.00  0.00           H
ATOM   1773  O   WAT X 384      47.892  46.972  38.552  0.00  0.00           O
ATOM   1774  H1  WAT X 384      47.767  46.317  37.866  0.00  0.00           H
ATOM   1775  H2  WAT X 384      48.324  47.703  38.110  0.00  0.00           H
ATOM   1776  O   WAT X 385       7.326  20.873  19.247  0.00  0.00           O
ATOM   1777  H1  WAT X 385       8.128  20.888  18.725  0.00  0.00           H
ATOM   1778  H2  WAT X 385       6.621  20.957  18.605  0.00  0.00           H
ATOM   1779  O   WAT X 386      18.955  41.773  30.414  0.00  0.00           O
ATOM   1780  H1  WAT X 386      18.228  42.393  30.351  0.00  0.00           H
ATOM   1781  H2  WAT X 386      18.751  41.098  29.767  0.00  0.00           H
ATOM   1782  O   WAT X 387      39.217  40.352  29.873  0.00  0.00           O
ATOM   1783  H1  WAT X 387      38.395  39.865  29.920  0.00  0.00           H
ATOM   1784  H2  WAT X 387      39.897  39.681  29.938  0.00  0.00           H
ATOM   1785  O   WAT X 388      27.206  21.714  31.484  0.00  0.00           O
ATOM   1786  H1  WAT X 388      27.428  22.274  30.740  0.00  0.00           H
ATOM   1787  H2  WAT X 388      26.696  20.999  31.102  0.00  0.00           H
ATOM   1788  O   WAT X 389       5.774  51.935  15.014  0.00  0.00           O
ATOM   1789  H1  WAT X 389       5.167  51.841  15.748  0.00  0.00           H
ATOM   1790  H2  WAT X 389       6.464  51.295  15.191  0.00  0.00           H
ATOM   1791  O   WAT X 390      16.944  54.041  45.373  0.00  0.00           O
ATOM   1792  H1  WAT X 390      16.164  53.722  45.826  0.00  0.00           H
ATOM   1793  H2  WAT X 390      16.684  54.089  44.453  0.00  0.00           H
ATOM   1794  O   WAT X 391       5.980  27.157  41.750  0.00  0.00           O
ATOM   1795  H1  WAT X 391       5.420  26.387  41.849  0.00  0.00           H
ATOM   1796  H2  WAT X 391       6.690  27.018  42.376  0.00  0.00           H
ATOM   1797  O   WAT X 392      43.757  33.957  16.639  0.00  0.00           O
ATOM   1798  H1  WAT X 392      43.648  33.056  16.334  0.00  0.00           H
ATOM   1799  H2  WAT X 392      43.504  33.930  17.562  0.00  0.00           H
ATOM   1800  O   WAT X 393      20.829  39.672   1.602  0.00  0.00           O
ATOM   1801  H1  WAT X 393      20.645  38.751   1.415  0.00  0.00           H
ATOM   1802  H2  WAT X 393      21.560  39.648   2.220  0.00  0.00           H
ATOM   1803  O   WAT X 394      10.704  40.435  20.726  0.00  0.00           O
ATOM   1804  H1  WAT X 394      10.517  39.974  19.909  0.00  0.00           H
ATOM   1805  H2  WAT X 394       9.891  40.375  21.227  0.00  0.00           H
ATOM   1806  O   WAT X 395      18.885  46.632  20.785  0.00  0.00           O
ATOM   1807  H1  WAT X 395      19.625  46.024  20.799  0.00  0.00           H
ATOM   1808  H2  WAT X 395      18.115  46.074  20.894  0.00  0.00           H
ATOM   1809  O   WAT X 396       8.117  18.887   3.649  0.00  0.00           O
ATOM   1810  H1  WAT X 396       7.468  19.082   4.326  0.00  0.00           H
ATOM   1811  H2  WAT X 396       7.601  18.577   2.905  0.00  0.00           H
ATOM   1812  O   WAT X 397       3.869   2.031  24.995  0.00  0.00           O
ATOM   1813  H1  WAT X 397       4.341   1.799  24.195  0.00  0.00           H
ATOM   1814  H2  WAT X 397       4.536   2.419  25.562  0.00  0.00           H
ATOM   1815  O   WAT X 398       4.363  45.270  21.200  0.00  0.00           O
ATOM   1816  H1  WAT X 398       3.608  44.936  21.684  0.00  0.00           H
ATOM   1817  H2  WAT X 398       4.194  46.208  21.108  0.00  0.00           H
ATOM   1818  O   WAT X 399      29.470  32.031   4.996  0.00  0.00           O
ATOM   1819  H1  WAT X 399      30.272  31.590   5.277  0.00  0.00           H
ATOM   1820  H2  WAT X 399      29.758  32.905   4.730  0.00  0.00           H
ATOM   1821  O   WAT X 400      25.378  48.980  14.434  0.00  0.00           O
ATOM   1822  H1  WAT X 400      26.267  48.664  14.275  0.00  0.00           H
ATOM   1823  H2  WAT X 400      25.193  48.729  15.339  0.00  0.00           H
ATOM   1824  O   WAT X 401      46.989  35.983   4.057  0.00  0.00           O
ATOM   1825  H1  WAT X 401      47.394  35.281   4.566  0.00  0.00           H
ATOM   1826  H2  WAT X 401      47.623  36.174   3.366  0.00  0.00           H
ATOM   1827  O   WAT X 402      23.602  33.110  22.747  0.00  0.00           O
ATOM   1828  H1  WAT X 402      23.895  32.566  23.478  0.00  0.00           H
ATOM   1829  H2  WAT X 402      24.409  33.463  22.372  0.00  0.00           H
ATOM   1830  O   WAT X 403      36.718  45.094  13.811  0.00  0.00           O
ATOM   1831  H1  WAT X 403      37.232  45.606  14.435  0.00  0.00           H
ATOM   1832  H2  WAT X 403      36.597  44.247  14.238  0.00  0.00           H
ATOM   1833  O   WAT X 404       9.958  50.354  29.567  0.00  0.00           O
ATOM   1834  H1  WAT X 404      10.811  50.672  29.865  0.00  0.00           H
ATOM   1835  H2  WAT X 404       9.480  50.160  30.372  0.00  0.00           H
ATOM   1836  O   WAT X 405       8.854  22.460  39.393  0.00  0.00           O
ATOM   1837  H1  WAT X 405       9.303  22.612  40.224  0.00  0.00           H
ATOM   1838  H2  WAT X 405       7.924  22.454  39.620  0.00  0.00           H
ATOM   1839  O   WAT X 406      19.368  52.306  26.009  0.00  0.00           O
ATOM   1840  H1  WAT X 406      20.238  52.492  26.362  0.00  0.00           H
ATOM   1841  H2  WAT X 406      19.012  53.166  25.785  0.00  0.00           H
ATOM   1842  O   WAT X 407      43.960  36.499  19.294  0.00  0.00           O
ATOM   1843  H1  WAT X 407      43.277  36.187  18.701  0.00  0.00           H
ATOM   1844  H2  WAT X 407      43.749  36.096  20.137  0.00  0.00           H
ATOM   1845  O   WAT X 408      16.185  36.246  13.737  0.00  0.00           O
ATOM   1846  H1  WAT X 408      15.482  36.814  14.052  0.00  0.00           H
ATOM   1847  H2  WAT X 408      16.034  35.410  14.179  0.00  0.00           H
ATOM   1848  O   WAT X 409      31.365  12.187  32.054  0.00  0.00           O
ATOM   1849  H1  WAT X 409      31.497  11.386  32.562  0.00  0.00           H
ATOM   1850  H2  WAT X 409      31.880  12.850  32.514  0.00  0.00           H
ATOM   1851  O   WAT X 410       8.087  43.645  15.464  0.00  0.00           O
ATOM   1852  H1  WAT X 410       8.851  44.196  15.295  0.00  0.00           H
ATOM   1853  H2  WAT X 410       8.442  42.759  15.539  0.00  0.00           H
ATOM   1854  O   WAT X 411      12.587   5.089  39.561  0.00  0.00           O
ATOM   1855  H1  WAT X 411      13.404   5.460  39.227  0.00  0.00           H
ATOM   1856  H2  WAT X 411      12.844   4.246  39.936  0.00  0.00           H
ATOM   1857  O   WAT X 412      24.282  25.350  38.793  0.00  0.00           O
ATOM   1858  H1  WAT X 412      24.468  25.944  39.520  0.00  0.00           H
ATOM   1859  H2  WAT X 412      25.130  25.217  38.369  0.00  0.00           H
ATOM   1860  O   WAT X 413       4.264   8.727  30.924  0.00  0.00           O
ATOM   1861  H1  WAT X 413       3.857   9.371  31.505  0.00  0.00           H
ATOM   1862  H2  WAT X 413       5.057   8.455  31.387  0.00  0.00           H
ATOM   1863  O   WAT X 414      26.478  10.632  29.712  0.00  0.00           O
ATOM   1864  H1  WAT X 414      26.702   9.701  29.707  0.00  0.00           H
ATOM   1865  H2  WAT X 414      27.051  11.013  30.376  0.00  0.00           H
ATOM   1866  O   WAT X 415      34.117   8.547   3.278  0.00  0.00           O
ATOM   1867  H1  WAT X 415      33.286   8.910   3.585  0.00  0.00           H
ATOM   1868  H2  WAT X 415      34.234   7.748   3.792  0.00  0.00           H
ATOM   1869  O   WAT X 416      26.222   1.650  16.637  0.00  0.00           O
ATOM   1870  H1  WAT X 416      26.617   1.052  17.272  0.00  0.00           H
ATOM   1871  H2  WAT X 416      25.689   1.086  16.077  0.00  0.00           H
ATOM   1872  O   WAT X 417       8.329  36.329   9.257  0.00  0.00           O
ATOM   1873  H1  WAT X 417       7.626  35.880   8.789  0.00  0.00           H
ATOM   1874  H2  WAT X 417       9.098  35.775   9.125  0.00  0.00           H
ATOM   1875  O   WAT X 418      10.744  47.335  23.731  0.00  0.00           O
ATOM   1876  H1  WAT X 418      11.368  46.775  23.269  0.00  0.00           H
ATOM   1877  H2  WAT X 418      10.982  47.249  24.654  0.00  0.00           H
ATOM   1878  O   WAT X 419      19.766  25.543  45.297  0.00  0.00           O
ATOM   1879  H1  WAT X 419      20.616  25.123  45.168  0.00  0.00           H
ATOM   1880  H2  WAT X 419      19.340  25.488  44.441  0.00  0.00           H
ATOM   1881  O   WAT X 420       3.713  32.036  27.574  0.00  0.00           O
ATOM   1882  H1  WAT X 420       3.469  32.923  27.311  0.00  0.00           H
ATOM   1883  H2  WAT X 420       4.434  32.158  28.192  0.00  0.00           H
ATOM   1884  O   WAT X 421       2.189  14.406  21.588  0.00  0.00           O
ATOM   1885  H1  WAT X 421       1.376  14.496  21.091  0.00  0.00           H
ATOM   1886  H2  WAT X 421       2.359  15.284  21.929  0.00  0.00           H
ATOM   1887  O   WAT X 422      10.813  19.860  22.222  0.00  0.00           O
ATOM   1888  H1  WAT X 422      11.149  18.989  22.014  0.00  0.00           H
ATOM   1889  H2  WAT X 422      10.040  19.696  22.762  0.00  0.00           H
ATOM   1890  O   WAT X 423      42.852  48.139  47.287  0.00  0.00           O
ATOM   1891  H1  WAT X 423      43.401  47.355  47.257  0.00  0.00           H
ATOM   1892  H2  WAT X 423      43.456  48.845  47.519  0.00  0.00           H
ATOM   1893  O   WAT X 424      38.691  51.802  26.106  0.00  0.00           O
ATOM   1894  H1  WAT X 424      39.518  52.115  25.738  0.00  0.00           H
ATOM   1895  H2  WAT X 424      38.531  52.374  26.857  0.00  0.00           H
ATOM   1896  O   WAT X 425      46.937  22.005  43.343  0.00  0.00           O
ATOM   1897  H1  WAT X 425      46.050  22.309  43.150  0.00  0.00           H
ATOM   1898  H2  WAT X 425      47.472  22.798  43.317  0.00  0.00           H
ATOM   1899  O   WAT X 426      28.768  44.734  10.152  0.00  0.00           O
ATOM   1900  H1  WAT X 426      27.945  44.790  10.637  0.00  0.00           H
ATOM   1901  H2  WAT X 426      28.623  44.038   9.511  0.00  0.00           H
ATOM   1902  O   WAT X 427      16.933  33.313  11.704  0.00  0.00           O
ATOM   1903  H1  WAT X 427      16.630  34.163  11.383  0.00  0.00           H
ATOM   1904  H2  WAT X 427      17.099  33.454  12.636  0.00  0.00           H
ATOM   1905  O   WAT X 428      25.126  25.105  34.765  0.00  0.00           O
ATOM   1906  H1  WAT X 428      25.239  26.041  34.599  0.00  0.00           H
ATOM   1907  H2  WAT X 428      25.368  24.684  33.941  0.00  0.00           H
ATOM   1908  O   WAT X 429       5.735  23.189  24.916  0.00  0.00           O
ATOM   1909  H1  WAT X 429       6.657  23.294  24.682  0.00  0.00           H
ATOM   1910  H2  WAT X 429       5.259  23.662  24.234  0.00  0.00           H
ATOM   1911  O   WAT X 430      14.139  27.875  32.808  0.00  0.00           O
ATOM   1912  H1  WAT X 430      13.489  28.533  32.562  0.00  0.00           H
ATOM   1913  H2  WAT X 430      13.809  27.507  33.628  0.00  0.00           H
ATOM   1914  O   WAT X 431      29.017  48.893  12.538  0.00  0.00           O
ATOM   1915  H1  WAT X 431      28.102  48.954  12.812  0.00  0.00           H
ATOM   1916  H2  WAT X 431      29.076  49.459  11.769  0.00  0.00           H
ATOM   1917  O   WAT X 432       5.511  14.381  19.897  0.00  0.00           O
ATOM   1918  H1  WAT X 432       6.264  14.750  19.436  0.00  0.00           H
ATOM   1919  H2  WAT X 432       5.317  15.016  20.586  0.00  0.00           H
ATOM   1920  O   WAT X 433      21.067  19.359  27.762  0.00  0.00           O
ATOM   1921  H1  WAT X 433      20.330  18.770  27.924  0.00  0.00           H
ATOM   1922  H2  WAT X 433      21.659  18.854  27.206  0.00  0.00           H
ATOM   1923  O   WAT X 434      46.962  53.394  28.512  0.00  0.00           O
ATOM   1924  H1  WAT X 434      46.928  52.481  28.799  0.00  0.00           H
ATOM   1925  H2  WAT X 434      46.425  53.416  27.720  0.00  0.00           H
ATOM   1926  O   WAT X 435      43.350   9.390  41.116  0.00  0.00           O
ATOM   1927  H1  WAT X 435      42.579   8.824  41.084  0.00  0.00           H
ATOM   1928  H2  WAT X 435      43.528   9.498  42.050  0.00  0.00           H
ATOM   1929  O   WAT X 436      46.884  53.963  22.581  0.00  0.00           O
ATOM   1930  H1  WAT X 436      46.913  53.316  23.285  0.00  0.00           H
ATOM   1931  H2  WAT X 436      46.991  54.804  23.024  0.00  0.00           H
ATOM   1932  O   WAT X 437      45.759  35.185  43.785  0.00  0.00           O
ATOM   1933  H1  WAT X 437      46.512  34.762  43.374  0.00  0.00           H
ATOM   1934  H2  WAT X 437      45.074  35.157  43.117  0.00  0.00           H
ATOM   1935  O   WAT X 438       4.114  42.073  21.118  0.00  0.00           O
ATOM   1936  H1  WAT X 438       4.592  42.902  21.083  0.00  0.00           H
ATOM   1937  H2  WAT X 438       3.818  41.929  20.219  0.00  0.00           H
ATOM   1938  O   WAT X 439      35.409  51.614  29.689  0.00  0.00           O
ATOM   1939  H1  WAT X 439      35.158  50.712  29.490  0.00  0.00           H
ATOM   1940  H2  WAT X 439      34.672  51.962  30.191  0.00  0.00           H
ATOM   1941  O   WAT X 440      20.451  20.425  13.361  0.00  0.00           O
ATOM   1942  H1  WAT X 440      20.570  20.968  14.141  0.00  0.00           H
ATOM   1943  H2  WAT X 440      21.000  19.657  13.518  0.00  0.00           H
ATOM   1944  O   WAT X 441       9.087  10.714  19.590  0.00  0.00           O
ATOM   1945  H1  WAT X 441       9.208  10.376  20.477  0.00  0.00           H
ATOM   1946  H2  WAT X 441       8.175  10.513  19.379  0.00  0.00           H
ATOM   1947  O   WAT X 442      41.951  39.479  41.132  0.00  0.00           O
ATOM   1948  H1  WAT X 442      41.976  40.321  41.586  0.00  0.00           H
ATOM   1949  H2  WAT X 442      41.020  39.314  40.986  0.00  0.00           H
ATOM   1950  O   WAT X 443      19.661  42.358   6.112  0.00  0.00           O
ATOM   1951  H1  WAT X 443      19.209  41.935   5.382  0.00  0.00           H
ATOM   1952  H2  WAT X 443      19.199  42.050   6.891  0.00  0.00           H
ATOM   1953  O   WAT X 444      32.168  13.800  44.395  0.00  0.00           O
ATOM   1954  H1  WAT X 444      33.005  14.262  44.352  0.00  0.00           H
ATOM   1955  H2  WAT X 444      32.176  13.370  45.250  0.00  0.00           H
ATOM   1956  O   WAT X 445      30.589  18.906  45.594  0.00  0.00           O
ATOM   1957  H1  WAT X 445      30.611  19.585  44.920  0.00  0.00           H
ATOM   1958  H2  WAT X 445      30.144  18.168  45.176  0.00  0.00           H
ATOM   1959  O   WAT X 446       5.020   8.399  26.889  0.00  0.00           O
ATOM   1960  H1  WAT X 446       5.246   8.910  26.112  0.00  0.00           H
ATOM   1961  H2  WAT X 446       4.313   8.895  27.304  0.00  0.00           H
ATOM   1962  O   WAT X 447      47.247  42.126   4.971  0.00  0.00           O
ATOM   1963  H1  WAT X 447      47.249  41.171   4.902  0.00  0.00           H
ATOM   1964  H2  WAT X 447      48.173  42.366   4.989  0.00  0.00           H
ATOM   1965  O   WAT X 448      43.733  31.890  34.934  0.00  0.00           O
ATOM   1966  H1  WAT X 448      43.581  32.056  34.004  0.00  0.00           H
ATOM   1967  H2  WAT X 448      43.964  32.746  35.296  0.00  0.00           H
ATOM   1968  O   WAT X 449      33.997  43.292  11.886  0.00  0.00           O
ATOM   1969  H1  WAT X 449      33.985  44.214  12.141  0.00  0.00           H
ATOM   1970  H2  WAT X 449      33.103  42.988  12.043  0.00  0.00           H
ATOM   1971  O   WAT X 450       4.194  39.465  21.508  0.00  0.00           O
ATOM   1972  H1  WAT X 450       4.000  40.402  21.512  0.00  0.00           H
ATOM   1973  H2  WAT X 450       4.988  39.387  20.979  0.00  0.00           H
ATOM   1974  O   WAT X 451      11.436  24.460  34.436  0.00  0.00           O
ATOM   1975  H1  WAT X 451      10.733  23.854  34.204  0.00  0.00           H
ATOM   1976  H2  WAT X 451      11.988  23.966  35.043  0.00  0.00           H
ATOM   1977  O   WAT X 452      16.968  39.117  34.108  0.00  0.00           O
ATOM   1978  H1  WAT X 452      17.786  39.506  33.798  0.00  0.00           H
ATOM   1979  H2  WAT X 452      17.229  38.562  34.843  0.00  0.00           H
ATOM   1980  O   WAT X 453      41.453  18.272  44.869  0.00  0.00           O
ATOM   1981  H1  WAT X 453      41.323  19.176  44.583  0.00  0.00           H
ATOM   1982  H2  WAT X 453      41.478  17.766  44.057  0.00  0.00           H
ATOM   1983  O   WAT X 454      11.267   3.689  47.363  0.00  0.00           O
ATOM   1984  H1  WAT X 454      11.745   3.255  46.657  0.00  0.00           H
ATOM   1985  H2  WAT X 454      11.168   3.014  48.035  0.00  0.00           H
ATOM   1986  O   WAT X 455      32.925  34.891  43.221  0.00  0.00           O
ATOM   1987  H1  WAT X 455      33.000  35.346  44.060  0.00  0.00           H
ATOM   1988  H2  WAT X 455      33.072  33.970  43.433  0.00  0.00           H
ATOM   1989  O   WAT X 456      12.724   1.237  13.768  0.00  0.00           O
ATOM   1990  H1  WAT X 456      11.837   1.237  14.128  0.00  0.00           H
ATOM   1991  H2  WAT X 456      12.693   1.873  13.054  0.00  0.00           H
ATOM   1992  O   WAT X 457      12.460  34.390  46.149  0.00  0.00           O
ATOM   1993  H1  WAT X 457      13.067  34.251  45.422  0.00  0.00           H
ATOM   1994  H2  WAT X 457      12.970  34.177  46.931  0.00  0.00           H
ATOM   1995  O   WAT X 458      13.719  18.843  20.355  0.00  0.00           O
ATOM   1996  H1  WAT X 458      14.243  18.839  19.554  0.00  0.00           H
ATOM   1997  H2  WAT X 458      13.814  19.731  20.699  0.00  0.00           H
ATOM   1998  O   WAT X 459      27.666  31.386  17.516  0.00  0.00           O
ATOM   1999  H1  WAT X 459      27.272  31.510  16.653  0.00  0.00           H
ATOM   2000  H2  WAT X 459      28.131  30.552  17.450  0.00  0.00           H
ATOM   2001  O   WAT X 460      12.538   6.995  12.215  0.00  0.00           O
ATOM   2002  H1  WAT X 460      11.922   7.467  11.654  0.00  0.00           H
ATOM   2003  H2  WAT X 460      11.984   6.455  12.778  0.00  0.00           H
ATOM   2004  O   WAT X 461      40.265  13.157  42.677  0.00  0.00           O
ATOM   2005  H1  WAT X 461      40.911  13.151  41.970  0.00  0.00           H
ATOM   2006  H2  WAT X 461      40.745  12.844  43.443  0.00  0.00           H
ATOM   2007  O   WAT X 462      14.184  47.096  16.875  0.00  0.00           O
ATOM   2008  H1  WAT X 462      14.177  48.044  16.748  0.00  0.00           H
ATOM   2009  H2  WAT X 462      15.109  46.855  16.826  0.00  0.00           H
ATOM   2010  O   WAT X 463      16.306  25.014   9.658  0.00  0.00           O
ATOM   2011  H1  WAT X 463      15.484  24.529   9.584  0.00  0.00           H
ATOM   2012  H2  WAT X 463      16.662  24.755  10.508  0.00  0.00           H
ATOM   2013  O   WAT X 464       4.248   1.639   0.421  0.00  0.00           O
ATOM   2014  H1  WAT X 464       3.654   2.382   0.527  0.00  0.00           H
ATOM   2015  H2  WAT X 464       4.363   1.556  -0.525  0.00  0.00           H
ATOM   2016  O   WAT X 465      43.001  41.064  28.327  0.00  0.00           O
ATOM   2017  H1  WAT X 465      42.494  40.738  29.070  0.00  0.00           H
ATOM   2018  H2  WAT X 465      43.607  41.699  28.710  0.00  0.00           H
ATOM   2019  O   WAT X 466       9.273  35.840   3.381  0.00  0.00           O
ATOM   2020  H1  WAT X 466      10.038  35.291   3.553  0.00  0.00           H
ATOM   2021  H2  WAT X 466       8.884  35.985   4.244  0.00  0.00           H
ATOM   2022  O   WAT X 467       9.094  21.874  44.384  0.00  0.00           O
ATOM   2023  H1  WAT X 467       9.393  21.067  44.801  0.00  0.00           H
ATOM   2024  H2  WAT X 467       9.848  22.462  44.430  0.00  0.00           H
ATOM   2025  O   WAT X 468      15.687  15.087  34.182  0.00  0.00           O
ATOM   2026  H1  WAT X 468      14.930  14.655  34.578  0.00  0.00           H
ATOM   2027  H2  WAT X 468      16.135  15.506  34.916  0.00  0.00           H
ATOM   2028  O   WAT X 469      21.994  25.061  18.301  0.00  0.00           O
ATOM   2029  H1  WAT X 469      21.404  24.312  18.378  0.00  0.00           H
ATOM   2030  H2  WAT X 469      21.787  25.443  17.448  0.00  0.00           H
ATOM   2031  O   WAT X 470      38.676  42.486  18.160  0.00  0.00           O
ATOM   2032  H1  WAT X 470      37.743  42.298  18.055  0.00  0.00           H
ATOM   2033  H2  WAT X 470      38.779  42.672  19.093  0.00  0.00           H
ATOM   2034  O   WAT X 471      24.519  33.234  17.744  0.00  0.00           O
ATOM   2035  H1  WAT X 471      23.886  32.641  18.150  0.00  0.00           H
ATOM   2036  H2  WAT X 471      24.752  32.806  16.920  0.00  0.00           H
ATOM   2037  O   WAT X 472      39.716  47.674  18.477  0.00  0.00           O
ATOM   2038  H1  WAT X 472      40.238  47.007  18.030  0.00  0.00           H
ATOM   2039  H2  WAT X 472      40.355  48.185  18.974  0.00  0.00           H
ATOM   2040  O   WAT X 473      30.468  26.548  39.487  0.00  0.00           O
ATOM   2041  H1  WAT X 473      30.167  26.271  38.622  0.00  0.00           H
ATOM   2042  H2  WAT X 473      30.377  27.501  39.478  0.00  0.00           H
ATOM   2043  O   WAT X 474      25.187  27.140  16.015  0.00  0.00           O
ATOM   2044  H1  WAT X 474      24.240  27.279  16.022  0.00  0.00           H
ATOM   2045  H2  WAT X 474      25.512  27.739  15.343  0.00  0.00           H
ATOM   2046  O   WAT X 475      24.093  30.705   9.559  0.00  0.00           O
ATOM   2047  H1  WAT X 475      24.046  31.611   9.866  0.00  0.00           H
ATOM   2048  H2  WAT X 475      23.263  30.315   9.834  0.00  0.00           H
ATOM   2049  O   WAT X 476       3.796   4.380   0.703  0.00  0.00           O
ATOM   2050  H1  WAT X 476       2.978   4.489   1.189  0.00  0.00           H
ATOM   2051  H2  WAT X 476       4.475   4.682   1.305  0.00  0.00           H
ATOM   2052  O   WAT X 477      47.853  39.337  45.292  0.00  0.00           O
ATOM   2053  H1  WAT X 477      47.605  40.199  45.628  0.00  0.00           H
ATOM   2054  H2  WAT X 477      47.394  38.718  45.860  0.00  0.00           H
ATOM   2055  O   WAT X 478      15.246  47.721  45.277  0.00  0.00           O
ATOM   2056  H1  WAT X 478      14.820  46.916  45.568  0.00  0.00           H
ATOM   2057  H2  WAT X 478      14.955  48.386  45.901  0.00  0.00           H
ATOM   2058  O   WAT X 479      31.486  37.433  17.750  0.00  0.00           O
ATOM   2059  H1  WAT X 479      31.341  36.906  16.964  0.00  0.00           H
ATOM   2060  H2  WAT X 479      32.143  38.079  17.487  0.00  0.00           H
ATOM   2061  O   WAT X 480      47.535  45.586  35.717  0.00  0.00           O
ATOM   2062  H1  WAT X 480      47.779  46.510  35.666  0.00  0.00           H
ATOM   2063  H2  WAT X 480      48.367  45.116  35.677  0.00  0.00           H
ATOM   2064  O   WAT X 481      27.374   2.969   6.556  0.00  0.00           O
ATOM   2065  H1  WAT X 481      27.231   3.725   5.987  0.00  0.00           H
ATOM   2066  H2  WAT X 481      28.086   2.485   6.138  0.00  0.00           H
ATOM   2067  O   WAT X 482      24.092  21.411  15.387  0.00  0.00           O
ATOM   2068  H1  WAT X 482      25.044  21.434  15.289  0.00  0.00           H
ATOM   2069  H2  WAT X 482      23.828  22.331  15.372  0.00  0.00           H
ATOM   2070  O   WAT X 483      32.564  19.658  28.820  0.00  0.00           O
ATOM   2071  H1  WAT X 483      32.581  19.071  29.576  0.00  0.00           H
ATOM   2072  H2  WAT X 483      33.470  19.678  28.511  0.00  0.00           H
ATOM   2073  O   WAT X 484      23.360  34.717   1.730  0.00  0.00           O
ATOM   2074  H1  WAT X 484      24.139  34.282   2.076  0.00  0.00           H
ATOM   2075  H2  WAT X 484      22.762  34.766   2.475  0.00  0.00           H
ATOM   2076  O   WAT X 485      19.179  51.083  46.132  0.00  0.00           O
ATOM   2077  H1  WAT X 485      18.244  51.031  46.333  0.00  0.00           H
ATOM   2078  H2  WAT X 485      19.551  51.588  46.855  0.00  0.00           H
ATOM   2079  O   WAT X 486      14.953  12.899  39.664  0.00  0.00           O
ATOM   2080  H1  WAT X 486      14.364  12.271  40.082  0.00  0.00           H
ATOM   2081  H2  WAT X 486      15.674  13.001  40.285  0.00  0.00           H
ATOM   2082  O   WAT X 487      10.369  29.094  25.930  0.00  0.00           O
ATOM   2083  H1  WAT X 487      11.044  29.557  25.434  0.00  0.00           H
ATOM   2084  H2  WAT X 487      10.850  28.440  26.437  0.00  0.00           H
ATOM   2085  O   WAT X 488      40.282  32.668  39.676  0.00  0.00           O
ATOM   2086  H1  WAT X 488      39.401  32.971  39.458  0.00  0.00           H
ATOM   2087  H2  WAT X 488      40.252  32.499  40.618  0.00  0.00           H
ATOM   2088  O   WAT X 489      10.242   7.288   3.519  0.00  0.00           O
ATOM   2089  H1  WAT X 489      11.077   7.205   3.978  0.00  0.00           H
ATOM   2090  H2  WAT X 489       9.759   6.496   3.757  0.00  0.00           H
ATOM   2091  O   WAT X 490      25.198  48.812  30.488  0.00  0.00           O
ATOM   2092  H1  WAT X 490      26.074  48.542  30.215  0.00  0.00           H
ATOM   2093  H2  WAT X 490      25.343  49.343  31.270  0.00  0.00           H
ATOM   2094  O   WAT X 491      34.836  14.878  44.832  0.00  0.00           O
ATOM   2095  H1  WAT X 491      34.411  15.571  45.336  0.00  0.00           H
ATOM   2096  H2  WAT X 491      35.523  15.327  44.338  0.00  0.00           H
ATOM   2097  O   WAT X 492      20.484  50.985  11.455  0.00  0.00           O
ATOM   2098  H1  WAT X 492      19.702  50.834  11.986  0.00  0.00           H
ATOM   2099  H2  WAT X 492      20.947  50.147  11.467  0.00  0.00           H
ATOM   2100  O   WAT X 493      34.199  24.557  37.267  0.00  0.00           O
ATOM   2101  H1  WAT X 493      33.493  24.471  37.908  0.00  0.00           H
ATOM   2102  H2  WAT X 493      33.753  24.748  36.443  0.00  0.00           H
ATOM   2103  O   WAT X 494      17.666   4.017  23.189  0.00  0.00           O
ATOM   2104  H1  WAT X 494      17.455   4.861  22.789  0.00  0.00           H
ATOM   2105  H2  WAT X 494      18.043   4.244  24.040  0.00  0.00           H
ATOM   2106  O   WAT X 495      35.634   0.931  48.169  0.00  0.00           O
ATOM   2107  H1  WAT X 495      35.317   1.834  48.134  0.00  0.00           H
ATOM   2108  H2  WAT X 495      34.852   0.397  48.031  0.00  0.00           H
ATOM   2109  O   WAT X 496      46.833  26.037  19.187  0.00  0.00           O
ATOM   2110  H1  WAT X 496      46.952  26.654  18.464  0.00  0.00           H
ATOM   2111  H2  WAT X 496      46.574  25.219  18.764  0.00  0.00           H
ATOM   2112  O   WAT X 497      14.155  48.893   1.721  0.00  0.00           O
ATOM   2113  H1  WAT X 497      14.654  48.851   2.536  0.00  0.00           H
ATOM   2114  H2  WAT X 497      13.308  49.259   1.976  0.00  0.00           H
ATOM   2115  O   WAT X 498      24.276   5.166  18.039  0.00  0.00           O
ATOM   2116  H1  WAT X 498      24.047   4.617  18.790  0.00  0.00           H
ATOM   2117  H2  WAT X 498      25.208   5.352  18.155  0.00  0.00           H
ATOM   2118  O   WAT X 499      17.494  37.450  36.185  0.00  0.00           O
ATOM   2119  H1  WAT X 499      16.641  37.019  36.131  0.00  0.00           H
ATOM   2120  H2  WAT X 499      18.094  36.849  35.744  0.00  0.00           H
ATOM   2121  O   WAT X 500       6.623  34.228   1.300  0.00  0.00           O
ATOM   2122  H1  WAT X 500       6.184  34.947   0.845  0.00  0.00           H
ATOM   2123  H2  WAT X 500       7.507  34.554   1.467  0.00  0.00           H
ATOM   2124  O   WAT X 501       2.981  24.970  16.739  0.00  0.00           O
ATOM   2125  H1  WAT X 501       3.604  24.710  17.418  0.00  0.00           H
ATOM   2126  H2  WAT X 501       2.302  24.296  16.767  0.00  0.00           H
ATOM   2127  O   WAT X 502      45.287  12.156  42.495  0.00  0.00           O
ATOM   2128  H1  WAT X 502      45.023  11.254  42.677  0.00  0.00           H
ATOM   2129  H2  WAT X 502      44.592  12.691  42.878  0.00  0.00           H
ATOM   2130  O   WAT X 503       2.346  41.260  11.615  0.00  0.00           O
ATOM   2131  H1  WAT X 503       2.288  40.646  10.883  0.00  0.00           H
ATOM   2132  H2  WAT X 503       2.035  42.091  11.255  0.00  0.00           H
ATOM   2133  O   WAT X 504      46.778  30.277  44.461  0.00  0.00           O
ATOM   2134  H1  WAT X 504      46.836  30.839  43.688  0.00  0.00           H
ATOM   2135  H2  WAT X 504      47.590  30.443  44.940  0.00  0.00           H
ATOM   2136  O   WAT X 505       4.680   3.468  40.456  0.00  0.00           O
ATOM   2137  H1  WAT X 505       3.820   3.076  40.607  0.00  0.00           H
ATOM   2138  H2  WAT X 505       5.295   2.866  40.876  0.00  0.00           H
ATOM   2139  O   WAT X 506       6.389  44.166   2.874  0.00  0.00           O
ATOM   2140  H1  WAT X 506       6.747  44.135   1.987  0.00  0.00           H
ATOM   2141  H2  WAT X 506       6.831  44.909   3.285  0.00  0.00           H
ATOM   2142  O   WAT X 507      14.346  45.282  10.065  0.00  0.00           O
ATOM   2143  H1  WAT X 507      13.703  44.773   9.571  0.00  0.00           H
ATOM   2144  H2  WAT X 507      14.708  45.895   9.426  0.00  0.00           H
ATOM   2145  O   WAT X 508      30.248  32.185  39.577  0.00  0.00           O
ATOM   2146  H1  WAT X 508      30.220  32.283  38.625  0.00  0.00           H
ATOM   2147  H2  WAT X 508      30.538  33.038  39.897  0.00  0.00           H
ATOM   2148  O   WAT X 509      40.806  29.993   1.804  0.00  0.00           O
ATOM   2149  H1  WAT X 509      40.694  30.582   1.058  0.00  0.00           H
ATOM   2150  H2  WAT X 509      41.387  30.467   2.398  0.00  0.00           H
ATOM   2151  O   WAT X 510      32.561  39.063  31.406  0.00  0.00           O
ATOM   2152  H1  WAT X 510      32.118  38.251  31.162  0.00  0.00           H
ATOM   2153  H2  WAT X 510      33.073  38.834  32.181  0.00  0.00           H
ATOM   2154  O   WAT X 511      30.988  43.364   6.011  0.00  0.00           O
ATOM   2155  H1  WAT X 511      31.747  43.757   5.581  0.00  0.00           H
ATOM   2156  H2  WAT X 511      30.924  42.488   5.632  0.00  0.00           H
ATOM   2157  O   WAT X 512      36.796  47.070  29.562  0.00  0.00           O
ATOM   2158  H1  WAT X 512      37.492  46.655  30.072  0.00  0.00           H
ATOM   2159  H2  WAT X 512      36.017  46.546  29.750  0.00  0.00           H
ATOM   2160  O   WAT X 513      37.777  26.460  10.838  0.00  0.00           O
ATOM   2161  H1  WAT X 513      37.592  25.599  10.463  0.00  0.00           H
ATOM   2162  H2  WAT X 513      38.132  26.968  10.109  0.00  0.00           H
ATOM   2163  O   WAT X 514      46.932   5.380   1.644  0.00  0.00           O
ATOM   2164  H1  WAT X 514      47.666   5.731   1.139  0.00  0.00           H
ATOM   2165  H2  WAT X 514      46.430   6.152   1.905  0.00  0.00           H
ATOM   2166  O   WAT X 515      24.394  11.335  21.945  0.00  0.00           O
ATOM   2167  H1  WAT X 515      23.923  10.948  21.207  0.00  0.00           H
ATOM   2168  H2  WAT X 515      23.737  11.867  22.395  0.00  0.00           H
ATOM   2169  O   WAT X 516       5.212   2.004   2.954  0.00  0.00           O
ATOM   2170  H1  WAT X 516       5.125   1.069   3.142  0.00  0.00           H
ATOM   2171  H2  WAT X 516       4.873   2.101   2.064  0.00  0.00           H
ATOM   2172  O   WAT X 517      21.800   7.706  40.316  0.00  0.00           O
ATOM   2173  H1  WAT X 517      21.285   7.958  41.082  0.00  0.00           H
ATOM   2174  H2  WAT X 517      21.734   6.752  40.286  0.00  0.00           H
ATOM   2175  O   WAT X 518      37.064  46.905  -0.141  0.00  0.00           O
ATOM   2176  H1  WAT X 518      36.721  47.399   0.604  0.00  0.00           H
ATOM   2177  H2  WAT X 518      36.638  46.050  -0.078  0.00  0.00           H
ATOM   2178  O   WAT X 519      26.535  13.119  44.344  0.00  0.00           O
ATOM   2179  H1  WAT X 519      26.467  12.341  44.898  0.00  0.00           H
ATOM   2180  H2  WAT X 519      26.169  13.825  44.877  0.00  0.00           H
ATOM   2181  O   WAT X 520      30.897  48.054  23.994  0.00  0.00           O
ATOM   2182  H1  WAT X 520      31.166  47.645  23.172  0.00  0.00           H
ATOM   2183  H2  WAT X 520      30.506  47.342  24.499  0.00  0.00           H
ATOM   2184  O   WAT X 521      37.208  37.272   1.019  0.00  0.00           O
ATOM   2185  H1  WAT X 521      37.302  38.224   0.996  0.00  0.00           H
ATOM   2186  H2  WAT X 521      37.359  36.995   0.115  0.00  0.00           H
ATOM   2187  O   WAT X 522      21.428  30.991  43.399  0.00  0.00           O
ATOM   2188  H1  WAT X 522      22.119  30.506  42.947  0.00  0.00           H
ATOM   2189  H2  WAT X 522      21.876  31.744  43.783  0.00  0.00           H
ATOM   2190  O   WAT X 523      26.331  30.009  45.162  0.00  0.00           O
ATOM   2191  H1  WAT X 523      26.453  30.779  44.606  0.00  0.00           H
ATOM   2192  H2  WAT X 523      27.052  30.050  45.790  0.00  0.00           H
ATOM   2193  O   WAT X 524      32.546  27.752  47.652  0.00  0.00           O
ATOM   2194  H1  WAT X 524      33.295  27.349  48.090  0.00  0.00           H
ATOM   2195  H2  WAT X 524      32.851  27.918  46.760  0.00  0.00           H
ATOM   2196  O   WAT X 525       4.061  26.541  32.134  0.00  0.00           O
ATOM   2197  H1  WAT X 525       3.528  26.817  31.388  0.00  0.00           H
ATOM   2198  H2  WAT X 525       4.963  26.703  31.856  0.00  0.00           H
ATOM   2199  O   WAT X 526      47.426  33.606  27.009  0.00  0.00           O
ATOM   2200  H1  WAT X 526      47.178  34.200  26.300  0.00  0.00           H
ATOM   2201  H2  WAT X 526      46.613  33.157  27.240  0.00  0.00           H
ATOM   2202  O   WAT X 527      43.266  51.223  34.248  0.00  0.00           O
ATOM   2203  H1  WAT X 527      43.938  51.810  33.902  0.00  0.00           H
ATOM   2204  H2  WAT X 527      42.866  51.714  34.966  0.00  0.00           H
ATOM   2205  O   WAT X 528      25.115  12.763  37.679  0.00  0.00           O
ATOM   2206  H1  WAT X 528      25.332  11.847  37.855  0.00  0.00           H
ATOM   2207  H2  WAT X 528      25.707  13.262  38.241  0.00  0.00           H
ATOM   2208  O   WAT X 529      38.699   1.645  41.777  0.00  0.00           O
ATOM   2209  H1  WAT X 529      39.495   2.151  41.943  0.00  0.00           H
ATOM   2210  H2  WAT X 529      38.043   2.302  41.541  0.00  0.00           H
ATOM   2211  O   WAT X 530      25.324  22.964  46.021  0.00  0.00           O
ATOM   2212  H1  WAT X 530      24.463  22.964  46.441  0.00  0.00           H
ATOM   2213  H2  WAT X 530      25.798  22.251  46.448  0.00  0.00           H
ATOM   2214  O   WAT X 531      30.790  48.494  39.641  0.00  0.00           O
ATOM   2215  H1  WAT X 531      31.163  47.769  40.144  0.00  0.00           H
ATOM   2216  H2  WAT X 531      30.299  49.004  40.285  0.00  0.00           H
ATOM   2217  O   WAT X 532       8.927  17.187  40.500  0.00  0.00           O
ATOM   2218  H1  WAT X 532       9.612  17.511  41.086  0.00  0.00           H
ATOM   2219  H2  WAT X 532       8.210  16.940  41.084  0.00  0.00           H
ATOM   2220  O   WAT X 533      22.777  22.330   2.029  0.00  0.00           O
ATOM   2221  H1  WAT X 533      22.711  21.539   2.564  0.00  0.00           H
ATOM   2222  H2  WAT X 533      22.368  23.013   2.560  0.00  0.00           H
ATOM   2223  O   WAT X 534       3.087  18.603   1.020  0.00  0.00           O
ATOM   2224  H1  WAT X 534       3.410  18.984   0.203  0.00  0.00           H
ATOM   2225  H2  WAT X 534       2.626  19.322   1.453  0.00  0.00           H
ATOM   2226  O   WAT X 535       1.712  32.731  40.616  0.00  0.00           O
ATOM   2227  H1  WAT X 535       1.550  31.951  41.147  0.00  0.00           H
ATOM   2228  H2  WAT X 535       2.665  32.772  40.536  0.00  0.00           H
ATOM   2229  O   WAT X 536      40.242  32.659  19.628  0.00  0.00           O
ATOM   2230  H1  WAT X 536      39.834  33.522  19.699  0.00  0.00           H
ATOM   2231  H2  WAT X 536      39.671  32.081  20.134  0.00  0.00           H
ATOM   2232  O   WAT X 537       5.090  16.261  21.905  0.00  0.00           O
ATOM   2233  H1  WAT X 537       5.072  16.122  22.852  0.00  0.00           H
ATOM   2234  H2  WAT X 537       4.991  17.207  21.799  0.00  0.00           H
ATOM   2235  O   WAT X 538      19.396   8.142  47.028  0.00  0.00           O
ATOM   2236  H1  WAT X 538      19.841   8.974  46.863  0.00  0.00           H
ATOM   2237  H2  WAT X 538      19.828   7.790  47.806  0.00  0.00           H
ATOM   2238  O   WAT X 539      17.291  20.049  19.042  0.00  0.00           O
ATOM   2239  H1  WAT X 539      17.225  20.381  19.938  0.00  0.00           H
ATOM   2240  H2  WAT X 539      18.044  19.458  19.061  0.00  0.00           H
ATOM   2241  O   WAT X 540      34.674  26.447   8.112  0.00  0.00           O
ATOM   2242  H1  WAT X 540      33.866  26.036   7.806  0.00  0.00           H
ATOM   2243  H2  WAT X 540      35.346  26.134   7.506  0.00  0.00           H
ATOM   2244  O   WAT X 541      34.764  39.530   8.082  0.00  0.00           O
ATOM   2245  H1  WAT X 541      35.013  39.285   7.191  0.00  0.00           H
ATOM   2246  H2  WAT X 541      35.013  40.451   8.156  0.00  0.00           H
ATOM   2247  O   WAT X 542      32.136  17.268  20.152  0.00  0.00           O
ATOM   2248  H1  WAT X 542      31.452  16.947  19.565  0.00  0.00           H
ATOM   2249  H2  WAT X 542      32.558  17.975  19.665  0.00  0.00           H
ATOM   2250  O   WAT X 543       2.227  30.292  38.671  0.00  0.00           O
ATOM   2251  H1  WAT X 543       2.057  31.078  39.191  0.00  0.00           H
ATOM   2252  H2  WAT X 543       1.438  29.761  38.774  0.00  0.00           H
ATOM   2253  O   WAT X 544      35.373  41.488  10.472  0.00  0.00           O
ATOM   2254  H1  WAT X 544      34.595  40.954  10.629  0.00  0.00           H
ATOM   2255  H2  WAT X 544      35.107  42.376  10.710  0.00  0.00           H
ATOM   2256  O   WAT X 545      13.021  15.695   9.059  0.00  0.00           O
ATOM   2257  H1  WAT X 545      12.253  15.359   8.598  0.00  0.00           H
ATOM   2258  H2  WAT X 545      13.735  15.119   8.787  0.00  0.00           H
ATOM   2259  O   WAT X 546      23.889  35.082   7.389  0.00  0.00           O
ATOM   2260  H1  WAT X 546      24.556  35.768   7.381  0.00  0.00           H
ATOM   2261  H2  WAT X 546      24.382  34.269   7.499  0.00  0.00           H
ATOM   2262  O   WAT X 547       8.954  19.455  14.730  0.00  0.00           O
ATOM   2263  H1  WAT X 547       9.644  18.825  14.937  0.00  0.00           H
ATOM   2264  H2  WAT X 547       9.144  19.734  13.835  0.00  0.00           H
ATOM   2265  O   WAT X 548      41.397  49.615  29.474  0.00  0.00           O
ATOM   2266  H1  WAT X 548      40.455  49.659  29.308  0.00  0.00           H
ATOM   2267  H2  WAT X 548      41.797  49.737  28.614  0.00  0.00           H
ATOM   2268  O   WAT X 549      31.082  51.708   9.370  0.00  0.00           O
ATOM   2269  H1  WAT X 549      31.693  51.331  10.002  0.00  0.00           H
ATOM   2270  H2  WAT X 549      30.235  51.322   9.596  0.00  0.00           H
ATOM   2271  O   WAT X 550      34.199  24.984  45.133  0.00  0.00           O
ATOM   2272  H1  WAT X 550      33.320  25.266  44.879  0.00  0.00           H
ATOM   2273  H2  WAT X 550      34.051  24.279  45.763  0.00  0.00           H
ATOM   2274  O   WAT X 551       0.485  14.976  40.484  0.00  0.00           O
ATOM   2275  H1  WAT X 551      -0.255  14.374  40.567  0.00  0.00           H
ATOM   2276  H2  WAT X 551       1.145  14.478  40.001  0.00  0.00           H
ATOM   2277  O   WAT X 552       1.568  34.978  32.022  0.00  0.00           O
ATOM   2278  H1  WAT X 552       2.079  34.595  32.736  0.00  0.00           H
ATOM   2279  H2  WAT X 552       2.213  35.446  31.492  0.00  0.00           H
ATOM   2280  O   WAT X 553      33.202  22.196  40.768  0.00  0.00           O
ATOM   2281  H1  WAT X 553      32.984  21.276  40.919  0.00  0.00           H
ATOM   2282  H2  WAT X 553      32.961  22.352  39.855  0.00  0.00           H
ATOM   2283  O   WAT X 554      45.100   6.672  29.968  0.00  0.00           O
ATOM   2284  H1  WAT X 554      45.075   7.186  29.160  0.00  0.00           H
ATOM   2285  H2  WAT X 554      44.268   6.201  29.978  0.00  0.00           H
ATOM   2286  O   WAT X 555       5.109   7.971   7.182  0.00  0.00           O
ATOM   2287  H1  WAT X 555       5.550   7.819   8.018  0.00  0.00           H
ATOM   2288  H2  WAT X 555       4.498   7.239   7.097  0.00  0.00           H
ATOM   2289  O   WAT X 556      28.009  37.355   4.297  0.00  0.00           O
ATOM   2290  H1  WAT X 556      27.188  36.883   4.156  0.00  0.00           H
ATOM   2291  H2  WAT X 556      28.280  37.630   3.421  0.00  0.00           H
ATOM   2292  O   WAT X 557       9.783   9.427  28.879  0.00  0.00           O
ATOM   2293  H1  WAT X 557      10.676   9.635  28.607  0.00  0.00           H
ATOM   2294  H2  WAT X 557       9.298   9.336  28.059  0.00  0.00           H
ATOM   2295  O   WAT X 558      12.394  13.732  18.815  0.00  0.00           O
ATOM   2296  H1  WAT X 558      12.157  13.657  17.890  0.00  0.00           H
ATOM   2297  H2  WAT X 558      12.465  14.675  18.967  0.00  0.00           H
ATOM   2298  O   WAT X 559      13.388   8.212  41.259  0.00  0.00           O
ATOM   2299  H1  WAT X 559      13.065   8.094  42.152  0.00  0.00           H
ATOM   2300  H2  WAT X 559      14.103   7.580  41.178  0.00  0.00           H
ATOM   2301  O   WAT X 560       5.704  23.501  39.436  0.00  0.00           O
ATOM   2302  H1  WAT X 560       5.238  23.884  40.179  0.00  0.00           H
ATOM   2303  H2  WAT X 560       5.259  23.854  38.666  0.00  0.00           H
ATOM   2304  O   WAT X 561      46.939  32.648  15.761  0.00  0.00           O
ATOM   2305  H1  WAT X 561      46.007  32.441  15.691  0.00  0.00           H
ATOM   2306  H2  WAT X 561      47.075  32.828  16.691  0.00  0.00           H
ATOM   2307  O   WAT X 562      15.699  32.977   3.470  0.00  0.00           O
ATOM   2308  H1  WAT X 562      15.087  33.713   3.454  0.00  0.00           H
ATOM   2309  H2  WAT X 562      15.139  32.200   3.475  0.00  0.00           H
ATOM   2310  O   WAT X 563      20.019  11.823  30.661  0.00  0.00           O
ATOM   2311  H1  WAT X 563      20.733  12.114  31.229  0.00  0.00           H
ATOM   2312  H2  WAT X 563      19.325  11.559  31.265  0.00  0.00           H
ATOM   2313  O   WAT X 564      17.912  36.175  10.182  0.00  0.00           O
ATOM   2314  H1  WAT X 564      18.117  36.735  10.930  0.00  0.00           H
ATOM   2315  H2  WAT X 564      16.956  36.180  10.133  0.00  0.00           H
ATOM   2316  O   WAT X 565      47.332  33.139  18.364  0.00  0.00           O
ATOM   2317  H1  WAT X 565      47.332  34.085  18.509  0.00  0.00           H
ATOM   2318  H2  WAT X 565      48.254  32.887  18.430  0.00  0.00           H
ATOM   2319  O   WAT X 566      19.335  23.743  38.598  0.00  0.00           O
ATOM   2320  H1  WAT X 566      18.439  23.648  38.921  0.00  0.00           H
ATOM   2321  H2  WAT X 566      19.693  24.477  39.097  0.00  0.00           H
ATOM   2322  O   WAT X 567       6.118  29.390  27.783  0.00  0.00           O
ATOM   2323  H1  WAT X 567       5.685  28.568  28.011  0.00  0.00           H
ATOM   2324  H2  WAT X 567       6.318  29.305  26.851  0.00  0.00           H
ATOM   2325  O   WAT X 568      34.352   4.034  36.363  0.00  0.00           O
ATOM   2326  H1  WAT X 568      34.693   3.649  35.555  0.00  0.00           H
ATOM   2327  H2  WAT X 568      34.690   3.471  37.059  0.00  0.00           H
ATOM   2328  O   WAT X 569      47.212  40.726  15.351  0.00  0.00           O
ATOM   2329  H1  WAT X 569      47.885  40.555  14.692  0.00  0.00           H
ATOM   2330  H2  WAT X 569      46.646  39.955  15.322  0.00  0.00           H
ATOM   2331  O   WAT X 570      39.928  42.618  14.789  0.00  0.00           O
ATOM   2332  H1  WAT X 570      40.606  43.032  14.254  0.00  0.00           H
ATOM   2333  H2  WAT X 570      39.693  41.826  14.306  0.00  0.00           H
ATOM   2334  O   WAT X 571       5.616  21.948   4.202  0.00  0.00           O
ATOM   2335  H1  WAT X 571       6.239  22.325   4.824  0.00  0.00           H
ATOM   2336  H2  WAT X 571       6.148  21.378   3.646  0.00  0.00           H
ATOM   2337  O   WAT X 572      19.509  32.097   2.784  0.00  0.00           O
ATOM   2338  H1  WAT X 572      19.997  32.918   2.846  0.00  0.00           H
ATOM   2339  H2  WAT X 572      19.176  31.950   3.669  0.00  0.00           H
ATOM   2340  O   WAT X 573      33.001  51.182  13.477  0.00  0.00           O
ATOM   2341  H1  WAT X 573      33.031  50.844  12.581  0.00  0.00           H
ATOM   2342  H2  WAT X 573      33.630  50.643  13.957  0.00  0.00           H
ATOM   2343  O   WAT X 574       1.636  46.666  31.776  0.00  0.00           O
ATOM   2344  H1  WAT X 574       2.251  47.388  31.649  0.00  0.00           H
ATOM   2345  H2  WAT X 574       1.734  46.428  32.698  0.00  0.00           H
ATOM   2346  O   WAT X 575      11.848   5.560  44.835  0.00  0.00           O
ATOM   2347  H1  WAT X 575      11.541   5.153  45.645  0.00  0.00           H
ATOM   2348  H2  WAT X 575      11.470   5.022  44.139  0.00  0.00           H
ATOM   2349  O   WAT X 576      20.174  10.764  46.637  0.00  0.00           O
ATOM   2350  H1  WAT X 576      20.920  11.061  47.158  0.00  0.00           H
ATOM   2351  H2  WAT X 576      20.248  11.250  45.815  0.00  0.00           H
ATOM   2352  O   WAT X 577      40.631   1.307  31.662  0.00  0.00           O
ATOM   2353  H1  WAT X 577      39.818   0.875  31.923  0.00  0.00           H
ATOM   2354  H2  WAT X 577      40.951   1.721  32.463  0.00  0.00           H
ATOM   2355  O   WAT X 578      28.783  53.046  28.080  0.00  0.00           O
ATOM   2356  H1  WAT X 578      29.028  52.145  27.868  0.00  0.00           H
ATOM   2357  H2  WAT X 578      28.081  53.255  27.464  0.00  0.00           H
ATOM   2358  O   WAT X 579      14.341  30.774   3.666  0.00  0.00           O
ATOM   2359  H1  WAT X 579      14.944  30.031   3.649  0.00  0.00           H
ATOM   2360  H2  WAT X 579      13.574  30.449   4.136  0.00  0.00           H
ATOM   2361  O   WAT X 580      28.603  16.638  41.967  0.00  0.00           O
ATOM   2362  H1  WAT X 580      28.014  17.131  41.396  0.00  0.00           H
ATOM   2363  H2  WAT X 580      29.423  17.132  41.948  0.00  0.00           H
ATOM   2364  O   WAT X 581      29.806  44.438  20.521  0.00  0.00           O
ATOM   2365  H1  WAT X 581      29.621  45.081  19.836  0.00  0.00           H
ATOM   2366  H2  WAT X 581      29.936  43.616  20.048  0.00  0.00           H
ATOM   2367  O   WAT X 582      28.491  49.319  44.885  0.00  0.00           O
ATOM   2368  H1  WAT X 582      28.766  48.704  45.565  0.00  0.00           H
ATOM   2369  H2  WAT X 582      28.973  50.123  45.080  0.00  0.00           H
ATOM   2370  O   WAT X 583       5.524  20.639  29.968  0.00  0.00           O
ATOM   2371  H1  WAT X 583       4.724  21.057  30.287  0.00  0.00           H
ATOM   2372  H2  WAT X 583       5.634  19.872  30.531  0.00  0.00           H
ATOM   2373  O   WAT X 584      18.691  38.307  43.045  0.00  0.00           O
ATOM   2374  H1  WAT X 584      18.904  38.354  43.976  0.00  0.00           H
ATOM   2375  H2  WAT X 584      18.126  39.065  42.890  0.00  0.00           H
ATOM   2376  O   WAT X 585      44.964  15.584  27.297  0.00  0.00           O
ATOM   2377  H1  WAT X 585      44.818  15.000  26.552  0.00  0.00           H
ATOM   2378  H2  WAT X 585      44.367  16.317  27.147  0.00  0.00           H
ATOM   2379  O   WAT X 586      36.012  11.991   3.195  0.00  0.00           O
ATOM   2380  H1  WAT X 586      36.643  11.275   3.272  0.00  0.00           H
ATOM   2381  H2  WAT X 586      35.508  11.954   4.008  0.00  0.00           H
ATOM   2382  O   WAT X 587      47.553  49.263  46.967  0.00  0.00           O
ATOM   2383  H1  WAT X 587      47.852  50.150  47.167  0.00  0.00           H
ATOM   2384  H2  WAT X 587      47.509  49.235  46.011  0.00  0.00           H
ATOM   2385  O   WAT X 588      24.630  39.449  14.940  0.00  0.00           O
ATOM   2386  H1  WAT X 588      24.436  39.234  14.028  0.00  0.00           H
ATOM   2387  H2  WAT X 588      24.260  40.323  15.065  0.00  0.00           H
ATOM   2388  O   WAT X 589       2.507  49.441  33.207  0.00  0.00           O
ATOM   2389  H1  WAT X 589       2.565  50.370  32.983  0.00  0.00           H
ATOM   2390  H2  WAT X 589       2.902  49.379  34.076  0.00  0.00           H
ATOM   2391  O   WAT X 590      10.941  46.563  29.972  0.00  0.00           O
ATOM   2392  H1  WAT X 590      10.149  46.910  29.561  0.00  0.00           H
ATOM   2393  H2  WAT X 590      11.562  46.466  29.250  0.00  0.00           H
ATOM   2394  O   WAT X 591      10.756  33.891  26.308  0.00  0.00           O
ATOM   2395  H1  WAT X 591      10.024  33.338  26.582  0.00  0.00           H
ATOM   2396  H2  WAT X 591      11.285  33.327  25.745  0.00  0.00           H
ATOM   2397  O   WAT X 592       8.718  12.069  16.631  0.00  0.00           O
ATOM   2398  H1  WAT X 592       7.994  12.679  16.776  0.00  0.00           H
ATOM   2399  H2  WAT X 592       8.312  11.312  16.210  0.00  0.00           H
ATOM   2400  O   WAT X 593      11.071  17.447  16.810  0.00  0.00           O
ATOM   2401  H1  WAT X 593      11.827  18.008  16.639  0.00  0.00           H
ATOM   2402  H2  WAT X 593      10.864  17.598  17.732  0.00  0.00           H
ATOM   2403  O   WAT X 594      46.551  24.960  14.488  0.00  0.00           O
ATOM   2404  H1  WAT X 594      47.144  24.501  13.894  0.00  0.00           H
ATOM   2405  H2  WAT X 594      47.084  25.657  14.870  0.00  0.00           H
ATOM   2406  O   WAT X 595      37.542   9.730  40.604  0.00  0.00           O
ATOM   2407  H1  WAT X 595      37.505  10.531  41.127  0.00  0.00           H
ATOM   2408  H2  WAT X 595      38.276   9.869  40.005  0.00  0.00           H
ATOM   2409  O   WAT X 596      40.582   1.973   9.201  0.00  0.00           O
ATOM   2410  H1  WAT X 596      40.810   2.420  10.016  0.00  0.00           H
ATOM   2411  H2  WAT X 596      41.271   2.228   8.587  0.00  0.00           H
ATOM   2412  O   WAT X 597      27.363  38.906  40.806  0.00  0.00           O
ATOM   2413  H1  WAT X 597      26.640  38.297  40.954  0.00  0.00           H
ATOM   2414  H2  WAT X 597      27.245  39.584  41.472  0.00  0.00           H
ATOM   2415  O   WAT X 598      35.315   0.305   5.686  0.00  0.00           O
ATOM   2416  H1  WAT X 598      35.147   1.124   6.152  0.00  0.00           H
ATOM   2417  H2  WAT X 598      35.313  -0.364   6.371  0.00  0.00           H
ATOM   2418  O   WAT X 599      26.500  49.565  33.026  0.00  0.00           O
ATOM   2419  H1  WAT X 599      26.115  50.259  33.561  0.00  0.00           H
ATOM   2420  H2  WAT X 599      26.816  48.921  33.660  0.00  0.00           H
ATOM   2421  O   WAT X 600      20.224  33.997  25.332  0.00  0.00           O
ATOM   2422  H1  WAT X 600      20.927  33.499  25.749  0.00  0.00           H
ATOM   2423  H2  WAT X 600      20.348  33.847  24.395  0.00  0.00           H
ATOM   2424  O   WAT X 601      23.327  33.176  42.871  0.00  0.00           O
ATOM   2425  H1  WAT X 601      22.928  33.885  42.366  0.00  0.00           H
ATOM   2426  H2  WAT X 601      23.661  32.570  42.210  0.00  0.00           H
ATOM   2427  O   WAT X 602      13.029  46.118  46.782  0.00  0.00           O
ATOM   2428  H1  WAT X 602      13.248  45.348  46.256  0.00  0.00           H
ATOM   2429  H2  WAT X 602      13.255  45.867  47.678  0.00  0.00           H
ATOM   2430  O   WAT X 603      17.742  51.855  37.589  0.00  0.00           O
ATOM   2431  H1  WAT X 603      17.828  51.143  38.223  0.00  0.00           H
ATOM   2432  H2  WAT X 603      17.220  52.518  38.042  0.00  0.00           H
ATOM   2433  O   WAT X 604      15.404  21.127  39.028  0.00  0.00           O
ATOM   2434  H1  WAT X 604      14.648  21.372  39.561  0.00  0.00           H
ATOM   2435  H2  WAT X 604      15.652  21.936  38.580  0.00  0.00           H
ATOM   2436  O   WAT X 605      34.548  16.769  46.613  0.00  0.00           O
ATOM   2437  H1  WAT X 605      35.323  16.724  47.173  0.00  0.00           H
ATOM   2438  H2  WAT X 605      34.441  17.702  46.427  0.00  0.00           H
ATOM   2439  O   WAT X 606      47.270  12.837  40.680  0.00  0.00           O
ATOM   2440  H1  WAT X 606      47.673  11.969  40.670  0.00  0.00           H
ATOM   2441  H2  WAT X 606      46.539  12.755  41.292  0.00  0.00           H
ATOM   2442  O   WAT X 607      43.119  24.603  42.103  0.00  0.00           O
ATOM   2443  H1  WAT X 607      43.492  25.449  41.857  0.00  0.00           H
ATOM   2444  H2  WAT X 607      42.355  24.504  41.535  0.00  0.00           H
ATOM   2445  O   WAT X 608      18.880  19.743  38.289  0.00  0.00           O
ATOM   2446  H1  WAT X 608      19.622  20.173  37.863  0.00  0.00           H
ATOM   2447  H2  WAT X 608      19.228  18.902  38.584  0.00  0.00           H
ATOM   2448  O   WAT X 609      16.651  49.984  24.424  0.00  0.00           O
ATOM   2449  H1  WAT X 609      17.554  50.271  24.561  0.00  0.00           H
ATOM   2450  H2  WAT X 609      16.574  49.179  24.936  0.00  0.00           H
ATOM   2451  O   WAT X 610       6.341   8.692  12.914  0.00  0.00           O
ATOM   2452  H1  WAT X 610       5.668   8.998  12.305  0.00  0.00           H
ATOM   2453  H2  WAT X 610       6.613   7.844  12.563  0.00  0.00           H
ATOM   2454  O   WAT X 611      39.351  52.442  15.256  0.00  0.00           O
ATOM   2455  H1  WAT X 611      39.149  52.628  14.339  0.00  0.00           H
ATOM   2456  H2  WAT X 611      38.632  51.884  15.552  0.00  0.00           H
ATOM   2457  O   WAT X 612      20.488  35.464   6.107  0.00  0.00           O
ATOM   2458  H1  WAT X 612      20.013  35.358   6.931  0.00  0.00           H
ATOM   2459  H2  WAT X 612      20.687  36.399   6.065  0.00  0.00           H
ATOM   2460  O   WAT X 613      33.409  23.259  28.412  0.00  0.00           O
ATOM   2461  H1  WAT X 613      33.839  22.405  28.374  0.00  0.00           H
ATOM   2462  H2  WAT X 613      33.411  23.569  27.507  0.00  0.00           H
ATOM   2463  O   WAT X 614       9.718   9.895   4.634  0.00  0.00           O
ATOM   2464  H1  WAT X 614      10.010  10.709   4.223  0.00  0.00           H
ATOM   2465  H2  WAT X 614      10.087   9.203   4.084  0.00  0.00           H
ATOM   2466  O   WAT X 615      32.623  34.099  10.662  0.00  0.00           O
ATOM   2467  H1  WAT X 615      32.719  33.147  10.654  0.00  0.00           H
ATOM   2468  H2  WAT X 615      33.515  34.431  10.563  0.00  0.00           H
ATOM   2469  O   WAT X 616       6.903  31.235  35.408  0.00  0.00           O
ATOM   2470  H1  WAT X 616       6.519  32.091  35.217  0.00  0.00           H
ATOM   2471  H2  WAT X 616       6.533  30.991  36.256  0.00  0.00           H
ATOM   2472  O   WAT X 617      38.316  52.429  38.791  0.00  0.00           O
ATOM   2473  H1  WAT X 617      37.612  52.022  38.285  0.00  0.00           H
ATOM   2474  H2  WAT X 617      38.667  51.718  39.327  0.00  0.00           H
ATOM   2475  O   WAT X 618       7.301  12.481  22.806  0.00  0.00           O
ATOM   2476  H1  WAT X 618       6.506  12.524  22.274  0.00  0.00           H
ATOM   2477  H2  WAT X 618       7.957  12.953  22.294  0.00  0.00           H
ATOM   2478  O   WAT X 619      31.073  52.872  47.954  0.00  0.00           O
ATOM   2479  H1  WAT X 619      30.168  53.177  48.007  0.00  0.00           H
ATOM   2480  H2  WAT X 619      31.083  52.061  48.464  0.00  0.00           H
ATOM   2481  O   WAT X 620      27.116   2.225   0.532  0.00  0.00           O
ATOM   2482  H1  WAT X 620      26.756   2.602   1.335  0.00  0.00           H
ATOM   2483  H2  WAT X 620      26.347   1.990   0.012  0.00  0.00           H
ATOM   2484  O   WAT X 621      35.675  53.209  18.921  0.00  0.00           O
ATOM   2485  H1  WAT X 621      35.201  52.498  19.353  0.00  0.00           H
ATOM   2486  H2  WAT X 621      35.874  52.868  18.049  0.00  0.00           H
ATOM   2487  O   WAT X 622       3.461  14.198  18.180  0.00  0.00           O
ATOM   2488  H1  WAT X 622       3.590  14.580  17.312  0.00  0.00           H
ATOM   2489  H2  WAT X 622       4.283  14.367  18.640  0.00  0.00           H
ATOM   2490  O   WAT X 623      42.984  45.123  15.551  0.00  0.00           O
ATOM   2491  H1  WAT X 623      43.774  44.839  16.011  0.00  0.00           H
ATOM   2492  H2  WAT X 623      42.267  44.894  16.142  0.00  0.00           H
ATOM   2493  O   WAT X 624       5.628  50.007  39.444  0.00  0.00           O
ATOM   2494  H1  WAT X 624       5.239  50.880  39.499  0.00  0.00           H
ATOM   2495  H2  WAT X 624       4.881  49.410  39.470  0.00  0.00           H
ATOM   2496  O   WAT X 625      46.307  53.576  15.022  0.00  0.00           O
ATOM   2497  H1  WAT X 625      46.312  52.629  15.159  0.00  0.00           H
ATOM   2498  H2  WAT X 625      45.550  53.887  15.519  0.00  0.00           H
ATOM   2499  O   WAT X 626       6.353  52.664  30.079  0.00  0.00           O
ATOM   2500  H1  WAT X 626       6.882  52.607  30.875  0.00  0.00           H
ATOM   2501  H2  WAT X 626       6.639  53.475  29.660  0.00  0.00           H
ATOM   2502  O   WAT X 627      27.074   1.629  36.112  0.00  0.00           O
ATOM   2503  H1  WAT X 627      26.192   1.901  36.367  0.00  0.00           H
ATOM   2504  H2  WAT X 627      27.288   2.185  35.362  0.00  0.00           H
ATOM   2505  O   WAT X 628      12.898  43.842  23.880  0.00  0.00           O
ATOM   2506  H1  WAT X 628      12.005  43.497  23.921  0.00  0.00           H
ATOM   2507  H2  WAT X 628      13.454  43.089  24.080  0.00  0.00           H
ATOM   2508  O   WAT X 629      15.853  27.589  10.454  0.00  0.00           O
ATOM   2509  H1  WAT X 629      16.152  26.794  10.014  0.00  0.00           H
ATOM   2510  H2  WAT X 629      16.577  28.207  10.351  0.00  0.00           H
ATOM   2511  O   WAT X 630      44.570   0.765  20.651  0.00  0.00           O
ATOM   2512  H1  WAT X 630      43.643   0.889  20.448  0.00  0.00           H
ATOM   2513  H2  WAT X 630      44.909   1.652  20.771  0.00  0.00           H
ATOM   2514  O   WAT X 631      30.185  45.542  12.741  0.00  0.00           O
ATOM   2515  H1  WAT X 631      30.102  45.364  11.805  0.00  0.00           H
ATOM   2516  H2  WAT X 631      30.778  46.293  12.790  0.00  0.00           H
ATOM   2517  O   WAT X 632      12.996  19.763  11.671  0.00  0.00           O
ATOM   2518  H1  WAT X 632      12.178  19.453  12.059  0.00  0.00           H
ATOM   2519  H2  WAT X 632      12.958  19.463  10.762  0.00  0.00           H
ATOM   2520  O   WAT X 633       8.215   5.636  21.813  0.00  0.00           O
ATOM   2521  H1  WAT X 633       7.507   6.209  22.107  0.00  0.00           H
ATOM   2522  H2  WAT X 633       8.339   5.862  20.891  0.00  0.00           H
ATOM   2523  O   WAT X 634      47.485  48.111  35.298  0.00  0.00           O
ATOM   2524  H1  WAT X 634      47.258  48.881  35.820  0.00  0.00           H
ATOM   2525  H2  WAT X 634      47.848  48.470  34.488  0.00  0.00           H
ATOM   2526  O   WAT X 635      25.310  53.187  16.095  0.00  0.00           O
ATOM   2527  H1  WAT X 635      25.713  53.277  16.959  0.00  0.00           H
ATOM   2528  H2  WAT X 635      24.998  52.283  16.069  0.00  0.00           H
ATOM   2529  O   WAT X 636      21.956  48.881  12.904  0.00  0.00           O
ATOM   2530  H1  WAT X 636      21.467  48.334  13.518  0.00  0.00           H
ATOM   2531  H2  WAT X 636      21.975  49.745  13.315  0.00  0.00           H
ATOM   2532  O   WAT X 637      39.573  50.596  22.101  0.00  0.00           O
ATOM   2533  H1  WAT X 637      39.805  50.888  22.982  0.00  0.00           H
ATOM   2534  H2  WAT X 637      38.808  50.035  22.228  0.00  0.00           H
ATOM   2535  O   WAT X 638      15.047  43.075  41.942  0.00  0.00           O
ATOM   2536  H1  WAT X 638      15.290  43.998  41.872  0.00  0.00           H
ATOM   2537  H2  WAT X 638      14.211  43.082  42.408  0.00  0.00           H
ATOM   2538  O   WAT X 639      39.933  40.893  11.332  0.00  0.00           O
ATOM   2539  H1  WAT X 639      39.248  40.907  12.001  0.00  0.00           H
ATOM   2540  H2  WAT X 639      40.713  41.216  11.781  0.00  0.00           H
ATOM   2541  O   WAT X 640      10.639  23.396  41.460  0.00  0.00           O
ATOM   2542  H1  WAT X 640      10.822  23.403  42.399  0.00  0.00           H
ATOM   2543  H2  WAT X 640      10.325  24.280  41.270  0.00  0.00           H
ATOM   2544  O   WAT X 641      10.761  53.349  43.794  0.00  0.00           O
ATOM   2545  H1  WAT X 641       9.872  53.148  43.501  0.00  0.00           H
ATOM   2546  H2  WAT X 641      10.756  54.295  43.943  0.00  0.00           H
ATOM   2547  O   WAT X 642      12.029  26.490  31.141  0.00  0.00           O
ATOM   2548  H1  WAT X 642      11.196  26.560  31.608  0.00  0.00           H
ATOM   2549  H2  WAT X 642      12.267  27.394  30.939  0.00  0.00           H
ATOM   2550  O   WAT X 643      26.369  21.847  21.288  0.00  0.00           O
ATOM   2551  H1  WAT X 643      27.175  22.308  21.522  0.00  0.00           H
ATOM   2552  H2  WAT X 643      25.684  22.512  21.359  0.00  0.00           H
ATOM   2553  O   WAT X 644      25.774  36.070   3.186  0.00  0.00           O
ATOM   2554  H1  WAT X 644      25.965  35.132   3.194  0.00  0.00           H
ATOM   2555  H2  WAT X 644      25.048  36.172   3.800  0.00  0.00           H
ATOM   2556  O   WAT X 645       9.220   1.678  41.101  0.00  0.00           O
ATOM   2557  H1  WAT X 645       9.457   1.950  41.987  0.00  0.00           H
ATOM   2558  H2  WAT X 645       9.403   0.739  41.081  0.00  0.00           H
ATOM   2559  O   WAT X 646       5.061   7.319  35.238  0.00  0.00           O
ATOM   2560  H1  WAT X 646       5.584   7.685  35.951  0.00  0.00           H
ATOM   2561  H2  WAT X 646       4.853   8.071  34.683  0.00  0.00           H
ATOM   2562  O   WAT X 647      44.100  30.050  18.844  0.00  0.00           O
ATOM   2563  H1  WAT X 647      44.321  29.325  18.259  0.00  0.00           H
ATOM   2564  H2  WAT X 647      43.264  30.378  18.513  0.00  0.00           H
ATOM   2565  O   WAT X 648      17.558   6.128  28.183  0.00  0.00           O
ATOM   2566  H1  WAT X 648      17.044   5.718  28.879  0.00  0.00           H
ATOM   2567  H2  WAT X 648      17.652   7.039  28.460  0.00  0.00           H
ATOM   2568  O   WAT X 649      33.319  42.638  15.669  0.00  0.00           O
ATOM   2569  H1  WAT X 649      32.663  42.970  15.057  0.00  0.00           H
ATOM   2570  H2  WAT X 649      34.007  42.276  15.110  0.00  0.00           H
ATOM   2571  O   WAT X 650      36.167  47.992   2.268  0.00  0.00           O
ATOM   2572  H1  WAT X 650      35.464  48.615   2.452  0.00  0.00           H
ATOM   2573  H2  WAT X 650      36.721  48.019   3.048  0.00  0.00           H
ATOM   2574  O   WAT X 651      21.565  22.084   7.326  0.00  0.00           O
ATOM   2575  H1  WAT X 651      21.040  22.350   8.081  0.00  0.00           H
ATOM   2576  H2  WAT X 651      20.941  22.046   6.602  0.00  0.00           H
ATOM   2577  O   WAT X 652      26.608   8.197  26.643  0.00  0.00           O
ATOM   2578  H1  WAT X 652      26.904   9.097  26.507  0.00  0.00           H
ATOM   2579  H2  WAT X 652      26.942   7.963  27.509  0.00  0.00           H
ATOM   2580  O   WAT X 653      22.834  45.973  41.949  0.00  0.00           O
ATOM   2581  H1  WAT X 653      22.488  45.172  42.343  0.00  0.00           H
ATOM   2582  H2  WAT X 653      22.073  46.386  41.541  0.00  0.00           H
ATOM   2583  O   WAT X 654      21.689  40.101  36.780  0.00  0.00           O
ATOM   2584  H1  WAT X 654      21.900  39.245  36.407  0.00  0.00           H
ATOM   2585  H2  WAT X 654      21.043  40.471  36.179  0.00  0.00           H
ATOM   2586  O   WAT X 655      45.966  15.483  44.612  0.00  0.00           O
ATOM   2587  H1  WAT X 655      46.816  15.580  44.182  0.00  0.00           H
ATOM   2588  H2  WAT X 655      45.988  16.115  45.330  0.00  0.00           H
ATOM   2589  O   WAT X 656       3.517  47.039   5.063  0.00  0.00           O
ATOM   2590  H1  WAT X 656       2.785  46.422   5.067  0.00  0.00           H
ATOM   2591  H2  WAT X 656       3.375  47.584   5.837  0.00  0.00           H
ATOM   2592  O   WAT X 657      28.779  16.682  34.814  0.00  0.00           O
ATOM   2593  H1  WAT X 657      29.597  16.187  34.760  0.00  0.00           H
ATOM   2594  H2  WAT X 657      28.750  17.184  33.999  0.00  0.00           H
ATOM   2595  O   WAT X 658      13.015  30.249   7.667  0.00  0.00           O
ATOM   2596  H1  WAT X 658      12.553  29.507   7.277  0.00  0.00           H
ATOM   2597  H2  WAT X 658      12.893  30.138   8.610  0.00  0.00           H
ATOM   2598  O   WAT X 659      15.916  23.754  38.407  0.00  0.00           O
ATOM   2599  H1  WAT X 659      15.562  24.092  39.230  0.00  0.00           H
ATOM   2600  H2  WAT X 659      16.395  24.493  38.032  0.00  0.00           H
ATOM   2601  O   WAT X 660      16.592  27.769  14.337  0.00  0.00           O
ATOM   2602  H1  WAT X 660      16.524  28.276  13.527  0.00  0.00           H
ATOM   2603  H2  WAT X 660      15.686  27.560  14.565  0.00  0.00           H
ATOM   2604  O   WAT X 661       3.417  18.341  11.790  0.00  0.00           O
ATOM   2605  H1  WAT X 661       3.662  17.550  12.270  0.00  0.00           H
ATOM   2606  H2  WAT X 661       2.504  18.196  11.540  0.00  0.00           H
ATOM   2607  O   WAT X 662      26.216   4.384  41.826  0.00  0.00           O
ATOM   2608  H1  WAT X 662      25.895   4.963  41.135  0.00  0.00           H
ATOM   2609  H2  WAT X 662      26.947   3.914  41.425  0.00  0.00           H
ATOM   2610  O   WAT X 663      21.115  41.859  39.005  0.00  0.00           O
ATOM   2611  H1  WAT X 663      21.543  41.538  38.212  0.00  0.00           H
ATOM   2612  H2  WAT X 663      21.725  41.644  39.711  0.00  0.00           H
ATOM   2613  O   WAT X 664      23.069  39.472   3.071  0.00  0.00           O
ATOM   2614  H1  WAT X 664      23.527  40.116   2.532  0.00  0.00           H
ATOM   2615  H2  WAT X 664      23.755  38.873   3.364  0.00  0.00           H
ATOM   2616  O   WAT X 665      36.686  39.745  31.483  0.00  0.00           O
ATOM   2617  H1  WAT X 665      36.570  38.820  31.263  0.00  0.00           H
ATOM   2618  H2  WAT X 665      35.852  40.153  31.250  0.00  0.00           H
ATOM   2619  O   WAT X 666      31.193  53.877  28.847  0.00  0.00           O
ATOM   2620  H1  WAT X 666      31.445  53.308  29.573  0.00  0.00           H
ATOM   2621  H2  WAT X 666      30.274  53.664  28.684  0.00  0.00           H
ATOM   2622  O   WAT X 667       3.821   3.353  10.572  0.00  0.00           O
ATOM   2623  H1  WAT X 667       3.881   3.604   9.651  0.00  0.00           H
ATOM   2624  H2  WAT X 667       3.510   4.142  11.016  0.00  0.00           H
ATOM   2625  O   WAT X 668      36.458  33.300  44.925  0.00  0.00           O
ATOM   2626  H1  WAT X 668      36.391  32.589  45.562  0.00  0.00           H
ATOM   2627  H2  WAT X 668      35.654  33.805  45.045  0.00  0.00           H
ATOM   2628  O   WAT X 669      26.544  32.280   5.465  0.00  0.00           O
ATOM   2629  H1  WAT X 669      27.298  32.268   4.875  0.00  0.00           H
ATOM   2630  H2  WAT X 669      26.826  32.821   6.203  0.00  0.00           H
ATOM   2631  O   WAT X 670      46.321  41.337  31.058  0.00  0.00           O
ATOM   2632  H1  WAT X 670      47.198  41.023  30.836  0.00  0.00           H
ATOM   2633  H2  WAT X 670      46.372  41.551  31.989  0.00  0.00           H
ATOM   2634  O   WAT X 671      15.640  37.006  19.562  0.00  0.00           O
ATOM   2635  H1  WAT X 671      15.176  36.663  20.326  0.00  0.00           H
ATOM   2636  H2  WAT X 671      15.281  37.885  19.438  0.00  0.00           H
ATOM   2637  O   WAT X 672      -0.054  48.441  32.867  0.00  0.00           O
ATOM   2638  H1  WAT X 672       0.806  48.859  32.826  0.00  0.00           H
ATOM   2639  H2  WAT X 672       0.020  47.684  32.287  0.00  0.00           H
ATOM   2640  O   WAT X 673      24.875  34.381  44.672  0.00  0.00           O
ATOM   2641  H1  WAT X 673      24.257  33.842  44.179  0.00  0.00           H
ATOM   2642  H2  WAT X 673      25.500  33.755  45.038  0.00  0.00           H
ATOM   2643  O   WAT X 674      33.232  36.593  24.192  0.00  0.00           O
ATOM   2644  H1  WAT X 674      33.593  37.463  24.363  0.00  0.00           H
ATOM   2645  H2  WAT X 674      33.929  35.990  24.447  0.00  0.00           H
ATOM   2646  O   WAT X 675      48.029  38.203   0.691  0.00  0.00           O
ATOM   2647  H1  WAT X 675      48.772  37.621   0.532  0.00  0.00           H
ATOM   2648  H2  WAT X 675      47.340  37.874   0.115  0.00  0.00           H
ATOM   2649  O   WAT X 676      43.514   3.589   7.872  0.00  0.00           O
ATOM   2650  H1  WAT X 676      44.404   3.850   7.636  0.00  0.00           H
ATOM   2651  H2  WAT X 676      43.211   4.277   8.464  0.00  0.00           H
ATOM   2652  O   WAT X 677      17.347  25.990  29.661  0.00  0.00           O
ATOM   2653  H1  WAT X 677      16.947  26.857  29.728  0.00  0.00           H
ATOM   2654  H2  WAT X 677      17.761  25.850  30.512  0.00  0.00           H
ATOM   2655  O   WAT X 678      34.271  25.629  22.499  0.00  0.00           O
ATOM   2656  H1  WAT X 678      34.008  26.460  22.104  0.00  0.00           H
ATOM   2657  H2  WAT X 678      34.743  25.172  21.803  0.00  0.00           H
ATOM   2658  O   WAT X 679       3.992  51.479  32.032  0.00  0.00           O
ATOM   2659  H1  WAT X 679       4.093  52.055  32.790  0.00  0.00           H
ATOM   2660  H2  WAT X 679       4.676  51.761  31.424  0.00  0.00           H
ATOM   2661  O   WAT X 680      15.607  29.411  42.544  0.00  0.00           O
ATOM   2662  H1  WAT X 680      14.689  29.559  42.319  0.00  0.00           H
ATOM   2663  H2  WAT X 680      16.015  30.273  42.466  0.00  0.00           H
ATOM   2664  O   WAT X 681       6.185  46.249  47.084  0.00  0.00           O
ATOM   2665  H1  WAT X 681       5.598  45.959  47.782  0.00  0.00           H
ATOM   2666  H2  WAT X 681       6.269  47.193  47.219  0.00  0.00           H
ATOM   2667  O   WAT X 682       8.213  52.207  47.993  0.00  0.00           O
ATOM   2668  H1  WAT X 682       8.042  51.536  48.654  0.00  0.00           H
ATOM   2669  H2  WAT X 682       9.138  52.099  47.775  0.00  0.00           H
ATOM   2670  O   WAT X 683      19.541  16.864  47.661  0.00  0.00           O
ATOM   2671  H1  WAT X 683      19.240  16.361  48.418  0.00  0.00           H
ATOM   2672  H2  WAT X 683      18.912  17.581  47.584  0.00  0.00           H
ATOM   2673  O   WAT X 684       4.400  21.144  39.093  0.00  0.00           O
ATOM   2674  H1  WAT X 684       4.740  22.032  38.986  0.00  0.00           H
ATOM   2675  H2  WAT X 684       4.130  21.100  40.010  0.00  0.00           H
ATOM   2676  O   WAT X 685      47.339  26.271  33.105  0.00  0.00           O
ATOM   2677  H1  WAT X 685      47.927  26.939  33.459  0.00  0.00           H
ATOM   2678  H2  WAT X 685      47.914  25.536  32.891  0.00  0.00           H
ATOM   2679  O   WAT X 686       6.027  19.450   5.912  0.00  0.00           O
ATOM   2680  H1  WAT X 686       5.561  20.230   6.214  0.00  0.00           H
ATOM   2681  H2  WAT X 686       5.343  18.885   5.554  0.00  0.00           H
ATOM   2682  O   WAT X 687      41.310  36.091   2.908  0.00  0.00           O
ATOM   2683  H1  WAT X 687      41.565  36.547   2.106  0.00  0.00           H
ATOM   2684  H2  WAT X 687      42.008  36.293   3.531  0.00  0.00           H
ATOM   2685  O   WAT X 688       8.979  12.296  13.139  0.00  0.00           O
ATOM   2686  H1  WAT X 688       8.028  12.359  13.232  0.00  0.00           H
ATOM   2687  H2  WAT X 688       9.175  11.373  13.303  0.00  0.00           H
ATOM   2688  O   WAT X 689      44.611  30.391  46.290  0.00  0.00           O
ATOM   2689  H1  WAT X 689      45.224  30.283  45.563  0.00  0.00           H
ATOM   2690  H2  WAT X 689      44.355  29.499  46.523  0.00  0.00           H
ATOM   2691  O   WAT X 690      38.276  28.573  25.901  0.00  0.00           O
ATOM   2692  H1  WAT X 690      37.389  28.623  26.256  0.00  0.00           H
ATOM   2693  H2  WAT X 690      38.343  29.325  25.313  0.00  0.00           H
ATOM   2694  O   WAT X 691       8.936  21.130   6.116  0.00  0.00           O
ATOM   2695  H1  WAT X 691       8.921  20.856   7.034  0.00  0.00           H
ATOM   2696  H2  WAT X 691       8.482  21.973   6.110  0.00  0.00           H
ATOM   2697  O   WAT X 692       2.524  15.959  26.108  0.00  0.00           O
ATOM   2698  H1  WAT X 692       3.200  15.700  25.481  0.00  0.00           H
ATOM   2699  H2  WAT X 692       2.431  16.903  25.984  0.00  0.00           H
ATOM   2700  O   WAT X 693      46.998  38.643  35.805  0.00  0.00           O
ATOM   2701  H1  WAT X 693      46.436  37.966  36.181  0.00  0.00           H
ATOM   2702  H2  WAT X 693      47.617  38.857  36.503  0.00  0.00           H
ATOM   2703  O   WAT X 694       0.307  18.262  48.191  0.00  0.00           O
ATOM   2704  H1  WAT X 694       0.365  19.131  48.588  0.00  0.00           H
ATOM   2705  H2  WAT X 694       0.370  18.424  47.250  0.00  0.00           H
ATOM   2706  O   WAT X 695      34.983  35.149  39.304  0.00  0.00           O
ATOM   2707  H1  WAT X 695      34.569  35.963  39.017  0.00  0.00           H
ATOM   2708  H2  WAT X 695      34.253  34.551  39.464  0.00  0.00           H
ATOM   2709  O   WAT X 696       8.808   4.566  48.169  0.00  0.00           O
ATOM   2710  H1  WAT X 696       9.565   4.046  47.897  0.00  0.00           H
ATOM   2711  H2  WAT X 696       8.395   4.834  47.348  0.00  0.00           H
ATOM   2712  O   WAT X 697      34.771  52.013  16.221  0.00  0.00           O
ATOM   2713  H1  WAT X 697      34.205  52.774  16.350  0.00  0.00           H
ATOM   2714  H2  WAT X 697      34.178  51.319  15.932  0.00  0.00           H
ATOM   2715  O   WAT X 698       6.087   7.180  22.848  0.00  0.00           O
ATOM   2716  H1  WAT X 698       5.266   6.855  22.479  0.00  0.00           H
ATOM   2717  H2  WAT X 698       5.840   7.976  23.319  0.00  0.00           H
ATOM   2718  O   WAT X 699      12.387  50.799  30.177  0.00  0.00           O
ATOM   2719  H1  WAT X 699      12.744  50.848  31.064  0.00  0.00           H
ATOM   2720  H2  WAT X 699      13.068  50.358  29.669  0.00  0.00           H
ATOM   2721  O   WAT X 700      25.648  51.392   0.693  0.00  0.00           O
ATOM   2722  H1  WAT X 700      25.213  52.016   1.273  0.00  0.00           H
ATOM   2723  H2  WAT X 700      25.884  50.659   1.262  0.00  0.00           H
ATOM   2724  O   WAT X 701      36.193  50.349   0.047  0.00  0.00           O
ATOM   2725  H1  WAT X 701      36.235  49.912   0.898  0.00  0.00           H
ATOM   2726  H2  WAT X 701      37.017  50.830  -0.016  0.00  0.00           H
ATOM   2727  O   WAT X 702      37.757  21.538  40.954  0.00  0.00           O
ATOM   2728  H1  WAT X 702      38.275  21.910  40.240  0.00  0.00           H
ATOM   2729  H2  WAT X 702      38.049  22.011  41.733  0.00  0.00           H
ATOM   2730  O   WAT X 703      14.118  10.662  24.655  0.00  0.00           O
ATOM   2731  H1  WAT X 703      14.260  10.178  25.468  0.00  0.00           H
ATOM   2732  H2  WAT X 703      13.772  11.509  24.937  0.00  0.00           H
ATOM   2733  O   WAT X 704      45.853  15.401  18.841  0.00  0.00           O
ATOM   2734  H1  WAT X 704      46.065  14.572  18.410  0.00  0.00           H
ATOM   2735  H2  WAT X 704      44.909  15.501  18.717  0.00  0.00           H
ATOM   2736  O   WAT X 705      16.035  44.724  25.045  0.00  0.00           O
ATOM   2737  H1  WAT X 705      16.877  44.270  25.074  0.00  0.00           H
ATOM   2738  H2  WAT X 705      15.517  44.312  25.737  0.00  0.00           H
ATOM   2739  O   WAT X 706      25.020  49.567  36.431  0.00  0.00           O
ATOM   2740  H1  WAT X 706      25.907  49.355  36.139  0.00  0.00           H
ATOM   2741  H2  WAT X 706      24.660  50.106  35.727  0.00  0.00           H
ATOM   2742  O   WAT X 707      42.026  39.089   3.791  0.00  0.00           O
ATOM   2743  H1  WAT X 707      41.910  38.918   4.725  0.00  0.00           H
ATOM   2744  H2  WAT X 707      41.846  40.024   3.693  0.00  0.00           H
ATOM   2745  O   WAT X 708      39.230  47.307  31.251  0.00  0.00           O
ATOM   2746  H1  WAT X 708      40.073  46.858  31.190  0.00  0.00           H
ATOM   2747  H2  WAT X 708      38.934  47.139  32.146  0.00  0.00           H
ATOM   2748  O   WAT X 709      26.582  33.722   7.687  0.00  0.00           O
ATOM   2749  H1  WAT X 709      26.575  33.667   8.643  0.00  0.00           H
ATOM   2750  H2  WAT X 709      26.646  34.659   7.502  0.00  0.00           H
ATOM   2751  O   WAT X 710      36.382  23.652  21.049  0.00  0.00           O
ATOM   2752  H1  WAT X 710      37.179  23.991  20.641  0.00  0.00           H
ATOM   2753  H2  WAT X 710      35.738  23.640  20.342  0.00  0.00           H
ATOM   2754  O   WAT X 711      13.330  21.592   2.816  0.00  0.00           O
ATOM   2755  H1  WAT X 711      12.808  21.548   2.015  0.00  0.00           H
ATOM   2756  H2  WAT X 711      12.756  22.015   3.454  0.00  0.00           H
ATOM   2757  O   WAT X 712      26.186  41.538   7.649  0.00  0.00           O
ATOM   2758  H1  WAT X 712      26.766  42.265   7.876  0.00  0.00           H
ATOM   2759  H2  WAT X 712      25.840  41.768   6.787  0.00  0.00           H
ATOM   2760  O   WAT X 713      44.358   5.088   4.308  0.00  0.00           O
ATOM   2761  H1  WAT X 713      44.386   4.137   4.415  0.00  0.00           H
ATOM   2762  H2  WAT X 713      44.620   5.433   5.161  0.00  0.00           H
ATOM   2763  O   WAT X 714       8.623  50.679   2.914  0.00  0.00           O
ATOM   2764  H1  WAT X 714       9.281  50.117   2.506  0.00  0.00           H
ATOM   2765  H2  WAT X 714       8.020  50.071   3.342  0.00  0.00           H
ATOM   2766  O   WAT X 715      37.348  40.004  35.800  0.00  0.00           O
ATOM   2767  H1  WAT X 715      36.606  40.395  36.261  0.00  0.00           H
ATOM   2768  H2  WAT X 715      37.364  40.447  34.951  0.00  0.00           H
ATOM   2769  O   WAT X 716      19.153   7.005  12.159  0.00  0.00           O
ATOM   2770  H1  WAT X 716      19.115   6.082  11.908  0.00  0.00           H
ATOM   2771  H2  WAT X 716      18.431   7.413  11.681  0.00  0.00           H
ATOM   2772  O   WAT X 717       9.500  26.634   9.783  0.00  0.00           O
ATOM   2773  H1  WAT X 717      10.426  26.429   9.651  0.00  0.00           H
ATOM   2774  H2  WAT X 717       9.464  27.590   9.782  0.00  0.00           H
ATOM   2775  O   WAT X 718      14.363   2.686  19.302  0.00  0.00           O
ATOM   2776  H1  WAT X 718      14.581   3.369  19.937  0.00  0.00           H
ATOM   2777  H2  WAT X 718      14.596   3.064  18.454  0.00  0.00           H
ATOM   2778  O   WAT X 719      48.077  34.051   9.952  0.00  0.00           O
ATOM   2779  H1  WAT X 719      48.073  33.613   9.101  0.00  0.00           H
ATOM   2780  H2  WAT X 719      47.367  34.692   9.895  0.00  0.00           H
ATOM   2781  O   WAT X 720       3.484   7.435  16.762  0.00  0.00           O
ATOM   2782  H1  WAT X 720       3.001   6.610  16.722  0.00  0.00           H
ATOM   2783  H2  WAT X 720       3.565   7.710  15.848  0.00  0.00           H
ATOM   2784  O   WAT X 721      48.017   2.770  27.474  0.00  0.00           O
ATOM   2785  H1  WAT X 721      48.935   3.029  27.398  0.00  0.00           H
ATOM   2786  H2  WAT X 721      48.046   1.905  27.883  0.00  0.00           H
ATOM   2787  O   WAT X 722      23.280  17.053   6.448  0.00  0.00           O
ATOM   2788  H1  WAT X 722      24.224  17.079   6.602  0.00  0.00           H
ATOM   2789  H2  WAT X 722      22.979  16.286   6.936  0.00  0.00           H
ATOM   2790  O   WAT X 723      21.968  53.386  29.862  0.00  0.00           O
ATOM   2791  H1  WAT X 723      21.057  53.674  29.801  0.00  0.00           H
ATOM   2792  H2  WAT X 723      21.925  52.550  30.325  0.00  0.00           H
ATOM   2793  O   WAT X 724      34.482  27.972  34.635  0.00  0.00           O
ATOM   2794  H1  WAT X 724      34.065  28.480  33.939  0.00  0.00           H
ATOM   2795  H2  WAT X 724      35.085  28.587  35.052  0.00  0.00           H
ATOM   2796  O   WAT X 725      31.354  36.432   2.945  0.00  0.00           O
ATOM   2797  H1  WAT X 725      31.520  36.500   2.005  0.00  0.00           H
ATOM   2798  H2  WAT X 725      30.945  37.266   3.177  0.00  0.00           H
ATOM   2799  O   WAT X 726      44.508  32.519  47.943  0.00  0.00           O
ATOM   2800  H1  WAT X 726      44.411  31.891  47.228  0.00  0.00           H
ATOM   2801  H2  WAT X 726      44.444  31.989  48.738  0.00  0.00           H
ATOM   2802  O   WAT X 727      17.635  14.387  40.447  0.00  0.00           O
ATOM   2803  H1  WAT X 727      17.689  13.647  39.842  0.00  0.00           H
ATOM   2804  H2  WAT X 727      18.537  14.698  40.526  0.00  0.00           H
ATOM   2805  O   WAT X 728      37.570  24.585  30.457  0.00  0.00           O
ATOM   2806  H1  WAT X 728      38.256  23.952  30.245  0.00  0.00           H
ATOM   2807  H2  WAT X 728      36.782  24.054  30.575  0.00  0.00           H
ATOM   2808  O   WAT X 729      42.036  45.433  43.308  0.00  0.00           O
ATOM   2809  H1  WAT X 729      41.555  46.249  43.168  0.00  0.00           H
ATOM   2810  H2  WAT X 729      42.536  45.308  42.501  0.00  0.00           H
ATOM   2811  O   WAT X 730      10.143  26.001  14.806  0.00  0.00           O
ATOM   2812  H1  WAT X 730      10.486  26.679  14.225  0.00  0.00           H
ATOM   2813  H2  WAT X 730      10.104  25.215  14.261  0.00  0.00           H
ATOM   2814  O   WAT X 731      11.166  12.912  16.206  0.00  0.00           O
ATOM   2815  H1  WAT X 731      10.304  12.507  16.300  0.00  0.00           H
ATOM   2816  H2  WAT X 731      11.667  12.288  15.681  0.00  0.00           H
ATOM   2817  O   WAT X 732       5.737  35.089  29.672  0.00  0.00           O
ATOM   2818  H1  WAT X 732       6.287  34.422  29.260  0.00  0.00           H
ATOM   2819  H2  WAT X 732       5.630  34.789  30.574  0.00  0.00           H
ATOM   2820  O   WAT X 733       7.290  42.794  33.062  0.00  0.00           O
ATOM   2821  H1  WAT X 733       8.226  42.962  33.176  0.00  0.00           H
ATOM   2822  H2  WAT X 733       7.235  42.286  32.253  0.00  0.00           H
ATOM   2823  O   WAT X 734      16.165  39.665   2.987  0.00  0.00           O
ATOM   2824  H1  WAT X 734      15.719  40.157   2.298  0.00  0.00           H
ATOM   2825  H2  WAT X 734      16.514  38.893   2.543  0.00  0.00           H
ATOM   2826  O   WAT X 735      15.680  30.599   6.628  0.00  0.00           O
ATOM   2827  H1  WAT X 735      14.996  30.063   7.028  0.00  0.00           H
ATOM   2828  H2  WAT X 735      15.211  31.345   6.253  0.00  0.00           H
ATOM   2829  O   WAT X 736       5.350  38.993  35.457  0.00  0.00           O
ATOM   2830  H1  WAT X 736       5.493  39.014  34.510  0.00  0.00           H
ATOM   2831  H2  WAT X 736       5.511  39.891  35.743  0.00  0.00           H
ATOM   2832  O   WAT X 737       4.442  46.943  26.071  0.00  0.00           O
ATOM   2833  H1  WAT X 737       4.504  47.241  26.979  0.00  0.00           H
ATOM   2834  H2  WAT X 737       5.344  46.959  25.752  0.00  0.00           H
ATOM   2835  O   WAT X 738       0.523  45.438  17.283  0.00  0.00           O
ATOM   2836  H1  WAT X 738       0.161  45.553  18.162  0.00  0.00           H
ATOM   2837  H2  WAT X 738      -0.209  45.107  16.764  0.00  0.00           H
ATOM   2838  O   WAT X 739      18.155  44.161  37.382  0.00  0.00           O
ATOM   2839  H1  WAT X 739      18.153  44.737  36.618  0.00  0.00           H
ATOM   2840  H2  WAT X 739      17.843  43.320  37.049  0.00  0.00           H
ATOM   2841  O   WAT X 740      35.204  18.632  22.279  0.00  0.00           O
ATOM   2842  H1  WAT X 740      35.324  19.568  22.437  0.00  0.00           H
ATOM   2843  H2  WAT X 740      34.261  18.493  22.367  0.00  0.00           H
ATOM   2844  O   WAT X 741       8.507  17.758  32.008  0.00  0.00           O
ATOM   2845  H1  WAT X 741       8.751  17.090  32.648  0.00  0.00           H
ATOM   2846  H2  WAT X 741       9.291  18.300  31.917  0.00  0.00           H
ATOM   2847  O   WAT X 742      25.043  13.888  42.256  0.00  0.00           O
ATOM   2848  H1  WAT X 742      25.532  13.980  43.074  0.00  0.00           H
ATOM   2849  H2  WAT X 742      25.355  13.064  41.882  0.00  0.00           H
ATOM   2850  O   WAT X 743      48.343  14.943   8.415  0.00  0.00           O
ATOM   2851  H1  WAT X 743      48.281  15.852   8.123  0.00  0.00           H
ATOM   2852  H2  WAT X 743      48.540  14.448   7.619  0.00  0.00           H
ATOM   2853  O   WAT X 744      30.290  40.712  46.756  0.00  0.00           O
ATOM   2854  H1  WAT X 744      31.108  40.641  46.264  0.00  0.00           H
ATOM   2855  H2  WAT X 744      30.491  41.317  47.469  0.00  0.00           H
ATOM   2856  O   WAT X 745      25.081  15.059  45.454  0.00  0.00           O
ATOM   2857  H1  WAT X 745      24.340  14.468  45.591  0.00  0.00           H
ATOM   2858  H2  WAT X 745      24.849  15.850  45.940  0.00  0.00           H
ATOM   2859  O   WAT X 746      46.383  42.068  45.082  0.00  0.00           O
ATOM   2860  H1  WAT X 746      45.684  42.070  45.736  0.00  0.00           H
ATOM   2861  H2  WAT X 746      47.141  42.430  45.540  0.00  0.00           H
ATOM   2862  O   WAT X 747      36.307  50.110  21.637  0.00  0.00           O
ATOM   2863  H1  WAT X 747      35.372  50.310  21.682  0.00  0.00           H
ATOM   2864  H2  WAT X 747      36.616  50.583  20.864  0.00  0.00           H
ATOM   2865  O   WAT X 748      29.148  29.193  16.812  0.00  0.00           O
ATOM   2866  H1  WAT X 748      28.983  28.840  15.937  0.00  0.00           H
ATOM   2867  H2  WAT X 748      28.879  28.493  17.407  0.00  0.00           H
ATOM   2868  O   WAT X 749      18.957   0.620  47.308  0.00  0.00           O
ATOM   2869  H1  WAT X 749      18.394   0.072  46.761  0.00  0.00           H
ATOM   2870  H2  WAT X 749      19.843   0.442  46.991  0.00  0.00           H
ATOM   2871  O   WAT X 750      38.639  52.515  12.701  0.00  0.00           O
ATOM   2872  H1  WAT X 750      38.310  53.414  12.704  0.00  0.00           H
ATOM   2873  H2  WAT X 750      38.687  52.281  11.775  0.00  0.00           H
ATOM   2874  O   WAT X 751      34.035  31.367  16.578  0.00  0.00           O
ATOM   2875  H1  WAT X 751      34.717  30.760  16.866  0.00  0.00           H
ATOM   2876  H2  WAT X 751      33.317  30.803  16.293  0.00  0.00           H
ATOM   2877  O   WAT X 752      18.562  17.406  10.224  0.00  0.00           O
ATOM   2878  H1  WAT X 752      18.158  16.980  10.980  0.00  0.00           H
ATOM   2879  H2  WAT X 752      18.376  18.337  10.346  0.00  0.00           H
ATOM   2880  O   WAT X 753      13.077  30.911  42.692  0.00  0.00           O
ATOM   2881  H1  WAT X 753      13.965  31.262  42.615  0.00  0.00           H
ATOM   2882  H2  WAT X 753      12.515  31.605  42.349  0.00  0.00           H
ATOM   2883  O   WAT X 754       8.975  35.878  41.411  0.00  0.00           O
ATOM   2884  H1  WAT X 754       8.583  35.876  42.284  0.00  0.00           H
ATOM   2885  H2  WAT X 754       8.723  35.035  41.034  0.00  0.00           H
ATOM   2886  O   WAT X 755       6.906  20.645  43.186  0.00  0.00           O
ATOM   2887  H1  WAT X 755       7.626  21.206  43.474  0.00  0.00           H
ATOM   2888  H2  WAT X 755       7.263  20.161  42.441  0.00  0.00           H
ATOM   2889  O   WAT X 756      17.929  30.254  25.845  0.00  0.00           O
ATOM   2890  H1  WAT X 756      18.590  30.598  25.245  0.00  0.00           H
ATOM   2891  H2  WAT X 756      18.181  30.597  26.702  0.00  0.00           H
ATOM   2892  O   WAT X 757      28.336  43.854   7.366  0.00  0.00           O
ATOM   2893  H1  WAT X 757      27.956  44.732   7.344  0.00  0.00           H
ATOM   2894  H2  WAT X 757      29.159  43.937   6.886  0.00  0.00           H
ATOM   2895  O   WAT X 758      11.139  23.285   6.827  0.00  0.00           O
ATOM   2896  H1  WAT X 758      11.847  23.868   7.100  0.00  0.00           H
ATOM   2897  H2  WAT X 758      10.342  23.709   7.144  0.00  0.00           H
ATOM   2898  O   WAT X 759      19.358  17.345  15.087  0.00  0.00           O
ATOM   2899  H1  WAT X 759      18.854  18.075  14.727  0.00  0.00           H
ATOM   2900  H2  WAT X 759      19.840  17.725  15.821  0.00  0.00           H
ATOM   2901  O   WAT X 760      42.749  38.108   1.147  0.00  0.00           O
ATOM   2902  H1  WAT X 760      42.500  38.537   1.966  0.00  0.00           H
ATOM   2903  H2  WAT X 760      43.705  38.082   1.171  0.00  0.00           H
ATOM   2904  O   WAT X 761      22.703  42.394  21.332  0.00  0.00           O
ATOM   2905  H1  WAT X 761      21.760  42.330  21.183  0.00  0.00           H
ATOM   2906  H2  WAT X 761      23.013  42.991  20.652  0.00  0.00           H
ATOM   2907  O   WAT X 762      35.510   8.235  30.288  0.00  0.00           O
ATOM   2908  H1  WAT X 762      36.328   7.747  30.379  0.00  0.00           H
ATOM   2909  H2  WAT X 762      34.833   7.561  30.232  0.00  0.00           H
ATOM   2910  O   WAT X 763      35.519  42.635  24.118  0.00  0.00           O
ATOM   2911  H1  WAT X 763      35.738  42.876  25.018  0.00  0.00           H
ATOM   2912  H2  WAT X 763      36.365  42.475  23.700  0.00  0.00           H
ATOM   2913  O   WAT X 764      22.905  11.016  35.351  0.00  0.00           O
ATOM   2914  H1  WAT X 764      22.176  10.395  35.331  0.00  0.00           H
ATOM   2915  H2  WAT X 764      22.688  11.616  36.065  0.00  0.00           H
ATOM   2916  O   WAT X 765      17.689  14.587  22.625  0.00  0.00           O
ATOM   2917  H1  WAT X 765      18.645  14.543  22.613  0.00  0.00           H
ATOM   2918  H2  WAT X 765      17.440  14.637  21.702  0.00  0.00           H
ATOM   2919  O   WAT X 766      28.640  47.438  32.107  0.00  0.00           O
ATOM   2920  H1  WAT X 766      28.450  48.285  31.702  0.00  0.00           H
ATOM   2921  H2  WAT X 766      28.031  47.383  32.843  0.00  0.00           H
ATOM   2922  O   WAT X 767       4.236  43.424  34.039  0.00  0.00           O
ATOM   2923  H1  WAT X 767       5.107  43.544  33.662  0.00  0.00           H
ATOM   2924  H2  WAT X 767       3.874  44.308  34.096  0.00  0.00           H
ATOM   2925  O   WAT X 768      37.263   3.270   7.153  0.00  0.00           O
ATOM   2926  H1  WAT X 768      36.364   3.479   6.903  0.00  0.00           H
ATOM   2927  H2  WAT X 768      37.804   3.735   6.515  0.00  0.00           H
ATOM   2928  O   WAT X 769      33.818   1.201   9.196  0.00  0.00           O
ATOM   2929  H1  WAT X 769      33.975   1.551   8.319  0.00  0.00           H
ATOM   2930  H2  WAT X 769      32.921   1.466   9.402  0.00  0.00           H
ATOM   2931  O   WAT X 770      27.732  14.753  31.124  0.00  0.00           O
ATOM   2932  H1  WAT X 770      28.053  14.415  31.960  0.00  0.00           H
ATOM   2933  H2  WAT X 770      27.020  14.161  30.883  0.00  0.00           H
ATOM   2934  O   WAT X 771      17.647  35.678   4.078  0.00  0.00           O
ATOM   2935  H1  WAT X 771      16.929  35.760   4.707  0.00  0.00           H
ATOM   2936  H2  WAT X 771      18.097  34.872   4.332  0.00  0.00           H
ATOM   2937  O   WAT X 772      48.497   7.153  34.807  0.00  0.00           O
ATOM   2938  H1  WAT X 772      48.921   7.627  34.092  0.00  0.00           H
ATOM   2939  H2  WAT X 772      48.011   6.451  34.374  0.00  0.00           H
ATOM   2940  O   WAT X 773      32.642  50.935  33.958  0.00  0.00           O
ATOM   2941  H1  WAT X 773      33.299  51.204  33.315  0.00  0.00           H
ATOM   2942  H2  WAT X 773      33.041  51.133  34.805  0.00  0.00           H
ATOM   2943  O   WAT X 774       7.109  20.280  33.749  0.00  0.00           O
ATOM   2944  H1  WAT X 774       6.923  19.342  33.781  0.00  0.00           H
ATOM   2945  H2  WAT X 774       6.491  20.669  34.367  0.00  0.00           H
ATOM   2946  O   WAT X 775      47.634   1.381  20.297  0.00  0.00           O
ATOM   2947  H1  WAT X 775      47.723   0.743  21.005  0.00  0.00           H
ATOM   2948  H2  WAT X 775      47.845   0.890  19.503  0.00  0.00           H
ATOM   2949  O   WAT X 776       7.607  28.578  12.233  0.00  0.00           O
ATOM   2950  H1  WAT X 776       8.207  28.853  11.540  0.00  0.00           H
ATOM   2951  H2  WAT X 776       6.788  29.032  12.035  0.00  0.00           H
ATOM   2952  O   WAT X 777      44.800  52.743  32.708  0.00  0.00           O
ATOM   2953  H1  WAT X 777      45.477  52.428  32.108  0.00  0.00           H
ATOM   2954  H2  WAT X 777      44.350  53.432  32.220  0.00  0.00           H
ATOM   2955  O   WAT X 778      17.803  27.465  21.848  0.00  0.00           O
ATOM   2956  H1  WAT X 778      17.079  27.445  22.473  0.00  0.00           H
ATOM   2957  H2  WAT X 778      17.698  26.665  21.333  0.00  0.00           H
ATOM   2958  O   WAT X 779      37.046  34.538  21.008  0.00  0.00           O
ATOM   2959  H1  WAT X 779      37.670  33.995  21.490  0.00  0.00           H
ATOM   2960  H2  WAT X 779      36.204  34.366  21.430  0.00  0.00           H
ATOM   2961  O   WAT X 780      12.379  45.718  21.926  0.00  0.00           O
ATOM   2962  H1  WAT X 780      12.908  45.753  21.129  0.00  0.00           H
ATOM   2963  H2  WAT X 780      12.868  45.142  22.513  0.00  0.00           H
ATOM   2964  O   WAT X 781      29.580  35.051  40.118  0.00  0.00           O
ATOM   2965  H1  WAT X 781      28.639  35.096  39.951  0.00  0.00           H
ATOM   2966  H2  WAT X 781      29.681  35.385  41.010  0.00  0.00           H
ATOM   2967  O   WAT X 782      41.615  47.840   2.083  0.00  0.00           O
ATOM   2968  H1  WAT X 782      41.495  48.147   1.185  0.00  0.00           H
ATOM   2969  H2  WAT X 782      42.468  48.186   2.343  0.00  0.00           H
ATOM   2970  O   WAT X 783      40.045  41.132  38.863  0.00  0.00           O
ATOM   2971  H1  WAT X 783      39.802  41.632  38.083  0.00  0.00           H
ATOM   2972  H2  WAT X 783      40.278  41.798  39.511  0.00  0.00           H
ATOM   2973  O   WAT X 784      31.087  41.956  31.870  0.00  0.00           O
ATOM   2974  H1  WAT X 784      30.692  41.903  31.000  0.00  0.00           H
ATOM   2975  H2  WAT X 784      31.125  41.049  32.172  0.00  0.00           H
ATOM   2976  O   WAT X 785      23.852  13.531  28.305  0.00  0.00           O
ATOM   2977  H1  WAT X 785      23.991  12.765  27.748  0.00  0.00           H
ATOM   2978  H2  WAT X 785      22.973  13.836  28.079  0.00  0.00           H
ATOM   2979  O   WAT X 786      16.187  33.145  31.614  0.00  0.00           O
ATOM   2980  H1  WAT X 786      16.774  33.768  32.042  0.00  0.00           H
ATOM   2981  H2  WAT X 786      16.208  33.391  30.690  0.00  0.00           H
ATOM   2982  O   WAT X 787       9.393  28.614  35.837  0.00  0.00           O
ATOM   2983  H1  WAT X 787       8.453  28.749  35.954  0.00  0.00           H
ATOM   2984  H2  WAT X 787       9.601  27.869  36.401  0.00  0.00           H
ATOM   2985  O   WAT X 788      38.510  30.354  35.207  0.00  0.00           O
ATOM   2986  H1  WAT X 788      39.213  30.915  35.536  0.00  0.00           H
ATOM   2987  H2  WAT X 788      38.295  30.718  34.349  0.00  0.00           H
ATOM   2988  O   WAT X 789      15.427  18.529  41.632  0.00  0.00           O
ATOM   2989  H1  WAT X 789      15.920  19.049  40.998  0.00  0.00           H
ATOM   2990  H2  WAT X 789      15.843  18.720  42.473  0.00  0.00           H
ATOM   2991  O   WAT X 790      27.409  48.645  22.491  0.00  0.00           O
ATOM   2992  H1  WAT X 790      26.529  48.360  22.243  0.00  0.00           H
ATOM   2993  H2  WAT X 790      27.973  48.318  21.791  0.00  0.00           H
ATOM   2994  O   WAT X 791      28.694  27.332   0.835  0.00  0.00           O
ATOM   2995  H1  WAT X 791      28.948  26.757   0.114  0.00  0.00           H
ATOM   2996  H2  WAT X 791      27.749  27.207   0.921  0.00  0.00           H
ATOM   2997  O   WAT X 792      18.170  22.466  29.901  0.00  0.00           O
ATOM   2998  H1  WAT X 792      18.707  21.735  30.207  0.00  0.00           H
ATOM   2999  H2  WAT X 792      17.403  22.456  30.473  0.00  0.00           H
ATOM   3000  O   WAT X 793      13.680   8.992   3.005  0.00  0.00           O
ATOM   3001  H1  WAT X 793      13.064   8.295   3.234  0.00  0.00           H
ATOM   3002  H2  WAT X 793      13.160   9.614   2.497  0.00  0.00           H
ATOM   3003  O   WAT X 794       6.100  18.530   1.745  0.00  0.00           O
ATOM   3004  H1  WAT X 794       6.550  18.008   1.081  0.00  0.00           H
ATOM   3005  H2  WAT X 794       5.237  18.124   1.825  0.00  0.00           H
ATOM   3006  O   WAT X 795      10.430  10.335  35.241  0.00  0.00           O
ATOM   3007  H1  WAT X 795      10.418   9.863  36.074  0.00  0.00           H
ATOM   3008  H2  WAT X 795      10.309   9.654  34.579  0.00  0.00           H
ATOM   3009  O   WAT X 796      22.267  52.708  12.403  0.00  0.00           O
ATOM   3010  H1  WAT X 796      21.952  53.343  13.047  0.00  0.00           H
ATOM   3011  H2  WAT X 796      21.480  52.243  12.120  0.00  0.00           H
ATOM   3012  O   WAT X 797      14.815   4.019  46.956  0.00  0.00           O
ATOM   3013  H1  WAT X 797      15.476   4.239  46.299  0.00  0.00           H
ATOM   3014  H2  WAT X 797      14.334   4.834  47.095  0.00  0.00           H
ATOM   3015  O   WAT X 798      11.883  17.103  21.486  0.00  0.00           O
ATOM   3016  H1  WAT X 798      11.825  16.763  22.379  0.00  0.00           H
ATOM   3017  H2  WAT X 798      12.750  17.506  21.439  0.00  0.00           H
ATOM   3018  O   WAT X 799      14.037  41.505  23.891  0.00  0.00           O
ATOM   3019  H1  WAT X 799      14.964  41.345  24.064  0.00  0.00           H
ATOM   3020  H2  WAT X 799      13.578  40.869  24.440  0.00  0.00           H
ATOM   3021  O   WAT X 800      15.444  52.148  23.198  0.00  0.00           O
ATOM   3022  H1  WAT X 800      15.804  51.350  23.585  0.00  0.00           H
ATOM   3023  H2  WAT X 800      15.061  52.621  23.938  0.00  0.00           H
ATOM   3024  O   WAT X 801      12.792  48.778  25.889  0.00  0.00           O
ATOM   3025  H1  WAT X 801      13.317  49.222  26.554  0.00  0.00           H
ATOM   3026  H2  WAT X 801      13.217  47.928  25.776  0.00  0.00           H
ATOM   3027  O   WAT X 802      10.241  30.485  12.733  0.00  0.00           O
ATOM   3028  H1  WAT X 802       9.500  30.694  13.302  0.00  0.00           H
ATOM   3029  H2  WAT X 802      10.620  31.336  12.511  0.00  0.00           H
ATOM   3030  O   WAT X 803      43.912   1.514  32.036  0.00  0.00           O
ATOM   3031  H1  WAT X 803      43.242   1.317  31.381  0.00  0.00           H
ATOM   3032  H2  WAT X 803      44.557   2.044  31.567  0.00  0.00           H
ATOM   3033  O   WAT X 804       6.799  49.065  32.181  0.00  0.00           O
ATOM   3034  H1  WAT X 804       6.255  49.056  32.969  0.00  0.00           H
ATOM   3035  H2  WAT X 804       7.389  48.319  32.289  0.00  0.00           H
ATOM   3036  O   WAT X 805      34.407  23.116  33.619  0.00  0.00           O
ATOM   3037  H1  WAT X 805      35.322  22.943  33.838  0.00  0.00           H
ATOM   3038  H2  WAT X 805      34.406  24.011  33.280  0.00  0.00           H
ATOM   3039  O   WAT X 806      39.079  48.749  42.726  0.00  0.00           O
ATOM   3040  H1  WAT X 806      38.527  49.019  41.992  0.00  0.00           H
ATOM   3041  H2  WAT X 806      39.455  49.565  43.056  0.00  0.00           H
ATOM   3042  O   WAT X 807      40.401  40.723  46.187  0.00  0.00           O
ATOM   3043  H1  WAT X 807      40.119  41.637  46.155  0.00  0.00           H
ATOM   3044  H2  WAT X 807      39.696  40.271  46.652  0.00  0.00           H
ATOM   3045  O   WAT X 808      17.470  44.897  40.843  0.00  0.00           O
ATOM   3046  H1  WAT X 808      18.311  45.185  41.199  0.00  0.00           H
ATOM   3047  H2  WAT X 808      17.696  44.187  40.242  0.00  0.00           H
ATOM   3048  O   WAT X 809      41.951  26.644  13.177  0.00  0.00           O
ATOM   3049  H1  WAT X 809      41.065  26.309  13.040  0.00  0.00           H
ATOM   3050  H2  WAT X 809      42.209  26.995  12.325  0.00  0.00           H
ATOM   3051  O   WAT X 810      14.613  40.463  33.022  0.00  0.00           O
ATOM   3052  H1  WAT X 810      14.882  39.954  32.257  0.00  0.00           H
ATOM   3053  H2  WAT X 810      15.079  40.060  33.754  0.00  0.00           H
ATOM   3054  O   WAT X 811      34.660  17.437  42.112  0.00  0.00           O
ATOM   3055  H1  WAT X 811      34.959  18.317  41.880  0.00  0.00           H
ATOM   3056  H2  WAT X 811      35.383  17.064  42.615  0.00  0.00           H
ATOM   3057  O   WAT X 812      44.410   3.452  24.565  0.00  0.00           O
ATOM   3058  H1  WAT X 812      44.350   2.665  24.023  0.00  0.00           H
ATOM   3059  H2  WAT X 812      44.455   3.122  25.462  0.00  0.00           H
ATOM   3060  O   WAT X 813      13.190  44.359   7.380  0.00  0.00           O
ATOM   3061  H1  WAT X 813      13.898  43.720   7.467  0.00  0.00           H
ATOM   3062  H2  WAT X 813      13.200  44.602   6.454  0.00  0.00           H
ATOM   3063  O   WAT X 814      20.094   2.572   5.825  0.00  0.00           O
ATOM   3064  H1  WAT X 814      20.628   2.103   5.183  0.00  0.00           H
ATOM   3065  H2  WAT X 814      20.665   3.269   6.147  0.00  0.00           H
ATOM   3066  O   WAT X 815      30.692   6.608  39.764  0.00  0.00           O
ATOM   3067  H1  WAT X 815      30.976   6.094  39.008  0.00  0.00           H
ATOM   3068  H2  WAT X 815      31.424   6.557  40.378  0.00  0.00           H
ATOM   3069  O   WAT X 816      44.286  15.057  41.109  0.00  0.00           O
ATOM   3070  H1  WAT X 816      44.457  14.646  41.956  0.00  0.00           H
ATOM   3071  H2  WAT X 816      43.674  14.464  40.674  0.00  0.00           H
ATOM   3072  O   WAT X 817      39.379  36.710   9.419  0.00  0.00           O
ATOM   3073  H1  WAT X 817      40.107  36.146   9.678  0.00  0.00           H
ATOM   3074  H2  WAT X 817      38.774  36.676  10.160  0.00  0.00           H
ATOM   3075  O   WAT X 818      25.992  37.512  38.204  0.00  0.00           O
ATOM   3076  H1  WAT X 818      25.861  38.448  38.052  0.00  0.00           H
ATOM   3077  H2  WAT X 818      26.581  37.472  38.958  0.00  0.00           H
ATOM   3078  O   WAT X 819      35.598  34.899   9.626  0.00  0.00           O
ATOM   3079  H1  WAT X 819      35.744  35.845   9.604  0.00  0.00           H
ATOM   3080  H2  WAT X 819      36.476  34.520   9.597  0.00  0.00           H
ATOM   3081  O   WAT X 820      36.945  26.611  13.417  0.00  0.00           O
ATOM   3082  H1  WAT X 820      37.401  26.676  12.578  0.00  0.00           H
ATOM   3083  H2  WAT X 820      36.204  27.211  13.335  0.00  0.00           H
ATOM   3084  O   WAT X 821      47.432  28.262   2.549  0.00  0.00           O
ATOM   3085  H1  WAT X 821      47.982  27.729   1.975  0.00  0.00           H
ATOM   3086  H2  WAT X 821      46.667  27.715   2.723  0.00  0.00           H
ATOM   3087  O   WAT X 822      11.614  18.386  38.286  0.00  0.00           O
ATOM   3088  H1  WAT X 822      11.361  18.615  39.181  0.00  0.00           H
ATOM   3089  H2  WAT X 822      11.244  19.084  37.747  0.00  0.00           H
ATOM   3090  O   WAT X 823      19.183  54.350  38.850  0.00  0.00           O
ATOM   3091  H1  WAT X 823      18.952  53.803  38.099  0.00  0.00           H
ATOM   3092  H2  WAT X 823      19.052  53.781  39.609  0.00  0.00           H
ATOM   3093  O   WAT X 824      25.544  24.671  41.850  0.00  0.00           O
ATOM   3094  H1  WAT X 824      25.500  25.169  42.666  0.00  0.00           H
ATOM   3095  H2  WAT X 824      24.865  24.002  41.941  0.00  0.00           H
ATOM   3096  O   WAT X 825      33.204  41.395  21.147  0.00  0.00           O
ATOM   3097  H1  WAT X 825      33.801  41.953  20.648  0.00  0.00           H
ATOM   3098  H2  WAT X 825      32.832  40.800  20.496  0.00  0.00           H
ATOM   3099  O   WAT X 826      24.820  53.790  29.991  0.00  0.00           O
ATOM   3100  H1  WAT X 826      23.971  53.430  29.735  0.00  0.00           H
ATOM   3101  H2  WAT X 826      25.327  53.805  29.179  0.00  0.00           H
ATOM   3102  O   WAT X 827      10.148   1.040  26.537  0.00  0.00           O
ATOM   3103  H1  WAT X 827       9.859   0.933  25.631  0.00  0.00           H
ATOM   3104  H2  WAT X 827       9.825   1.905  26.791  0.00  0.00           H
ATOM   3105  O   WAT X 828      36.204  37.381   9.561  0.00  0.00           O
ATOM   3106  H1  WAT X 828      36.127  37.141   8.638  0.00  0.00           H
ATOM   3107  H2  WAT X 828      36.481  38.297   9.548  0.00  0.00           H
ATOM   3108  O   WAT X 829      48.004  37.798  28.335  0.00  0.00           O
ATOM   3109  H1  WAT X 829      47.486  38.561  28.592  0.00  0.00           H
ATOM   3110  H2  WAT X 829      47.550  37.055  28.732  0.00  0.00           H
ATOM   3111  O   WAT X 830      45.895  35.838  15.648  0.00  0.00           O
ATOM   3112  H1  WAT X 830      45.555  34.988  15.369  0.00  0.00           H
ATOM   3113  H2  WAT X 830      46.216  35.687  16.537  0.00  0.00           H
ATOM   3114  O   WAT X 831      34.765  11.286  40.429  0.00  0.00           O
ATOM   3115  H1  WAT X 831      34.549  10.359  40.320  0.00  0.00           H
ATOM   3116  H2  WAT X 831      34.253  11.731  39.754  0.00  0.00           H
ATOM   3117  O   WAT X 832      41.397  20.518  28.645  0.00  0.00           O
ATOM   3118  H1  WAT X 832      40.580  20.689  29.113  0.00  0.00           H
ATOM   3119  H2  WAT X 832      42.073  20.554  29.321  0.00  0.00           H
ATOM   3120  O   WAT X 833      23.184  47.929  23.717  0.00  0.00           O
ATOM   3121  H1  WAT X 833      23.333  48.833  23.438  0.00  0.00           H
ATOM   3122  H2  WAT X 833      23.715  47.403  23.120  0.00  0.00           H
ATOM   3123  O   WAT X 834      40.953   6.920   6.050  0.00  0.00           O
ATOM   3124  H1  WAT X 834      40.076   7.271   5.899  0.00  0.00           H
ATOM   3125  H2  WAT X 834      41.411   7.053   5.220  0.00  0.00           H
ATOM   3126  O   WAT X 835      29.811  32.408  33.721  0.00  0.00           O
ATOM   3127  H1  WAT X 835      30.031  32.413  34.652  0.00  0.00           H
ATOM   3128  H2  WAT X 835      30.376  33.080  33.338  0.00  0.00           H
ATOM   3129  O   WAT X 836      15.409  43.278  14.308  0.00  0.00           O
ATOM   3130  H1  WAT X 836      15.807  43.988  13.803  0.00  0.00           H
ATOM   3131  H2  WAT X 836      15.129  43.693  15.124  0.00  0.00           H
ATOM   3132  O   WAT X 837      42.745  27.432   5.546  0.00  0.00           O
ATOM   3133  H1  WAT X 837      42.564  26.493   5.595  0.00  0.00           H
ATOM   3134  H2  WAT X 837      42.615  27.653   4.623  0.00  0.00           H
ATOM   3135  O   WAT X 838      12.348  37.105  39.861  0.00  0.00           O
ATOM   3136  H1  WAT X 838      12.148  37.212  38.931  0.00  0.00           H
ATOM   3137  H2  WAT X 838      12.954  37.819  40.059  0.00  0.00           H
ATOM   3138  O   WAT X 839      22.887  24.735   6.674  0.00  0.00           O
ATOM   3139  H1  WAT X 839      22.478  23.930   6.992  0.00  0.00           H
ATOM   3140  H2  WAT X 839      22.220  25.410   6.804  0.00  0.00           H
ATOM   3141  O   WAT X 840      21.191   1.482  40.994  0.00  0.00           O
ATOM   3142  H1  WAT X 840      21.828   0.958  41.480  0.00  0.00           H
ATOM   3143  H2  WAT X 840      21.231   1.140  40.101  0.00  0.00           H
ATOM   3144  O   WAT X 841      15.983  22.529  35.650  0.00  0.00           O
ATOM   3145  H1  WAT X 841      16.238  22.558  36.572  0.00  0.00           H
ATOM   3146  H2  WAT X 841      16.754  22.844  35.178  0.00  0.00           H
ATOM   3147  O   WAT X 842      33.055  16.954   1.112  0.00  0.00           O
ATOM   3148  H1  WAT X 842      33.530  16.272   0.638  0.00  0.00           H
ATOM   3149  H2  WAT X 842      32.749  17.551   0.429  0.00  0.00           H
ATOM   3150  O   WAT X 843      16.959  25.690  36.840  0.00  0.00           O
ATOM   3151  H1  WAT X 843      17.621  26.256  36.442  0.00  0.00           H
ATOM   3152  H2  WAT X 843      16.131  26.143  36.684  0.00  0.00           H
ATOM   3153  O   WAT X 844      16.869   9.662  31.386  0.00  0.00           O
ATOM   3154  H1  WAT X 844      16.815  10.573  31.097  0.00  0.00           H
ATOM   3155  H2  WAT X 844      16.796   9.708  32.339  0.00  0.00           H
ATOM   3156  O   WAT X 845      26.935   9.943  22.575  0.00  0.00           O
ATOM   3157  H1  WAT X 845      26.001  10.138  22.505  0.00  0.00           H
ATOM   3158  H2  WAT X 845      27.314  10.723  22.980  0.00  0.00           H
ATOM   3159  O   WAT X 846      14.251  46.043   1.076  0.00  0.00           O
ATOM   3160  H1  WAT X 846      15.183  45.974   1.282  0.00  0.00           H
ATOM   3161  H2  WAT X 846      13.993  46.899   1.418  0.00  0.00           H
ATOM   3162  O   WAT X 847      24.686  14.463   1.478  0.00  0.00           O
ATOM   3163  H1  WAT X 847      24.747  14.372   2.428  0.00  0.00           H
ATOM   3164  H2  WAT X 847      25.358  13.873   1.136  0.00  0.00           H
ATOM   3165  O   WAT X 848      25.836  45.014  25.363  0.00  0.00           O
ATOM   3166  H1  WAT X 848      25.055  44.835  24.840  0.00  0.00           H
ATOM   3167  H2  WAT X 848      26.518  44.471  24.969  0.00  0.00           H
ATOM   3168  O   WAT X 849      38.225   8.197  46.504  0.00  0.00           O
ATOM   3169  H1  WAT X 849      39.168   8.045  46.440  0.00  0.00           H
ATOM   3170  H2  WAT X 849      37.948   8.363  45.602  0.00  0.00           H
ATOM   3171  O   WAT X 850      17.521  20.339  40.695  0.00  0.00           O
ATOM   3172  H1  WAT X 850      18.002  20.210  39.878  0.00  0.00           H
ATOM   3173  H2  WAT X 850      16.647  20.613  40.418  0.00  0.00           H
ATOM   3174  O   WAT X 851      16.296  35.987  17.126  0.00  0.00           O
ATOM   3175  H1  WAT X 851      17.191  35.663  17.229  0.00  0.00           H
ATOM   3176  H2  WAT X 851      16.126  36.479  17.930  0.00  0.00           H
ATOM   3177  O   WAT X 852       9.853  26.061   4.772  0.00  0.00           O
ATOM   3178  H1  WAT X 852      10.807  25.997   4.816  0.00  0.00           H
ATOM   3179  H2  WAT X 852       9.560  25.879   5.665  0.00  0.00           H
ATOM   3180  O   WAT X 853       8.068  50.178  43.028  0.00  0.00           O
ATOM   3181  H1  WAT X 853       7.394  50.800  43.301  0.00  0.00           H
ATOM   3182  H2  WAT X 853       7.582  49.462  42.620  0.00  0.00           H
ATOM   3183  O   WAT X 854      13.757  49.428  47.274  0.00  0.00           O
ATOM   3184  H1  WAT X 854      13.907  49.149  48.177  0.00  0.00           H
ATOM   3185  H2  WAT X 854      13.289  50.260  47.355  0.00  0.00           H
ATOM   3186  O   WAT X 855      45.224   8.006  37.540  0.00  0.00           O
ATOM   3187  H1  WAT X 855      44.366   7.964  37.962  0.00  0.00           H
ATOM   3188  H2  WAT X 855      45.033   8.230  36.630  0.00  0.00           H
ATOM   3189  O   WAT X 856      47.269  30.283   5.938  0.00  0.00           O
ATOM   3190  H1  WAT X 856      46.962  29.426   6.231  0.00  0.00           H
ATOM   3191  H2  WAT X 856      48.026  30.091   5.385  0.00  0.00           H
ATOM   3192  O   WAT X 857       5.744   6.586  41.581  0.00  0.00           O
ATOM   3193  H1  WAT X 857       5.382   6.095  40.843  0.00  0.00           H
ATOM   3194  H2  WAT X 857       6.404   7.157  41.189  0.00  0.00           H
ATOM   3195  O   WAT X 858       5.955  11.040   8.553  0.00  0.00           O
ATOM   3196  H1  WAT X 858       5.164  10.633   8.198  0.00  0.00           H
ATOM   3197  H2  WAT X 858       6.598  10.969   7.848  0.00  0.00           H
ATOM   3198  O   WAT X 859      35.604   6.615  -0.036  0.00  0.00           O
ATOM   3199  H1  WAT X 859      35.994   6.540   0.835  0.00  0.00           H
ATOM   3200  H2  WAT X 859      35.364   5.718  -0.268  0.00  0.00           H
ATOM   3201  O   WAT X 860      29.857  52.358  34.652  0.00  0.00           O
ATOM   3202  H1  WAT X 860      30.603  51.905  35.044  0.00  0.00           H
ATOM   3203  H2  WAT X 860      30.226  53.169  34.302  0.00  0.00           H
ATOM   3204  O   WAT X 861      32.558  41.410  40.455  0.00  0.00           O
ATOM   3205  H1  WAT X 861      33.177  41.481  41.182  0.00  0.00           H
ATOM   3206  H2  WAT X 861      32.821  42.101  39.847  0.00  0.00           H
ATOM   3207  O   WAT X 862       6.925  17.626  34.818  0.00  0.00           O
ATOM   3208  H1  WAT X 862       6.985  16.872  35.404  0.00  0.00           H
ATOM   3209  H2  WAT X 862       7.607  18.224  35.124  0.00  0.00           H
ATOM   3210  O   WAT X 863       6.783  39.913  20.594  0.00  0.00           O
ATOM   3211  H1  WAT X 863       7.250  39.081  20.518  0.00  0.00           H
ATOM   3212  H2  WAT X 863       7.098  40.291  21.414  0.00  0.00           H
ATOM   3213  O   WAT X 864       0.616  25.786  24.924  0.00  0.00           O
ATOM   3214  H1  WAT X 864       0.985  26.175  24.132  0.00  0.00           H
ATOM   3215  H2  WAT X 864       1.303  25.886  25.583  0.00  0.00           H
ATOM   3216  O   WAT X 865       1.566  44.014   0.552  0.00  0.00           O
ATOM   3217  H1  WAT X 865       1.948  44.117   1.424  0.00  0.00           H
ATOM   3218  H2  WAT X 865       1.879  44.774   0.062  0.00  0.00           H
ATOM   3219  O   WAT X 866      26.727  46.638  34.022  0.00  0.00           O
ATOM   3220  H1  WAT X 866      25.778  46.533  33.964  0.00  0.00           H
ATOM   3221  H2  WAT X 866      26.901  46.729  34.959  0.00  0.00           H
ATOM   3222  O   WAT X 867      16.678  45.809   2.460  0.00  0.00           O
ATOM   3223  H1  WAT X 867      16.911  46.164   3.318  0.00  0.00           H
ATOM   3224  H2  WAT X 867      17.391  45.206   2.249  0.00  0.00           H
ATOM   3225  O   WAT X 868      26.032   5.953  48.015  0.00  0.00           O
ATOM   3226  H1  WAT X 868      25.275   5.642  47.519  0.00  0.00           H
ATOM   3227  H2  WAT X 868      26.490   6.538  47.411  0.00  0.00           H
ATOM   3228  O   WAT X 869      39.831  24.108  15.562  0.00  0.00           O
ATOM   3229  H1  WAT X 869      39.409  24.148  14.704  0.00  0.00           H
ATOM   3230  H2  WAT X 869      39.530  24.896  16.015  0.00  0.00           H
ATOM   3231  O   WAT X 870      29.864  39.750  12.820  0.00  0.00           O
ATOM   3232  H1  WAT X 870      29.825  40.000  11.897  0.00  0.00           H
ATOM   3233  H2  WAT X 870      30.564  39.099  12.862  0.00  0.00           H
ATOM   3234  O   WAT X 871      15.294   1.292   6.001  0.00  0.00           O
ATOM   3235  H1  WAT X 871      15.728   1.081   5.174  0.00  0.00           H
ATOM   3236  H2  WAT X 871      15.812   0.838   6.665  0.00  0.00           H
ATOM   3237  O   WAT X 872      29.010  44.040  23.074  0.00  0.00           O
ATOM   3238  H1  WAT X 872      29.626  44.086  22.342  0.00  0.00           H
ATOM   3239  H2  WAT X 872      28.171  43.823  22.667  0.00  0.00           H
ATOM   3240  O   WAT X 873      15.376  47.853   9.215  0.00  0.00           O
ATOM   3241  H1  WAT X 873      15.465  48.534   8.549  0.00  0.00           H
ATOM   3242  H2  WAT X 873      14.446  47.860   9.441  0.00  0.00           H
ATOM   3243  O   WAT X 874      45.807  42.414  33.820  0.00  0.00           O
ATOM   3244  H1  WAT X 874      46.229  43.055  33.248  0.00  0.00           H
ATOM   3245  H2  WAT X 874      44.944  42.787  34.002  0.00  0.00           H
ATOM   3246  O   WAT X 875      22.571   3.047  24.072  0.00  0.00           O
ATOM   3247  H1  WAT X 875      22.496   2.161  24.425  0.00  0.00           H
ATOM   3248  H2  WAT X 875      22.706   3.601  24.840  0.00  0.00           H
ATOM   3249  O   WAT X 876      37.279  49.459  35.464  0.00  0.00           O
ATOM   3250  H1  WAT X 876      36.930  48.910  34.761  0.00  0.00           H
ATOM   3251  H2  WAT X 876      37.850  48.875  35.963  0.00  0.00           H
ATOM   3252  O   WAT X 877      37.041  49.958  18.830  0.00  0.00           O
ATOM   3253  H1  WAT X 877      37.844  49.901  19.348  0.00  0.00           H
ATOM   3254  H2  WAT X 877      36.638  49.094  18.917  0.00  0.00           H
ATOM   3255  O   WAT X 878       3.213  49.004  39.505  0.00  0.00           O
ATOM   3256  H1  WAT X 878       2.860  48.132  39.678  0.00  0.00           H
ATOM   3257  H2  WAT X 878       2.543  49.433  38.972  0.00  0.00           H
ATOM   3258  O   WAT X 879      11.886  32.487  24.486  0.00  0.00           O
ATOM   3259  H1  WAT X 879      12.308  31.671  24.752  0.00  0.00           H
ATOM   3260  H2  WAT X 879      12.413  32.801  23.751  0.00  0.00           H
ATOM   3261  O   WAT X 880      17.116  33.746  36.886  0.00  0.00           O
ATOM   3262  H1  WAT X 880      16.215  33.933  37.150  0.00  0.00           H
ATOM   3263  H2  WAT X 880      17.584  33.615  37.711  0.00  0.00           H
ATOM   3264  O   WAT X 881      22.682  10.753  48.358  0.00  0.00           O
ATOM   3265  H1  WAT X 881      23.572  10.664  48.698  0.00  0.00           H
ATOM   3266  H2  WAT X 881      22.743  10.459  47.449  0.00  0.00           H
ATOM   3267  O   WAT X 882      32.509   3.621  29.998  0.00  0.00           O
ATOM   3268  H1  WAT X 882      31.858   3.514  29.304  0.00  0.00           H
ATOM   3269  H2  WAT X 882      31.996   3.653  30.805  0.00  0.00           H
ATOM   3270  O   WAT X 883      36.372  16.062   0.860  0.00  0.00           O
ATOM   3271  H1  WAT X 883      37.081  16.012   0.218  0.00  0.00           H
ATOM   3272  H2  WAT X 883      36.009  15.176   0.885  0.00  0.00           H
ATOM   3273  O   WAT X 884      43.145  25.056  16.868  0.00  0.00           O
ATOM   3274  H1  WAT X 884      43.097  24.662  15.997  0.00  0.00           H
ATOM   3275  H2  WAT X 884      43.352  25.976  16.704  0.00  0.00           H
ATOM   3276  O   WAT X 885      20.483   0.369  20.153  0.00  0.00           O
ATOM   3277  H1  WAT X 885      19.701  -0.150  20.343  0.00  0.00           H
ATOM   3278  H2  WAT X 885      20.250   1.259  20.419  0.00  0.00           H
ATOM   3279  O   WAT X 886      40.355  42.242  31.187  0.00  0.00           O
ATOM   3280  H1  WAT X 886      40.013  41.491  30.701  0.00  0.00           H
ATOM   3281  H2  WAT X 886      39.843  42.986  30.869  0.00  0.00           H
ATOM   3282  O   WAT X 887      28.435  14.711   3.138  0.00  0.00           O
ATOM   3283  H1  WAT X 887      29.048  15.065   2.494  0.00  0.00           H
ATOM   3284  H2  WAT X 887      28.918  14.004   3.565  0.00  0.00           H
ATOM   3285  O   WAT X 888      19.593  30.273   7.357  0.00  0.00           O
ATOM   3286  H1  WAT X 888      20.030  29.821   8.078  0.00  0.00           H
ATOM   3287  H2  WAT X 888      20.085  31.088   7.252  0.00  0.00           H
ATOM   3288  O   WAT X 889      34.106  34.051  15.196  0.00  0.00           O
ATOM   3289  H1  WAT X 889      34.037  33.174  15.572  0.00  0.00           H
ATOM   3290  H2  WAT X 889      34.534  33.916  14.350  0.00  0.00           H
ATOM   3291  O   WAT X 890       5.907  32.050  25.593  0.00  0.00           O
ATOM   3292  H1  WAT X 890       5.255  31.704  26.202  0.00  0.00           H
ATOM   3293  H2  WAT X 890       5.643  32.959  25.451  0.00  0.00           H
ATOM   3294  O   WAT X 891      39.376  27.703  47.673  0.00  0.00           O
ATOM   3295  H1  WAT X 891      39.627  28.531  48.082  0.00  0.00           H
ATOM   3296  H2  WAT X 891      38.419  27.708  47.687  0.00  0.00           H
ATOM   3297  O   WAT X 892      22.358  37.908  30.557  0.00  0.00           O
ATOM   3298  H1  WAT X 892      22.447  37.796  29.610  0.00  0.00           H
ATOM   3299  H2  WAT X 892      22.313  38.856  30.683  0.00  0.00           H
ATOM   3300  O   WAT X 893      28.846   9.900  39.270  0.00  0.00           O
ATOM   3301  H1  WAT X 893      27.939   9.977  38.974  0.00  0.00           H
ATOM   3302  H2  WAT X 893      29.353   9.800  38.464  0.00  0.00           H
ATOM   3303  O   WAT X 894       8.289  46.887  32.295  0.00  0.00           O
ATOM   3304  H1  WAT X 894       8.213  46.782  31.347  0.00  0.00           H
ATOM   3305  H2  WAT X 894       9.064  47.436  32.415  0.00  0.00           H
ATOM   3306  O   WAT X 895      13.227  17.455  27.906  0.00  0.00           O
ATOM   3307  H1  WAT X 895      13.808  16.702  27.796  0.00  0.00           H
ATOM   3308  H2  WAT X 895      13.508  18.075  27.233  0.00  0.00           H
ATOM   3309  O   WAT X 896       2.716   6.687  30.315  0.00  0.00           O
ATOM   3310  H1  WAT X 896       2.367   6.517  31.190  0.00  0.00           H
ATOM   3311  H2  WAT X 896       3.486   7.235  30.467  0.00  0.00           H
ATOM   3312  O   WAT X 897      29.348  31.121  10.562  0.00  0.00           O
ATOM   3313  H1  WAT X 897      29.833  31.931  10.400  0.00  0.00           H
ATOM   3314  H2  WAT X 897      29.566  30.888  11.464  0.00  0.00           H
ATOM   3315  O   WAT X 898      44.199  39.519  18.386  0.00  0.00           O
ATOM   3316  H1  WAT X 898      44.164  38.569  18.495  0.00  0.00           H
ATOM   3317  H2  WAT X 898      43.868  39.868  19.213  0.00  0.00           H
ATOM   3318  O   WAT X 899       4.244  31.655   8.225  0.00  0.00           O
ATOM   3319  H1  WAT X 899       3.821  32.466   8.507  0.00  0.00           H
ATOM   3320  H2  WAT X 899       3.665  30.961   8.539  0.00  0.00           H
ATOM   3321  O   WAT X 900      31.545  21.520  37.268  0.00  0.00           O
ATOM   3322  H1  WAT X 900      32.396  21.142  37.044  0.00  0.00           H
ATOM   3323  H2  WAT X 900      31.266  21.971  36.471  0.00  0.00           H
ATOM   3324  O   WAT X 901       2.188   1.215   8.476  0.00  0.00           O
ATOM   3325  H1  WAT X 901       2.072   2.144   8.677  0.00  0.00           H
ATOM   3326  H2  WAT X 901       2.881   0.926   9.071  0.00  0.00           H
ATOM   3327  O   WAT X 902      39.274   1.676  45.471  0.00  0.00           O
ATOM   3328  H1  WAT X 902      39.870   1.277  44.836  0.00  0.00           H
ATOM   3329  H2  WAT X 902      38.487   1.133  45.434  0.00  0.00           H
ATOM   3330  O   WAT X 903      24.170  33.292  47.641  0.00  0.00           O
ATOM   3331  H1  WAT X 903      23.996  33.993  48.268  0.00  0.00           H
ATOM   3332  H2  WAT X 903      25.034  33.499  47.284  0.00  0.00           H
ATOM   3333  O   WAT X 904       0.419  24.366  28.093  0.00  0.00           O
ATOM   3334  H1  WAT X 904      -0.308  23.800  27.833  0.00  0.00           H
ATOM   3335  H2  WAT X 904       0.808  23.923  28.847  0.00  0.00           H
ATOM   3336  O   WAT X 905      47.458  17.608  27.877  0.00  0.00           O
ATOM   3337  H1  WAT X 905      47.411  18.564  27.898  0.00  0.00           H
ATOM   3338  H2  WAT X 905      46.701  17.319  28.385  0.00  0.00           H
ATOM   3339  O   WAT X 906       7.383  18.687  11.527  0.00  0.00           O
ATOM   3340  H1  WAT X 906       6.743  19.394  11.609  0.00  0.00           H
ATOM   3341  H2  WAT X 906       8.221  19.135  11.416  0.00  0.00           H
ATOM   3342  O   WAT X 907      15.619  39.185  30.176  0.00  0.00           O
ATOM   3343  H1  WAT X 907      16.363  39.558  29.703  0.00  0.00           H
ATOM   3344  H2  WAT X 907      15.632  38.256  29.948  0.00  0.00           H
ATOM   3345  O   WAT X 908      29.415   0.449   5.167  0.00  0.00           O
ATOM   3346  H1  WAT X 908      30.188   0.696   5.674  0.00  0.00           H
ATOM   3347  H2  WAT X 908      29.764  -0.040   4.421  0.00  0.00           H
ATOM   3348  O   WAT X 909      21.573   4.788  41.246  0.00  0.00           O
ATOM   3349  H1  WAT X 909      20.970   4.542  41.946  0.00  0.00           H
ATOM   3350  H2  WAT X 909      22.363   4.275  41.418  0.00  0.00           H
ATOM   3351  O   WAT X 910       1.799  52.962  21.580  0.00  0.00           O
ATOM   3352  H1  WAT X 910       2.093  52.443  22.328  0.00  0.00           H
ATOM   3353  H2  WAT X 910       2.027  53.863  21.809  0.00  0.00           H
ATOM   3354  O   WAT X 911      45.722  17.699  46.169  0.00  0.00           O
ATOM   3355  H1  WAT X 911      45.710  18.431  46.786  0.00  0.00           H
ATOM   3356  H2  WAT X 911      44.851  17.311  46.241  0.00  0.00           H
ATOM   3357  O   WAT X 912       6.496  41.324  18.211  0.00  0.00           O
ATOM   3358  H1  WAT X 912       6.475  40.786  19.003  0.00  0.00           H
ATOM   3359  H2  WAT X 912       7.177  41.975  18.382  0.00  0.00           H
ATOM   3360  O   WAT X 913      41.620   3.492  11.127  0.00  0.00           O
ATOM   3361  H1  WAT X 913      42.339   2.979  11.497  0.00  0.00           H
ATOM   3362  H2  WAT X 913      41.980   4.373  11.031  0.00  0.00           H
ATOM   3363  O   WAT X 914       3.703  54.291  10.293  0.00  0.00           O
ATOM   3364  H1  WAT X 914       3.271  53.538  10.697  0.00  0.00           H
ATOM   3365  H2  WAT X 914       4.497  54.418  10.813  0.00  0.00           H
ATOM   3366  O   WAT X 915      28.650  48.504  16.910  0.00  0.00           O
ATOM   3367  H1  WAT X 915      28.197  49.340  17.024  0.00  0.00           H
ATOM   3368  H2  WAT X 915      29.538  48.748  16.649  0.00  0.00           H
ATOM   3369  O   WAT X 916      23.459  43.256  11.995  0.00  0.00           O
ATOM   3370  H1  WAT X 916      23.946  43.953  12.434  0.00  0.00           H
ATOM   3371  H2  WAT X 916      24.116  42.801  11.468  0.00  0.00           H
ATOM   3372  O   WAT X 917      35.697  44.716  31.859  0.00  0.00           O
ATOM   3373  H1  WAT X 917      35.025  44.364  32.443  0.00  0.00           H
ATOM   3374  H2  WAT X 917      35.206  45.126  31.147  0.00  0.00           H
ATOM   3375  O   WAT X 918      18.327  51.249  21.939  0.00  0.00           O
ATOM   3376  H1  WAT X 918      18.937  51.024  22.642  0.00  0.00           H
ATOM   3377  H2  WAT X 918      17.723  50.507  21.900  0.00  0.00           H
ATOM   3378  O   WAT X 919      19.818  21.679  46.234  0.00  0.00           O
ATOM   3379  H1  WAT X 919      20.160  22.413  46.745  0.00  0.00           H
ATOM   3380  H2  WAT X 919      19.580  22.064  45.391  0.00  0.00           H
ATOM   3381  O   WAT X 920      42.702  12.206  47.790  0.00  0.00           O
ATOM   3382  H1  WAT X 920      43.255  12.918  48.112  0.00  0.00           H
ATOM   3383  H2  WAT X 920      42.869  11.482  48.393  0.00  0.00           H
ATOM   3384  O   WAT X 921      19.137  44.901  29.191  0.00  0.00           O
ATOM   3385  H1  WAT X 921      18.302  44.433  29.174  0.00  0.00           H
ATOM   3386  H2  WAT X 921      19.248  45.160  30.106  0.00  0.00           H
ATOM   3387  O   WAT X 922      11.582  46.946  35.895  0.00  0.00           O
ATOM   3388  H1  WAT X 922      11.561  46.630  34.991  0.00  0.00           H
ATOM   3389  H2  WAT X 922      12.357  47.506  35.935  0.00  0.00           H
ATOM   3390  O   WAT X 923       1.980  33.257  45.264  0.00  0.00           O
ATOM   3391  H1  WAT X 923       2.431  32.620  44.710  0.00  0.00           H
ATOM   3392  H2  WAT X 923       1.330  32.741  45.741  0.00  0.00           H
ATOM   3393  O   WAT X 924      34.774  40.069  45.428  0.00  0.00           O
ATOM   3394  H1  WAT X 924      35.662  40.203  45.099  0.00  0.00           H
ATOM   3395  H2  WAT X 924      34.693  40.683  46.158  0.00  0.00           H
ATOM   3396  O   WAT X 925      26.363  18.788  42.155  0.00  0.00           O
ATOM   3397  H1  WAT X 925      25.763  18.315  41.579  0.00  0.00           H
ATOM   3398  H2  WAT X 925      25.888  18.867  42.983  0.00  0.00           H
ATOM   3399  O   WAT X 926      41.749  47.060  27.905  0.00  0.00           O
ATOM   3400  H1  WAT X 926      41.326  47.680  27.312  0.00  0.00           H
ATOM   3401  H2  WAT X 926      41.598  47.423  28.778  0.00  0.00           H
ATOM   3402  O   WAT X 927      11.800  30.550  47.054  0.00  0.00           O
ATOM   3403  H1  WAT X 927      12.173  30.003  46.363  0.00  0.00           H
ATOM   3404  H2  WAT X 927      12.296  30.315  47.839  0.00  0.00           H
ATOM   3405  O   WAT X 928      39.345  32.415  42.570  0.00  0.00           O
ATOM   3406  H1  WAT X 928      38.467  32.746  42.383  0.00  0.00           H
ATOM   3407  H2  WAT X 928      39.893  33.199  42.610  0.00  0.00           H
ATOM   3408  O   WAT X 929      11.485   8.399  25.693  0.00  0.00           O
ATOM   3409  H1  WAT X 929      11.137   8.687  24.849  0.00  0.00           H
ATOM   3410  H2  WAT X 929      11.890   7.552  25.509  0.00  0.00           H
ATOM   3411  O   WAT X 930       5.853   1.769  17.285  0.00  0.00           O
ATOM   3412  H1  WAT X 930       5.956   1.406  18.165  0.00  0.00           H
ATOM   3413  H2  WAT X 930       6.299   2.616  17.322  0.00  0.00           H
ATOM   3414  O   WAT X 931      11.875   3.272  25.583  0.00  0.00           O
ATOM   3415  H1  WAT X 931      11.587   2.965  26.442  0.00  0.00           H
ATOM   3416  H2  WAT X 931      11.411   2.712  24.960  0.00  0.00           H
ATOM   3417  O   WAT X 932       5.327  54.218  19.606  0.00  0.00           O
ATOM   3418  H1  WAT X 932       4.981  53.333  19.489  0.00  0.00           H
ATOM   3419  H2  WAT X 932       4.627  54.691  20.056  0.00  0.00           H
ATOM   3420  O   WAT X 933      24.081  31.232   1.154  0.00  0.00           O
ATOM   3421  H1  WAT X 933      23.587  30.554   0.693  0.00  0.00           H
ATOM   3422  H2  WAT X 933      24.184  31.933   0.511  0.00  0.00           H
ATOM   3423  O   WAT X 934      20.539  40.131  17.582  0.00  0.00           O
ATOM   3424  H1  WAT X 934      19.744  39.610  17.466  0.00  0.00           H
ATOM   3425  H2  WAT X 934      20.600  40.657  16.785  0.00  0.00           H
ATOM   3426  O   WAT X 935      11.380  15.331  13.672  0.00  0.00           O
ATOM   3427  H1  WAT X 935      10.437  15.293  13.831  0.00  0.00           H
ATOM   3428  H2  WAT X 935      11.501  14.876  12.839  0.00  0.00           H
ATOM   3429  O   WAT X 936      37.858  24.600   8.245  0.00  0.00           O
ATOM   3430  H1  WAT X 936      38.514  24.100   7.760  0.00  0.00           H
ATOM   3431  H2  WAT X 936      37.226  23.944   8.540  0.00  0.00           H
ATOM   3432  O   WAT X 937       2.544  52.598  35.942  0.00  0.00           O
ATOM   3433  H1  WAT X 937       2.891  51.819  36.376  0.00  0.00           H
ATOM   3434  H2  WAT X 937       3.103  52.714  35.174  0.00  0.00           H
ATOM   3435  O   WAT X 938      42.717  46.203  24.150  0.00  0.00           O
ATOM   3436  H1  WAT X 938      42.920  46.083  25.077  0.00  0.00           H
ATOM   3437  H2  WAT X 938      42.574  45.316  23.819  0.00  0.00           H
ATOM   3438  O   WAT X 939      32.325   7.694   6.596  0.00  0.00           O
ATOM   3439  H1  WAT X 939      31.517   7.299   6.924  0.00  0.00           H
ATOM   3440  H2  WAT X 939      33.016   7.091   6.872  0.00  0.00           H
ATOM   3441  O   WAT X 940      30.755  36.261   8.569  0.00  0.00           O
ATOM   3442  H1  WAT X 940      31.047  35.351   8.509  0.00  0.00           H
ATOM   3443  H2  WAT X 940      31.483  36.718   8.989  0.00  0.00           H
ATOM   3444  O   WAT X 941       1.608  42.087  39.320  0.00  0.00           O
ATOM   3445  H1  WAT X 941       1.942  41.333  39.804  0.00  0.00           H
ATOM   3446  H2  WAT X 941       1.900  41.943  38.420  0.00  0.00           H
ATOM   3447  O   WAT X 942      44.100  14.479  10.433  0.00  0.00           O
ATOM   3448  H1  WAT X 942      44.145  13.605  10.821  0.00  0.00           H
ATOM   3449  H2  WAT X 942      44.320  14.344   9.511  0.00  0.00           H
ATOM   3450  O   WAT X 943      46.778  35.180  25.114  0.00  0.00           O
ATOM   3451  H1  WAT X 943      47.672  35.031  24.805  0.00  0.00           H
ATOM   3452  H2  WAT X 943      46.760  36.106  25.356  0.00  0.00           H
ATOM   3453  O   WAT X 944      46.672  41.365  18.259  0.00  0.00           O
ATOM   3454  H1  WAT X 944      46.546  40.424  18.142  0.00  0.00           H
ATOM   3455  H2  WAT X 944      46.833  41.697  17.376  0.00  0.00           H
ATOM   3456  O   WAT X 945      16.339  48.171  11.712  0.00  0.00           O
ATOM   3457  H1  WAT X 945      15.974  48.485  10.884  0.00  0.00           H
ATOM   3458  H2  WAT X 945      15.812  48.602  12.385  0.00  0.00           H
ATOM   3459  O   WAT X 946      19.912  53.816   4.553  0.00  0.00           O
ATOM   3460  H1  WAT X 946      20.492  54.272   3.943  0.00  0.00           H
ATOM   3461  H2  WAT X 946      19.847  52.928   4.203  0.00  0.00           H
ATOM   3462  O   WAT X 947      19.265  40.293  33.326  0.00  0.00           O
ATOM   3463  H1  WAT X 947      19.664  39.843  32.581  0.00  0.00           H
ATOM   3464  H2  WAT X 947      19.961  40.852  33.670  0.00  0.00           H
ATOM   3465  O   WAT X 948      24.994  39.143  44.373  0.00  0.00           O
ATOM   3466  H1  WAT X 948      25.070  38.344  44.894  0.00  0.00           H
ATOM   3467  H2  WAT X 948      24.188  39.026  43.871  0.00  0.00           H
ATOM   3468  O   WAT X 949      30.478  53.004  24.597  0.00  0.00           O
ATOM   3469  H1  WAT X 949      29.736  53.006  25.203  0.00  0.00           H
ATOM   3470  H2  WAT X 949      30.276  52.306  23.974  0.00  0.00           H
ATOM   3471  O   WAT X 950      15.987  35.166  -0.036  0.00  0.00           O
ATOM   3472  H1  WAT X 950      15.643  34.282  -0.165  0.00  0.00           H
ATOM   3473  H2  WAT X 950      16.342  35.158   0.853  0.00  0.00           H
ATOM   3474  O   WAT X 951      16.461  38.033  24.320  0.00  0.00           O
ATOM   3475  H1  WAT X 951      16.062  37.633  25.093  0.00  0.00           H
ATOM   3476  H2  WAT X 951      17.403  37.936  24.460  0.00  0.00           H
ATOM   3477  O   WAT X 952      48.046  27.670  17.458  0.00  0.00           O
ATOM   3478  H1  WAT X 952      48.936  27.467  17.744  0.00  0.00           H
ATOM   3479  H2  WAT X 952      48.029  27.423  16.533  0.00  0.00           H
ATOM   3480  O   WAT X 953      14.335  19.047   6.830  0.00  0.00           O
ATOM   3481  H1  WAT X 953      15.056  18.454   6.616  0.00  0.00           H
ATOM   3482  H2  WAT X 953      13.803  19.074   6.035  0.00  0.00           H
ATOM   3483  O   WAT X 954      12.409  18.589   9.038  0.00  0.00           O
ATOM   3484  H1  WAT X 954      12.195  17.658   9.092  0.00  0.00           H
ATOM   3485  H2  WAT X 954      13.238  18.617   8.561  0.00  0.00           H
ATOM   3486  O   WAT X 955      10.920  13.328  48.027  0.00  0.00           O
ATOM   3487  H1  WAT X 955      11.371  13.040  47.233  0.00  0.00           H
ATOM   3488  H2  WAT X 955      10.274  12.642  48.198  0.00  0.00           H
ATOM   3489  O   WAT X 956      17.673   4.438  14.100  0.00  0.00           O
ATOM   3490  H1  WAT X 956      17.872   4.484  13.165  0.00  0.00           H
ATOM   3491  H2  WAT X 956      16.946   3.818  14.160  0.00  0.00           H
ATOM   3492  O   WAT X 957      40.437   1.109  38.001  0.00  0.00           O
ATOM   3493  H1  WAT X 957      40.867   0.464  38.563  0.00  0.00           H
ATOM   3494  H2  WAT X 957      39.512   0.863  38.017  0.00  0.00           H
ATOM   3495  O   WAT X 958      35.489  16.413  34.593  0.00  0.00           O
ATOM   3496  H1  WAT X 958      35.517  17.324  34.885  0.00  0.00           H
ATOM   3497  H2  WAT X 958      35.092  15.939  35.324  0.00  0.00           H
ATOM   3498  O   WAT X 959      45.116  40.592   9.587  0.00  0.00           O
ATOM   3499  H1  WAT X 959      45.625  39.846   9.268  0.00  0.00           H
ATOM   3500  H2  WAT X 959      44.291  40.542   9.103  0.00  0.00           H
ATOM   3501  O   WAT X 960      26.928  17.837  39.262  0.00  0.00           O
ATOM   3502  H1  WAT X 960      26.461  17.022  39.442  0.00  0.00           H
ATOM   3503  H2  WAT X 960      27.497  17.629  38.521  0.00  0.00           H
ATOM   3504  O   WAT X 961      14.837   7.902  48.290  0.00  0.00           O
ATOM   3505  H1  WAT X 961      14.259   7.342  47.771  0.00  0.00           H
ATOM   3506  H2  WAT X 961      14.303   8.666  48.503  0.00  0.00           H
ATOM   3507  O   WAT X 962      26.277  36.095  21.784  0.00  0.00           O
ATOM   3508  H1  WAT X 962      25.975  35.914  20.894  0.00  0.00           H
ATOM   3509  H2  WAT X 962      26.954  35.438  21.946  0.00  0.00           H
ATOM   3510  O   WAT X 963      32.859  48.980   7.963  0.00  0.00           O
ATOM   3511  H1  WAT X 963      33.691  48.564   8.187  0.00  0.00           H
ATOM   3512  H2  WAT X 963      33.075  49.906   7.857  0.00  0.00           H
ATOM   3513  O   WAT X 964      18.737  14.551  37.308  0.00  0.00           O
ATOM   3514  H1  WAT X 964      18.533  13.690  37.674  0.00  0.00           H
ATOM   3515  H2  WAT X 964      17.883  14.948  37.138  0.00  0.00           H
ATOM   3516  O   WAT X 965       7.614  25.747  39.155  0.00  0.00           O
ATOM   3517  H1  WAT X 965       7.075  24.973  39.318  0.00  0.00           H
ATOM   3518  H2  WAT X 965       6.986  26.429  38.917  0.00  0.00           H
ATOM   3519  O   WAT X 966       4.429   4.046   7.875  0.00  0.00           O
ATOM   3520  H1  WAT X 966       5.326   4.323   8.064  0.00  0.00           H
ATOM   3521  H2  WAT X 966       3.997   4.837   7.552  0.00  0.00           H
ATOM   3522  O   WAT X 967      35.691  29.847  24.480  0.00  0.00           O
ATOM   3523  H1  WAT X 967      35.553  28.900  24.492  0.00  0.00           H
ATOM   3524  H2  WAT X 967      35.289  30.158  25.291  0.00  0.00           H
ATOM   3525  O   WAT X 968      45.046  14.883  36.572  0.00  0.00           O
ATOM   3526  H1  WAT X 968      44.386  14.214  36.755  0.00  0.00           H
ATOM   3527  H2  WAT X 968      45.144  15.354  37.400  0.00  0.00           H
ATOM   3528  O   WAT X 969      20.412   7.963  16.935  0.00  0.00           O
ATOM   3529  H1  WAT X 969      20.356   7.300  17.623  0.00  0.00           H
ATOM   3530  H2  WAT X 969      20.593   8.779  17.402  0.00  0.00           H
ATOM   3531  O   WAT X 970       7.000   0.489  28.583  0.00  0.00           O
ATOM   3532  H1  WAT X 970       7.068   0.188  27.677  0.00  0.00           H
ATOM   3533  H2  WAT X 970       6.617   1.363  28.517  0.00  0.00           H
ATOM   3534  O   WAT X 971       1.607   3.030  23.838  0.00  0.00           O
ATOM   3535  H1  WAT X 971       2.229   2.776  24.520  0.00  0.00           H
ATOM   3536  H2  WAT X 971       2.029   3.763  23.390  0.00  0.00           H
ATOM   3537  O   WAT X 972      21.464   4.814  44.490  0.00  0.00           O
ATOM   3538  H1  WAT X 972      21.826   4.825  45.376  0.00  0.00           H
ATOM   3539  H2  WAT X 972      21.910   4.086  44.058  0.00  0.00           H
ATOM   3540  O   WAT X 973      14.970  11.915  15.889  0.00  0.00           O
ATOM   3541  H1  WAT X 973      14.153  11.439  15.740  0.00  0.00           H
ATOM   3542  H2  WAT X 973      14.701  12.720  16.331  0.00  0.00           H
ATOM   3543  O   WAT X 974      31.589  38.542  22.662  0.00  0.00           O
ATOM   3544  H1  WAT X 974      32.405  38.210  23.036  0.00  0.00           H
ATOM   3545  H2  WAT X 974      30.903  38.162  23.211  0.00  0.00           H
ATOM   3546  O   WAT X 975      10.269   4.920  30.162  0.00  0.00           O
ATOM   3547  H1  WAT X 975      11.051   5.343  29.807  0.00  0.00           H
ATOM   3548  H2  WAT X 975      10.604   4.165  30.645  0.00  0.00           H
ATOM   3549  O   WAT X 976      42.005  35.648  10.505  0.00  0.00           O
ATOM   3550  H1  WAT X 976      41.967  34.693  10.558  0.00  0.00           H
ATOM   3551  H2  WAT X 976      42.200  35.930  11.399  0.00  0.00           H
ATOM   3552  O   WAT X 977      34.654  12.775  30.565  0.00  0.00           O
ATOM   3553  H1  WAT X 977      34.290  11.947  30.251  0.00  0.00           H
ATOM   3554  H2  WAT X 977      35.280  12.520  31.243  0.00  0.00           H
ATOM   3555  O   WAT X 978      14.937  32.262  47.690  0.00  0.00           O
ATOM   3556  H1  WAT X 978      15.611  32.190  48.365  0.00  0.00           H
ATOM   3557  H2  WAT X 978      14.316  31.563  47.896  0.00  0.00           H
ATOM   3558  O   WAT X 979      25.990  26.223   0.800  0.00  0.00           O
ATOM   3559  H1  WAT X 979      26.227  25.298   0.868  0.00  0.00           H
ATOM   3560  H2  WAT X 979      25.309  26.247   0.127  0.00  0.00           H
ATOM   3561  O   WAT X 980      46.682  35.868  18.267  0.00  0.00           O
ATOM   3562  H1  WAT X 980      45.936  36.190  18.773  0.00  0.00           H
ATOM   3563  H2  WAT X 980      47.126  36.661  17.965  0.00  0.00           H
ATOM   3564  O   WAT X 981      30.839  22.019  30.109  0.00  0.00           O
ATOM   3565  H1  WAT X 981      30.959  21.422  30.848  0.00  0.00           H
ATOM   3566  H2  WAT X 981      31.340  21.622  29.397  0.00  0.00           H
ATOM   3567  O   WAT X 982      35.104  28.564  12.653  0.00  0.00           O
ATOM   3568  H1  WAT X 982      34.828  29.480  12.689  0.00  0.00           H
ATOM   3569  H2  WAT X 982      35.413  28.442  11.755  0.00  0.00           H
ATOM   3570  O   WAT X 983      39.637  46.604  47.099  0.00  0.00           O
ATOM   3571  H1  WAT X 983      38.763  46.648  47.488  0.00  0.00           H
ATOM   3572  H2  WAT X 983      40.157  46.112  47.735  0.00  0.00           H
ATOM   3573  O   WAT X 984       5.284  18.887  22.913  0.00  0.00           O
ATOM   3574  H1  WAT X 984       5.688  18.467  23.672  0.00  0.00           H
ATOM   3575  H2  WAT X 984       4.989  19.737  23.239  0.00  0.00           H
ATOM   3576  O   WAT X 985      14.431  49.787  16.376  0.00  0.00           O
ATOM   3577  H1  WAT X 985      14.112  50.640  16.083  0.00  0.00           H
ATOM   3578  H2  WAT X 985      14.911  49.974  17.183  0.00  0.00           H
ATOM   3579  O   WAT X 986       9.541  21.749  34.666  0.00  0.00           O
ATOM   3580  H1  WAT X 986       8.924  21.107  34.313  0.00  0.00           H
ATOM   3581  H2  WAT X 986       9.038  22.224  35.328  0.00  0.00           H
ATOM   3582  O   WAT X 987      21.623   3.435  31.785  0.00  0.00           O
ATOM   3583  H1  WAT X 987      21.528   2.534  31.475  0.00  0.00           H
ATOM   3584  H2  WAT X 987      21.143   3.960  31.145  0.00  0.00           H
ATOM   3585  O   WAT X 988      30.615  37.766  39.393  0.00  0.00           O
ATOM   3586  H1  WAT X 988      30.019  37.943  40.121  0.00  0.00           H
ATOM   3587  H2  WAT X 988      31.438  38.180  39.651  0.00  0.00           H
ATOM   3588  O   WAT X 989      28.648  35.161  28.451  0.00  0.00           O
ATOM   3589  H1  WAT X 989      28.346  35.995  28.808  0.00  0.00           H
ATOM   3590  H2  WAT X 989      27.858  34.749  28.100  0.00  0.00           H
ATOM   3591  O   WAT X 990      17.989  42.513  33.680  0.00  0.00           O
ATOM   3592  H1  WAT X 990      17.521  42.415  34.509  0.00  0.00           H
ATOM   3593  H2  WAT X 990      18.356  41.646  33.508  0.00  0.00           H
ATOM   3594  O   WAT X 991       7.682   2.385  45.189  0.00  0.00           O
ATOM   3595  H1  WAT X 991       7.249   3.223  45.027  0.00  0.00           H
ATOM   3596  H2  WAT X 991       7.476   2.183  46.102  0.00  0.00           H
ATOM   3597  O   WAT X 992      19.933   1.804  28.668  0.00  0.00           O
ATOM   3598  H1  WAT X 992      19.576   2.626  29.003  0.00  0.00           H
ATOM   3599  H2  WAT X 992      19.538   1.129  29.221  0.00  0.00           H
ATOM   3600  O   WAT X 993      35.444  39.475  19.050  0.00  0.00           O
ATOM   3601  H1  WAT X 993      34.623  39.078  19.341  0.00  0.00           H
ATOM   3602  H2  WAT X 993      36.030  38.733  18.903  0.00  0.00           H
ATOM   3603  O   WAT X 994      25.778  54.208  38.869  0.00  0.00           O
ATOM   3604  H1  WAT X 994      25.893  53.491  39.492  0.00  0.00           H
ATOM   3605  H2  WAT X 994      25.208  54.830  39.322  0.00  0.00           H
ATOM   3606  O   WAT X 995      12.571  45.458  33.237  0.00  0.00           O
ATOM   3607  H1  WAT X 995      12.652  45.248  32.307  0.00  0.00           H
ATOM   3608  H2  WAT X 995      13.448  45.742  33.495  0.00  0.00           H
ATOM   3609  O   WAT X 996      26.817  50.224   5.095  0.00  0.00           O
ATOM   3610  H1  WAT X 996      27.583  50.716   5.388  0.00  0.00           H
ATOM   3611  H2  WAT X 996      27.061  49.306   5.216  0.00  0.00           H
ATOM   3612  O   WAT X 997      30.860  29.467  35.923  0.00  0.00           O
ATOM   3613  H1  WAT X 997      31.523  29.115  36.518  0.00  0.00           H
ATOM   3614  H2  WAT X 997      30.723  30.366  36.223  0.00  0.00           H
ATOM   3615  O   WAT X 998      -0.172  50.566  22.919  0.00  0.00           O
ATOM   3616  H1  WAT X 998       0.514  51.155  23.234  0.00  0.00           H
ATOM   3617  H2  WAT X 998       0.234  50.091  22.194  0.00  0.00           H
ATOM   3618  O   WAT X 999      39.583  33.216  35.998  0.00  0.00           O
ATOM   3619  H1  WAT X 999      38.697  33.461  35.730  0.00  0.00           H
ATOM   3620  H2  WAT X 999      39.852  33.911  36.600  0.00  0.00           H
ATOM   3621  O   WAT X1000      14.158  22.823  43.251  0.00  0.00           O
ATOM   3622  H1  WAT X1000      14.425  23.345  44.007  0.00  0.00           H
ATOM   3623  H2  WAT X1000      14.397  21.925  43.483  0.00  0.00           H
ATOM   3624  O   WAT X1001      46.829  21.813   1.231  0.00  0.00           O
ATOM   3625  H1  WAT X1001      47.709  22.190   1.239  0.00  0.00           H
ATOM   3626  H2  WAT X1001      46.412  22.196   0.460  0.00  0.00           H
ATOM   3627  O   WAT X1002       7.070   3.143  38.028  0.00  0.00           O
ATOM   3628  H1  WAT X1002       6.497   3.342  38.768  0.00  0.00           H
ATOM   3629  H2  WAT X1002       6.815   3.769  37.351  0.00  0.00           H
ATOM   3630  O   WAT X1003      35.273   3.785   1.009  0.00  0.00           O
ATOM   3631  H1  WAT X1003      34.994   3.487   1.875  0.00  0.00           H
ATOM   3632  H2  WAT X1003      36.227   3.715   1.028  0.00  0.00           H
ATOM   3633  O   WAT X1004      27.435   8.984  20.079  0.00  0.00           O
ATOM   3634  H1  WAT X1004      27.601   9.423  20.913  0.00  0.00           H
ATOM   3635  H2  WAT X1004      27.472   8.050  20.288  0.00  0.00           H
ATOM   3636  O   WAT X1005       0.241  27.014  29.551  0.00  0.00           O
ATOM   3637  H1  WAT X1005       0.023  26.153  29.194  0.00  0.00           H
ATOM   3638  H2  WAT X1005       1.190  26.990  29.673  0.00  0.00           H
ATOM   3639  O   WAT X1006      36.611  26.369  42.696  0.00  0.00           O
ATOM   3640  H1  WAT X1006      35.880  26.967  42.542  0.00  0.00           H
ATOM   3641  H2  WAT X1006      36.238  25.496  42.571  0.00  0.00           H
ATOM   3642  O   WAT X1007      25.093  14.437   4.213  0.00  0.00           O
ATOM   3643  H1  WAT X1007      24.166  14.674   4.208  0.00  0.00           H
ATOM   3644  H2  WAT X1007      25.555  15.275   4.228  0.00  0.00           H
ATOM   3645  O   WAT X1008      42.955  13.539  34.786  0.00  0.00           O
ATOM   3646  H1  WAT X1008      42.843  14.468  34.585  0.00  0.00           H
ATOM   3647  H2  WAT X1008      43.671  13.256  34.218  0.00  0.00           H
ATOM   3648  O   WAT X1009      43.804   2.473   0.887  0.00  0.00           O
ATOM   3649  H1  WAT X1009      43.177   3.037   1.340  0.00  0.00           H
ATOM   3650  H2  WAT X1009      44.447   2.243   1.558  0.00  0.00           H
ATOM   3651  O   WAT X1010       1.891  48.062  47.743  0.00  0.00           O
ATOM   3652  H1  WAT X1010       1.227  47.377  47.668  0.00  0.00           H
ATOM   3653  H2  WAT X1010       2.160  48.234  46.840  0.00  0.00           H
ATOM   3654  O   WAT X1011      27.050  26.181  28.129  0.00  0.00           O
ATOM   3655  H1  WAT X1011      27.198  27.056  27.772  0.00  0.00           H
ATOM   3656  H2  WAT X1011      27.705  25.632  27.698  0.00  0.00           H
ATOM   3657  O   WAT X1012      44.349   0.720   9.412  0.00  0.00           O
ATOM   3658  H1  WAT X1012      44.045   1.626   9.456  0.00  0.00           H
ATOM   3659  H2  WAT X1012      43.588   0.199   9.668  0.00  0.00           H
ATOM   3660  O   WAT X1013      12.169  21.576  34.332  0.00  0.00           O
ATOM   3661  H1  WAT X1013      12.427  20.683  34.562  0.00  0.00           H
ATOM   3662  H2  WAT X1013      11.232  21.611  34.521  0.00  0.00           H
ATOM   3663  O   WAT X1014      35.908  32.661  19.220  0.00  0.00           O
ATOM   3664  H1  WAT X1014      35.097  32.898  18.772  0.00  0.00           H
ATOM   3665  H2  WAT X1014      36.085  33.400  19.803  0.00  0.00           H
ATOM   3666  O   WAT X1015      11.405  29.661  33.040  0.00  0.00           O
ATOM   3667  H1  WAT X1015      11.968  29.649  33.814  0.00  0.00           H
ATOM   3668  H2  WAT X1015      11.357  30.584  32.792  0.00  0.00           H
ATOM   3669  O   WAT X1016      43.479  49.817   2.803  0.00  0.00           O
ATOM   3670  H1  WAT X1016      44.199  50.448   2.810  0.00  0.00           H
ATOM   3671  H2  WAT X1016      42.779  50.259   2.322  0.00  0.00           H
ATOM   3672  O   WAT X1017      17.921  27.308  25.967  0.00  0.00           O
ATOM   3673  H1  WAT X1017      18.779  27.400  26.381  0.00  0.00           H
ATOM   3674  H2  WAT X1017      17.554  28.191  25.978  0.00  0.00           H
ATOM   3675  O   WAT X1018       0.453  25.887  45.885  0.00  0.00           O
ATOM   3676  H1  WAT X1018       1.314  26.301  45.828  0.00  0.00           H
ATOM   3677  H2  WAT X1018       0.637  24.948  45.880  0.00  0.00           H
ATOM   3678  O   WAT X1019      22.333  47.302   6.711  0.00  0.00           O
ATOM   3679  H1  WAT X1019      23.100  47.519   6.182  0.00  0.00           H
ATOM   3680  H2  WAT X1019      22.566  46.480   7.144  0.00  0.00           H
ATOM   3681  O   WAT X1020      48.032  32.990  31.139  0.00  0.00           O
ATOM   3682  H1  WAT X1020      48.459  32.512  30.428  0.00  0.00           H
ATOM   3683  H2  WAT X1020      48.748  33.242  31.722  0.00  0.00           H
ATOM   3684  O   WAT X1021      41.532  32.960   0.158  0.00  0.00           O
ATOM   3685  H1  WAT X1021      42.479  32.825   0.157  0.00  0.00           H
ATOM   3686  H2  WAT X1021      41.418  33.857  -0.157  0.00  0.00           H
ATOM   3687  O   WAT X1022      40.686   6.475  46.445  0.00  0.00           O
ATOM   3688  H1  WAT X1022      41.045   6.763  47.285  0.00  0.00           H
ATOM   3689  H2  WAT X1022      41.111   5.633  46.279  0.00  0.00           H
ATOM   3690  O   WAT X1023      12.005  40.313  33.829  0.00  0.00           O
ATOM   3691  H1  WAT X1023      11.859  40.528  34.750  0.00  0.00           H
ATOM   3692  H2  WAT X1023      12.928  40.518  33.678  0.00  0.00           H
ATOM   3693  O   WAT X1024      40.866   7.812  23.287  0.00  0.00           O
ATOM   3694  H1  WAT X1024      41.150   6.903  23.196  0.00  0.00           H
ATOM   3695  H2  WAT X1024      40.929   7.991  24.225  0.00  0.00           H
ATOM   3696  O   WAT X1025      38.349  17.680  21.124  0.00  0.00           O
ATOM   3697  H1  WAT X1025      37.999  18.565  21.016  0.00  0.00           H
ATOM   3698  H2  WAT X1025      38.422  17.341  20.232  0.00  0.00           H
ATOM   3699  O   WAT X1026       3.801   8.718  14.385  0.00  0.00           O
ATOM   3700  H1  WAT X1026       3.128   9.167  13.874  0.00  0.00           H
ATOM   3701  H2  WAT X1026       4.622   8.939  13.946  0.00  0.00           H
ATOM   3702  O   WAT X1027      16.761   7.565  46.282  0.00  0.00           O
ATOM   3703  H1  WAT X1027      16.161   7.815  46.984  0.00  0.00           H
ATOM   3704  H2  WAT X1027      17.617   7.879  46.575  0.00  0.00           H
ATOM   3705  O   WAT X1028       0.451  52.692  26.268  0.00  0.00           O
ATOM   3706  H1  WAT X1028       0.064  51.817  26.286  0.00  0.00           H
ATOM   3707  H2  WAT X1028       1.126  52.642  25.591  0.00  0.00           H
ATOM   3708  O   WAT X1029      24.061   5.352  15.101  0.00  0.00           O
ATOM   3709  H1  WAT X1029      23.358   5.929  14.804  0.00  0.00           H
ATOM   3710  H2  WAT X1029      23.988   5.357  16.056  0.00  0.00           H
ATOM   3711  O   WAT X1030      35.231  27.198  19.729  0.00  0.00           O
ATOM   3712  H1  WAT X1030      35.920  26.751  19.237  0.00  0.00           H
ATOM   3713  H2  WAT X1030      35.231  28.090  19.383  0.00  0.00           H
ATOM   3714  O   WAT X1031      17.770  25.508  19.899  0.00  0.00           O
ATOM   3715  H1  WAT X1031      18.401  25.326  19.203  0.00  0.00           H
ATOM   3716  H2  WAT X1031      16.951  25.691  19.438  0.00  0.00           H
ATOM   3717  O   WAT X1032      24.720  46.466  38.719  0.00  0.00           O
ATOM   3718  H1  WAT X1032      25.534  46.419  38.216  0.00  0.00           H
ATOM   3719  H2  WAT X1032      24.890  47.129  39.388  0.00  0.00           H
ATOM   3720  O   WAT X1033       8.221   0.731   2.185  0.00  0.00           O
ATOM   3721  H1  WAT X1033       8.666  -0.077   2.442  0.00  0.00           H
ATOM   3722  H2  WAT X1033       7.620   0.912   2.907  0.00  0.00           H
ATOM   3723  O   WAT X1034      47.737  10.152  25.733  0.00  0.00           O
ATOM   3724  H1  WAT X1034      48.177  10.639  26.429  0.00  0.00           H
ATOM   3725  H2  WAT X1034      46.930   9.833  26.136  0.00  0.00           H
ATOM   3726  O   WAT X1035      43.679  14.314  43.781  0.00  0.00           O
ATOM   3727  H1  WAT X1035      44.531  14.495  44.178  0.00  0.00           H
ATOM   3728  H2  WAT X1035      43.081  14.231  44.524  0.00  0.00           H
ATOM   3729  O   WAT X1036      29.662  40.125   9.968  0.00  0.00           O
ATOM   3730  H1  WAT X1036      29.434  40.994   9.639  0.00  0.00           H
ATOM   3731  H2  WAT X1036      30.574  40.001   9.705  0.00  0.00           H
ATOM   3732  O   WAT X1037      29.962  19.586  24.341  0.00  0.00           O
ATOM   3733  H1  WAT X1037      29.343  18.856  24.362  0.00  0.00           H
ATOM   3734  H2  WAT X1037      30.210  19.717  25.256  0.00  0.00           H
ATOM   3735  O   WAT X1038      36.126  49.041  39.154  0.00  0.00           O
ATOM   3736  H1  WAT X1038      35.253  49.135  38.773  0.00  0.00           H
ATOM   3737  H2  WAT X1038      36.509  48.293  38.696  0.00  0.00           H
ATOM   3738  O   WAT X1039       1.242  20.734  14.393  0.00  0.00           O
ATOM   3739  H1  WAT X1039       1.819  20.070  14.771  0.00  0.00           H
ATOM   3740  H2  WAT X1039       1.837  21.415  14.077  0.00  0.00           H
ATOM   3741  O   WAT X1040      45.420  51.102  39.273  0.00  0.00           O
ATOM   3742  H1  WAT X1040      46.009  51.824  39.050  0.00  0.00           H
ATOM   3743  H2  WAT X1040      45.816  50.701  40.047  0.00  0.00           H
ATOM   3744  O   WAT X1041      12.450  30.108  17.172  0.00  0.00           O
ATOM   3745  H1  WAT X1041      11.698  29.870  17.715  0.00  0.00           H
ATOM   3746  H2  WAT X1041      12.446  29.468  16.461  0.00  0.00           H
ATOM   3747  O   WAT X1042      19.459  46.355  41.923  0.00  0.00           O
ATOM   3748  H1  WAT X1042      19.969  45.772  42.485  0.00  0.00           H
ATOM   3749  H2  WAT X1042      18.825  46.763  42.513  0.00  0.00           H
ATOM   3750  O   WAT X1043      18.402  29.563  15.925  0.00  0.00           O
ATOM   3751  H1  WAT X1043      17.889  29.243  15.183  0.00  0.00           H
ATOM   3752  H2  WAT X1043      17.762  29.999  16.488  0.00  0.00           H
ATOM   3753  O   WAT X1044      13.325   3.324  11.644  0.00  0.00           O
ATOM   3754  H1  WAT X1044      12.948   4.158  11.363  0.00  0.00           H
ATOM   3755  H2  WAT X1044      14.254   3.513  11.776  0.00  0.00           H
ATOM   3756  O   WAT X1045      37.278  41.295   7.212  0.00  0.00           O
ATOM   3757  H1  WAT X1045      37.511  42.200   7.420  0.00  0.00           H
ATOM   3758  H2  WAT X1045      37.989  40.773   7.583  0.00  0.00           H
ATOM   3759  O   WAT X1046      30.703  41.832  28.807  0.00  0.00           O
ATOM   3760  H1  WAT X1046      30.507  40.979  28.420  0.00  0.00           H
ATOM   3761  H2  WAT X1046      30.337  42.465  28.189  0.00  0.00           H
ATOM   3762  O   WAT X1047      10.729  50.542  36.594  0.00  0.00           O
ATOM   3763  H1  WAT X1047      11.622  50.621  36.930  0.00  0.00           H
ATOM   3764  H2  WAT X1047      10.407  49.719  36.961  0.00  0.00           H
ATOM   3765  O   WAT X1048       3.104  12.309  10.759  0.00  0.00           O
ATOM   3766  H1  WAT X1048       3.321  11.440  10.420  0.00  0.00           H
ATOM   3767  H2  WAT X1048       2.568  12.706  10.073  0.00  0.00           H
ATOM   3768  O   WAT X1049      16.825   1.981  40.937  0.00  0.00           O
ATOM   3769  H1  WAT X1049      16.166   1.654  41.549  0.00  0.00           H
ATOM   3770  H2  WAT X1049      17.588   1.422  41.086  0.00  0.00           H
ATOM   3771  O   WAT X1050      28.836  24.401  27.084  0.00  0.00           O
ATOM   3772  H1  WAT X1050      29.489  25.082  26.922  0.00  0.00           H
ATOM   3773  H2  WAT X1050      29.317  23.579  26.981  0.00  0.00           H
ATOM   3774  O   WAT X1051       0.160  38.835  38.012  0.00  0.00           O
ATOM   3775  H1  WAT X1051       0.076  38.989  38.953  0.00  0.00           H
ATOM   3776  H2  WAT X1051       1.103  38.861  37.849  0.00  0.00           H
ATOM   3777  O   WAT X1052      30.895  11.824   4.892  0.00  0.00           O
ATOM   3778  H1  WAT X1052      31.241  12.420   5.555  0.00  0.00           H
ATOM   3779  H2  WAT X1052      29.953  11.798   5.061  0.00  0.00           H
ATOM   3780  O   WAT X1053      44.095  11.577  39.626  0.00  0.00           O
ATOM   3781  H1  WAT X1053      43.593  10.842  39.978  0.00  0.00           H
ATOM   3782  H2  WAT X1053      45.007  11.294  39.684  0.00  0.00           H
ATOM   3783  O   WAT X1054      30.974  37.116  34.860  0.00  0.00           O
ATOM   3784  H1  WAT X1054      31.575  36.371  34.856  0.00  0.00           H
ATOM   3785  H2  WAT X1054      30.624  37.147  33.969  0.00  0.00           H
ATOM   3786  O   WAT X1055      15.501  40.701  46.121  0.00  0.00           O
ATOM   3787  H1  WAT X1055      16.283  40.629  46.668  0.00  0.00           H
ATOM   3788  H2  WAT X1055      15.572  39.973  45.504  0.00  0.00           H
ATOM   3789  O   WAT X1056      38.003   8.762  43.680  0.00  0.00           O
ATOM   3790  H1  WAT X1056      38.397   8.311  42.933  0.00  0.00           H
ATOM   3791  H2  WAT X1056      38.584   9.504  43.846  0.00  0.00           H
ATOM   3792  O   WAT X1057      28.092  51.684  32.400  0.00  0.00           O
ATOM   3793  H1  WAT X1057      28.273  51.726  33.339  0.00  0.00           H
ATOM   3794  H2  WAT X1057      27.394  51.034  32.319  0.00  0.00           H
ATOM   3795  O   WAT X1058       9.925  36.195  37.072  0.00  0.00           O
ATOM   3796  H1  WAT X1058       9.153  36.747  36.943  0.00  0.00           H
ATOM   3797  H2  WAT X1058      10.524  36.455  36.372  0.00  0.00           H
ATOM   3798  O   WAT X1059      20.257  32.892  20.231  0.00  0.00           O
ATOM   3799  H1  WAT X1059      19.626  32.409  19.697  0.00  0.00           H
ATOM   3800  H2  WAT X1059      21.111  32.644  19.876  0.00  0.00           H
ATOM   3801  O   WAT X1060      40.564  20.722  47.477  0.00  0.00           O
ATOM   3802  H1  WAT X1060      39.851  20.097  47.613  0.00  0.00           H
ATOM   3803  H2  WAT X1060      40.123  21.555  47.309  0.00  0.00           H
ATOM   3804  O   WAT X1061      42.995  33.880  19.160  0.00  0.00           O
ATOM   3805  H1  WAT X1061      42.293  33.230  19.165  0.00  0.00           H
ATOM   3806  H2  WAT X1061      43.514  33.678  19.939  0.00  0.00           H
ATOM   3807  O   WAT X1062      45.753  13.296   3.536  0.00  0.00           O
ATOM   3808  H1  WAT X1062      46.412  13.905   3.202  0.00  0.00           H
ATOM   3809  H2  WAT X1062      45.064  13.859   3.889  0.00  0.00           H
ATOM   3810  O   WAT X1063      43.579  24.691  21.560  0.00  0.00           O
ATOM   3811  H1  WAT X1063      44.521  24.858  21.550  0.00  0.00           H
ATOM   3812  H2  WAT X1063      43.207  25.439  22.027  0.00  0.00           H
ATOM   3813  O   WAT X1064      31.221  33.942   4.276  0.00  0.00           O
ATOM   3814  H1  WAT X1064      31.991  34.061   4.832  0.00  0.00           H
ATOM   3815  H2  WAT X1064      31.151  34.760   3.785  0.00  0.00           H
ATOM   3816  O   WAT X1065       4.295  20.791  25.380  0.00  0.00           O
ATOM   3817  H1  WAT X1065       3.515  21.056  24.893  0.00  0.00           H
ATOM   3818  H2  WAT X1065       4.857  21.566  25.372  0.00  0.00           H
ATOM   3819  O   WAT X1066       7.645  17.154  37.894  0.00  0.00           O
ATOM   3820  H1  WAT X1066       7.189  17.944  38.184  0.00  0.00           H
ATOM   3821  H2  WAT X1066       7.936  16.734  38.704  0.00  0.00           H
ATOM   3822  O   WAT X1067      45.953  31.268  32.656  0.00  0.00           O
ATOM   3823  H1  WAT X1067      46.222  30.862  31.832  0.00  0.00           H
ATOM   3824  H2  WAT X1067      46.661  31.877  32.866  0.00  0.00           H
ATOM   3825  O   WAT X1068       6.091   7.085  29.322  0.00  0.00           O
ATOM   3826  H1  WAT X1068       5.811   7.596  28.562  0.00  0.00           H
ATOM   3827  H2  WAT X1068       6.398   7.739  29.950  0.00  0.00           H
ATOM   3828  O   WAT X1069      28.285  14.470  27.249  0.00  0.00           O
ATOM   3829  H1  WAT X1069      28.948  14.002  27.755  0.00  0.00           H
ATOM   3830  H2  WAT X1069      28.466  15.395  27.414  0.00  0.00           H
ATOM   3831  O   WAT X1070      32.699  26.642  10.589  0.00  0.00           O
ATOM   3832  H1  WAT X1070      32.346  25.799  10.307  0.00  0.00           H
ATOM   3833  H2  WAT X1070      33.519  26.733  10.103  0.00  0.00           H
ATOM   3834  O   WAT X1071      15.687  37.078  26.716  0.00  0.00           O
ATOM   3835  H1  WAT X1071      15.885  37.908  27.149  0.00  0.00           H
ATOM   3836  H2  WAT X1071      14.933  36.732  27.193  0.00  0.00           H
ATOM   3837  O   WAT X1072      41.328  20.677  25.732  0.00  0.00           O
ATOM   3838  H1  WAT X1072      41.839  21.234  25.144  0.00  0.00           H
ATOM   3839  H2  WAT X1072      41.450  21.068  26.597  0.00  0.00           H
ATOM   3840  O   WAT X1073      30.088  23.291  11.683  0.00  0.00           O
ATOM   3841  H1  WAT X1073      30.630  22.515  11.829  0.00  0.00           H
ATOM   3842  H2  WAT X1073      30.607  23.837  11.092  0.00  0.00           H
ATOM   3843  O   WAT X1074      47.068   0.668  37.089  0.00  0.00           O
ATOM   3844  H1  WAT X1074      46.263   1.140  36.873  0.00  0.00           H
ATOM   3845  H2  WAT X1074      47.212   0.086  36.343  0.00  0.00           H
ATOM   3846  O   WAT X1075       4.809  28.410  25.142  0.00  0.00           O
ATOM   3847  H1  WAT X1075       4.374  28.014  24.387  0.00  0.00           H
ATOM   3848  H2  WAT X1075       5.421  29.041  24.763  0.00  0.00           H
ATOM   3849  O   WAT X1076       2.538  43.860   9.708  0.00  0.00           O
ATOM   3850  H1  WAT X1076       2.905  44.710   9.467  0.00  0.00           H
ATOM   3851  H2  WAT X1076       1.621  44.044   9.910  0.00  0.00           H
ATOM   3852  O   WAT X1077      18.116  40.987   4.363  0.00  0.00           O
ATOM   3853  H1  WAT X1077      18.766  40.350   4.657  0.00  0.00           H
ATOM   3854  H2  WAT X1077      17.492  40.474   3.850  0.00  0.00           H
ATOM   3855  O   WAT X1078      17.899  50.376  42.879  0.00  0.00           O
ATOM   3856  H1  WAT X1078      16.992  50.096  42.753  0.00  0.00           H
ATOM   3857  H2  WAT X1078      18.288  49.692  43.423  0.00  0.00           H
ATOM   3858  O   WAT X1079      25.590  20.142  45.977  0.00  0.00           O
ATOM   3859  H1  WAT X1079      25.009  20.138  46.739  0.00  0.00           H
ATOM   3860  H2  WAT X1079      26.404  19.750  46.295  0.00  0.00           H
ATOM   3861  O   WAT X1080      23.048  33.888  36.404  0.00  0.00           O
ATOM   3862  H1  WAT X1080      23.676  34.564  36.147  0.00  0.00           H
ATOM   3863  H2  WAT X1080      23.511  33.063  36.258  0.00  0.00           H
ATOM   3864  O   WAT X1081      48.576  33.677   0.128  0.00  0.00           O
ATOM   3865  H1  WAT X1081      48.555  32.902   0.691  0.00  0.00           H
ATOM   3866  H2  WAT X1081      47.656  33.917   0.017  0.00  0.00           H
ATOM   3867  O   WAT X1082       1.356   2.921  18.308  0.00  0.00           O
ATOM   3868  H1  WAT X1082       1.390   1.973  18.180  0.00  0.00           H
ATOM   3869  H2  WAT X1082       0.722   3.045  19.015  0.00  0.00           H
ATOM   3870  O   WAT X1083      39.637  17.998  34.384  0.00  0.00           O
ATOM   3871  H1  WAT X1083      39.052  17.729  35.091  0.00  0.00           H
ATOM   3872  H2  WAT X1083      40.185  17.231  34.220  0.00  0.00           H
ATOM   3873  O   WAT X1084      38.565  13.702  39.780  0.00  0.00           O
ATOM   3874  H1  WAT X1084      38.208  13.410  40.619  0.00  0.00           H
ATOM   3875  H2  WAT X1084      39.342  14.210  40.014  0.00  0.00           H
ATOM   3876  O   WAT X1085       4.589   1.861   5.898  0.00  0.00           O
ATOM   3877  H1  WAT X1085       3.938   2.092   5.236  0.00  0.00           H
ATOM   3878  H2  WAT X1085       4.839   2.698   6.290  0.00  0.00           H
ATOM   3879  O   WAT X1086       2.063  10.812  46.239  0.00  0.00           O
ATOM   3880  H1  WAT X1086       1.985  11.708  46.567  0.00  0.00           H
ATOM   3881  H2  WAT X1086       2.734  10.864  45.558  0.00  0.00           H
ATOM   3882  O   WAT X1087      34.381  23.185  19.123  0.00  0.00           O
ATOM   3883  H1  WAT X1087      34.737  23.143  18.236  0.00  0.00           H
ATOM   3884  H2  WAT X1087      33.560  23.669  19.029  0.00  0.00           H
ATOM   3885  O   WAT X1088      23.720  51.394  26.615  0.00  0.00           O
ATOM   3886  H1  WAT X1088      24.196  50.594  26.836  0.00  0.00           H
ATOM   3887  H2  WAT X1088      24.221  51.780  25.896  0.00  0.00           H
ATOM   3888  O   WAT X1089      28.543  41.200  34.638  0.00  0.00           O
ATOM   3889  H1  WAT X1089      28.237  42.047  34.961  0.00  0.00           H
ATOM   3890  H2  WAT X1089      29.451  41.144  34.937  0.00  0.00           H
ATOM   3891  O   WAT X1090      38.930  17.663  23.858  0.00  0.00           O
ATOM   3892  H1  WAT X1090      38.491  18.507  23.964  0.00  0.00           H
ATOM   3893  H2  WAT X1090      38.847  17.465  22.926  0.00  0.00           H
ATOM   3894  O   WAT X1091      24.155  26.852  19.239  0.00  0.00           O
ATOM   3895  H1  WAT X1091      23.397  26.301  19.047  0.00  0.00           H
ATOM   3896  H2  WAT X1091      24.260  27.397  18.459  0.00  0.00           H
ATOM   3897  O   WAT X1092      32.026  17.290  30.709  0.00  0.00           O
ATOM   3898  H1  WAT X1092      32.427  16.565  31.187  0.00  0.00           H
ATOM   3899  H2  WAT X1092      31.382  17.652  31.318  0.00  0.00           H
ATOM   3900  O   WAT X1093      39.023  43.293  25.618  0.00  0.00           O
ATOM   3901  H1  WAT X1093      38.419  43.416  26.351  0.00  0.00           H
ATOM   3902  H2  WAT X1093      39.462  42.464  25.806  0.00  0.00           H
ATOM   3903  O   WAT X1094      45.131  38.642  28.624  0.00  0.00           O
ATOM   3904  H1  WAT X1094      44.506  39.367  28.622  0.00  0.00           H
ATOM   3905  H2  WAT X1094      44.824  38.063  29.321  0.00  0.00           H
ATOM   3906  O   WAT X1095      43.009  15.757  32.709  0.00  0.00           O
ATOM   3907  H1  WAT X1095      43.409  16.485  33.184  0.00  0.00           H
ATOM   3908  H2  WAT X1095      43.652  15.527  32.038  0.00  0.00           H
ATOM   3909  O   WAT X1096      38.180   6.791  35.309  0.00  0.00           O
ATOM   3910  H1  WAT X1096      38.160   6.071  34.679  0.00  0.00           H
ATOM   3911  H2  WAT X1096      37.418   7.326  35.086  0.00  0.00           H
ATOM   3912  O   WAT X1097       1.506  44.393  36.540  0.00  0.00           O
ATOM   3913  H1  WAT X1097       2.243  43.787  36.462  0.00  0.00           H
ATOM   3914  H2  WAT X1097       0.791  43.858  36.885  0.00  0.00           H
ATOM   3915  O   WAT X1098      14.684  29.219  19.344  0.00  0.00           O
ATOM   3916  H1  WAT X1098      15.035  30.054  19.652  0.00  0.00           H
ATOM   3917  H2  WAT X1098      14.946  29.174  18.425  0.00  0.00           H
ATOM   3918  O   WAT X1099      19.800  52.457  43.353  0.00  0.00           O
ATOM   3919  H1  WAT X1099      20.353  52.229  42.606  0.00  0.00           H
ATOM   3920  H2  WAT X1099      19.218  51.705  43.459  0.00  0.00           H
ATOM   3921  O   WAT X1100      12.108  42.162  47.113  0.00  0.00           O
ATOM   3922  H1  WAT X1100      11.234  42.369  47.443  0.00  0.00           H
ATOM   3923  H2  WAT X1100      12.129  41.205  47.077  0.00  0.00           H
ATOM   3924  O   WAT X1101      25.573   9.045  41.489  0.00  0.00           O
ATOM   3925  H1  WAT X1101      25.357   8.965  42.418  0.00  0.00           H
ATOM   3926  H2  WAT X1101      25.991   8.213  41.267  0.00  0.00           H
ATOM   3927  O   WAT X1102      13.307  48.984  36.761  0.00  0.00           O
ATOM   3928  H1  WAT X1102      13.812  49.567  36.194  0.00  0.00           H
ATOM   3929  H2  WAT X1102      13.855  48.872  37.538  0.00  0.00           H
ATOM   3930  O   WAT X1103      45.184  46.224  25.948  0.00  0.00           O
ATOM   3931  H1  WAT X1103      45.914  46.326  26.558  0.00  0.00           H
ATOM   3932  H2  WAT X1103      44.518  45.752  26.448  0.00  0.00           H
ATOM   3933  O   WAT X1104      48.322  35.783  13.320  0.00  0.00           O
ATOM   3934  H1  WAT X1104      47.400  35.546  13.422  0.00  0.00           H
ATOM   3935  H2  WAT X1104      48.467  36.465  13.975  0.00  0.00           H
ATOM   3936  O   WAT X1105      17.008   1.494  36.591  0.00  0.00           O
ATOM   3937  H1  WAT X1105      17.256   0.669  37.007  0.00  0.00           H
ATOM   3938  H2  WAT X1105      17.242   2.165  37.233  0.00  0.00           H
ATOM   3939  O   WAT X1106      46.390  11.663  14.533  0.00  0.00           O
ATOM   3940  H1  WAT X1106      45.912  11.109  13.916  0.00  0.00           H
ATOM   3941  H2  WAT X1106      45.868  12.463  14.592  0.00  0.00           H
ATOM   3942  O   WAT X1107      42.791  50.189  26.829  0.00  0.00           O
ATOM   3943  H1  WAT X1107      43.020  51.101  27.006  0.00  0.00           H
ATOM   3944  H2  WAT X1107      42.356  50.212  25.976  0.00  0.00           H
ATOM   3945  O   WAT X1108      38.403  47.183  37.276  0.00  0.00           O
ATOM   3946  H1  WAT X1108      37.582  46.708  37.147  0.00  0.00           H
ATOM   3947  H2  WAT X1108      39.073  46.610  36.903  0.00  0.00           H
ATOM   3948  O   WAT X1109      35.073  33.384  22.820  0.00  0.00           O
ATOM   3949  H1  WAT X1109      34.352  33.250  23.435  0.00  0.00           H
ATOM   3950  H2  WAT X1109      35.683  33.955  23.287  0.00  0.00           H
ATOM   3951  O   WAT X1110       4.695  24.119  18.823  0.00  0.00           O
ATOM   3952  H1  WAT X1110       5.041  24.920  19.218  0.00  0.00           H
ATOM   3953  H2  WAT X1110       4.688  23.483  19.539  0.00  0.00           H
ATOM   3954  O   WAT X1111      33.379  48.383  37.951  0.00  0.00           O
ATOM   3955  H1  WAT X1111      33.327  47.767  37.221  0.00  0.00           H
ATOM   3956  H2  WAT X1111      32.739  48.059  38.585  0.00  0.00           H
ATOM   3957  O   WAT X1112      28.116  28.596  26.805  0.00  0.00           O
ATOM   3958  H1  WAT X1112      27.944  28.284  25.917  0.00  0.00           H
ATOM   3959  H2  WAT X1112      28.982  28.999  26.754  0.00  0.00           H
ATOM   3960  O   WAT X1113      26.501  32.348  23.366  0.00  0.00           O
ATOM   3961  H1  WAT X1113      27.276  32.900  23.260  0.00  0.00           H
ATOM   3962  H2  WAT X1113      26.593  31.674  22.693  0.00  0.00           H
ATOM   3963  O   WAT X1114      16.402  50.635  46.452  0.00  0.00           O
ATOM   3964  H1  WAT X1114      15.630  50.977  46.904  0.00  0.00           H
ATOM   3965  H2  WAT X1114      16.286  50.907  45.541  0.00  0.00           H
ATOM   3966  O   WAT X1115      18.447  48.371  44.593  0.00  0.00           O
ATOM   3967  H1  WAT X1115      19.047  48.227  45.324  0.00  0.00           H
ATOM   3968  H2  WAT X1115      17.629  47.957  44.869  0.00  0.00           H
ATOM   3969  O   WAT X1116      29.707  17.150  27.793  0.00  0.00           O
ATOM   3970  H1  WAT X1116      29.482  18.080  27.800  0.00  0.00           H
ATOM   3971  H2  WAT X1116      30.024  16.973  28.679  0.00  0.00           H
ATOM   3972  O   WAT X1117      44.987  40.744  24.861  0.00  0.00           O
ATOM   3973  H1  WAT X1117      45.875  40.742  24.504  0.00  0.00           H
ATOM   3974  H2  WAT X1117      44.940  41.544  25.383  0.00  0.00           H
ATOM   3975  O   WAT X1118      46.048   7.567   5.617  0.00  0.00           O
ATOM   3976  H1  WAT X1118      46.875   7.556   5.134  0.00  0.00           H
ATOM   3977  H2  WAT X1118      45.586   8.336   5.285  0.00  0.00           H
ATOM   3978  O   WAT X1119      21.073   0.423  14.466  0.00  0.00           O
ATOM   3979  H1  WAT X1119      21.426   1.243  14.122  0.00  0.00           H
ATOM   3980  H2  WAT X1119      20.509   0.690  15.191  0.00  0.00           H
ATOM   3981  O   WAT X1120       2.801   3.105   4.481  0.00  0.00           O
ATOM   3982  H1  WAT X1120       2.607   3.901   3.986  0.00  0.00           H
ATOM   3983  H2  WAT X1120       2.035   2.979   5.041  0.00  0.00           H
ATOM   3984  O   WAT X1121      22.961  35.376  13.168  0.00  0.00           O
ATOM   3985  H1  WAT X1121      23.274  35.284  14.068  0.00  0.00           H
ATOM   3986  H2  WAT X1121      23.093  36.301  12.962  0.00  0.00           H
ATOM   3987  O   WAT X1122      36.326  25.168   5.472  0.00  0.00           O
ATOM   3988  H1  WAT X1122      37.136  25.565   5.793  0.00  0.00           H
ATOM   3989  H2  WAT X1122      36.283  24.321   5.915  0.00  0.00           H
ATOM   3990  O   WAT X1123      30.071   4.173  31.768  0.00  0.00           O
ATOM   3991  H1  WAT X1123      29.638   5.021  31.871  0.00  0.00           H
ATOM   3992  H2  WAT X1123      29.355   3.556  31.619  0.00  0.00           H
ATOM   3993  O   WAT X1124      32.252  21.511  34.296  0.00  0.00           O
ATOM   3994  H1  WAT X1124      32.983  22.022  33.948  0.00  0.00           H
ATOM   3995  H2  WAT X1124      31.653  21.415  33.555  0.00  0.00           H
ATOM   3996  O   WAT X1125      38.729  50.062   6.660  0.00  0.00           O
ATOM   3997  H1  WAT X1125      37.859  49.667   6.726  0.00  0.00           H
ATOM   3998  H2  WAT X1125      38.582  50.889   6.202  0.00  0.00           H
ATOM   3999  O   WAT X1126      41.624  35.377  32.133  0.00  0.00           O
ATOM   4000  H1  WAT X1126      41.993  36.260  32.147  0.00  0.00           H
ATOM   4001  H2  WAT X1126      41.087  35.329  32.924  0.00  0.00           H
ATOM   4002  O   WAT X1127       7.314  53.800  25.676  0.00  0.00           O
ATOM   4003  H1  WAT X1127       6.516  53.296  25.517  0.00  0.00           H
ATOM   4004  H2  WAT X1127       8.025  53.203  25.445  0.00  0.00           H
ATOM   4005  O   WAT X1128      13.211   7.871  44.465  0.00  0.00           O
ATOM   4006  H1  WAT X1128      13.172   6.922  44.588  0.00  0.00           H
ATOM   4007  H2  WAT X1128      12.687   8.227  45.182  0.00  0.00           H
ATOM   4008  O   WAT X1129      19.766  25.555   6.059  0.00  0.00           O
ATOM   4009  H1  WAT X1129      19.388  26.153   6.704  0.00  0.00           H
ATOM   4010  H2  WAT X1129      19.863  24.727   6.528  0.00  0.00           H
ATOM   4011  O   WAT X1130       1.673  16.296  18.840  0.00  0.00           O
ATOM   4012  H1  WAT X1130       2.172  15.559  18.487  0.00  0.00           H
ATOM   4013  H2  WAT X1130       1.053  15.895  19.449  0.00  0.00           H
ATOM   4014  O   WAT X1131       0.616  17.820   5.578  0.00  0.00           O
ATOM   4015  H1  WAT X1131       0.509  17.579   4.658  0.00  0.00           H
ATOM   4016  H2  WAT X1131      -0.137  18.379   5.767  0.00  0.00           H
ATOM   4017  O   WAT X1132      47.845   3.651  21.373  0.00  0.00           O
ATOM   4018  H1  WAT X1132      47.956   2.797  20.955  0.00  0.00           H
ATOM   4019  H2  WAT X1132      47.756   3.451  22.305  0.00  0.00           H
ATOM   4020  O   WAT X1133      35.904  29.098  28.014  0.00  0.00           O
ATOM   4021  H1  WAT X1133      35.338  28.417  28.376  0.00  0.00           H
ATOM   4022  H2  WAT X1133      36.680  29.087  28.574  0.00  0.00           H
ATOM   4023  O   WAT X1134       5.919  38.544  43.892  0.00  0.00           O
ATOM   4024  H1  WAT X1134       6.205  39.093  43.162  0.00  0.00           H
ATOM   4025  H2  WAT X1134       5.022  38.829  44.069  0.00  0.00           H
ATOM   4026  O   WAT X1135      27.079   5.411  44.083  0.00  0.00           O
ATOM   4027  H1  WAT X1135      27.141   4.658  44.670  0.00  0.00           H
ATOM   4028  H2  WAT X1135      26.716   5.054  43.272  0.00  0.00           H
ATOM   4029  O   WAT X1136      37.085  33.698  35.001  0.00  0.00           O
ATOM   4030  H1  WAT X1136      37.135  33.079  34.273  0.00  0.00           H
ATOM   4031  H2  WAT X1136      36.198  33.592  35.345  0.00  0.00           H
ATOM   4032  O   WAT X1137      35.483   2.144  24.236  0.00  0.00           O
ATOM   4033  H1  WAT X1137      35.174   2.956  23.834  0.00  0.00           H
ATOM   4034  H2  WAT X1137      35.030   2.105  25.078  0.00  0.00           H
ATOM   4035  O   WAT X1138      47.862  41.399  23.708  0.00  0.00           O
ATOM   4036  H1  WAT X1138      48.745  41.401  24.075  0.00  0.00           H
ATOM   4037  H2  WAT X1138      47.969  41.753  22.825  0.00  0.00           H
ATOM   4038  O   WAT X1139      19.291  24.984  28.133  0.00  0.00           O
ATOM   4039  H1  WAT X1139      18.445  24.553  28.254  0.00  0.00           H
ATOM   4040  H2  WAT X1139      19.147  25.882  28.433  0.00  0.00           H
ATOM   4041  O   WAT X1140      29.129  16.587   6.153  0.00  0.00           O
ATOM   4042  H1  WAT X1140      29.925  16.755   5.650  0.00  0.00           H
ATOM   4043  H2  WAT X1140      28.419  16.691   5.520  0.00  0.00           H
ATOM   4044  O   WAT X1141       1.374   4.105  30.164  0.00  0.00           O
ATOM   4045  H1  WAT X1141       1.053   3.267  29.831  0.00  0.00           H
ATOM   4046  H2  WAT X1141       2.326   4.009  30.178  0.00  0.00           H
ATOM   4047  O   WAT X1142       1.862   5.814  32.791  0.00  0.00           O
ATOM   4048  H1  WAT X1142       2.349   5.705  33.607  0.00  0.00           H
ATOM   4049  H2  WAT X1142       0.993   5.460  32.982  0.00  0.00           H
ATOM   4050  O   WAT X1143      27.680  27.122  43.769  0.00  0.00           O
ATOM   4051  H1  WAT X1143      26.899  26.825  44.236  0.00  0.00           H
ATOM   4052  H2  WAT X1143      28.287  27.386  44.460  0.00  0.00           H
ATOM   4053  O   WAT X1144      44.744  42.969  29.320  0.00  0.00           O
ATOM   4054  H1  WAT X1144      45.471  42.573  29.802  0.00  0.00           H
ATOM   4055  H2  WAT X1144      44.652  43.842  29.702  0.00  0.00           H
ATOM   4056  O   WAT X1145      13.863   0.630  34.323  0.00  0.00           O
ATOM   4057  H1  WAT X1145      13.701  -0.268  34.033  0.00  0.00           H
ATOM   4058  H2  WAT X1145      14.812   0.678  34.435  0.00  0.00           H
ATOM   4059  O   WAT X1146      14.205   8.250  14.068  0.00  0.00           O
ATOM   4060  H1  WAT X1146      13.902   7.692  13.352  0.00  0.00           H
ATOM   4061  H2  WAT X1146      15.084   8.522  13.804  0.00  0.00           H
ATOM   4062  O   WAT X1147      26.727  51.876  43.705  0.00  0.00           O
ATOM   4063  H1  WAT X1147      27.666  51.994  43.849  0.00  0.00           H
ATOM   4064  H2  WAT X1147      26.521  51.047  44.137  0.00  0.00           H
ATOM   4065  O   WAT X1148      19.632  18.335  20.050  0.00  0.00           O
ATOM   4066  H1  WAT X1148      19.766  19.079  20.636  0.00  0.00           H
ATOM   4067  H2  WAT X1148      19.752  17.566  20.607  0.00  0.00           H
ATOM   4068  O   WAT X1149       3.627  48.914  16.211  0.00  0.00           O
ATOM   4069  H1  WAT X1149       3.844  49.786  16.540  0.00  0.00           H
ATOM   4070  H2  WAT X1149       4.466  48.546  15.936  0.00  0.00           H
ATOM   4071  O   WAT X1150      21.553  14.908  28.016  0.00  0.00           O
ATOM   4072  H1  WAT X1150      20.901  15.596  28.152  0.00  0.00           H
ATOM   4073  H2  WAT X1150      21.059  14.092  28.093  0.00  0.00           H
ATOM   4074  O   WAT X1151      30.505  30.172  12.771  0.00  0.00           O
ATOM   4075  H1  WAT X1151      30.163  29.397  13.217  0.00  0.00           H
ATOM   4076  H2  WAT X1151      30.493  30.857  13.440  0.00  0.00           H
ATOM   4077  O   WAT X1152       9.258  11.028  48.024  0.00  0.00           O
ATOM   4078  H1  WAT X1152       9.215  10.185  48.476  0.00  0.00           H
ATOM   4079  H2  WAT X1152       9.812  10.863  47.261  0.00  0.00           H
ATOM   4080  O   WAT X1153      23.415   6.228  29.090  0.00  0.00           O
ATOM   4081  H1  WAT X1153      22.602   5.788  29.338  0.00  0.00           H
ATOM   4082  H2  WAT X1153      23.375   7.075  29.534  0.00  0.00           H
ATOM   4083  O   WAT X1154      22.732  25.212  41.264  0.00  0.00           O
ATOM   4084  H1  WAT X1154      22.443  24.331  41.500  0.00  0.00           H
ATOM   4085  H2  WAT X1154      23.413  25.072  40.606  0.00  0.00           H
ATOM   4086  O   WAT X1155      40.373  47.477   4.576  0.00  0.00           O
ATOM   4087  H1  WAT X1155      41.156  47.769   5.041  0.00  0.00           H
ATOM   4088  H2  WAT X1155      40.613  47.522   3.650  0.00  0.00           H
ATOM   4089  O   WAT X1156      14.258  38.900  40.225  0.00  0.00           O
ATOM   4090  H1  WAT X1156      14.779  39.279  39.517  0.00  0.00           H
ATOM   4091  H2  WAT X1156      14.785  39.039  41.012  0.00  0.00           H
ATOM   4092  O   WAT X1157      24.816  43.232  31.892  0.00  0.00           O
ATOM   4093  H1  WAT X1157      23.935  43.185  31.521  0.00  0.00           H
ATOM   4094  H2  WAT X1157      25.276  43.861  31.336  0.00  0.00           H
ATOM   4095  O   WAT X1158      12.012  27.378  40.484  0.00  0.00           O
ATOM   4096  H1  WAT X1158      11.308  26.746  40.630  0.00  0.00           H
ATOM   4097  H2  WAT X1158      11.668  27.970  39.815  0.00  0.00           H
ATOM   4098  O   WAT X1159      15.992  19.225  31.856  0.00  0.00           O
ATOM   4099  H1  WAT X1159      15.839  19.408  32.783  0.00  0.00           H
ATOM   4100  H2  WAT X1159      15.162  19.436  31.430  0.00  0.00           H
ATOM   4101  O   WAT X1160      48.069   5.848  40.325  0.00  0.00           O
ATOM   4102  H1  WAT X1160      47.186   5.788  39.960  0.00  0.00           H
ATOM   4103  H2  WAT X1160      48.017   5.375  41.156  0.00  0.00           H
ATOM   4104  O   WAT X1161      26.209   8.137  31.537  0.00  0.00           O
ATOM   4105  H1  WAT X1161      25.625   8.879  31.691  0.00  0.00           H
ATOM   4106  H2  WAT X1161      25.887   7.453  32.125  0.00  0.00           H
ATOM   4107  O   WAT X1162      16.061  46.498  38.612  0.00  0.00           O
ATOM   4108  H1  WAT X1162      16.840  46.682  39.136  0.00  0.00           H
ATOM   4109  H2  WAT X1162      15.950  45.549  38.672  0.00  0.00           H
ATOM   4110  O   WAT X1163      13.822  22.083  46.768  0.00  0.00           O
ATOM   4111  H1  WAT X1163      13.833  23.039  46.718  0.00  0.00           H
ATOM   4112  H2  WAT X1163      14.737  21.827  46.660  0.00  0.00           H
ATOM   4113  O   WAT X1164      31.110  17.170   4.105  0.00  0.00           O
ATOM   4114  H1  WAT X1164      30.997  17.516   3.220  0.00  0.00           H
ATOM   4115  H2  WAT X1164      32.051  17.231   4.268  0.00  0.00           H
ATOM   4116  O   WAT X1165       2.641  48.301   7.586  0.00  0.00           O
ATOM   4117  H1  WAT X1165       2.026  48.687   8.209  0.00  0.00           H
ATOM   4118  H2  WAT X1165       3.352  48.938   7.524  0.00  0.00           H
ATOM   4119  O   WAT X1166      35.047  30.821   7.838  0.00  0.00           O
ATOM   4120  H1  WAT X1166      35.775  30.452   8.338  0.00  0.00           H
ATOM   4121  H2  WAT X1166      34.535  30.061   7.563  0.00  0.00           H
ATOM   4122  O   WAT X1167      28.962  10.057  45.359  0.00  0.00           O
ATOM   4123  H1  WAT X1167      28.893   9.245  44.856  0.00  0.00           H
ATOM   4124  H2  WAT X1167      29.596   9.858  46.048  0.00  0.00           H
ATOM   4125  O   WAT X1168      24.661  25.968  30.128  0.00  0.00           O
ATOM   4126  H1  WAT X1168      25.321  26.139  29.457  0.00  0.00           H
ATOM   4127  H2  WAT X1168      24.501  25.026  30.071  0.00  0.00           H
ATOM   4128  O   WAT X1169      26.058  37.764  29.717  0.00  0.00           O
ATOM   4129  H1  WAT X1169      25.337  37.293  29.299  0.00  0.00           H
ATOM   4130  H2  WAT X1169      25.744  38.666  29.789  0.00  0.00           H
ATOM   4131  O   WAT X1170      45.605  10.474   4.310  0.00  0.00           O
ATOM   4132  H1  WAT X1170      45.857  10.111   3.461  0.00  0.00           H
ATOM   4133  H2  WAT X1170      45.720  11.419   4.210  0.00  0.00           H
ATOM   4134  O   WAT X1171      10.446  38.015  34.570  0.00  0.00           O
ATOM   4135  H1  WAT X1171      10.011  37.453  33.928  0.00  0.00           H
ATOM   4136  H2  WAT X1171      11.091  38.506  34.060  0.00  0.00           H
ATOM   4137  O   WAT X1172      35.731   2.494  10.449  0.00  0.00           O
ATOM   4138  H1  WAT X1172      35.814   3.427  10.254  0.00  0.00           H
ATOM   4139  H2  WAT X1172      34.975   2.209   9.935  0.00  0.00           H
ATOM   4140  O   WAT X1173       9.573  35.008  29.415  0.00  0.00           O
ATOM   4141  H1  WAT X1173       8.758  34.588  29.140  0.00  0.00           H
ATOM   4142  H2  WAT X1173       9.361  35.941  29.451  0.00  0.00           H
ATOM   4143  O   WAT X1174       3.458  43.481  25.960  0.00  0.00           O
ATOM   4144  H1  WAT X1174       3.027  44.334  26.006  0.00  0.00           H
ATOM   4145  H2  WAT X1174       4.233  43.633  25.419  0.00  0.00           H
ATOM   4146  O   WAT X1175       7.252  19.700  40.729  0.00  0.00           O
ATOM   4147  H1  WAT X1175       6.784  19.874  39.912  0.00  0.00           H
ATOM   4148  H2  WAT X1175       8.102  19.360  40.450  0.00  0.00           H
ATOM   4149  O   WAT X1176      45.460   9.783  12.416  0.00  0.00           O
ATOM   4150  H1  WAT X1176      44.904   9.010  12.311  0.00  0.00           H
ATOM   4151  H2  WAT X1176      46.242   9.588  11.899  0.00  0.00           H
ATOM   4152  O   WAT X1177      12.140  10.212  15.537  0.00  0.00           O
ATOM   4153  H1  WAT X1177      11.258   9.937  15.286  0.00  0.00           H
ATOM   4154  H2  WAT X1177      12.652  10.140  14.731  0.00  0.00           H
ATOM   4155  O   WAT X1178      39.041  34.134  16.591  0.00  0.00           O
ATOM   4156  H1  WAT X1178      39.955  34.356  16.415  0.00  0.00           H
ATOM   4157  H2  WAT X1178      38.739  34.817  17.190  0.00  0.00           H
ATOM   4158  O   WAT X1179       9.544  26.516  37.452  0.00  0.00           O
ATOM   4159  H1  WAT X1179      10.185  25.840  37.672  0.00  0.00           H
ATOM   4160  H2  WAT X1179       8.921  26.501  38.178  0.00  0.00           H
ATOM   4161  O   WAT X1180      48.191   3.700  43.980  0.00  0.00           O
ATOM   4162  H1  WAT X1180      48.585   3.236  43.241  0.00  0.00           H
ATOM   4163  H2  WAT X1180      48.472   4.608  43.870  0.00  0.00           H
ATOM   4164  O   WAT X1181       7.878  39.103   7.810  0.00  0.00           O
ATOM   4165  H1  WAT X1181       8.360  38.828   8.590  0.00  0.00           H
ATOM   4166  H2  WAT X1181       8.299  39.920   7.543  0.00  0.00           H
ATOM   4167  O   WAT X1182      43.717  37.903   8.863  0.00  0.00           O
ATOM   4168  H1  WAT X1182      43.372  38.067   9.740  0.00  0.00           H
ATOM   4169  H2  WAT X1182      44.544  37.444   9.012  0.00  0.00           H
ATOM   4170  O   WAT X1183      20.046  49.569  36.272  0.00  0.00           O
ATOM   4171  H1  WAT X1183      20.586  48.779  36.244  0.00  0.00           H
ATOM   4172  H2  WAT X1183      19.268  49.311  36.766  0.00  0.00           H
ATOM   4173  O   WAT X1184      32.580  32.735  23.913  0.00  0.00           O
ATOM   4174  H1  WAT X1184      31.683  33.065  23.963  0.00  0.00           H
ATOM   4175  H2  WAT X1184      32.531  31.852  24.278  0.00  0.00           H
ATOM   4176  O   WAT X1185      47.598   9.557  10.555  0.00  0.00           O
ATOM   4177  H1  WAT X1185      47.019   9.252   9.856  0.00  0.00           H
ATOM   4178  H2  WAT X1185      48.469   9.561  10.160  0.00  0.00           H
ATOM   4179  O   WAT X1186      41.361  41.206  19.051  0.00  0.00           O
ATOM   4180  H1  WAT X1186      40.767  41.953  19.128  0.00  0.00           H
ATOM   4181  H2  WAT X1186      41.840  41.365  18.237  0.00  0.00           H
ATOM   4182  O   WAT X1187       9.994  49.135   1.111  0.00  0.00           O
ATOM   4183  H1  WAT X1187      10.328  48.738   0.306  0.00  0.00           H
ATOM   4184  H2  WAT X1187       9.300  48.543   1.400  0.00  0.00           H
ATOM   4185  O   WAT X1188      40.914  35.706  25.044  0.00  0.00           O
ATOM   4186  H1  WAT X1188      40.921  35.869  25.987  0.00  0.00           H
ATOM   4187  H2  WAT X1188      41.512  34.968  24.924  0.00  0.00           H
ATOM   4188  O   WAT X1189      42.830  16.740  46.807  0.00  0.00           O
ATOM   4189  H1  WAT X1189      42.539  17.361  46.140  0.00  0.00           H
ATOM   4190  H2  WAT X1189      42.382  15.924  46.586  0.00  0.00           H
ATOM   4191  O   WAT X1190       4.979  33.006  19.334  0.00  0.00           O
ATOM   4192  H1  WAT X1190       4.505  32.852  18.516  0.00  0.00           H
ATOM   4193  H2  WAT X1190       4.763  33.908  19.569  0.00  0.00           H
ATOM   4194  O   WAT X1191       0.825  45.984  46.409  0.00  0.00           O
ATOM   4195  H1  WAT X1191       1.256  45.759  45.584  0.00  0.00           H
ATOM   4196  H2  WAT X1191      -0.085  46.152  46.165  0.00  0.00           H
ATOM   4197  O   WAT X1192      18.573  10.332   5.759  0.00  0.00           O
ATOM   4198  H1  WAT X1192      17.767  10.006   5.359  0.00  0.00           H
ATOM   4199  H2  WAT X1192      18.319  11.156   6.174  0.00  0.00           H
ATOM   4200  O   WAT X1193       2.143  38.060  20.425  0.00  0.00           O
ATOM   4201  H1  WAT X1193       1.840  38.794  19.891  0.00  0.00           H
ATOM   4202  H2  WAT X1193       2.910  38.399  20.885  0.00  0.00           H
ATOM   4203  O   WAT X1194      36.198  26.493  29.332  0.00  0.00           O
ATOM   4204  H1  WAT X1194      36.759  25.860  29.780  0.00  0.00           H
ATOM   4205  H2  WAT X1194      35.883  27.070  30.028  0.00  0.00           H
ATOM   4206  O   WAT X1195       6.686  13.296  25.246  0.00  0.00           O
ATOM   4207  H1  WAT X1195       6.764  12.954  24.356  0.00  0.00           H
ATOM   4208  H2  WAT X1195       7.183  12.679  25.784  0.00  0.00           H
ATOM   4209  O   WAT X1196      39.684  39.416   7.840  0.00  0.00           O
ATOM   4210  H1  WAT X1196      40.381  38.804   7.602  0.00  0.00           H
ATOM   4211  H2  WAT X1196      39.279  39.027   8.615  0.00  0.00           H
ATOM   4212  O   WAT X1197      22.612  17.962  38.831  0.00  0.00           O
ATOM   4213  H1  WAT X1197      21.709  18.270  38.755  0.00  0.00           H
ATOM   4214  H2  WAT X1197      23.145  18.743  38.682  0.00  0.00           H
ATOM   4215  O   WAT X1198      41.401   0.505  43.945  0.00  0.00           O
ATOM   4216  H1  WAT X1198      41.926   0.167  44.670  0.00  0.00           H
ATOM   4217  H2  WAT X1198      41.618   1.437  43.906  0.00  0.00           H
ATOM   4218  O   WAT X1199      36.067  33.271   6.475  0.00  0.00           O
ATOM   4219  H1  WAT X1199      36.469  33.163   5.613  0.00  0.00           H
ATOM   4220  H2  WAT X1199      36.164  32.416   6.893  0.00  0.00           H
ATOM   4221  O   WAT X1200      22.440  12.630  37.684  0.00  0.00           O
ATOM   4222  H1  WAT X1200      23.397  12.646  37.650  0.00  0.00           H
ATOM   4223  H2  WAT X1200      22.196  13.514  37.958  0.00  0.00           H
ATOM   4224  O   WAT X1201      31.012  53.752   7.408  0.00  0.00           O
ATOM   4225  H1  WAT X1201      30.840  54.525   7.946  0.00  0.00           H
ATOM   4226  H2  WAT X1201      30.924  53.015   8.013  0.00  0.00           H
ATOM   4227  O   WAT X1202      19.592   1.646  16.579  0.00  0.00           O
ATOM   4228  H1  WAT X1202      18.669   1.721  16.336  0.00  0.00           H
ATOM   4229  H2  WAT X1202      19.578   1.270  17.459  0.00  0.00           H
ATOM   4230  O   WAT X1203      28.483  21.021  12.855  0.00  0.00           O
ATOM   4231  H1  WAT X1203      28.108  21.793  12.431  0.00  0.00           H
ATOM   4232  H2  WAT X1203      29.366  20.954  12.493  0.00  0.00           H
ATOM   4233  O   WAT X1204      28.197  41.627  25.824  0.00  0.00           O
ATOM   4234  H1  WAT X1204      28.095  42.021  24.957  0.00  0.00           H
ATOM   4235  H2  WAT X1204      27.354  41.770  26.253  0.00  0.00           H
ATOM   4236  O   WAT X1205       6.699  37.570  46.422  0.00  0.00           O
ATOM   4237  H1  WAT X1205       6.093  36.829  46.409  0.00  0.00           H
ATOM   4238  H2  WAT X1205       6.442  38.103  45.669  0.00  0.00           H
ATOM   4239  O   WAT X1206      48.730   2.588  41.410  0.00  0.00           O
ATOM   4240  H1  WAT X1206      48.791   2.586  40.455  0.00  0.00           H
ATOM   4241  H2  WAT X1206      47.789   2.587  41.590  0.00  0.00           H
ATOM   4242  O   WAT X1207      11.154  26.341  23.717  0.00  0.00           O
ATOM   4243  H1  WAT X1207      11.477  25.462  23.520  0.00  0.00           H
ATOM   4244  H2  WAT X1207      10.227  26.215  23.920  0.00  0.00           H
ATOM   4245  O   WAT X1208      18.062  40.753   8.111  0.00  0.00           O
ATOM   4246  H1  WAT X1208      18.301  39.959   7.633  0.00  0.00           H
ATOM   4247  H2  WAT X1208      18.412  40.618   8.992  0.00  0.00           H
ATOM   4248  O   WAT X1209      16.371  12.439  42.235  0.00  0.00           O
ATOM   4249  H1  WAT X1209      17.058  13.009  42.581  0.00  0.00           H
ATOM   4250  H2  WAT X1209      16.787  11.580  42.163  0.00  0.00           H
ATOM   4251  O   WAT X1210      25.122   9.763   0.690  0.00  0.00           O
ATOM   4252  H1  WAT X1210      25.969   9.860   0.255  0.00  0.00           H
ATOM   4253  H2  WAT X1210      24.926   8.828   0.629  0.00  0.00           H
ATOM   4254  O   WAT X1211      30.741  10.403  47.477  0.00  0.00           O
ATOM   4255  H1  WAT X1211      30.231  10.735  48.217  0.00  0.00           H
ATOM   4256  H2  WAT X1211      31.391   9.824  47.876  0.00  0.00           H
ATOM   4257  O   WAT X1212      31.344  48.089  30.897  0.00  0.00           O
ATOM   4258  H1  WAT X1212      30.584  47.506  30.900  0.00  0.00           H
ATOM   4259  H2  WAT X1212      30.970  48.970  30.886  0.00  0.00           H
ATOM   4260  O   WAT X1213      29.627  46.695  35.843  0.00  0.00           O
ATOM   4261  H1  WAT X1213      29.697  46.231  35.009  0.00  0.00           H
ATOM   4262  H2  WAT X1213      30.456  46.517  36.287  0.00  0.00           H
ATOM   4263  O   WAT X1214      21.599  13.211  21.622  0.00  0.00           O
ATOM   4264  H1  WAT X1214      21.204  12.437  22.024  0.00  0.00           H
ATOM   4265  H2  WAT X1214      20.925  13.543  21.028  0.00  0.00           H
ATOM   4266  O   WAT X1215      11.192   0.241  46.804  0.00  0.00           O
ATOM   4267  H1  WAT X1215      10.901   0.832  46.110  0.00  0.00           H
ATOM   4268  H2  WAT X1215      10.888   0.653  47.613  0.00  0.00           H
ATOM   4269  O   WAT X1216      36.101  53.389   8.224  0.00  0.00           O
ATOM   4270  H1  WAT X1216      35.955  53.454   9.167  0.00  0.00           H
ATOM   4271  H2  WAT X1216      36.636  54.154   8.012  0.00  0.00           H
ATOM   4272  O   WAT X1217      15.367  54.097  13.742  0.00  0.00           O
ATOM   4273  H1  WAT X1217      15.715  53.992  14.627  0.00  0.00           H
ATOM   4274  H2  WAT X1217      14.448  54.331  13.872  0.00  0.00           H
ATOM   4275  O   WAT X1218      39.677  19.238  32.035  0.00  0.00           O
ATOM   4276  H1  WAT X1218      40.050  19.980  32.510  0.00  0.00           H
ATOM   4277  H2  WAT X1218      39.571  18.557  32.699  0.00  0.00           H
ATOM   4278  O   WAT X1219       2.719  14.857  11.642  0.00  0.00           O
ATOM   4279  H1  WAT X1219       2.268  14.016  11.579  0.00  0.00           H
ATOM   4280  H2  WAT X1219       3.376  14.829  10.946  0.00  0.00           H
ATOM   4281  O   WAT X1220      14.808  51.690  44.308  0.00  0.00           O
ATOM   4282  H1  WAT X1220      13.883  51.633  44.068  0.00  0.00           H
ATOM   4283  H2  WAT X1220      14.841  52.377  44.974  0.00  0.00           H
ATOM   4284  O   WAT X1221      17.963   9.754  42.091  0.00  0.00           O
ATOM   4285  H1  WAT X1221      17.425   9.639  42.874  0.00  0.00           H
ATOM   4286  H2  WAT X1221      17.332   9.906  41.387  0.00  0.00           H
ATOM   4287  O   WAT X1222       0.015   7.070   5.006  0.00  0.00           O
ATOM   4288  H1  WAT X1222       0.325   6.592   4.237  0.00  0.00           H
ATOM   4289  H2  WAT X1222       0.810   7.427   5.402  0.00  0.00           H
ATOM   4290  O   WAT X1223       5.201  38.808   7.041  0.00  0.00           O
ATOM   4291  H1  WAT X1223       4.904  37.965   6.697  0.00  0.00           H
ATOM   4292  H2  WAT X1223       6.142  38.693   7.176  0.00  0.00           H
ATOM   4293  O   WAT X1224      22.397  51.390   4.305  0.00  0.00           O
ATOM   4294  H1  WAT X1224      21.575  50.989   4.022  0.00  0.00           H
ATOM   4295  H2  WAT X1224      22.541  51.045   5.186  0.00  0.00           H
ATOM   4296  O   WAT X1225      42.125  41.399  13.104  0.00  0.00           O
ATOM   4297  H1  WAT X1225      43.056  41.313  12.903  0.00  0.00           H
ATOM   4298  H2  WAT X1225      41.848  40.513  13.337  0.00  0.00           H
ATOM   4299  O   WAT X1226      12.267  51.153  43.519  0.00  0.00           O
ATOM   4300  H1  WAT X1226      11.597  50.473  43.588  0.00  0.00           H
ATOM   4301  H2  WAT X1226      11.798  51.969  43.691  0.00  0.00           H
ATOM   4302  O   WAT X1227      11.983  51.691  47.432  0.00  0.00           O
ATOM   4303  H1  WAT X1227      11.581  51.214  46.706  0.00  0.00           H
ATOM   4304  H2  WAT X1227      11.950  52.609  47.163  0.00  0.00           H
ATOM   4305  O   WAT X1228      38.108  36.712  44.880  0.00  0.00           O
ATOM   4306  H1  WAT X1228      38.358  37.214  44.104  0.00  0.00           H
ATOM   4307  H2  WAT X1228      37.605  35.974  44.535  0.00  0.00           H
ATOM   4308  O   WAT X1229      25.042  46.943  21.865  0.00  0.00           O
ATOM   4309  H1  WAT X1229      24.598  47.578  21.303  0.00  0.00           H
ATOM   4310  H2  WAT X1229      25.440  46.321  21.256  0.00  0.00           H
ATOM   4311  O   WAT X1230       9.435  31.955  34.698  0.00  0.00           O
ATOM   4312  H1  WAT X1230       8.630  31.817  35.197  0.00  0.00           H
ATOM   4313  H2  WAT X1230       9.339  31.394  33.929  0.00  0.00           H
ATOM   4314  O   WAT X1231      32.957   8.474  44.181  0.00  0.00           O
ATOM   4315  H1  WAT X1231      32.996   8.464  45.137  0.00  0.00           H
ATOM   4316  H2  WAT X1231      33.747   8.943  43.913  0.00  0.00           H
ATOM   4317  O   WAT X1232      14.501  35.116  24.117  0.00  0.00           O
ATOM   4318  H1  WAT X1232      13.994  34.308  24.191  0.00  0.00           H
ATOM   4319  H2  WAT X1232      15.333  34.842  23.731  0.00  0.00           H
ATOM   4320  O   WAT X1233      19.564  38.213  24.406  0.00  0.00           O
ATOM   4321  H1  WAT X1233      19.155  37.403  24.711  0.00  0.00           H
ATOM   4322  H2  WAT X1233      20.239  37.924  23.793  0.00  0.00           H
ATOM   4323  O   WAT X1234      13.917  40.793   8.721  0.00  0.00           O
ATOM   4324  H1  WAT X1234      14.286  41.640   8.471  0.00  0.00           H
ATOM   4325  H2  WAT X1234      13.162  40.680   8.142  0.00  0.00           H
ATOM   4326  O   WAT X1235      35.700   5.295  10.175  0.00  0.00           O
ATOM   4327  H1  WAT X1235      35.055   5.621   9.548  0.00  0.00           H
ATOM   4328  H2  WAT X1235      35.537   5.802  10.971  0.00  0.00           H
ATOM   4329  O   WAT X1236      45.312  26.973  28.927  0.00  0.00           O
ATOM   4330  H1  WAT X1236      44.418  26.763  28.655  0.00  0.00           H
ATOM   4331  H2  WAT X1236      45.749  27.249  28.121  0.00  0.00           H
ATOM   4332  O   WAT X1237      37.631   4.319  37.091  0.00  0.00           O
ATOM   4333  H1  WAT X1237      38.502   3.936  36.985  0.00  0.00           H
ATOM   4334  H2  WAT X1237      37.708   5.196  36.715  0.00  0.00           H
ATOM   4335  O   WAT X1238      32.062   4.711  38.231  0.00  0.00           O
ATOM   4336  H1  WAT X1238      32.813   4.668  37.639  0.00  0.00           H
ATOM   4337  H2  WAT X1238      32.090   3.886  38.714  0.00  0.00           H
ATOM   4338  O   WAT X1239      42.685  52.055  16.823  0.00  0.00           O
ATOM   4339  H1  WAT X1239      42.873  51.667  17.678  0.00  0.00           H
ATOM   4340  H2  WAT X1239      43.289  52.795  16.758  0.00  0.00           H
ATOM   4341  O   WAT X1240      12.474  34.802  29.354  0.00  0.00           O
ATOM   4342  H1  WAT X1240      12.659  35.279  28.545  0.00  0.00           H
ATOM   4343  H2  WAT X1240      11.536  34.619  29.315  0.00  0.00           H
ATOM   4344  O   WAT X1241       9.348  38.190  23.766  0.00  0.00           O
ATOM   4345  H1  WAT X1241       8.424  38.057  23.977  0.00  0.00           H
ATOM   4346  H2  WAT X1241       9.360  38.984  23.232  0.00  0.00           H
ATOM   4347  O   WAT X1242      25.049   2.456  13.116  0.00  0.00           O
ATOM   4348  H1  WAT X1242      24.814   1.528  13.111  0.00  0.00           H
ATOM   4349  H2  WAT X1242      25.199   2.669  12.195  0.00  0.00           H
ATOM   4350  O   WAT X1243      45.187  43.101  26.571  0.00  0.00           O
ATOM   4351  H1  WAT X1243      44.887  43.209  27.473  0.00  0.00           H
ATOM   4352  H2  WAT X1243      44.769  43.815  26.091  0.00  0.00           H
ATOM   4353  O   WAT X1244       0.682  27.831  38.044  0.00  0.00           O
ATOM   4354  H1  WAT X1244       0.086  27.113  38.257  0.00  0.00           H
ATOM   4355  H2  WAT X1244       0.277  28.263  37.292  0.00  0.00           H
ATOM   4356  O   WAT X1245      47.462   2.755   8.133  0.00  0.00           O
ATOM   4357  H1  WAT X1245      48.360   2.546   8.389  0.00  0.00           H
ATOM   4358  H2  WAT X1245      47.556   3.320   7.367  0.00  0.00           H
ATOM   4359  O   WAT X1246      35.830   9.669  47.782  0.00  0.00           O
ATOM   4360  H1  WAT X1246      35.566   8.849  47.365  0.00  0.00           H
ATOM   4361  H2  WAT X1246      36.100   9.413  48.663  0.00  0.00           H
ATOM   4362  O   WAT X1247      15.641  42.753  32.019  0.00  0.00           O
ATOM   4363  H1  WAT X1247      15.014  42.079  32.280  0.00  0.00           H
ATOM   4364  H2  WAT X1247      16.345  42.688  32.664  0.00  0.00           H
ATOM   4365  O   WAT X1248      44.227  24.445  26.262  0.00  0.00           O
ATOM   4366  H1  WAT X1248      44.619  25.079  25.662  0.00  0.00           H
ATOM   4367  H2  WAT X1248      43.651  23.917  25.709  0.00  0.00           H
ATOM   4368  O   WAT X1249      37.336  13.696  32.492  0.00  0.00           O
ATOM   4369  H1  WAT X1249      38.267  13.534  32.335  0.00  0.00           H
ATOM   4370  H2  WAT X1249      37.177  13.350  33.370  0.00  0.00           H
ATOM   4371  O   WAT X1250      33.063  39.370  16.857  0.00  0.00           O
ATOM   4372  H1  WAT X1250      33.375  38.814  16.143  0.00  0.00           H
ATOM   4373  H2  WAT X1250      32.977  40.239  16.464  0.00  0.00           H
ATOM   4374  O   WAT X1251      19.933  40.378  22.256  0.00  0.00           O
ATOM   4375  H1  WAT X1251      19.914  39.581  21.726  0.00  0.00           H
ATOM   4376  H2  WAT X1251      20.142  40.072  23.139  0.00  0.00           H
ATOM   4377  O   WAT X1252      27.421  43.301  39.969  0.00  0.00           O
ATOM   4378  H1  WAT X1252      27.990  43.075  40.704  0.00  0.00           H
ATOM   4379  H2  WAT X1252      26.926  44.061  40.273  0.00  0.00           H
ATOM   4380  O   WAT X1253      20.535  16.977  43.294  0.00  0.00           O
ATOM   4381  H1  WAT X1253      20.094  17.826  43.312  0.00  0.00           H
ATOM   4382  H2  WAT X1253      20.175  16.504  44.044  0.00  0.00           H
ATOM   4383  O   WAT X1254      38.794  24.569  19.988  0.00  0.00           O
ATOM   4384  H1  WAT X1254      39.688  24.379  19.703  0.00  0.00           H
ATOM   4385  H2  WAT X1254      38.885  24.819  20.908  0.00  0.00           H
ATOM   4386  O   WAT X1255      31.300  25.802  16.621  0.00  0.00           O
ATOM   4387  H1  WAT X1255      31.341  26.476  15.942  0.00  0.00           H
ATOM   4388  H2  WAT X1255      30.780  25.100  16.230  0.00  0.00           H
ATOM   4389  O   WAT X1256      25.298  31.646  15.743  0.00  0.00           O
ATOM   4390  H1  WAT X1256      25.590  31.996  14.902  0.00  0.00           H
ATOM   4391  H2  WAT X1256      24.719  30.919  15.511  0.00  0.00           H
ATOM   4392  O   WAT X1257      32.684  40.279   9.459  0.00  0.00           O
ATOM   4393  H1  WAT X1257      33.334  39.775   8.969  0.00  0.00           H
ATOM   4394  H2  WAT X1257      32.931  40.160  10.376  0.00  0.00           H
ATOM   4395  O   WAT X1258      31.968  30.209   3.345  0.00  0.00           O
ATOM   4396  H1  WAT X1258      31.584  30.057   2.482  0.00  0.00           H
ATOM   4397  H2  WAT X1258      32.456  29.408   3.535  0.00  0.00           H
ATOM   4398  O   WAT X1259      37.610  19.973  37.497  0.00  0.00           O
ATOM   4399  H1  WAT X1259      38.448  19.605  37.780  0.00  0.00           H
ATOM   4400  H2  WAT X1259      37.161  20.199  38.312  0.00  0.00           H
ATOM   4401  O   WAT X1260       7.879  28.472  24.996  0.00  0.00           O
ATOM   4402  H1  WAT X1260       7.879  29.018  24.210  0.00  0.00           H
ATOM   4403  H2  WAT X1260       8.648  28.759  25.488  0.00  0.00           H
ATOM   4404  O   WAT X1261      27.327   3.059  45.806  0.00  0.00           O
ATOM   4405  H1  WAT X1261      27.837   2.416  45.313  0.00  0.00           H
ATOM   4406  H2  WAT X1261      27.492   2.843  46.724  0.00  0.00           H
ATOM   4407  O   WAT X1262      32.188  46.849   4.102  0.00  0.00           O
ATOM   4408  H1  WAT X1262      32.071  46.855   5.052  0.00  0.00           H
ATOM   4409  H2  WAT X1262      32.953  46.292   3.958  0.00  0.00           H
ATOM   4410  O   WAT X1263       0.550  53.139   9.254  0.00  0.00           O
ATOM   4411  H1  WAT X1263      -0.365  53.199   9.528  0.00  0.00           H
ATOM   4412  H2  WAT X1263       0.931  53.982   9.503  0.00  0.00           H
ATOM   4413  O   WAT X1264      29.781   7.014  31.750  0.00  0.00           O
ATOM   4414  H1  WAT X1264      30.598   7.105  32.241  0.00  0.00           H
ATOM   4415  H2  WAT X1264      30.041   7.100  30.833  0.00  0.00           H
ATOM   4416  O   WAT X1265      29.234  29.049  30.182  0.00  0.00           O
ATOM   4417  H1  WAT X1265      29.524  28.137  30.203  0.00  0.00           H
ATOM   4418  H2  WAT X1265      28.281  28.996  30.108  0.00  0.00           H
ATOM   4419  O   WAT X1266      18.061  53.028  10.250  0.00  0.00           O
ATOM   4420  H1  WAT X1266      17.698  52.727  11.083  0.00  0.00           H
ATOM   4421  H2  WAT X1266      18.536  52.271   9.908  0.00  0.00           H
ATOM   4422  O   WAT X1267      14.101  35.006  42.406  0.00  0.00           O
ATOM   4423  H1  WAT X1267      13.710  35.678  42.965  0.00  0.00           H
ATOM   4424  H2  WAT X1267      14.902  35.409  42.071  0.00  0.00           H
ATOM   4425  O   WAT X1268       9.908  17.936   6.174  0.00  0.00           O
ATOM   4426  H1  WAT X1268       9.974  17.734   7.107  0.00  0.00           H
ATOM   4427  H2  WAT X1268       9.387  17.220   5.810  0.00  0.00           H
ATOM   4428  O   WAT X1269       8.627  28.013  20.363  0.00  0.00           O
ATOM   4429  H1  WAT X1269       9.527  28.209  20.624  0.00  0.00           H
ATOM   4430  H2  WAT X1269       8.641  28.053  19.406  0.00  0.00           H
ATOM   4431  O   WAT X1270       7.629  50.100  36.135  0.00  0.00           O
ATOM   4432  H1  WAT X1270       8.232  50.061  36.878  0.00  0.00           H
ATOM   4433  H2  WAT X1270       7.783  50.961  35.747  0.00  0.00           H
ATOM   4434  O   WAT X1271       8.770  23.075  30.681  0.00  0.00           O
ATOM   4435  H1  WAT X1271       8.866  23.286  31.610  0.00  0.00           H
ATOM   4436  H2  WAT X1271       8.852  22.123  30.641  0.00  0.00           H
ATOM   4437  O   WAT X1272       8.094  47.527  21.819  0.00  0.00           O
ATOM   4438  H1  WAT X1272       9.018  47.517  21.567  0.00  0.00           H
ATOM   4439  H2  WAT X1272       7.719  46.761  21.386  0.00  0.00           H
ATOM   4440  O   WAT X1273      18.924  17.700   3.666  0.00  0.00           O
ATOM   4441  H1  WAT X1273      18.871  17.080   4.394  0.00  0.00           H
ATOM   4442  H2  WAT X1273      18.227  17.429   3.069  0.00  0.00           H
ATOM   4443  O   WAT X1274       8.671  22.108  26.685  0.00  0.00           O
ATOM   4444  H1  WAT X1274       8.276  22.589  27.413  0.00  0.00           H
ATOM   4445  H2  WAT X1274       9.198  22.761  26.226  0.00  0.00           H
ATOM   4446  O   WAT X1275       0.578  40.940  34.371  0.00  0.00           O
ATOM   4447  H1  WAT X1275      -0.257  40.972  34.838  0.00  0.00           H
ATOM   4448  H2  WAT X1275       1.213  40.673  35.035  0.00  0.00           H
ATOM   4449  O   WAT X1276       6.851  29.233  32.593  0.00  0.00           O
ATOM   4450  H1  WAT X1276       7.085  28.924  33.468  0.00  0.00           H
ATOM   4451  H2  WAT X1276       7.007  28.479  32.023  0.00  0.00           H
ATOM   4452  O   WAT X1277      24.503  46.963   3.683  0.00  0.00           O
ATOM   4453  H1  WAT X1277      25.342  46.701   3.304  0.00  0.00           H
ATOM   4454  H2  WAT X1277      24.519  47.919   3.663  0.00  0.00           H
ATOM   4455  O   WAT X1278      30.406   7.355  29.036  0.00  0.00           O
ATOM   4456  H1  WAT X1278      30.719   6.998  28.204  0.00  0.00           H
ATOM   4457  H2  WAT X1278      30.574   8.295  28.971  0.00  0.00           H
ATOM   4458  O   WAT X1279       7.870  26.616   2.912  0.00  0.00           O
ATOM   4459  H1  WAT X1279       7.485  26.441   3.771  0.00  0.00           H
ATOM   4460  H2  WAT X1279       8.815  26.586   3.062  0.00  0.00           H
ATOM   4461  O   WAT X1280      23.756  20.828   4.149  0.00  0.00           O
ATOM   4462  H1  WAT X1280      24.546  21.188   4.552  0.00  0.00           H
ATOM   4463  H2  WAT X1280      23.988  19.925   3.931  0.00  0.00           H
ATOM   4464  O   WAT X1281      43.916  48.548  33.788  0.00  0.00           O
ATOM   4465  H1  WAT X1281      43.718  48.376  32.868  0.00  0.00           H
ATOM   4466  H2  WAT X1281      43.637  49.453  33.928  0.00  0.00           H
ATOM   4467  O   WAT X1282      12.239  23.498  29.215  0.00  0.00           O
ATOM   4468  H1  WAT X1282      12.327  22.706  29.745  0.00  0.00           H
ATOM   4469  H2  WAT X1282      12.925  24.081  29.540  0.00  0.00           H
ATOM   4470  O   WAT X1283      43.686  48.405  31.033  0.00  0.00           O
ATOM   4471  H1  WAT X1283      43.025  48.981  30.649  0.00  0.00           H
ATOM   4472  H2  WAT X1283      44.140  48.026  30.280  0.00  0.00           H
ATOM   4473  O   WAT X1284      22.639  48.064  36.448  0.00  0.00           O
ATOM   4474  H1  WAT X1284      23.546  48.354  36.544  0.00  0.00           H
ATOM   4475  H2  WAT X1284      22.493  47.484  37.195  0.00  0.00           H
ATOM   4476  O   WAT X1285      33.048  48.338  33.117  0.00  0.00           O
ATOM   4477  H1  WAT X1285      32.599  49.083  33.516  0.00  0.00           H
ATOM   4478  H2  WAT X1285      32.563  48.171  32.309  0.00  0.00           H
ATOM   4479  O   WAT X1286      16.163  49.554  21.240  0.00  0.00           O
ATOM   4480  H1  WAT X1286      16.074  49.055  22.052  0.00  0.00           H
ATOM   4481  H2  WAT X1286      16.272  48.888  20.561  0.00  0.00           H
ATOM   4482  O   WAT X1287      27.242  37.564  32.215  0.00  0.00           O
ATOM   4483  H1  WAT X1287      26.969  37.249  31.353  0.00  0.00           H
ATOM   4484  H2  WAT X1287      26.453  37.499  32.753  0.00  0.00           H
ATOM   4485  O   WAT X1288      47.068  39.118   8.433  0.00  0.00           O
ATOM   4486  H1  WAT X1288      47.936  39.488   8.274  0.00  0.00           H
ATOM   4487  H2  WAT X1288      46.756  38.858   7.566  0.00  0.00           H
ATOM   4488  O   WAT X1289       1.358  29.224   7.131  0.00  0.00           O
ATOM   4489  H1  WAT X1289       0.717  28.679   7.588  0.00  0.00           H
ATOM   4490  H2  WAT X1289       1.158  30.116   7.414  0.00  0.00           H
ATOM   4491  O   WAT X1290       2.196  27.585  18.109  0.00  0.00           O
ATOM   4492  H1  WAT X1290       2.835  28.092  18.610  0.00  0.00           H
ATOM   4493  H2  WAT X1290       2.716  27.140  17.439  0.00  0.00           H
ATOM   4494  O   WAT X1291       3.778   7.465  21.259  0.00  0.00           O
ATOM   4495  H1  WAT X1291       4.337   7.311  20.497  0.00  0.00           H
ATOM   4496  H2  WAT X1291       3.710   8.418  21.317  0.00  0.00           H
ATOM   4497  O   WAT X1292      33.073   5.654   8.377  0.00  0.00           O
ATOM   4498  H1  WAT X1292      32.133   5.762   8.518  0.00  0.00           H
ATOM   4499  H2  WAT X1292      33.144   4.886   7.809  0.00  0.00           H
ATOM   4500  O   WAT X1293      38.308  29.208  29.445  0.00  0.00           O
ATOM   4501  H1  WAT X1293      38.421  29.168  30.395  0.00  0.00           H
ATOM   4502  H2  WAT X1293      38.422  28.304  29.151  0.00  0.00           H
ATOM   4503  O   WAT X1294      22.346   1.766  11.746  0.00  0.00           O
ATOM   4504  H1  WAT X1294      22.885   2.219  12.394  0.00  0.00           H
ATOM   4505  H2  WAT X1294      22.092   2.450  11.126  0.00  0.00           H
ATOM   4506  O   WAT X1295      19.685  42.089   0.363  0.00  0.00           O
ATOM   4507  H1  WAT X1295      19.222  41.741  -0.399  0.00  0.00           H
ATOM   4508  H2  WAT X1295      20.025  41.315   0.811  0.00  0.00           H
ATOM   4509  O   WAT X1296       8.944  20.140  24.174  0.00  0.00           O
ATOM   4510  H1  WAT X1296       8.862  20.830  24.832  0.00  0.00           H
ATOM   4511  H2  WAT X1296       8.134  19.635  24.254  0.00  0.00           H
ATOM   4512  O   WAT X1297       4.665  16.765  33.713  0.00  0.00           O
ATOM   4513  H1  WAT X1297       5.557  16.900  34.032  0.00  0.00           H
ATOM   4514  H2  WAT X1297       4.772  16.556  32.785  0.00  0.00           H
ATOM   4515  O   WAT X1298       6.914  41.532   3.294  0.00  0.00           O
ATOM   4516  H1  WAT X1298       6.991  42.481   3.390  0.00  0.00           H
ATOM   4517  H2  WAT X1298       7.818  41.217   3.297  0.00  0.00           H
ATOM   4518  O   WAT X1299      45.083  26.039  24.223  0.00  0.00           O
ATOM   4519  H1  WAT X1299      44.799  26.907  23.937  0.00  0.00           H
ATOM   4520  H2  WAT X1299      45.685  25.747  23.539  0.00  0.00           H
ATOM   4521  O   WAT X1300      20.553  28.451  27.538  0.00  0.00           O
ATOM   4522  H1  WAT X1300      19.943  28.870  28.146  0.00  0.00           H
ATOM   4523  H2  WAT X1300      21.265  28.135  28.093  0.00  0.00           H
ATOM   4524  O   WAT X1301       1.250  32.146   5.059  0.00  0.00           O
ATOM   4525  H1  WAT X1301       1.202  31.278   4.658  0.00  0.00           H
ATOM   4526  H2  WAT X1301       2.086  32.148   5.526  0.00  0.00           H
ATOM   4527  O   WAT X1302       2.279  26.137  12.692  0.00  0.00           O
ATOM   4528  H1  WAT X1302       2.112  26.931  12.184  0.00  0.00           H
ATOM   4529  H2  WAT X1302       3.228  26.020  12.649  0.00  0.00           H
ATOM   4530  O   WAT X1303      23.918  18.133   3.333  0.00  0.00           O
ATOM   4531  H1  WAT X1303      23.248  17.471   3.506  0.00  0.00           H
ATOM   4532  H2  WAT X1303      24.385  17.806   2.565  0.00  0.00           H
ATOM   4533  O   WAT X1304      22.864  18.089  11.291  0.00  0.00           O
ATOM   4534  H1  WAT X1304      22.978  19.004  11.037  0.00  0.00           H
ATOM   4535  H2  WAT X1304      22.707  18.120  12.235  0.00  0.00           H
ATOM   4536  O   WAT X1305      -0.219  30.498  33.680  0.00  0.00           O
ATOM   4537  H1  WAT X1305      -0.068  29.833  33.008  0.00  0.00           H
ATOM   4538  H2  WAT X1305       0.580  30.490  34.207  0.00  0.00           H
ATOM   4539  O   WAT X1306      30.405  21.276  19.313  0.00  0.00           O
ATOM   4540  H1  WAT X1306      29.847  20.539  19.063  0.00  0.00           H
ATOM   4541  H2  WAT X1306      29.986  22.039  18.916  0.00  0.00           H
ATOM   4542  O   WAT X1307      22.407  27.256  32.119  0.00  0.00           O
ATOM   4543  H1  WAT X1307      22.469  26.460  31.591  0.00  0.00           H
ATOM   4544  H2  WAT X1307      22.026  26.965  32.947  0.00  0.00           H
ATOM   4545  O   WAT X1308       9.908  29.898  18.107  0.00  0.00           O
ATOM   4546  H1  WAT X1308       9.356  29.190  17.775  0.00  0.00           H
ATOM   4547  H2  WAT X1308       9.318  30.648  18.179  0.00  0.00           H
ATOM   4548  O   WAT X1309      26.440  32.375  28.557  0.00  0.00           O
ATOM   4549  H1  WAT X1309      25.930  32.026  27.827  0.00  0.00           H
ATOM   4550  H2  WAT X1309      25.788  32.757  29.144  0.00  0.00           H
ATOM   4551  O   WAT X1310      37.175   1.115   3.937  0.00  0.00           O
ATOM   4552  H1  WAT X1310      36.643   0.632   4.569  0.00  0.00           H
ATOM   4553  H2  WAT X1310      37.443   0.456   3.297  0.00  0.00           H
ATOM   4554  O   WAT X1311       6.789   1.041  14.783  0.00  0.00           O
ATOM   4555  H1  WAT X1311       6.647   1.131  15.725  0.00  0.00           H
ATOM   4556  H2  WAT X1311       7.037   0.124  14.665  0.00  0.00           H
ATOM   4557  O   WAT X1312       5.156   1.821  35.679  0.00  0.00           O
ATOM   4558  H1  WAT X1312       4.316   1.840  36.137  0.00  0.00           H
ATOM   4559  H2  WAT X1312       5.626   2.587  36.008  0.00  0.00           H
ATOM   4560  O   WAT X1313      31.490  49.600   3.552  0.00  0.00           O
ATOM   4561  H1  WAT X1313      31.064  49.798   4.386  0.00  0.00           H
ATOM   4562  H2  WAT X1313      31.891  48.741   3.685  0.00  0.00           H
ATOM   4563  O   WAT X1314       6.545  47.928  38.134  0.00  0.00           O
ATOM   4564  H1  WAT X1314       7.276  48.151  37.558  0.00  0.00           H
ATOM   4565  H2  WAT X1314       6.488  48.663  38.744  0.00  0.00           H
ATOM   4566  O   WAT X1315       3.470  31.375  16.828  0.00  0.00           O
ATOM   4567  H1  WAT X1315       3.587  32.248  16.452  0.00  0.00           H
ATOM   4568  H2  WAT X1315       3.568  30.779  16.086  0.00  0.00           H
ATOM   4569  O   WAT X1316      36.670  16.513  43.695  0.00  0.00           O
ATOM   4570  H1  WAT X1316      37.450  15.959  43.715  0.00  0.00           H
ATOM   4571  H2  WAT X1316      36.802  17.137  44.409  0.00  0.00           H
ATOM   4572  O   WAT X1317      16.803  14.284  10.021  0.00  0.00           O
ATOM   4573  H1  WAT X1317      17.580  13.742   9.878  0.00  0.00           H
ATOM   4574  H2  WAT X1317      16.946  15.057   9.475  0.00  0.00           H
ATOM   4575  O   WAT X1318      24.454  53.007   2.527  0.00  0.00           O
ATOM   4576  H1  WAT X1318      25.058  52.960   3.268  0.00  0.00           H
ATOM   4577  H2  WAT X1318      23.851  53.715   2.754  0.00  0.00           H
ATOM   4578  O   WAT X1319      17.231  19.645  28.214  0.00  0.00           O
ATOM   4579  H1  WAT X1319      17.835  19.665  28.956  0.00  0.00           H
ATOM   4580  H2  WAT X1319      17.525  18.903  27.686  0.00  0.00           H
ATOM   4581  O   WAT X1320      17.803  53.976   2.614  0.00  0.00           O
ATOM   4582  H1  WAT X1320      18.529  53.355   2.678  0.00  0.00           H
ATOM   4583  H2  WAT X1320      17.764  54.390   3.476  0.00  0.00           H
ATOM   4584  O   WAT X1321      43.792   0.512  23.522  0.00  0.00           O
ATOM   4585  H1  WAT X1321      43.068  -0.113  23.553  0.00  0.00           H
ATOM   4586  H2  WAT X1321      44.215   0.348  22.679  0.00  0.00           H
ATOM   4587  O   WAT X1322      22.875  37.992  27.634  0.00  0.00           O
ATOM   4588  H1  WAT X1322      22.612  37.324  27.001  0.00  0.00           H
ATOM   4589  H2  WAT X1322      23.708  38.324  27.300  0.00  0.00           H
ATOM   4590  O   WAT X1323      -0.154   8.687  29.998  0.00  0.00           O
ATOM   4591  H1  WAT X1323       0.386   8.781  30.783  0.00  0.00           H
ATOM   4592  H2  WAT X1323       0.058   7.815  29.665  0.00  0.00           H
ATOM   4593  O   WAT X1324      17.762  12.622  32.718  0.00  0.00           O
ATOM   4594  H1  WAT X1324      17.476  13.153  31.975  0.00  0.00           H
ATOM   4595  H2  WAT X1324      16.971  12.497  33.242  0.00  0.00           H
ATOM   4596  O   WAT X1325       0.259  12.574   9.576  0.00  0.00           O
ATOM   4597  H1  WAT X1325       0.137  13.508   9.407  0.00  0.00           H
ATOM   4598  H2  WAT X1325      -0.344  12.141   8.972  0.00  0.00           H
ATOM   4599  O   WAT X1326      45.249  46.696  29.134  0.00  0.00           O
ATOM   4600  H1  WAT X1326      46.198  46.818  29.113  0.00  0.00           H
ATOM   4601  H2  WAT X1326      44.920  47.262  28.436  0.00  0.00           H
ATOM   4602  O   WAT X1327       2.979  41.481  32.018  0.00  0.00           O
ATOM   4603  H1  WAT X1327       3.037  41.784  32.924  0.00  0.00           H
ATOM   4604  H2  WAT X1327       2.644  40.587  32.086  0.00  0.00           H
ATOM   4605  O   WAT X1328      27.442  45.912  37.704  0.00  0.00           O
ATOM   4606  H1  WAT X1328      27.483  46.035  38.653  0.00  0.00           H
ATOM   4607  H2  WAT X1328      28.068  46.545  37.353  0.00  0.00           H
ATOM   4608  O   WAT X1329      18.563  46.006  23.624  0.00  0.00           O
ATOM   4609  H1  WAT X1329      18.734  45.188  24.091  0.00  0.00           H
ATOM   4610  H2  WAT X1329      18.851  45.835  22.728  0.00  0.00           H
ATOM   4611  O   WAT X1330      19.630  52.084  35.034  0.00  0.00           O
ATOM   4612  H1  WAT X1330      20.579  51.984  34.963  0.00  0.00           H
ATOM   4613  H2  WAT X1330      19.314  51.212  35.271  0.00  0.00           H
ATOM   4614  O   WAT X1331       1.152  48.526   2.065  0.00  0.00           O
ATOM   4615  H1  WAT X1331       1.449  48.479   1.157  0.00  0.00           H
ATOM   4616  H2  WAT X1331       0.813  47.651   2.253  0.00  0.00           H
ATOM   4617  O   WAT X1332      43.044  40.256  47.056  0.00  0.00           O
ATOM   4618  H1  WAT X1332      43.102  39.813  47.902  0.00  0.00           H
ATOM   4619  H2  WAT X1332      42.159  40.620  47.037  0.00  0.00           H
ATOM   4620  O   WAT X1333      10.051   1.730  43.991  0.00  0.00           O
ATOM   4621  H1  WAT X1333       9.114   1.728  44.187  0.00  0.00           H
ATOM   4622  H2  WAT X1333      10.389   2.501  44.446  0.00  0.00           H
ATOM   4623  O   WAT X1334      15.573  36.359  30.311  0.00  0.00           O
ATOM   4624  H1  WAT X1334      16.240  36.058  30.928  0.00  0.00           H
ATOM   4625  H2  WAT X1334      15.513  35.658  29.662  0.00  0.00           H
ATOM   4626  O   WAT X1335       1.043  41.185  43.227  0.00  0.00           O
ATOM   4627  H1  WAT X1335       0.237  41.439  42.778  0.00  0.00           H
ATOM   4628  H2  WAT X1335       0.759  40.564  43.897  0.00  0.00           H
ATOM   4629  O   WAT X1336      33.413  46.747  11.652  0.00  0.00           O
ATOM   4630  H1  WAT X1336      32.700  47.110  12.178  0.00  0.00           H
ATOM   4631  H2  WAT X1336      33.034  46.631  10.781  0.00  0.00           H
ATOM   4632  O   WAT X1337      10.877  37.748   5.611  0.00  0.00           O
ATOM   4633  H1  WAT X1337      11.305  38.593   5.473  0.00  0.00           H
ATOM   4634  H2  WAT X1337      11.030  37.267   4.798  0.00  0.00           H
ATOM   4635  O   WAT X1338      21.707  10.140  23.235  0.00  0.00           O
ATOM   4636  H1  WAT X1338      21.293   9.316  22.978  0.00  0.00           H
ATOM   4637  H2  WAT X1338      22.629   9.917  23.359  0.00  0.00           H
ATOM   4638  O   WAT X1339      11.248  19.526  40.713  0.00  0.00           O
ATOM   4639  H1  WAT X1339      10.975  19.066  41.507  0.00  0.00           H
ATOM   4640  H2  WAT X1339      11.588  20.364  41.026  0.00  0.00           H
ATOM   4641  O   WAT X1340      21.036  49.852  44.760  0.00  0.00           O
ATOM   4642  H1  WAT X1340      20.543  50.477  45.291  0.00  0.00           H
ATOM   4643  H2  WAT X1340      20.490  49.066  44.748  0.00  0.00           H
ATOM   4644  O   WAT X1341      10.619   2.334  15.213  0.00  0.00           O
ATOM   4645  H1  WAT X1341      10.208   1.589  15.651  0.00  0.00           H
ATOM   4646  H2  WAT X1341      10.464   3.073  15.801  0.00  0.00           H
ATOM   4647  O   WAT X1342      31.029  47.059  16.693  0.00  0.00           O
ATOM   4648  H1  WAT X1342      31.326  46.522  17.427  0.00  0.00           H
ATOM   4649  H2  WAT X1342      31.318  46.582  15.915  0.00  0.00           H
ATOM   4650  O   WAT X1343       6.255  39.033  24.909  0.00  0.00           O
ATOM   4651  H1  WAT X1343       6.958  39.167  25.545  0.00  0.00           H
ATOM   4652  H2  WAT X1343       5.490  38.813  25.440  0.00  0.00           H
ATOM   4653  O   WAT X1344      48.484   2.909  35.526  0.00  0.00           O
ATOM   4654  H1  WAT X1344      47.822   3.582  35.368  0.00  0.00           H
ATOM   4655  H2  WAT X1344      48.001   2.189  35.931  0.00  0.00           H
ATOM   4656  O   WAT X1345      15.515   0.688  42.909  0.00  0.00           O
ATOM   4657  H1  WAT X1345      15.329   1.496  43.387  0.00  0.00           H
ATOM   4658  H2  WAT X1345      14.675   0.230  42.877  0.00  0.00           H
ATOM   4659  O   WAT X1346       8.607   6.930  36.764  0.00  0.00           O
ATOM   4660  H1  WAT X1346       8.955   7.137  35.898  0.00  0.00           H
ATOM   4661  H2  WAT X1346       9.105   6.162  37.045  0.00  0.00           H
ATOM   4662  O   WAT X1347      33.130   6.022  34.671  0.00  0.00           O
ATOM   4663  H1  WAT X1347      33.622   6.807  34.911  0.00  0.00           H
ATOM   4664  H2  WAT X1347      33.471   5.340  35.250  0.00  0.00           H
ATOM   4665  O   WAT X1348      37.595  31.846  33.072  0.00  0.00           O
ATOM   4666  H1  WAT X1348      37.060  31.201  32.609  0.00  0.00           H
ATOM   4667  H2  WAT X1348      38.193  32.184  32.405  0.00  0.00           H
ATOM   4668  O   WAT X1349      37.159  40.008   0.498  0.00  0.00           O
ATOM   4669  H1  WAT X1349      36.586  40.773   0.440  0.00  0.00           H
ATOM   4670  H2  WAT X1349      37.759  40.212   1.215  0.00  0.00           H
ATOM   4671  O   WAT X1350      14.543  11.998  13.016  0.00  0.00           O
ATOM   4672  H1  WAT X1350      14.384  12.941  13.002  0.00  0.00           H
ATOM   4673  H2  WAT X1350      15.471  11.915  13.237  0.00  0.00           H
ATOM   4674  O   WAT X1351       9.548  23.867   2.209  0.00  0.00           O
ATOM   4675  H1  WAT X1351       9.392  24.381   1.417  0.00  0.00           H
ATOM   4676  H2  WAT X1351       9.764  24.516   2.878  0.00  0.00           H
ATOM   4677  O   WAT X1352      42.433  17.690  15.169  0.00  0.00           O
ATOM   4678  H1  WAT X1352      41.889  18.025  14.456  0.00  0.00           H
ATOM   4679  H2  WAT X1352      42.529  16.757  14.979  0.00  0.00           H
ATOM   4680  O   WAT X1353      32.592  31.470   5.946  0.00  0.00           O
ATOM   4681  H1  WAT X1353      32.897  30.876   5.260  0.00  0.00           H
ATOM   4682  H2  WAT X1353      33.394  31.783   6.365  0.00  0.00           H
ATOM   4683  O   WAT X1354      12.025  29.318   4.388  0.00  0.00           O
ATOM   4684  H1  WAT X1354      11.599  28.611   3.904  0.00  0.00           H
ATOM   4685  H2  WAT X1354      12.256  28.927   5.231  0.00  0.00           H
ATOM   4686  O   WAT X1355      47.552  49.074  44.241  0.00  0.00           O
ATOM   4687  H1  WAT X1355      47.484  48.173  43.926  0.00  0.00           H
ATOM   4688  H2  WAT X1355      46.697  49.459  44.053  0.00  0.00           H
ATOM   4689  O   WAT X1356       7.570  48.267   7.487  0.00  0.00           O
ATOM   4690  H1  WAT X1356       8.005  47.960   8.282  0.00  0.00           H
ATOM   4691  H2  WAT X1356       8.268  48.313   6.834  0.00  0.00           H
ATOM   4692  O   WAT X1357      10.148  15.973  35.705  0.00  0.00           O
ATOM   4693  H1  WAT X1357      10.630  16.378  36.427  0.00  0.00           H
ATOM   4694  H2  WAT X1357       9.697  16.703  35.280  0.00  0.00           H
ATOM   4695  O   WAT X1358      21.708  27.208   6.763  0.00  0.00           O
ATOM   4696  H1  WAT X1358      21.866  27.983   6.224  0.00  0.00           H
ATOM   4697  H2  WAT X1358      20.926  26.807   6.383  0.00  0.00           H
ATOM   4698  O   WAT X1359      38.278  53.848   1.941  0.00  0.00           O
ATOM   4699  H1  WAT X1359      38.206  53.501   1.052  0.00  0.00           H
ATOM   4700  H2  WAT X1359      39.086  54.361   1.933  0.00  0.00           H
ATOM   4701  O   WAT X1360       3.052  27.591  29.867  0.00  0.00           O
ATOM   4702  H1  WAT X1360       3.216  28.520  30.024  0.00  0.00           H
ATOM   4703  H2  WAT X1360       3.483  27.410  29.031  0.00  0.00           H
ATOM   4704  O   WAT X1361      42.634   1.949  34.485  0.00  0.00           O
ATOM   4705  H1  WAT X1361      42.871   1.201  35.033  0.00  0.00           H
ATOM   4706  H2  WAT X1361      42.774   1.643  33.588  0.00  0.00           H
ATOM   4707  O   WAT X1362      33.393  34.609   6.033  0.00  0.00           O
ATOM   4708  H1  WAT X1362      33.533  35.408   6.540  0.00  0.00           H
ATOM   4709  H2  WAT X1362      34.265  34.225   5.945  0.00  0.00           H
ATOM   4710  O   WAT X1363      17.465  25.193  32.699  0.00  0.00           O
ATOM   4711  H1  WAT X1363      16.857  24.754  33.294  0.00  0.00           H
ATOM   4712  H2  WAT X1363      18.304  24.759  32.851  0.00  0.00           H
ATOM   4713  O   WAT X1364      19.230   8.556  14.510  0.00  0.00           O
ATOM   4714  H1  WAT X1364      19.572   7.855  13.956  0.00  0.00           H
ATOM   4715  H2  WAT X1364      19.518   8.326  15.393  0.00  0.00           H
ATOM   4716  O   WAT X1365      25.122  47.240  47.321  0.00  0.00           O
ATOM   4717  H1  WAT X1365      24.771  48.120  47.458  0.00  0.00           H
ATOM   4718  H2  WAT X1365      25.284  47.190  46.379  0.00  0.00           H
ATOM   4719  O   WAT X1366      11.570  22.016  23.870  0.00  0.00           O
ATOM   4720  H1  WAT X1366      10.654  22.226  24.050  0.00  0.00           H
ATOM   4721  H2  WAT X1366      11.545  21.130  23.509  0.00  0.00           H
ATOM   4722  O   WAT X1367      10.687   1.783  23.657  0.00  0.00           O
ATOM   4723  H1  WAT X1367       9.779   2.041  23.501  0.00  0.00           H
ATOM   4724  H2  WAT X1367      11.002   1.486  22.803  0.00  0.00           H
ATOM   4725  O   WAT X1368      16.858  32.374   8.295  0.00  0.00           O
ATOM   4726  H1  WAT X1368      16.584  31.692   7.682  0.00  0.00           H
ATOM   4727  H2  WAT X1368      17.574  31.976   8.791  0.00  0.00           H
ATOM   4728  O   WAT X1369      15.012  50.982  35.778  0.00  0.00           O
ATOM   4729  H1  WAT X1369      14.406  51.723  35.738  0.00  0.00           H
ATOM   4730  H2  WAT X1369      15.766  51.316  36.263  0.00  0.00           H
ATOM   4731  O   WAT X1370      10.608  24.215  26.134  0.00  0.00           O
ATOM   4732  H1  WAT X1370      10.376  25.010  26.615  0.00  0.00           H
ATOM   4733  H2  WAT X1370      11.344  23.846  26.621  0.00  0.00           H
ATOM   4734  O   WAT X1371      32.991   8.647  41.298  0.00  0.00           O
ATOM   4735  H1  WAT X1371      33.370   7.769  41.327  0.00  0.00           H
ATOM   4736  H2  WAT X1371      32.914   8.905  42.216  0.00  0.00           H
ATOM   4737  O   WAT X1372      28.937  13.212  46.936  0.00  0.00           O
ATOM   4738  H1  WAT X1372      29.860  13.463  46.897  0.00  0.00           H
ATOM   4739  H2  WAT X1372      28.846  12.532  46.268  0.00  0.00           H
ATOM   4740  O   WAT X1373       7.091  41.272  41.579  0.00  0.00           O
ATOM   4741  H1  WAT X1373       7.855  41.552  41.075  0.00  0.00           H
ATOM   4742  H2  WAT X1373       7.023  41.914  42.286  0.00  0.00           H
ATOM   4743  O   WAT X1374      44.006  26.856  40.575  0.00  0.00           O
ATOM   4744  H1  WAT X1374      43.583  27.624  40.958  0.00  0.00           H
ATOM   4745  H2  WAT X1374      44.020  27.035  39.634  0.00  0.00           H
ATOM   4746  O   WAT X1375      15.294  11.748  33.874  0.00  0.00           O
ATOM   4747  H1  WAT X1375      14.383  11.469  33.967  0.00  0.00           H
ATOM   4748  H2  WAT X1375      15.589  11.904  34.772  0.00  0.00           H
ATOM   4749  O   WAT X1376       3.482  28.289   5.953  0.00  0.00           O
ATOM   4750  H1  WAT X1376       3.379  27.690   6.693  0.00  0.00           H
ATOM   4751  H2  WAT X1376       2.977  29.064   6.200  0.00  0.00           H
ATOM   4752  O   WAT X1377      40.998  11.591  20.872  0.00  0.00           O
ATOM   4753  H1  WAT X1377      40.623  12.390  21.242  0.00  0.00           H
ATOM   4754  H2  WAT X1377      41.636  11.901  20.229  0.00  0.00           H
ATOM   4755  O   WAT X1378      15.918  36.581  45.863  0.00  0.00           O
ATOM   4756  H1  WAT X1378      15.091  36.573  45.380  0.00  0.00           H
ATOM   4757  H2  WAT X1378      15.757  36.019  46.621  0.00  0.00           H
ATOM   4758  O   WAT X1379       8.804  46.012  39.044  0.00  0.00           O
ATOM   4759  H1  WAT X1379       8.494  45.171  39.381  0.00  0.00           H
ATOM   4760  H2  WAT X1379       8.176  46.651  39.382  0.00  0.00           H
ATOM   4761  O   WAT X1380      14.086  50.115  27.722  0.00  0.00           O
ATOM   4762  H1  WAT X1380      14.379  51.025  27.672  0.00  0.00           H
ATOM   4763  H2  WAT X1380      14.805  49.655  28.154  0.00  0.00           H
ATOM   4764  O   WAT X1381      24.054   3.629  45.178  0.00  0.00           O
ATOM   4765  H1  WAT X1381      24.926   3.397  45.498  0.00  0.00           H
ATOM   4766  H2  WAT X1381      23.454   3.168  45.764  0.00  0.00           H
ATOM   4767  O   WAT X1382      25.047  14.591  35.638  0.00  0.00           O
ATOM   4768  H1  WAT X1382      25.133  14.071  36.437  0.00  0.00           H
ATOM   4769  H2  WAT X1382      25.752  15.237  35.695  0.00  0.00           H
ATOM   4770  O   WAT X1383      29.695  16.484  18.575  0.00  0.00           O
ATOM   4771  H1  WAT X1383      29.802  16.081  17.714  0.00  0.00           H
ATOM   4772  H2  WAT X1383      29.081  15.911  19.034  0.00  0.00           H
ATOM   4773  O   WAT X1384      39.556  51.049  34.655  0.00  0.00           O
ATOM   4774  H1  WAT X1384      39.671  50.611  33.812  0.00  0.00           H
ATOM   4775  H2  WAT X1384      38.771  50.648  35.028  0.00  0.00           H
ATOM   4776  O   WAT X1385      37.595   4.875  33.478  0.00  0.00           O
ATOM   4777  H1  WAT X1385      37.513   4.008  33.873  0.00  0.00           H
ATOM   4778  H2  WAT X1385      36.798   4.978  32.957  0.00  0.00           H
ATOM   4779  O   WAT X1386       9.568  47.984  37.171  0.00  0.00           O
ATOM   4780  H1  WAT X1386       9.438  47.299  37.826  0.00  0.00           H
ATOM   4781  H2  WAT X1386      10.395  47.755  36.746  0.00  0.00           H
ATOM   4782  O   WAT X1387      13.284  32.254  29.559  0.00  0.00           O
ATOM   4783  H1  WAT X1387      13.277  33.211  29.575  0.00  0.00           H
ATOM   4784  H2  WAT X1387      13.838  32.031  28.810  0.00  0.00           H
ATOM   4785  O   WAT X1388       5.042   9.338  10.932  0.00  0.00           O
ATOM   4786  H1  WAT X1388       5.447   9.775  10.183  0.00  0.00           H
ATOM   4787  H2  WAT X1388       4.244   8.945  10.576  0.00  0.00           H
ATOM   4788  O   WAT X1389      16.903  11.888  29.676  0.00  0.00           O
ATOM   4789  H1  WAT X1389      16.007  12.166  29.489  0.00  0.00           H
ATOM   4790  H2  WAT X1389      17.386  12.081  28.873  0.00  0.00           H
ATOM   4791  O   WAT X1390       6.189  28.934  20.849  0.00  0.00           O
ATOM   4792  H1  WAT X1390       7.091  28.683  20.651  0.00  0.00           H
ATOM   4793  H2  WAT X1390       6.249  29.411  21.677  0.00  0.00           H
ATOM   4794  O   WAT X1391      42.004  51.772  19.562  0.00  0.00           O
ATOM   4795  H1  WAT X1391      42.388  52.247  20.300  0.00  0.00           H
ATOM   4796  H2  WAT X1391      41.196  52.247  19.367  0.00  0.00           H
ATOM   4797  O   WAT X1392      32.598  46.650  40.153  0.00  0.00           O
ATOM   4798  H1  WAT X1392      33.343  46.477  40.729  0.00  0.00           H
ATOM   4799  H2  WAT X1392      32.157  45.804  40.072  0.00  0.00           H
ATOM   4800  O   WAT X1393      27.634  42.875   4.108  0.00  0.00           O
ATOM   4801  H1  WAT X1393      27.143  42.073   4.289  0.00  0.00           H
ATOM   4802  H2  WAT X1393      27.569  43.383   4.917  0.00  0.00           H
ATOM   4803  O   WAT X1394      17.667  18.429  43.571  0.00  0.00           O
ATOM   4804  H1  WAT X1394      18.347  18.841  43.039  0.00  0.00           H
ATOM   4805  H2  WAT X1394      18.097  18.241  44.406  0.00  0.00           H
ATOM   4806  O   WAT X1395      19.155  37.577  12.818  0.00  0.00           O
ATOM   4807  H1  WAT X1395      19.882  36.956  12.769  0.00  0.00           H
ATOM   4808  H2  WAT X1395      18.377  37.027  12.917  0.00  0.00           H
ATOM   4809  O   WAT X1396      23.306  19.664  17.867  0.00  0.00           O
ATOM   4810  H1  WAT X1396      23.506  20.258  17.143  0.00  0.00           H
ATOM   4811  H2  WAT X1396      24.157  19.318  18.135  0.00  0.00           H
ATOM   4812  O   WAT X1397      12.605   2.302  40.589  0.00  0.00           O
ATOM   4813  H1  WAT X1397      12.788   1.523  41.115  0.00  0.00           H
ATOM   4814  H2  WAT X1397      12.788   2.032  39.689  0.00  0.00           H
ATOM   4815  O   WAT X1398       6.972  34.342  32.411  0.00  0.00           O
ATOM   4816  H1  WAT X1398       7.566  34.274  33.158  0.00  0.00           H
ATOM   4817  H2  WAT X1398       6.530  33.494  32.378  0.00  0.00           H
ATOM   4818  O   WAT X1399      47.209  17.048  42.404  0.00  0.00           O
ATOM   4819  H1  WAT X1399      47.692  17.713  41.913  0.00  0.00           H
ATOM   4820  H2  WAT X1399      46.292  17.309  42.322  0.00  0.00           H
ATOM   4821  O   WAT X1400      47.563  39.621   3.335  0.00  0.00           O
ATOM   4822  H1  WAT X1400      48.033  39.069   2.710  0.00  0.00           H
ATOM   4823  H2  WAT X1400      47.497  40.472   2.901  0.00  0.00           H
ATOM   4824  O   WAT X1401      12.993  29.363  44.935  0.00  0.00           O
ATOM   4825  H1  WAT X1401      13.844  28.929  44.876  0.00  0.00           H
ATOM   4826  H2  WAT X1401      12.965  29.941  44.172  0.00  0.00           H
ATOM   4827  O   WAT X1402      17.747  21.988  33.420  0.00  0.00           O
ATOM   4828  H1  WAT X1402      17.026  22.077  32.797  0.00  0.00           H
ATOM   4829  H2  WAT X1402      18.387  22.643  33.141  0.00  0.00           H
ATOM   4830  O   WAT X1403      17.351   6.709  33.273  0.00  0.00           O
ATOM   4831  H1  WAT X1403      18.131   6.318  32.880  0.00  0.00           H
ATOM   4832  H2  WAT X1403      17.458   7.650  33.133  0.00  0.00           H
ATOM   4833  O   WAT X1404       6.820  22.835  29.066  0.00  0.00           O
ATOM   4834  H1  WAT X1404       6.438  22.000  29.336  0.00  0.00           H
ATOM   4835  H2  WAT X1404       7.509  23.003  29.709  0.00  0.00           H
ATOM   4836  O   WAT X1405       8.769  14.458  31.035  0.00  0.00           O
ATOM   4837  H1  WAT X1405       9.160  13.601  31.207  0.00  0.00           H
ATOM   4838  H2  WAT X1405       7.832  14.328  31.178  0.00  0.00           H
ATOM   4839  O   WAT X1406       1.970  19.345   9.096  0.00  0.00           O
ATOM   4840  H1  WAT X1406       1.094  19.200   8.737  0.00  0.00           H
ATOM   4841  H2  WAT X1406       1.814  19.691   9.975  0.00  0.00           H
ATOM   4842  O   WAT X1407       6.707  11.530  45.540  0.00  0.00           O
ATOM   4843  H1  WAT X1407       7.356  11.912  44.949  0.00  0.00           H
ATOM   4844  H2  WAT X1407       7.052  11.701  46.416  0.00  0.00           H
ATOM   4845  O   WAT X1408      26.624  20.983   9.218  0.00  0.00           O
ATOM   4846  H1  WAT X1408      25.786  21.366   8.956  0.00  0.00           H
ATOM   4847  H2  WAT X1408      26.431  20.055   9.352  0.00  0.00           H
ATOM   4848  O   WAT X1409      13.223  32.716  32.182  0.00  0.00           O
ATOM   4849  H1  WAT X1409      13.274  32.176  31.393  0.00  0.00           H
ATOM   4850  H2  WAT X1409      14.132  32.944  32.376  0.00  0.00           H
ATOM   4851  O   WAT X1410      30.499  16.411  44.774  0.00  0.00           O
ATOM   4852  H1  WAT X1410      30.904  16.504  43.911  0.00  0.00           H
ATOM   4853  H2  WAT X1410      30.804  15.561  45.091  0.00  0.00           H
ATOM   4854  O   WAT X1411      37.236  25.776  18.212  0.00  0.00           O
ATOM   4855  H1  WAT X1411      37.866  25.330  18.777  0.00  0.00           H
ATOM   4856  H2  WAT X1411      37.721  25.955  17.407  0.00  0.00           H
ATOM   4857  O   WAT X1412      32.960  28.511   6.189  0.00  0.00           O
ATOM   4858  H1  WAT X1412      32.035  28.755   6.214  0.00  0.00           H
ATOM   4859  H2  WAT X1412      32.956  27.554   6.208  0.00  0.00           H
ATOM   4860  O   WAT X1413       4.209  20.977   7.591  0.00  0.00           O
ATOM   4861  H1  WAT X1413       3.768  20.670   8.383  0.00  0.00           H
ATOM   4862  H2  WAT X1413       4.369  21.908   7.751  0.00  0.00           H
ATOM   4863  O   WAT X1414       3.268   9.713  41.912  0.00  0.00           O
ATOM   4864  H1  WAT X1414       3.750   9.243  42.593  0.00  0.00           H
ATOM   4865  H2  WAT X1414       3.345   9.156  41.137  0.00  0.00           H
ATOM   4866  O   WAT X1415      12.597   1.681  21.206  0.00  0.00           O
ATOM   4867  H1  WAT X1415      13.135   1.758  20.418  0.00  0.00           H
ATOM   4868  H2  WAT X1415      13.225   1.711  21.928  0.00  0.00           H
ATOM   4869  O   WAT X1416      25.382  20.658  29.729  0.00  0.00           O
ATOM   4870  H1  WAT X1416      24.914  20.184  29.042  0.00  0.00           H
ATOM   4871  H2  WAT X1416      25.237  20.139  30.520  0.00  0.00           H
ATOM   4872  O   WAT X1417       7.491  10.292  37.441  0.00  0.00           O
ATOM   4873  H1  WAT X1417       7.351   9.351  37.342  0.00  0.00           H
ATOM   4874  H2  WAT X1417       8.429  10.411  37.292  0.00  0.00           H
ATOM   4875  O   WAT X1418      13.968  24.332   6.856  0.00  0.00           O
ATOM   4876  H1  WAT X1418      14.443  23.509   6.968  0.00  0.00           H
ATOM   4877  H2  WAT X1418      14.654  24.988   6.728  0.00  0.00           H
ATOM   4878  O   WAT X1419      19.861  38.407  39.435  0.00  0.00           O
ATOM   4879  H1  WAT X1419      20.770  38.650  39.614  0.00  0.00           H
ATOM   4880  H2  WAT X1419      19.429  38.448  40.288  0.00  0.00           H
ATOM   4881  O   WAT X1420      32.207  36.541  28.128  0.00  0.00           O
ATOM   4882  H1  WAT X1420      32.137  35.728  27.629  0.00  0.00           H
ATOM   4883  H2  WAT X1420      33.067  36.492  28.547  0.00  0.00           H
ATOM   4884  O   WAT X1421      21.659  45.280  24.322  0.00  0.00           O
ATOM   4885  H1  WAT X1421      21.616  46.225  24.466  0.00  0.00           H
ATOM   4886  H2  WAT X1421      21.635  45.182  23.370  0.00  0.00           H
ATOM   4887  O   WAT X1422      36.803  33.691  42.264  0.00  0.00           O
ATOM   4888  H1  WAT X1422      36.569  33.468  43.166  0.00  0.00           H
ATOM   4889  H2  WAT X1422      36.197  34.392  42.026  0.00  0.00           H
ATOM   4890  O   WAT X1423      14.490  26.199  39.852  0.00  0.00           O
ATOM   4891  H1  WAT X1423      13.672  26.634  40.093  0.00  0.00           H
ATOM   4892  H2  WAT X1423      14.650  26.473  38.949  0.00  0.00           H
ATOM   4893  O   WAT X1424      29.655  50.260  37.541  0.00  0.00           O
ATOM   4894  H1  WAT X1424      30.332  50.933  37.469  0.00  0.00           H
ATOM   4895  H2  WAT X1424      30.041  49.592  38.107  0.00  0.00           H
ATOM   4896  O   WAT X1425      36.050  42.072  18.392  0.00  0.00           O
ATOM   4897  H1  WAT X1425      35.575  41.260  18.566  0.00  0.00           H
ATOM   4898  H2  WAT X1425      35.409  42.764  18.556  0.00  0.00           H
ATOM   4899  O   WAT X1426      41.503  51.716   4.311  0.00  0.00           O
ATOM   4900  H1  WAT X1426      42.153  51.025   4.440  0.00  0.00           H
ATOM   4901  H2  WAT X1426      41.787  52.166   3.515  0.00  0.00           H
ATOM   4902  O   WAT X1427      31.091  28.566  20.472  0.00  0.00           O
ATOM   4903  H1  WAT X1427      31.621  29.129  21.036  0.00  0.00           H
ATOM   4904  H2  WAT X1427      31.695  27.883  20.180  0.00  0.00           H
ATOM   4905  O   WAT X1428       5.475  16.512  17.416  0.00  0.00           O
ATOM   4906  H1  WAT X1428       5.868  17.053  16.731  0.00  0.00           H
ATOM   4907  H2  WAT X1428       5.281  15.681  16.983  0.00  0.00           H
ATOM   4908  O   WAT X1429      11.545  39.431  47.036  0.00  0.00           O
ATOM   4909  H1  WAT X1429      10.981  39.629  47.784  0.00  0.00           H
ATOM   4910  H2  WAT X1429      10.941  39.339  46.299  0.00  0.00           H
ATOM   4911  O   WAT X1430      23.856   8.812  13.520  0.00  0.00           O
ATOM   4912  H1  WAT X1430      23.086   8.275  13.707  0.00  0.00           H
ATOM   4913  H2  WAT X1430      23.572   9.402  12.821  0.00  0.00           H
ATOM   4914  O   WAT X1431      44.188  34.135   9.195  0.00  0.00           O
ATOM   4915  H1  WAT X1431      44.606  34.874   9.637  0.00  0.00           H
ATOM   4916  H2  WAT X1431      43.805  34.514   8.404  0.00  0.00           H
ATOM   4917  O   WAT X1432      12.354  26.661   9.171  0.00  0.00           O
ATOM   4918  H1  WAT X1432      12.960  25.934   9.314  0.00  0.00           H
ATOM   4919  H2  WAT X1432      12.823  27.431   9.493  0.00  0.00           H
ATOM   4920  O   WAT X1433       7.304  40.271  46.891  0.00  0.00           O
ATOM   4921  H1  WAT X1433       6.380  40.475  46.746  0.00  0.00           H
ATOM   4922  H2  WAT X1433       7.293  39.516  47.479  0.00  0.00           H
ATOM   4923  O   WAT X1434       2.307  15.443  30.955  0.00  0.00           O
ATOM   4924  H1  WAT X1434       1.870  15.186  30.143  0.00  0.00           H
ATOM   4925  H2  WAT X1434       1.892  16.271  31.198  0.00  0.00           H
ATOM   4926  O   WAT X1435      19.834  17.178  38.649  0.00  0.00           O
ATOM   4927  H1  WAT X1435      19.876  17.122  39.603  0.00  0.00           H
ATOM   4928  H2  WAT X1435      19.622  16.289  38.365  0.00  0.00           H
ATOM   4929  O   WAT X1436       6.629  29.260   4.014  0.00  0.00           O
ATOM   4930  H1  WAT X1436       7.114  29.968   3.591  0.00  0.00           H
ATOM   4931  H2  WAT X1436       6.046  29.705   4.630  0.00  0.00           H
ATOM   4932  O   WAT X1437      33.126  11.360  34.314  0.00  0.00           O
ATOM   4933  H1  WAT X1437      33.061  12.314  34.354  0.00  0.00           H
ATOM   4934  H2  WAT X1437      34.059  11.178  34.426  0.00  0.00           H
ATOM   4935  O   WAT X1438      45.523  46.879  40.406  0.00  0.00           O
ATOM   4936  H1  WAT X1438      46.259  46.940  39.797  0.00  0.00           H
ATOM   4937  H2  WAT X1438      45.764  46.169  41.002  0.00  0.00           H
ATOM   4938  O   WAT X1439      37.636  49.289  14.495  0.00  0.00           O
ATOM   4939  H1  WAT X1439      37.472  49.900  15.214  0.00  0.00           H
ATOM   4940  H2  WAT X1439      38.017  48.519  14.917  0.00  0.00           H
ATOM   4941  O   WAT X1440       1.975  19.648  21.352  0.00  0.00           O
ATOM   4942  H1  WAT X1440       2.038  19.572  20.400  0.00  0.00           H
ATOM   4943  H2  WAT X1440       2.109  18.756  21.672  0.00  0.00           H
ATOM   4944  O   WAT X1441      48.488   5.242  25.848  0.00  0.00           O
ATOM   4945  H1  WAT X1441      47.774   5.072  26.463  0.00  0.00           H
ATOM   4946  H2  WAT X1441      49.001   4.434  25.847  0.00  0.00           H
ATOM   4947  O   WAT X1442      10.205  42.786  24.157  0.00  0.00           O
ATOM   4948  H1  WAT X1442       9.643  43.383  24.650  0.00  0.00           H
ATOM   4949  H2  WAT X1442      10.067  43.028  23.241  0.00  0.00           H
ATOM   4950  O   WAT X1443      31.549  41.731  25.124  0.00  0.00           O
ATOM   4951  H1  WAT X1443      31.038  41.302  24.437  0.00  0.00           H
ATOM   4952  H2  WAT X1443      32.354  41.217  25.180  0.00  0.00           H
ATOM   4953  O   WAT X1444      13.841  38.361  22.863  0.00  0.00           O
ATOM   4954  H1  WAT X1444      13.376  37.701  23.377  0.00  0.00           H
ATOM   4955  H2  WAT X1444      14.709  38.408  23.263  0.00  0.00           H
ATOM   4956  O   WAT X1445       0.898  48.055  16.175  0.00  0.00           O
ATOM   4957  H1  WAT X1445       1.844  48.179  16.249  0.00  0.00           H
ATOM   4958  H2  WAT X1445       0.766  47.119  16.324  0.00  0.00           H
ATOM   4959  O   WAT X1446      29.445  32.816  45.855  0.00  0.00           O
ATOM   4960  H1  WAT X1446      29.096  33.521  45.308  0.00  0.00           H
ATOM   4961  H2  WAT X1446      30.265  33.167  46.203  0.00  0.00           H
ATOM   4962  O   WAT X1447      17.976   4.893  25.750  0.00  0.00           O
ATOM   4963  H1  WAT X1447      18.817   4.444  25.835  0.00  0.00           H
ATOM   4964  H2  WAT X1447      17.994   5.568  26.429  0.00  0.00           H
ATOM   4965  O   WAT X1448       4.262  12.997  33.164  0.00  0.00           O
ATOM   4966  H1  WAT X1448       4.516  13.350  34.016  0.00  0.00           H
ATOM   4967  H2  WAT X1448       3.307  12.933  33.206  0.00  0.00           H
ATOM   4968  O   WAT X1449      41.087   7.786  43.942  0.00  0.00           O
ATOM   4969  H1  WAT X1449      42.018   7.585  44.035  0.00  0.00           H
ATOM   4970  H2  WAT X1449      40.676   7.378  44.703  0.00  0.00           H
ATOM   4971  O   WAT X1450      20.651  34.753  39.876  0.00  0.00           O
ATOM   4972  H1  WAT X1450      20.401  33.840  39.734  0.00  0.00           H
ATOM   4973  H2  WAT X1450      19.820  35.221  39.947  0.00  0.00           H
ATOM   4974  O   WAT X1451      20.107  27.607  46.985  0.00  0.00           O
ATOM   4975  H1  WAT X1451      20.271  28.217  46.266  0.00  0.00           H
ATOM   4976  H2  WAT X1451      19.964  26.763  46.555  0.00  0.00           H
ATOM   4977  O   WAT X1452      28.175  24.192  21.431  0.00  0.00           O
ATOM   4978  H1  WAT X1452      28.937  24.351  20.874  0.00  0.00           H
ATOM   4979  H2  WAT X1452      28.318  24.748  22.197  0.00  0.00           H
ATOM   4980  O   WAT X1453      45.266  31.936  20.098  0.00  0.00           O
ATOM   4981  H1  WAT X1453      45.881  32.439  19.565  0.00  0.00           H
ATOM   4982  H2  WAT X1453      44.919  31.272  19.503  0.00  0.00           H
ATOM   4983  O   WAT X1454      33.562   8.981  37.941  0.00  0.00           O
ATOM   4984  H1  WAT X1454      33.413   8.923  38.885  0.00  0.00           H
ATOM   4985  H2  WAT X1454      33.859   8.106  37.691  0.00  0.00           H
ATOM   4986  O   WAT X1455      44.112  36.748  13.275  0.00  0.00           O
ATOM   4987  H1  WAT X1455      44.792  37.269  13.702  0.00  0.00           H
ATOM   4988  H2  WAT X1455      43.292  37.179  13.518  0.00  0.00           H
ATOM   4989  O   WAT X1456      41.568  31.041  18.043  0.00  0.00           O
ATOM   4990  H1  WAT X1456      40.854  30.666  17.528  0.00  0.00           H
ATOM   4991  H2  WAT X1456      41.147  31.704  18.590  0.00  0.00           H
ATOM   4992  O   WAT X1457      40.362   6.278  36.783  0.00  0.00           O
ATOM   4993  H1  WAT X1457      40.569   5.350  36.671  0.00  0.00           H
ATOM   4994  H2  WAT X1457      39.655   6.442  36.158  0.00  0.00           H
ATOM   4995  O   WAT X1458       4.724  10.290  17.027  0.00  0.00           O
ATOM   4996  H1  WAT X1458       4.207  11.092  17.099  0.00  0.00           H
ATOM   4997  H2  WAT X1458       4.196   9.712  16.476  0.00  0.00           H
ATOM   4998  O   WAT X1459      23.421  15.242  25.198  0.00  0.00           O
ATOM   4999  H1  WAT X1459      24.045  14.520  25.265  0.00  0.00           H
ATOM   5000  H2  WAT X1459      22.658  14.947  25.696  0.00  0.00           H
ATOM   5001  O   WAT X1460      26.613  21.805  14.821  0.00  0.00           O
ATOM   5002  H1  WAT X1460      26.800  21.738  13.884  0.00  0.00           H
ATOM   5003  H2  WAT X1460      27.465  21.967  15.225  0.00  0.00           H
ATOM   5004  O   WAT X1461      28.894  49.475   2.878  0.00  0.00           O
ATOM   5005  H1  WAT X1461      28.573  50.146   2.277  0.00  0.00           H
ATOM   5006  H2  WAT X1461      29.690  49.851   3.254  0.00  0.00           H
ATOM   5007  O   WAT X1462       8.443  34.824  21.664  0.00  0.00           O
ATOM   5008  H1  WAT X1462       8.743  34.628  20.776  0.00  0.00           H
ATOM   5009  H2  WAT X1462       9.249  34.955  22.165  0.00  0.00           H
ATOM   5010  O   WAT X1463      28.815   3.187  37.678  0.00  0.00           O
ATOM   5011  H1  WAT X1463      29.714   3.089  37.365  0.00  0.00           H
ATOM   5012  H2  WAT X1463      28.311   2.556  37.164  0.00  0.00           H
ATOM   5013  O   WAT X1464      10.619  17.160  24.279  0.00  0.00           O
ATOM   5014  H1  WAT X1464       9.675  17.260  24.153  0.00  0.00           H
ATOM   5015  H2  WAT X1464      10.776  17.471  25.171  0.00  0.00           H
ATOM   5016  O   WAT X1465      22.259  14.484  48.203  0.00  0.00           O
ATOM   5017  H1  WAT X1465      23.113  14.562  48.630  0.00  0.00           H
ATOM   5018  H2  WAT X1465      22.460  14.467  47.268  0.00  0.00           H
ATOM   5019  O   WAT X1466       5.900  48.162  15.129  0.00  0.00           O
ATOM   5020  H1  WAT X1466       5.793  47.590  14.369  0.00  0.00           H
ATOM   5021  H2  WAT X1466       6.663  48.700  14.918  0.00  0.00           H
ATOM   5022  O   WAT X1467      48.344  43.137  10.008  0.00  0.00           O
ATOM   5023  H1  WAT X1467      48.202  43.812  10.672  0.00  0.00           H
ATOM   5024  H2  WAT X1467      47.665  43.297   9.354  0.00  0.00           H
ATOM   5025  O   WAT X1468      36.819   2.035  34.139  0.00  0.00           O
ATOM   5026  H1  WAT X1468      36.549   1.605  34.951  0.00  0.00           H
ATOM   5027  H2  WAT X1468      37.430   1.419  33.734  0.00  0.00           H
ATOM   5028  O   WAT X1469      40.714  20.953  43.353  0.00  0.00           O
ATOM   5029  H1  WAT X1469      40.030  21.613  43.469  0.00  0.00           H
ATOM   5030  H2  WAT X1469      40.939  21.003  42.424  0.00  0.00           H
ATOM   5031  O   WAT X1470       0.669  52.007  43.950  0.00  0.00           O
ATOM   5032  H1  WAT X1470      -0.031  51.406  44.206  0.00  0.00           H
ATOM   5033  H2  WAT X1470       0.332  52.448  43.170  0.00  0.00           H
ATOM   5034  O   WAT X1471      47.774  33.297  34.855  0.00  0.00           O
ATOM   5035  H1  WAT X1471      48.474  33.637  35.413  0.00  0.00           H
ATOM   5036  H2  WAT X1471      47.958  32.360  34.785  0.00  0.00           H
ATOM   5037  O   WAT X1472      11.778  43.545  44.002  0.00  0.00           O
ATOM   5038  H1  WAT X1472      11.567  43.339  44.913  0.00  0.00           H
ATOM   5039  H2  WAT X1472      12.605  44.024  44.050  0.00  0.00           H
ATOM   5040  O   WAT X1473       4.561   5.624  38.782  0.00  0.00           O
ATOM   5041  H1  WAT X1473       3.651   5.868  38.614  0.00  0.00           H
ATOM   5042  H2  WAT X1473       4.507   4.753  39.176  0.00  0.00           H
ATOM   5043  O   WAT X1474      31.700   9.215   4.496  0.00  0.00           O
ATOM   5044  H1  WAT X1474      31.511  10.133   4.691  0.00  0.00           H
ATOM   5045  H2  WAT X1474      32.026   8.857   5.321  0.00  0.00           H
ATOM   5046  O   WAT X1475      11.294   5.173  35.183  0.00  0.00           O
ATOM   5047  H1  WAT X1475      10.978   4.831  36.020  0.00  0.00           H
ATOM   5048  H2  WAT X1475      11.634   4.405  34.724  0.00  0.00           H
ATOM   5049  O   WAT X1476      31.651   8.915  34.300  0.00  0.00           O
ATOM   5050  H1  WAT X1476      31.714   8.877  33.346  0.00  0.00           H
ATOM   5051  H2  WAT X1476      32.162   9.687  34.543  0.00  0.00           H
ATOM   5052  O   WAT X1477      27.356  26.283  24.902  0.00  0.00           O
ATOM   5053  H1  WAT X1477      28.117  26.229  24.324  0.00  0.00           H
ATOM   5054  H2  WAT X1477      27.381  25.470  25.407  0.00  0.00           H
ATOM   5055  O   WAT X1478      19.515  14.517  19.770  0.00  0.00           O
ATOM   5056  H1  WAT X1478      19.772  13.950  19.043  0.00  0.00           H
ATOM   5057  H2  WAT X1478      18.612  14.766  19.574  0.00  0.00           H
ATOM   5058  O   WAT X1479      46.036  29.027  38.739  0.00  0.00           O
ATOM   5059  H1  WAT X1479      46.580  28.743  38.004  0.00  0.00           H
ATOM   5060  H2  WAT X1479      45.302  29.486  38.330  0.00  0.00           H
ATOM   5061  O   WAT X1480      13.705   9.522  34.894  0.00  0.00           O
ATOM   5062  H1  WAT X1480      13.790   9.324  33.961  0.00  0.00           H
[truncated: 561,300 more chars]
