# Supplementary material for: Synthesis of a highly thermostable insulin by phenylalanine conjugation at B29 Lysine
Source: Commun Chem. 2024 Jul 23;7:161. doi: 10.1038/s42004-024-01241-z (PMC11266353; doi:10.1038/s42004-024-01241-z)
Supplement: Supplementary file 5 — Supplementary data 3 [file 42004_2024_1241_MOESM5_ESM.txt]

CRYST1   48.502   54.226   48.200  90.00  90.00  90.00 P 1           1
ATOM      1  N   GLY X   1      43.532  10.309  12.287  0.00  0.00           N
ATOM      2  H1  GLY X   1      44.528  10.471  12.238  0.00  0.00           H
ATOM      3  H2  GLY X   1      43.310  11.093  12.883  0.00  0.00           H
ATOM      4  H3  GLY X   1      43.030  10.334  11.411  0.00  0.00           H
ATOM      5  CA  GLY X   1      43.003   9.241  13.144  0.00  0.00           C
ATOM      6  HA2 GLY X   1      42.886   8.360  12.513  0.00  0.00           H
ATOM      7  HA3 GLY X   1      43.520   9.023  14.079  0.00  0.00           H
ATOM      8  C   GLY X   1      41.672   9.752  13.712  0.00  0.00           C
ATOM      9  O   GLY X   1      40.792  10.232  13.026  0.00  0.00           O
ATOM     10  N   ILE X   2      41.552   9.550  15.006  0.00  0.00           N
ATOM     11  H   ILE X   2      42.207   8.906  15.425  0.00  0.00           H
ATOM     12  CA  ILE X   2      40.452   9.949  15.834  0.00  0.00           C
ATOM     13  HA  ILE X   2      39.612   9.942  15.140  0.00  0.00           H
ATOM     14  CB  ILE X   2      40.340   8.918  17.001  0.00  0.00           C
ATOM     15  HB  ILE X   2      40.438   7.901  16.621  0.00  0.00           H
ATOM     16  CG2 ILE X   2      41.292   9.215  18.145  0.00  0.00           C
ATOM     17 HG21 ILE X   2      40.989  10.190  18.525  0.00  0.00           H
ATOM     18 HG22 ILE X   2      41.069   8.494  18.931  0.00  0.00           H
ATOM     19 HG23 ILE X   2      42.328   9.115  17.820  0.00  0.00           H
ATOM     20  CG1 ILE X   2      38.911   9.154  17.631  0.00  0.00           C
ATOM     21 HG12 ILE X   2      38.869   8.570  18.550  0.00  0.00           H
ATOM     22 HG13 ILE X   2      38.780  10.218  17.828  0.00  0.00           H
ATOM     23  CD1 ILE X   2      37.777   8.773  16.692  0.00  0.00           C
ATOM     24 HD11 ILE X   2      36.897   8.753  17.334  0.00  0.00           H
ATOM     25 HD12 ILE X   2      37.576   9.415  15.834  0.00  0.00           H
ATOM     26 HD13 ILE X   2      37.805   7.717  16.424  0.00  0.00           H
ATOM     27  C   ILE X   2      40.711  11.396  16.294  0.00  0.00           C
ATOM     28  O   ILE X   2      39.817  12.272  16.482  0.00  0.00           O
ATOM     29  N   VAL X   3      41.942  11.760  16.552  0.00  0.00           N
ATOM     30  H   VAL X   3      42.675  11.066  16.519  0.00  0.00           H
ATOM     31  CA  VAL X   3      42.193  12.894  17.483  0.00  0.00           C
ATOM     32  HA  VAL X   3      41.647  12.690  18.404  0.00  0.00           H
ATOM     33  CB  VAL X   3      43.711  12.869  17.882  0.00  0.00           C
ATOM     34  HB  VAL X   3      44.094  11.849  17.917  0.00  0.00           H
ATOM     35  CG1 VAL X   3      44.566  13.557  16.783  0.00  0.00           C
ATOM     36 HG11 VAL X   3      44.371  13.185  15.777  0.00  0.00           H
ATOM     37 HG12 VAL X   3      44.277  14.600  16.911  0.00  0.00           H
ATOM     38 HG13 VAL X   3      45.625  13.326  16.901  0.00  0.00           H
ATOM     39  CG2 VAL X   3      44.039  13.491  19.278  0.00  0.00           C
ATOM     40 HG21 VAL X   3      43.801  14.554  19.248  0.00  0.00           H
ATOM     41 HG22 VAL X   3      43.415  13.003  20.027  0.00  0.00           H
ATOM     42 HG23 VAL X   3      45.051  13.216  19.574  0.00  0.00           H
ATOM     43  C   VAL X   3      41.714  14.195  16.906  0.00  0.00           C
ATOM     44  O   VAL X   3      41.305  15.070  17.603  0.00  0.00           O
ATOM     45  N   GLH X   4      41.727  14.359  15.561  0.00  0.00           N
ATOM     46  H   GLH X   4      42.188  13.669  14.985  0.00  0.00           H
ATOM     47  CA  GLH X   4      41.255  15.555  14.829  0.00  0.00           C
ATOM     48  HA  GLH X   4      41.460  16.383  15.507  0.00  0.00           H
ATOM     49  CB  GLH X   4      42.101  15.758  13.596  0.00  0.00           C
ATOM     50  HB2 GLH X   4      42.020  16.795  13.269  0.00  0.00           H
ATOM     51  HB3 GLH X   4      43.103  15.490  13.930  0.00  0.00           H
ATOM     52  CG  GLH X   4      41.718  14.859  12.412  0.00  0.00           C
ATOM     53  HG2 GLH X   4      40.632  14.816  12.327  0.00  0.00           H
ATOM     54  HG3 GLH X   4      42.216  15.305  11.552  0.00  0.00           H
ATOM     55  CD  GLH X   4      42.158  13.353  12.538  0.00  0.00           C
ATOM     56  OE1 GLH X   4      42.727  12.857  13.507  0.00  0.00           O
ATOM     57  OE2 GLH X   4      41.920  12.589  11.450  0.00  0.00           O
ATOM     58  HE2 GLH X   4      41.152  12.922  10.981  0.00  0.00           H
ATOM     59  C   GLH X   4      39.749  15.550  14.498  0.00  0.00           C
ATOM     60  O   GLH X   4      39.276  16.614  14.002  0.00  0.00           O
ATOM     61  N   GLN X   5      39.028  14.432  14.699  0.00  0.00           N
ATOM     62  H   GLN X   5      39.514  13.658  15.131  0.00  0.00           H
ATOM     63  CA  GLN X   5      37.637  14.244  14.231  0.00  0.00           C
ATOM     64  HA  GLN X   5      37.564  14.450  13.163  0.00  0.00           H
ATOM     65  CB  GLN X   5      37.133  12.834  14.460  0.00  0.00           C
ATOM     66  HB2 GLN X   5      37.307  12.568  15.503  0.00  0.00           H
ATOM     67  HB3 GLN X   5      36.066  12.789  14.242  0.00  0.00           H
ATOM     68  CG  GLN X   5      37.934  11.827  13.551  0.00  0.00           C
ATOM     69  HG2 GLN X   5      38.989  12.020  13.746  0.00  0.00           H
ATOM     70  HG3 GLN X   5      37.807  10.852  14.022  0.00  0.00           H
ATOM     71  CD  GLN X   5      37.786  11.868  12.053  0.00  0.00           C
ATOM     72  OE1 GLN X   5      36.839  12.436  11.554  0.00  0.00           O
ATOM     73  NE2 GLN X   5      38.675  11.221  11.296  0.00  0.00           N
ATOM     74 HE21 GLN X   5      39.402  10.628  11.669  0.00  0.00           H
ATOM     75 HE22 GLN X   5      38.439  11.148  10.316  0.00  0.00           H
ATOM     76  C   GLN X   5      36.615  15.169  14.897  0.00  0.00           C
ATOM     77  O   GLN X   5      35.477  15.132  14.562  0.00  0.00           O
ATOM     78  N   CYX X   6      37.006  16.063  15.795  0.00  0.00           N
ATOM     79  H   CYX X   6      37.986  15.996  16.027  0.00  0.00           H
ATOM     80  CA  CYX X   6      36.180  17.179  16.298  0.00  0.00           C
ATOM     81  HA  CYX X   6      35.333  17.308  15.623  0.00  0.00           H
ATOM     82  CB  CYX X   6      35.698  16.746  17.714  0.00  0.00           C
ATOM     83  HB2 CYX X   6      36.567  16.402  18.276  0.00  0.00           H
ATOM     84  HB3 CYX X   6      35.330  17.669  18.164  0.00  0.00           H
ATOM     85  SG  CYX X   6      34.375  15.515  17.691  0.00  0.00           S
ATOM     86  C   CYX X   6      36.685  18.580  16.331  0.00  0.00           C
ATOM     87  O   CYX X   6      36.001  19.531  16.121  0.00  0.00           O
ATOM     88  N   CYX X   7      37.976  18.705  16.595  0.00  0.00           N
ATOM     89  H   CYX X   7      38.379  17.879  17.013  0.00  0.00           H
ATOM     90  CA  CYX X   7      38.709  20.024  16.575  0.00  0.00           C
ATOM     91  HA  CYX X   7      38.038  20.820  16.896  0.00  0.00           H
ATOM     92  CB  CYX X   7      39.843  19.872  17.562  0.00  0.00           C
ATOM     93  HB2 CYX X   7      39.503  19.600  18.561  0.00  0.00           H
ATOM     94  HB3 CYX X   7      40.534  19.076  17.284  0.00  0.00           H
ATOM     95  SG  CYX X   7      40.844  21.380  17.710  0.00  0.00           S
ATOM     96  C   CYX X   7      39.105  20.513  15.158  0.00  0.00           C
ATOM     97  O   CYX X   7      39.245  21.745  15.016  0.00  0.00           O
ATOM     98  N   THR X   8      39.248  19.669  14.163  0.00  0.00           N
ATOM     99  H   THR X   8      39.285  18.708  14.471  0.00  0.00           H
ATOM    100  CA  THR X   8      39.294  20.090  12.757  0.00  0.00           C
ATOM    101  HA  THR X   8      39.206  21.171  12.869  0.00  0.00           H
ATOM    102  CB  THR X   8      40.638  19.743  12.125  0.00  0.00           C
ATOM    103  HB  THR X   8      40.626  18.657  12.036  0.00  0.00           H
ATOM    104  CG2 THR X   8      40.726  20.447  10.804  0.00  0.00           C
ATOM    105 HG21 THR X   8      40.750  19.634  10.078  0.00  0.00           H
ATOM    106 HG22 THR X   8      41.645  20.983  10.566  0.00  0.00           H
ATOM    107 HG23 THR X   8      39.858  21.079  10.620  0.00  0.00           H
ATOM    108  OG1 THR X   8      41.676  20.238  12.913  0.00  0.00           O
ATOM    109  HG1 THR X   8      41.887  19.650  13.642  0.00  0.00           H
ATOM    110  C   THR X   8      38.123  19.630  12.026  0.00  0.00           C
ATOM    111  O   THR X   8      37.416  20.461  11.364  0.00  0.00           O
ATOM    112  N   SER X   9      37.921  18.286  12.050  0.00  0.00           N
ATOM    113  H   SER X   9      38.524  17.660  12.565  0.00  0.00           H
ATOM    114  CA  SER X   9      36.794  17.720  11.309  0.00  0.00           C
ATOM    115  HA  SER X   9      36.888  18.035  10.269  0.00  0.00           H
ATOM    116  CB  SER X   9      36.869  16.184  11.367  0.00  0.00           C
ATOM    117  HB2 SER X   9      36.724  15.886  12.405  0.00  0.00           H
ATOM    118  HB3 SER X   9      36.064  15.927  10.679  0.00  0.00           H
ATOM    119  OG  SER X   9      38.129  15.622  10.928  0.00  0.00           O
ATOM    120  HG  SER X   9      37.874  14.961  10.280  0.00  0.00           H
ATOM    121  C   SER X   9      35.435  18.124  11.844  0.00  0.00           C
ATOM    122  O   SER X   9      35.293  18.625  12.947  0.00  0.00           O
ATOM    123  N   ILE X  10      34.384  17.967  11.093  0.00  0.00           N
ATOM    124  H   ILE X  10      34.426  17.489  10.204  0.00  0.00           H
ATOM    125  CA  ILE X  10      32.995  18.107  11.515  0.00  0.00           C
ATOM    126  HA  ILE X  10      33.037  19.110  11.940  0.00  0.00           H
ATOM    127  CB  ILE X  10      31.890  18.122  10.445  0.00  0.00           C
ATOM    128  HB  ILE X  10      32.004  17.155   9.955  0.00  0.00           H
ATOM    129  CG2 ILE X  10      30.482  18.314  11.020  0.00  0.00           C
ATOM    130 HG21 ILE X  10      30.502  19.269  11.545  0.00  0.00           H
ATOM    131 HG22 ILE X  10      29.776  18.489  10.208  0.00  0.00           H
ATOM    132 HG23 ILE X  10      30.133  17.448  11.583  0.00  0.00           H
ATOM    133  CG1 ILE X  10      32.141  19.121   9.305  0.00  0.00           C
ATOM    134 HG12 ILE X  10      31.609  20.042   9.540  0.00  0.00           H
ATOM    135 HG13 ILE X  10      33.212  19.315   9.234  0.00  0.00           H
ATOM    136  CD1 ILE X  10      31.787  18.702   7.858  0.00  0.00           C
ATOM    137 HD11 ILE X  10      32.304  19.413   7.213  0.00  0.00           H
ATOM    138 HD12 ILE X  10      32.089  17.677   7.646  0.00  0.00           H
ATOM    139 HD13 ILE X  10      30.700  18.772   7.827  0.00  0.00           H
ATOM    140  C   ILE X  10      32.647  17.146  12.658  0.00  0.00           C
ATOM    141  O   ILE X  10      32.578  15.930  12.432  0.00  0.00           O
ATOM    142  N   CYX X  11      32.340  17.579  13.861  0.00  0.00           N
ATOM    143  H   CYX X  11      32.533  18.563  13.989  0.00  0.00           H
ATOM    144  CA  CYX X  11      32.067  16.824  15.075  0.00  0.00           C
ATOM    145  HA  CYX X  11      32.646  15.902  15.019  0.00  0.00           H
ATOM    146  CB  CYX X  11      32.437  17.589  16.342  0.00  0.00           C
ATOM    147  HB2 CYX X  11      33.351  18.133  16.104  0.00  0.00           H
ATOM    148  HB3 CYX X  11      31.745  18.409  16.531  0.00  0.00           H
ATOM    149  SG  CYX X  11      32.713  16.616  17.870  0.00  0.00           S
ATOM    150  C   CYX X  11      30.606  16.345  15.025  0.00  0.00           C
ATOM    151  O   CYX X  11      29.692  16.995  14.477  0.00  0.00           O
ATOM    152  N   SER X  12      30.455  15.275  15.731  0.00  0.00           N
ATOM    153  H   SER X  12      31.218  14.992  16.329  0.00  0.00           H
ATOM    154  CA  SER X  12      29.122  14.693  16.007  0.00  0.00           C
ATOM    155  HA  SER X  12      28.344  15.429  16.213  0.00  0.00           H
ATOM    156  CB  SER X  12      28.645  13.972  14.722  0.00  0.00           C
ATOM    157  HB2 SER X  12      27.556  13.930  14.716  0.00  0.00           H
ATOM    158  HB3 SER X  12      28.913  14.735  13.992  0.00  0.00           H
ATOM    159  OG  SER X  12      29.419  12.823  14.521  0.00  0.00           O
ATOM    160  HG  SER X  12      29.273  12.492  13.632  0.00  0.00           H
ATOM    161  C   SER X  12      29.221  13.782  17.176  0.00  0.00           C
ATOM    162  O   SER X  12      30.352  13.363  17.569  0.00  0.00           O
ATOM    163  N   LEU X  13      28.109  13.384  17.750  0.00  0.00           N
ATOM    164  H   LEU X  13      27.240  13.713  17.354  0.00  0.00           H
ATOM    165  CA  LEU X  13      28.045  12.410  18.784  0.00  0.00           C
ATOM    166  HA  LEU X  13      28.487  12.915  19.642  0.00  0.00           H
ATOM    167  CB  LEU X  13      26.539  12.073  19.111  0.00  0.00           C
ATOM    168  HB2 LEU X  13      25.948  12.944  19.394  0.00  0.00           H
ATOM    169  HB3 LEU X  13      26.163  11.690  18.163  0.00  0.00           H
ATOM    170  CG  LEU X  13      26.296  10.896  20.086  0.00  0.00           C
ATOM    171  HG  LEU X  13      26.777   9.998  19.697  0.00  0.00           H
ATOM    172  CD1 LEU X  13      26.778  11.123  21.480  0.00  0.00           C
ATOM    173 HD11 LEU X  13      27.861  11.049  21.572  0.00  0.00           H
ATOM    174 HD12 LEU X  13      26.373  10.384  22.172  0.00  0.00           H
ATOM    175 HD13 LEU X  13      26.492  12.136  21.764  0.00  0.00           H
ATOM    176  CD2 LEU X  13      24.795  10.802  20.156  0.00  0.00           C
ATOM    177 HD21 LEU X  13      24.297  10.581  19.212  0.00  0.00           H
ATOM    178 HD22 LEU X  13      24.460  11.735  20.610  0.00  0.00           H
ATOM    179 HD23 LEU X  13      24.447   9.945  20.732  0.00  0.00           H
ATOM    180  C   LEU X  13      28.823  11.101  18.449  0.00  0.00           C
ATOM    181  O   LEU X  13      29.433  10.463  19.308  0.00  0.00           O
ATOM    182  N   TYR X  14      28.740  10.654  17.187  0.00  0.00           N
ATOM    183  H   TYR X  14      28.281  11.245  16.509  0.00  0.00           H
ATOM    184  CA  TYR X  14      29.436   9.417  16.870  0.00  0.00           C
ATOM    185  HA  TYR X  14      29.087   8.665  17.578  0.00  0.00           H
ATOM    186  CB  TYR X  14      28.842   9.155  15.474  0.00  0.00           C
ATOM    187  HB2 TYR X  14      27.862   8.706  15.634  0.00  0.00           H
ATOM    188  HB3 TYR X  14      28.867  10.009  14.797  0.00  0.00           H
ATOM    189  CG  TYR X  14      29.578   8.043  14.803  0.00  0.00           C
ATOM    190  CD1 TYR X  14      30.607   8.282  13.890  0.00  0.00           C
ATOM    191  HD1 TYR X  14      31.019   9.259  13.686  0.00  0.00           H
ATOM    192  CE1 TYR X  14      31.095   7.260  13.055  0.00  0.00           C
ATOM    193  HE1 TYR X  14      31.798   7.465  12.261  0.00  0.00           H
ATOM    194  CZ  TYR X  14      30.710   5.965  13.398  0.00  0.00           C
ATOM    195  OH  TYR X  14      31.313   4.981  12.700  0.00  0.00           O
ATOM    196  HH  TYR X  14      31.689   5.334  11.891  0.00  0.00           H
ATOM    197  CE2 TYR X  14      29.759   5.684  14.463  0.00  0.00           C
ATOM    198  HE2 TYR X  14      29.528   4.675  14.771  0.00  0.00           H
ATOM    199  CD2 TYR X  14      29.191   6.787  15.135  0.00  0.00           C
ATOM    200  HD2 TYR X  14      28.420   6.642  15.877  0.00  0.00           H
ATOM    201  C   TYR X  14      31.030   9.557  16.971  0.00  0.00           C
ATOM    202  O   TYR X  14      31.700   8.642  17.395  0.00  0.00           O
ATOM    203  N   GLN X  15      31.592  10.663  16.554  0.00  0.00           N
ATOM    204  H   GLN X  15      30.975  11.444  16.383  0.00  0.00           H
ATOM    205  CA  GLN X  15      33.030  10.898  16.660  0.00  0.00           C
ATOM    206  HA  GLN X  15      33.530  10.048  16.194  0.00  0.00           H
ATOM    207  CB  GLN X  15      33.537  12.172  15.957  0.00  0.00           C
ATOM    208  HB2 GLN X  15      32.890  12.998  16.251  0.00  0.00           H
ATOM    209  HB3 GLN X  15      34.542  12.421  16.296  0.00  0.00           H
ATOM    210  CG  GLN X  15      33.384  12.015  14.438  0.00  0.00           C
ATOM    211  HG2 GLN X  15      32.335  11.829  14.206  0.00  0.00           H
ATOM    212  HG3 GLN X  15      33.660  12.932  13.918  0.00  0.00           H
ATOM    213  CD  GLN X  15      34.300  10.914  13.758  0.00  0.00           C
ATOM    214  OE1 GLN X  15      35.189  10.344  14.416  0.00  0.00           O
ATOM    215  NE2 GLN X  15      34.126  10.676  12.472  0.00  0.00           N
ATOM    216 HE21 GLN X  15      33.426  11.188  11.955  0.00  0.00           H
ATOM    217 HE22 GLN X  15      34.717   9.928  12.138  0.00  0.00           H
ATOM    218  C   GLN X  15      33.360  10.919  18.149  0.00  0.00           C
ATOM    219  O   GLN X  15      34.220  10.098  18.523  0.00  0.00           O
ATOM    220  N   LEU X  16      32.541  11.551  18.950  0.00  0.00           N
ATOM    221  H   LEU X  16      31.780  12.126  18.620  0.00  0.00           H
ATOM    222  CA  LEU X  16      32.614  11.493  20.444  0.00  0.00           C
ATOM    223  HA  LEU X  16      33.616  11.870  20.651  0.00  0.00           H
ATOM    224  CB  LEU X  16      31.588  12.434  21.102  0.00  0.00           C
ATOM    225  HB2 LEU X  16      30.596  12.172  20.735  0.00  0.00           H
ATOM    226  HB3 LEU X  16      31.605  12.267  22.179  0.00  0.00           H
ATOM    227  CG  LEU X  16      31.739  13.983  20.801  0.00  0.00           C
ATOM    228  HG  LEU X  16      32.028  14.003  19.750  0.00  0.00           H
ATOM    229  CD1 LEU X  16      30.569  14.878  21.100  0.00  0.00           C
ATOM    230 HD11 LEU X  16      30.912  15.908  21.004  0.00  0.00           H
ATOM    231 HD12 LEU X  16      30.102  14.523  22.019  0.00  0.00           H
ATOM    232 HD13 LEU X  16      29.914  14.723  20.243  0.00  0.00           H
ATOM    233  CD2 LEU X  16      33.025  14.423  21.635  0.00  0.00           C
ATOM    234 HD21 LEU X  16      33.124  15.503  21.530  0.00  0.00           H
ATOM    235 HD22 LEU X  16      33.991  14.007  21.349  0.00  0.00           H
ATOM    236 HD23 LEU X  16      32.817  14.271  22.694  0.00  0.00           H
ATOM    237  C   LEU X  16      32.522  10.117  21.095  0.00  0.00           C
ATOM    238  O   LEU X  16      33.276   9.800  21.986  0.00  0.00           O
ATOM    239  N   GLH X  17      31.612   9.303  20.639  0.00  0.00           N
ATOM    240  H   GLH X  17      31.044   9.636  19.873  0.00  0.00           H
ATOM    241  CA  GLH X  17      31.577   7.888  21.115  0.00  0.00           C
ATOM    242  HA  GLH X  17      31.356   7.999  22.176  0.00  0.00           H
ATOM    243  CB  GLH X  17      30.444   7.130  20.341  0.00  0.00           C
ATOM    244  HB2 GLH X  17      30.589   7.495  19.324  0.00  0.00           H
ATOM    245  HB3 GLH X  17      30.609   6.059  20.457  0.00  0.00           H
ATOM    246  CG  GLH X  17      29.033   7.424  20.847  0.00  0.00           C
ATOM    247  HG2 GLH X  17      28.816   7.058  21.851  0.00  0.00           H
ATOM    248  HG3 GLH X  17      28.912   8.507  20.823  0.00  0.00           H
ATOM    249  CD  GLH X  17      27.963   6.935  19.828  0.00  0.00           C
ATOM    250  OE1 GLH X  17      28.210   6.524  18.685  0.00  0.00           O
ATOM    251  OE2 GLH X  17      26.718   7.059  20.237  0.00  0.00           O
ATOM    252  HE2 GLH X  17      26.682   7.420  21.126  0.00  0.00           H
ATOM    253  C   GLH X  17      32.898   7.122  20.804  0.00  0.00           C
ATOM    254  O   GLH X  17      33.434   6.447  21.683  0.00  0.00           O
ATOM    255  N   ASN X  18      33.302   7.181  19.547  0.00  0.00           N
ATOM    256  H   ASN X  18      32.933   7.881  18.918  0.00  0.00           H
ATOM    257  CA  ASN X  18      34.490   6.425  19.070  0.00  0.00           C
ATOM    258  HA  ASN X  18      34.501   5.378  19.373  0.00  0.00           H
ATOM    259  CB  ASN X  18      34.424   6.394  17.548  0.00  0.00           C
ATOM    260  HB2 ASN X  18      34.142   7.338  17.081  0.00  0.00           H
ATOM    261  HB3 ASN X  18      35.346   5.906  17.235  0.00  0.00           H
ATOM    262  CG  ASN X  18      33.320   5.399  17.176  0.00  0.00           C
ATOM    263  OD1 ASN X  18      33.590   4.177  17.148  0.00  0.00           O
ATOM    264  ND2 ASN X  18      32.059   5.810  16.999  0.00  0.00           N
ATOM    265 HD21 ASN X  18      31.707   6.727  17.236  0.00  0.00           H
ATOM    266 HD22 ASN X  18      31.284   5.173  16.888  0.00  0.00           H
ATOM    267  C   ASN X  18      35.774   6.977  19.688  0.00  0.00           C
ATOM    268  O   ASN X  18      36.852   6.448  19.365  0.00  0.00           O
ATOM    269  N   TYR X  19      35.740   8.020  20.513  0.00  0.00           N
ATOM    270  H   TYR X  19      34.806   8.372  20.667  0.00  0.00           H
ATOM    271  CA  TYR X  19      36.823   8.617  21.240  0.00  0.00           C
ATOM    272  HA  TYR X  19      37.708   8.371  20.654  0.00  0.00           H
ATOM    273  CB  TYR X  19      36.510  10.156  21.374  0.00  0.00           C
ATOM    274  HB2 TYR X  19      35.638  10.327  20.741  0.00  0.00           H
ATOM    275  HB3 TYR X  19      36.162  10.358  22.387  0.00  0.00           H
ATOM    276  CG  TYR X  19      37.520  11.282  21.062  0.00  0.00           C
ATOM    277  CD1 TYR X  19      37.461  11.844  19.761  0.00  0.00           C
ATOM    278  HD1 TYR X  19      36.724  11.561  19.024  0.00  0.00           H
ATOM    279  CE1 TYR X  19      38.379  12.876  19.616  0.00  0.00           C
ATOM    280  HE1 TYR X  19      38.500  13.420  18.691  0.00  0.00           H
ATOM    281  CZ  TYR X  19      39.468  13.068  20.513  0.00  0.00           C
ATOM    282  OH  TYR X  19      40.507  13.839  20.160  0.00  0.00           O
ATOM    283  HH  TYR X  19      41.239  13.712  20.769  0.00  0.00           H
ATOM    284  CE2 TYR X  19      39.522  12.476  21.746  0.00  0.00           C
ATOM    285  HE2 TYR X  19      40.344  12.663  22.422  0.00  0.00           H
ATOM    286  CD2 TYR X  19      38.547  11.544  22.005  0.00  0.00           C
ATOM    287  HD2 TYR X  19      38.574  10.975  22.922  0.00  0.00           H
ATOM    288  C   TYR X  19      37.050   8.130  22.670  0.00  0.00           C
ATOM    289  O   TYR X  19      38.173   8.349  23.115  0.00  0.00           O
ATOM    290  N   CYX X  20      36.116   7.386  23.276  0.00  0.00           N
ATOM    291  H   CYX X  20      35.219   7.214  22.846  0.00  0.00           H
ATOM    292  CA  CYX X  20      36.265   6.935  24.680  0.00  0.00           C
ATOM    293  HA  CYX X  20      36.601   7.802  25.249  0.00  0.00           H
ATOM    294  CB  CYX X  20      34.880   6.460  25.233  0.00  0.00           C
ATOM    295  HB2 CYX X  20      34.639   5.568  24.655  0.00  0.00           H
ATOM    296  HB3 CYX X  20      34.966   6.183  26.284  0.00  0.00           H
ATOM    297  SG  CYX X  20      33.412   7.552  25.256  0.00  0.00           S
ATOM    298  C   CYX X  20      37.202   5.769  24.769  0.00  0.00           C
ATOM    299  O   CYX X  20      37.449   5.018  23.823  0.00  0.00           O
ATOM    300  N   ASN X  21      37.782   5.577  25.947  0.00  0.00           N
ATOM    301  H   ASN X  21      37.349   6.146  26.660  0.00  0.00           H
ATOM    302  CA  ASN X  21      38.823   4.597  26.328  0.00  0.00           C
ATOM    303  HA  ASN X  21      39.276   4.356  25.366  0.00  0.00           H
ATOM    304  CB  ASN X  21      39.952   5.292  27.060  0.00  0.00           C
ATOM    305  HB2 ASN X  21      40.213   6.054  26.326  0.00  0.00           H
ATOM    306  HB3 ASN X  21      39.666   5.737  28.013  0.00  0.00           H
ATOM    307  CG  ASN X  21      41.083   4.363  27.431  0.00  0.00           C
ATOM    308  OD1 ASN X  21      41.442   3.344  26.822  0.00  0.00           O
ATOM    309  ND2 ASN X  21      41.819   4.737  28.454  0.00  0.00           N
ATOM    310 HD21 ASN X  21      41.503   5.576  28.920  0.00  0.00           H
ATOM    311 HD22 ASN X  21      42.356   4.023  28.924  0.00  0.00           H
ATOM    312  C   ASN X  21      38.206   3.360  26.952  0.00  0.00           C
ATOM    313  O   ASN X  21      37.932   3.302  28.165  0.00  0.00           O
ATOM    314  OXT ASN X  21      37.851   2.444  26.141  0.00  0.00           O
ATOM    315  N   PHE X  22      22.903  20.671  19.781  0.00  0.00           N
ATOM    316  H1  PHE X  22      22.787  20.077  18.972  0.00  0.00           H
ATOM    317  H2  PHE X  22      23.665  21.314  19.619  0.00  0.00           H
ATOM    318  H3  PHE X  22      22.061  21.128  20.100  0.00  0.00           H
ATOM    319  CA  PHE X  22      23.430  19.912  20.959  0.00  0.00           C
ATOM    320  HA  PHE X  22      23.150  20.598  21.758  0.00  0.00           H
ATOM    321  CB  PHE X  22      22.698  18.527  21.095  0.00  0.00           C
ATOM    322  HB2 PHE X  22      21.638  18.677  21.302  0.00  0.00           H
ATOM    323  HB3 PHE X  22      22.776  17.963  20.166  0.00  0.00           H
ATOM    324  CG  PHE X  22      23.163  17.570  22.176  0.00  0.00           C
ATOM    325  CD1 PHE X  22      23.264  18.183  23.437  0.00  0.00           C
ATOM    326  HD1 PHE X  22      22.701  19.090  23.599  0.00  0.00           H
ATOM    327  CE1 PHE X  22      23.850  17.498  24.516  0.00  0.00           C
ATOM    328  HE1 PHE X  22      23.786  17.869  25.529  0.00  0.00           H
ATOM    329  CZ  PHE X  22      24.359  16.237  24.259  0.00  0.00           C
ATOM    330  HZ  PHE X  22      24.754  15.694  25.105  0.00  0.00           H
ATOM    331  CE2 PHE X  22      24.477  15.715  22.910  0.00  0.00           C
ATOM    332  HE2 PHE X  22      24.986  14.783  22.716  0.00  0.00           H
ATOM    333  CD2 PHE X  22      23.841  16.370  21.822  0.00  0.00           C
ATOM    334  HD2 PHE X  22      23.787  15.966  20.822  0.00  0.00           H
ATOM    335  C   PHE X  22      24.981  19.785  20.921  0.00  0.00           C
ATOM    336  O   PHE X  22      25.760  20.411  21.654  0.00  0.00           O
ATOM    337  N   VAL X  23      25.569  19.047  19.954  0.00  0.00           N
ATOM    338  H   VAL X  23      24.964  18.606  19.276  0.00  0.00           H
ATOM    339  CA  VAL X  23      27.027  18.952  19.681  0.00  0.00           C
ATOM    340  HA  VAL X  23      27.662  19.152  20.544  0.00  0.00           H
ATOM    341  CB  VAL X  23      27.466  17.602  19.021  0.00  0.00           C
ATOM    342  HB  VAL X  23      26.862  17.357  18.147  0.00  0.00           H
ATOM    343  CG1 VAL X  23      28.833  17.584  18.552  0.00  0.00           C
ATOM    344 HG11 VAL X  23      29.519  17.718  19.389  0.00  0.00           H
ATOM    345 HG12 VAL X  23      29.061  16.570  18.224  0.00  0.00           H
ATOM    346 HG13 VAL X  23      29.087  18.331  17.800  0.00  0.00           H
ATOM    347  CG2 VAL X  23      27.381  16.484  20.097  0.00  0.00           C
ATOM    348 HG21 VAL X  23      26.323  16.431  20.354  0.00  0.00           H
ATOM    349 HG22 VAL X  23      27.707  15.535  19.672  0.00  0.00           H
ATOM    350 HG23 VAL X  23      27.977  16.646  20.995  0.00  0.00           H
ATOM    351  C   VAL X  23      27.319  20.057  18.660  0.00  0.00           C
ATOM    352  O   VAL X  23      26.533  20.165  17.745  0.00  0.00           O
ATOM    353  N   ASN X  24      28.320  20.859  18.799  0.00  0.00           N
ATOM    354  H   ASN X  24      28.969  20.771  19.568  0.00  0.00           H
ATOM    355  CA  ASN X  24      28.602  21.859  17.792  0.00  0.00           C
ATOM    356  HA  ASN X  24      27.637  22.236  17.454  0.00  0.00           H
ATOM    357  CB  ASN X  24      29.357  22.985  18.501  0.00  0.00           C
ATOM    358  HB2 ASN X  24      30.287  22.571  18.890  0.00  0.00           H
ATOM    359  HB3 ASN X  24      29.600  23.811  17.832  0.00  0.00           H
ATOM    360  CG  ASN X  24      28.609  23.717  19.576  0.00  0.00           C
ATOM    361  OD1 ASN X  24      27.490  23.413  19.998  0.00  0.00           O
ATOM    362  ND2 ASN X  24      29.211  24.791  20.003  0.00  0.00           N
ATOM    363 HD21 ASN X  24      30.083  25.076  19.580  0.00  0.00           H
ATOM    364 HD22 ASN X  24      28.740  25.315  20.727  0.00  0.00           H
ATOM    365  C   ASN X  24      29.375  21.240  16.600  0.00  0.00           C
ATOM    366  O   ASN X  24      29.926  20.169  16.771  0.00  0.00           O
ATOM    367  N   GLN X  25      29.403  21.976  15.473  0.00  0.00           N
ATOM    368  H   GLN X  25      28.869  22.833  15.457  0.00  0.00           H
ATOM    369  CA  GLN X  25      30.095  21.473  14.277  0.00  0.00           C
ATOM    370  HA  GLN X  25      29.593  20.523  14.091  0.00  0.00           H
ATOM    371  CB  GLN X  25      29.982  22.341  13.050  0.00  0.00           C
ATOM    372  HB2 GLN X  25      30.454  23.282  13.335  0.00  0.00           H
ATOM    373  HB3 GLN X  25      30.505  21.892  12.206  0.00  0.00           H
ATOM    374  CG  GLN X  25      28.555  22.748  12.569  0.00  0.00           C
ATOM    375  HG2 GLN X  25      27.923  23.224  13.318  0.00  0.00           H
ATOM    376  HG3 GLN X  25      28.596  23.438  11.726  0.00  0.00           H
ATOM    377  CD  GLN X  25      27.712  21.491  12.297  0.00  0.00           C
ATOM    378  OE1 GLN X  25      26.957  21.040  13.215  0.00  0.00           O
ATOM    379  NE2 GLN X  25      27.949  20.875  11.197  0.00  0.00           N
ATOM    380 HE21 GLN X  25      28.644  21.172  10.527  0.00  0.00           H
ATOM    381 HE22 GLN X  25      27.338  20.082  11.064  0.00  0.00           H
ATOM    382  C   GLN X  25      31.535  21.164  14.614  0.00  0.00           C
ATOM    383  O   GLN X  25      32.125  20.248  14.041  0.00  0.00           O
ATOM    384  N   HIP X  26      32.229  21.842  15.488  0.00  0.00           N
ATOM    385  H   HIP X  26      31.852  22.718  15.822  0.00  0.00           H
ATOM    386  CA  HIP X  26      33.626  21.595  15.887  0.00  0.00           C
ATOM    387  HA  HIP X  26      34.049  20.630  15.608  0.00  0.00           H
ATOM    388  CB  HIP X  26      34.454  22.689  15.163  0.00  0.00           C
ATOM    389  HB2 HIP X  26      34.147  23.634  15.611  0.00  0.00           H
ATOM    390  HB3 HIP X  26      35.501  22.536  15.423  0.00  0.00           H
ATOM    391  CG  HIP X  26      34.291  22.598  13.716  0.00  0.00           C
ATOM    392  ND1 HIP X  26      34.630  21.519  13.058  0.00  0.00           N
ATOM    393  HD1 HIP X  26      34.989  20.678  13.487  0.00  0.00           H
ATOM    394  CE1 HIP X  26      34.228  21.628  11.743  0.00  0.00           C
ATOM    395  HE1 HIP X  26      34.445  20.907  10.969  0.00  0.00           H
ATOM    396  NE2 HIP X  26      33.640  22.819  11.662  0.00  0.00           N
ATOM    397  HE2 HIP X  26      33.389  23.275  10.796  0.00  0.00           H
ATOM    398  CD2 HIP X  26      33.619  23.365  12.902  0.00  0.00           C
ATOM    399  HD2 HIP X  26      32.955  24.197  13.085  0.00  0.00           H
ATOM    400  C   HIP X  26      33.599  21.699  17.466  0.00  0.00           C
ATOM    401  O   HIP X  26      32.764  22.415  18.074  0.00  0.00           O
ATOM    402  N   LEU X  27      34.564  20.974  18.075  0.00  0.00           N
ATOM    403  H   LEU X  27      35.103  20.315  17.531  0.00  0.00           H
ATOM    404  CA  LEU X  27      34.877  21.029  19.449  0.00  0.00           C
ATOM    405  HA  LEU X  27      34.540  21.950  19.925  0.00  0.00           H
ATOM    406  CB  LEU X  27      34.077  19.852  20.163  0.00  0.00           C
ATOM    407  HB2 LEU X  27      34.358  18.911  19.690  0.00  0.00           H
ATOM    408  HB3 LEU X  27      34.447  19.822  21.188  0.00  0.00           H
ATOM    409  CG  LEU X  27      32.542  20.020  20.287  0.00  0.00           C
ATOM    410  HG  LEU X  27      32.116  20.117  19.289  0.00  0.00           H
ATOM    411  CD1 LEU X  27      31.952  18.800  20.943  0.00  0.00           C
ATOM    412 HD11 LEU X  27      30.891  18.909  21.169  0.00  0.00           H
ATOM    413 HD12 LEU X  27      32.391  18.594  21.919  0.00  0.00           H
ATOM    414 HD13 LEU X  27      32.090  17.952  20.273  0.00  0.00           H
ATOM    415  CD2 LEU X  27      32.162  21.237  21.116  0.00  0.00           C
ATOM    416 HD21 LEU X  27      32.625  21.122  22.096  0.00  0.00           H
ATOM    417 HD22 LEU X  27      31.077  21.323  21.165  0.00  0.00           H
ATOM    418 HD23 LEU X  27      32.595  22.111  20.631  0.00  0.00           H
ATOM    419  C   LEU X  27      36.401  20.907  19.596  0.00  0.00           C
ATOM    420  O   LEU X  27      36.988  19.809  19.549  0.00  0.00           O
ATOM    421  N   CYX X  28      37.086  22.022  19.922  0.00  0.00           N
ATOM    422  H   CYX X  28      36.618  22.906  19.786  0.00  0.00           H
ATOM    423  CA  CYX X  28      38.430  21.980  20.560  0.00  0.00           C
ATOM    424  HA  CYX X  28      38.936  21.021  20.450  0.00  0.00           H
ATOM    425  CB  CYX X  28      39.402  22.954  19.898  0.00  0.00           C
ATOM    426  HB2 CYX X  28      39.073  23.952  20.186  0.00  0.00           H
ATOM    427  HB3 CYX X  28      40.405  22.808  20.298  0.00  0.00           H
ATOM    428  SG  CYX X  28      39.629  23.018  18.088  0.00  0.00           S
ATOM    429  C   CYX X  28      38.378  22.104  22.111  0.00  0.00           C
ATOM    430  O   CYX X  28      37.284  22.391  22.698  0.00  0.00           O
ATOM    431  N   GLY X  29      39.542  21.996  22.774  0.00  0.00           N
ATOM    432  H   GLY X  29      40.349  21.668  22.264  0.00  0.00           H
ATOM    433  CA  GLY X  29      39.651  22.320  24.191  0.00  0.00           C
ATOM    434  HA2 GLY X  29      40.564  21.982  24.680  0.00  0.00           H
ATOM    435  HA3 GLY X  29      39.709  23.399  24.334  0.00  0.00           H
ATOM    436  C   GLY X  29      38.454  21.893  25.162  0.00  0.00           C
ATOM    437  O   GLY X  29      37.969  20.776  25.105  0.00  0.00           O
ATOM    438  N   SER X  30      38.027  22.831  25.970  0.00  0.00           N
ATOM    439  H   SER X  30      38.654  23.621  26.020  0.00  0.00           H
ATOM    440  CA  SER X  30      37.102  22.611  27.119  0.00  0.00           C
ATOM    441  HA  SER X  30      37.546  21.827  27.732  0.00  0.00           H
ATOM    442  CB  SER X  30      37.014  23.990  27.852  0.00  0.00           C
ATOM    443  HB2 SER X  30      36.358  23.887  28.717  0.00  0.00           H
ATOM    444  HB3 SER X  30      38.015  24.207  28.226  0.00  0.00           H
ATOM    445  OG  SER X  30      36.618  25.121  26.994  0.00  0.00           O
ATOM    446  HG  SER X  30      37.409  25.306  26.482  0.00  0.00           H
ATOM    447  C   SER X  30      35.684  22.167  26.621  0.00  0.00           C
ATOM    448  O   SER X  30      35.031  21.377  27.255  0.00  0.00           O
ATOM    449  N   HIP X  31      35.230  22.679  25.461  0.00  0.00           N
ATOM    450  H   HIP X  31      35.838  23.318  24.968  0.00  0.00           H
ATOM    451  CA  HIP X  31      34.048  22.160  24.742  0.00  0.00           C
ATOM    452  HA  HIP X  31      33.277  22.224  25.510  0.00  0.00           H
ATOM    453  CB  HIP X  31      33.725  23.072  23.473  0.00  0.00           C
ATOM    454  HB2 HIP X  31      34.336  22.741  22.634  0.00  0.00           H
ATOM    455  HB3 HIP X  31      32.683  23.018  23.156  0.00  0.00           H
ATOM    456  CG  HIP X  31      33.912  24.542  23.625  0.00  0.00           C
ATOM    457  ND1 HIP X  31      33.125  25.365  24.440  0.00  0.00           N
ATOM    458  HD1 HIP X  31      32.303  25.196  25.002  0.00  0.00           H
ATOM    459  CE1 HIP X  31      33.633  26.609  24.306  0.00  0.00           C
ATOM    460  HE1 HIP X  31      33.366  27.456  24.920  0.00  0.00           H
ATOM    461  NE2 HIP X  31      34.656  26.597  23.462  0.00  0.00           N
ATOM    462  HE2 HIP X  31      35.313  27.323  23.213  0.00  0.00           H
ATOM    463  CD2 HIP X  31      34.866  25.309  23.016  0.00  0.00           C
ATOM    464  HD2 HIP X  31      35.602  24.918  22.330  0.00  0.00           H
ATOM    465  C   HIP X  31      34.241  20.633  24.357  0.00  0.00           C
ATOM    466  O   HIP X  31      33.313  19.877  24.449  0.00  0.00           O
ATOM    467  N   LEU X  32      35.446  20.154  24.011  0.00  0.00           N
ATOM    468  H   LEU X  32      36.201  20.817  23.914  0.00  0.00           H
ATOM    469  CA  LEU X  32      35.614  18.769  23.692  0.00  0.00           C
ATOM    470  HA  LEU X  32      34.729  18.562  23.090  0.00  0.00           H
ATOM    471  CB  LEU X  32      36.830  18.602  22.756  0.00  0.00           C
ATOM    472  HB2 LEU X  32      36.561  19.250  21.922  0.00  0.00           H
ATOM    473  HB3 LEU X  32      37.760  19.005  23.158  0.00  0.00           H
ATOM    474  CG  LEU X  32      37.272  17.196  22.325  0.00  0.00           C
ATOM    475  HG  LEU X  32      37.433  16.586  23.214  0.00  0.00           H
ATOM    476  CD1 LEU X  32      36.191  16.633  21.381  0.00  0.00           C
ATOM    477 HD11 LEU X  32      35.206  16.547  21.840  0.00  0.00           H
ATOM    478 HD12 LEU X  32      36.497  15.615  21.138  0.00  0.00           H
ATOM    479 HD13 LEU X  32      36.116  17.268  20.498  0.00  0.00           H
ATOM    480  CD2 LEU X  32      38.547  17.188  21.560  0.00  0.00           C
ATOM    481 HD21 LEU X  32      39.396  17.729  21.978  0.00  0.00           H
ATOM    482 HD22 LEU X  32      38.339  17.543  20.551  0.00  0.00           H
ATOM    483 HD23 LEU X  32      38.833  16.141  21.454  0.00  0.00           H
ATOM    484  C   LEU X  32      35.616  17.839  24.927  0.00  0.00           C
ATOM    485  O   LEU X  32      35.145  16.695  24.807  0.00  0.00           O
ATOM    486  N   VAL X  33      36.067  18.362  26.054  0.00  0.00           N
ATOM    487  H   VAL X  33      36.622  19.205  26.020  0.00  0.00           H
ATOM    488  CA  VAL X  33      36.096  17.790  27.375  0.00  0.00           C
ATOM    489  HA  VAL X  33      36.373  16.754  27.178  0.00  0.00           H
ATOM    490  CB  VAL X  33      37.237  18.490  28.287  0.00  0.00           C
ATOM    491  HB  VAL X  33      37.124  19.545  28.540  0.00  0.00           H
ATOM    492  CG1 VAL X  33      37.406  17.623  29.594  0.00  0.00           C
ATOM    493 HG11 VAL X  33      38.077  18.199  30.232  0.00  0.00           H
ATOM    494 HG12 VAL X  33      36.474  17.467  30.137  0.00  0.00           H
ATOM    495 HG13 VAL X  33      37.793  16.621  29.410  0.00  0.00           H
ATOM    496  CG2 VAL X  33      38.629  18.383  27.691  0.00  0.00           C
ATOM    497 HG21 VAL X  33      38.730  18.717  26.658  0.00  0.00           H
ATOM    498 HG22 VAL X  33      39.383  18.948  28.237  0.00  0.00           H
ATOM    499 HG23 VAL X  33      39.027  17.368  27.709  0.00  0.00           H
ATOM    500  C   VAL X  33      34.732  17.831  28.011  0.00  0.00           C
ATOM    501  O   VAL X  33      34.226  16.751  28.306  0.00  0.00           O
ATOM    502  N   GLH X  34      34.026  18.928  28.108  0.00  0.00           N
ATOM    503  H   GLH X  34      34.379  19.789  27.716  0.00  0.00           H
ATOM    504  CA  GLH X  34      32.626  18.963  28.490  0.00  0.00           C
ATOM    505  HA  GLH X  34      32.659  18.533  29.491  0.00  0.00           H
ATOM    506  CB  GLH X  34      32.184  20.460  28.428  0.00  0.00           C
ATOM    507  HB2 GLH X  34      32.366  20.935  27.464  0.00  0.00           H
ATOM    508  HB3 GLH X  34      31.111  20.502  28.613  0.00  0.00           H
ATOM    509  CG  GLH X  34      32.875  21.362  29.487  0.00  0.00           C
ATOM    510  HG2 GLH X  34      32.338  21.255  30.430  0.00  0.00           H
ATOM    511  HG3 GLH X  34      33.919  21.056  29.552  0.00  0.00           H
ATOM    512  CD  GLH X  34      33.019  22.850  29.139  0.00  0.00           C
ATOM    513  OE1 GLH X  34      32.299  23.469  28.399  0.00  0.00           O
ATOM    514  OE2 GLH X  34      34.049  23.526  29.759  0.00  0.00           O
ATOM    515  HE2 GLH X  34      34.362  22.952  30.462  0.00  0.00           H
ATOM    516  C   GLH X  34      31.622  18.041  27.729  0.00  0.00           C
ATOM    517  O   GLH X  34      30.638  17.644  28.373  0.00  0.00           O
ATOM    518  N   ALA X  35      31.801  17.701  26.487  0.00  0.00           N
ATOM    519  H   ALA X  35      32.635  18.101  26.081  0.00  0.00           H
ATOM    520  CA  ALA X  35      31.162  16.521  25.838  0.00  0.00           C
ATOM    521  HA  ALA X  35      30.105  16.564  26.102  0.00  0.00           H
ATOM    522  CB  ALA X  35      31.143  16.751  24.313  0.00  0.00           C
ATOM    523  HB1 ALA X  35      30.407  17.535  24.135  0.00  0.00           H
ATOM    524  HB2 ALA X  35      32.105  17.031  23.885  0.00  0.00           H
ATOM    525  HB3 ALA X  35      30.868  15.854  23.757  0.00  0.00           H
ATOM    526  C   ALA X  35      31.666  15.147  26.317  0.00  0.00           C
ATOM    527  O   ALA X  35      30.874  14.273  26.716  0.00  0.00           O
ATOM    528  N   LEU X  36      32.976  14.894  26.274  0.00  0.00           N
ATOM    529  H   LEU X  36      33.650  15.546  25.899  0.00  0.00           H
ATOM    530  CA  LEU X  36      33.465  13.570  26.708  0.00  0.00           C
ATOM    531  HA  LEU X  36      32.888  12.850  26.127  0.00  0.00           H
ATOM    532  CB  LEU X  36      34.921  13.592  26.151  0.00  0.00           C
ATOM    533  HB2 LEU X  36      35.329  14.567  26.418  0.00  0.00           H
ATOM    534  HB3 LEU X  36      35.559  13.035  26.838  0.00  0.00           H
ATOM    535  CG  LEU X  36      35.102  13.377  24.644  0.00  0.00           C
ATOM    536  HG  LEU X  36      34.519  14.203  24.238  0.00  0.00           H
ATOM    537  CD1 LEU X  36      36.550  13.677  24.143  0.00  0.00           C
ATOM    538 HD11 LEU X  36      36.771  14.727  24.334  0.00  0.00           H
ATOM    539 HD12 LEU X  36      36.719  13.538  23.076  0.00  0.00           H
ATOM    540 HD13 LEU X  36      37.180  13.011  24.732  0.00  0.00           H
ATOM    541  CD2 LEU X  36      34.728  12.009  24.181  0.00  0.00           C
ATOM    542 HD21 LEU X  36      34.708  11.971  23.092  0.00  0.00           H
ATOM    543 HD22 LEU X  36      33.725  11.728  24.505  0.00  0.00           H
ATOM    544 HD23 LEU X  36      35.366  11.234  24.606  0.00  0.00           H
ATOM    545  C   LEU X  36      33.202  13.244  28.172  0.00  0.00           C
ATOM    546  O   LEU X  36      32.955  12.082  28.499  0.00  0.00           O
ATOM    547  N   TYR X  37      33.132  14.267  29.044  0.00  0.00           N
ATOM    548  H   TYR X  37      33.506  15.112  28.635  0.00  0.00           H
ATOM    549  CA  TYR X  37      32.585  14.187  30.431  0.00  0.00           C
ATOM    550  HA  TYR X  37      33.220  13.570  31.066  0.00  0.00           H
ATOM    551  CB  TYR X  37      32.691  15.672  30.918  0.00  0.00           C
ATOM    552  HB2 TYR X  37      33.749  15.913  31.019  0.00  0.00           H
ATOM    553  HB3 TYR X  37      32.224  16.436  30.296  0.00  0.00           H
ATOM    554  CG  TYR X  37      31.970  15.864  32.237  0.00  0.00           C
ATOM    555  CD1 TYR X  37      32.615  15.523  33.440  0.00  0.00           C
ATOM    556  HD1 TYR X  37      33.616  15.121  33.476  0.00  0.00           H
ATOM    557  CE1 TYR X  37      32.022  15.808  34.703  0.00  0.00           C
ATOM    558  HE1 TYR X  37      32.442  15.546  35.663  0.00  0.00           H
ATOM    559  CZ  TYR X  37      30.670  16.335  34.742  0.00  0.00           C
ATOM    560  OH  TYR X  37      30.193  16.710  35.924  0.00  0.00           O
ATOM    561  HH  TYR X  37      30.994  17.077  36.305  0.00  0.00           H
ATOM    562  CE2 TYR X  37      30.077  16.729  33.538  0.00  0.00           C
ATOM    563  HE2 TYR X  37      29.140  17.264  33.569  0.00  0.00           H
ATOM    564  CD2 TYR X  37      30.704  16.513  32.299  0.00  0.00           C
ATOM    565  HD2 TYR X  37      30.322  17.027  31.429  0.00  0.00           H
ATOM    566  C   TYR X  37      31.162  13.576  30.500  0.00  0.00           C
ATOM    567  O   TYR X  37      30.823  12.993  31.519  0.00  0.00           O
ATOM    568  N   LEU X  38      30.363  13.871  29.490  0.00  0.00           N
ATOM    569  H   LEU X  38      30.806  14.279  28.680  0.00  0.00           H
ATOM    570  CA  LEU X  38      29.047  13.289  29.228  0.00  0.00           C
ATOM    571  HA  LEU X  38      28.657  13.132  30.234  0.00  0.00           H
ATOM    572  CB  LEU X  38      28.011  14.203  28.472  0.00  0.00           C
ATOM    573  HB2 LEU X  38      28.333  14.518  27.479  0.00  0.00           H
ATOM    574  HB3 LEU X  38      27.069  13.677  28.314  0.00  0.00           H
ATOM    575  CG  LEU X  38      27.634  15.499  29.128  0.00  0.00           C
ATOM    576  HG  LEU X  38      28.500  16.148  29.261  0.00  0.00           H
ATOM    577  CD1 LEU X  38      26.673  16.321  28.251  0.00  0.00           C
ATOM    578 HD11 LEU X  38      26.995  16.491  27.223  0.00  0.00           H
ATOM    579 HD12 LEU X  38      26.501  17.314  28.666  0.00  0.00           H
ATOM    580 HD13 LEU X  38      25.741  15.758  28.309  0.00  0.00           H
ATOM    581  CD2 LEU X  38      27.080  15.195  30.503  0.00  0.00           C
ATOM    582 HD21 LEU X  38      26.428  14.322  30.522  0.00  0.00           H
ATOM    583 HD22 LEU X  38      26.615  16.094  30.909  0.00  0.00           H
ATOM    584 HD23 LEU X  38      27.879  15.021  31.224  0.00  0.00           H
ATOM    585  C   LEU X  38      29.184  11.933  28.584  0.00  0.00           C
ATOM    586  O   LEU X  38      28.859  10.905  29.232  0.00  0.00           O
ATOM    587  N   VAL X  39      29.703  11.936  27.299  0.00  0.00           N
ATOM    588  H   VAL X  39      30.000  12.862  27.026  0.00  0.00           H
ATOM    589  CA  VAL X  39      29.699  10.725  26.381  0.00  0.00           C
ATOM    590  HA  VAL X  39      28.709  10.374  26.093  0.00  0.00           H
ATOM    591  CB  VAL X  39      30.276  11.125  25.047  0.00  0.00           C
ATOM    592  HB  VAL X  39      31.291  11.512  25.132  0.00  0.00           H
ATOM    593  CG1 VAL X  39      30.336   9.883  24.121  0.00  0.00           C
ATOM    594 HG11 VAL X  39      31.277   9.352  24.269  0.00  0.00           H
ATOM    595 HG12 VAL X  39      29.491   9.224  24.321  0.00  0.00           H
ATOM    596 HG13 VAL X  39      30.313  10.229  23.088  0.00  0.00           H
ATOM    597  CG2 VAL X  39      29.399  12.186  24.396  0.00  0.00           C
ATOM    598 HG21 VAL X  39      28.386  11.809  24.254  0.00  0.00           H
ATOM    599 HG22 VAL X  39      29.396  13.083  25.015  0.00  0.00           H
ATOM    600 HG23 VAL X  39      29.854  12.375  23.424  0.00  0.00           H
ATOM    601  C   VAL X  39      30.272   9.459  27.033  0.00  0.00           C
ATOM    602  O   VAL X  39      29.705   8.375  26.949  0.00  0.00           O
ATOM    603  N   CYX X  40      31.403   9.576  27.701  0.00  0.00           N
ATOM    604  H   CYX X  40      31.830  10.476  27.872  0.00  0.00           H
ATOM    605  CA  CYX X  40      32.160   8.417  28.178  0.00  0.00           C
ATOM    606  HA  CYX X  40      31.859   7.537  27.609  0.00  0.00           H
ATOM    607  CB  CYX X  40      33.650   8.682  27.880  0.00  0.00           C
ATOM    608  HB2 CYX X  40      33.876   9.576  28.461  0.00  0.00           H
ATOM    609  HB3 CYX X  40      34.281   7.842  28.170  0.00  0.00           H
ATOM    610  SG  CYX X  40      34.032   9.132  26.207  0.00  0.00           S
ATOM    611  C   CYX X  40      31.835   8.165  29.656  0.00  0.00           C
ATOM    612  O   CYX X  40      31.781   6.954  29.965  0.00  0.00           O
ATOM    613  N   GLY X  41      31.523   9.168  30.500  0.00  0.00           N
ATOM    614  H   GLY X  41      31.433  10.106  30.137  0.00  0.00           H
ATOM    615  CA  GLY X  41      31.229   8.915  31.881  0.00  0.00           C
ATOM    616  HA2 GLY X  41      31.081   9.858  32.408  0.00  0.00           H
ATOM    617  HA3 GLY X  41      30.342   8.321  32.104  0.00  0.00           H
ATOM    618  C   GLY X  41      32.426   8.288  32.650  0.00  0.00           C
ATOM    619  O   GLY X  41      33.324   9.050  33.079  0.00  0.00           O
ATOM    620  N   GLH X  42      32.265   7.044  33.120  0.00  0.00           N
ATOM    621  H   GLH X  42      31.351   6.633  32.993  0.00  0.00           H
ATOM    622  CA  GLH X  42      33.300   6.257  33.857  0.00  0.00           C
ATOM    623  HA  GLH X  42      33.951   6.901  34.448  0.00  0.00           H
ATOM    624  CB  GLH X  42      32.606   5.374  34.917  0.00  0.00           C
ATOM    625  HB2 GLH X  42      31.898   4.710  34.421  0.00  0.00           H
ATOM    626  HB3 GLH X  42      33.393   4.900  35.504  0.00  0.00           H
ATOM    627  CG  GLH X  42      31.699   6.143  35.960  0.00  0.00           C
ATOM    628  HG2 GLH X  42      32.244   6.949  36.452  0.00  0.00           H
ATOM    629  HG3 GLH X  42      30.791   6.540  35.507  0.00  0.00           H
ATOM    630  CD  GLH X  42      31.178   5.227  37.126  0.00  0.00           C
ATOM    631  OE1 GLH X  42      31.673   4.090  37.308  0.00  0.00           O
ATOM    632  OE2 GLH X  42      30.272   5.838  37.906  0.00  0.00           O
ATOM    633  HE2 GLH X  42      30.039   6.712  37.583  0.00  0.00           H
ATOM    634  C   GLH X  42      34.255   5.546  32.904  0.00  0.00           C
ATOM    635  O   GLH X  42      35.242   4.953  33.336  0.00  0.00           O
ATOM    636  N   ARG X  43      33.993   5.612  31.640  0.00  0.00           N
ATOM    637  H   ARG X  43      33.173   6.034  31.230  0.00  0.00           H
ATOM    638  CA  ARG X  43      35.052   5.304  30.654  0.00  0.00           C
ATOM    639  HA  ARG X  43      35.807   4.604  31.012  0.00  0.00           H
ATOM    640  CB  ARG X  43      34.494   4.875  29.354  0.00  0.00           C
ATOM    641  HB2 ARG X  43      33.701   5.548  29.026  0.00  0.00           H
ATOM    642  HB3 ARG X  43      35.228   4.957  28.552  0.00  0.00           H
ATOM    643  CG  ARG X  43      34.041   3.433  29.424  0.00  0.00           C
ATOM    644  HG2 ARG X  43      34.951   2.863  29.612  0.00  0.00           H
ATOM    645  HG3 ARG X  43      33.422   3.281  30.308  0.00  0.00           H
ATOM    646  CD  ARG X  43      33.273   2.994  28.128  0.00  0.00           C
ATOM    647  HD2 ARG X  43      32.630   2.141  28.345  0.00  0.00           H
ATOM    648  HD3 ARG X  43      32.706   3.857  27.778  0.00  0.00           H
ATOM    649  NE  ARG X  43      34.370   2.701  27.132  0.00  0.00           N
ATOM    650  HE  ARG X  43      35.320   2.676  27.475  0.00  0.00           H
ATOM    651  CZ  ARG X  43      34.259   2.831  25.850  0.00  0.00           C
ATOM    652  NH1 ARG X  43      33.108   2.699  25.293  0.00  0.00           N
ATOM    653 HH11 ARG X  43      32.400   2.413  25.955  0.00  0.00           H
ATOM    654 HH12 ARG X  43      33.054   2.962  24.319  0.00  0.00           H
ATOM    655  NH2 ARG X  43      35.271   2.915  25.116  0.00  0.00           N
ATOM    656 HH21 ARG X  43      36.194   2.788  25.508  0.00  0.00           H
ATOM    657 HH22 ARG X  43      35.193   2.823  24.113  0.00  0.00           H
ATOM    658  C   ARG X  43      35.891   6.596  30.526  0.00  0.00           C
ATOM    659  O   ARG X  43      35.368   7.691  30.416  0.00  0.00           O
ATOM    660  N   GLY X  44      37.161   6.475  30.438  0.00  0.00           N
ATOM    661  H   GLY X  44      37.606   5.588  30.629  0.00  0.00           H
ATOM    662  CA  GLY X  44      38.149   7.596  29.981  0.00  0.00           C
ATOM    663  HA2 GLY X  44      38.039   8.527  30.537  0.00  0.00           H
ATOM    664  HA3 GLY X  44      39.146   7.166  30.074  0.00  0.00           H
ATOM    665  C   GLY X  44      37.952   7.959  28.442  0.00  0.00           C
ATOM    666  O   GLY X  44      36.956   7.638  27.780  0.00  0.00           O
ATOM    667  N   PHE X  45      38.988   8.592  27.823  0.00  0.00           N
ATOM    668  H   PHE X  45      39.785   8.702  28.434  0.00  0.00           H
ATOM    669  CA  PHE X  45      39.070   9.040  26.482  0.00  0.00           C
ATOM    670  HA  PHE X  45      38.612   8.253  25.882  0.00  0.00           H
ATOM    671  CB  PHE X  45      38.199  10.239  26.257  0.00  0.00           C
ATOM    672  HB2 PHE X  45      38.558  10.644  25.311  0.00  0.00           H
ATOM    673  HB3 PHE X  45      37.143   9.985  26.162  0.00  0.00           H
ATOM    674  CG  PHE X  45      38.157  11.354  27.276  0.00  0.00           C
ATOM    675  CD1 PHE X  45      38.827  12.603  27.031  0.00  0.00           C
ATOM    676  HD1 PHE X  45      39.301  12.836  26.089  0.00  0.00           H
ATOM    677  CE1 PHE X  45      38.808  13.608  27.963  0.00  0.00           C
ATOM    678  HE1 PHE X  45      39.407  14.478  27.740  0.00  0.00           H
ATOM    679  CZ  PHE X  45      38.016  13.450  29.067  0.00  0.00           C
ATOM    680  HZ  PHE X  45      37.933  14.252  29.785  0.00  0.00           H
ATOM    681  CE2 PHE X  45      37.339  12.256  29.341  0.00  0.00           C
ATOM    682  HE2 PHE X  45      36.733  12.207  30.234  0.00  0.00           H
ATOM    683  CD2 PHE X  45      37.364  11.216  28.451  0.00  0.00           C
ATOM    684  HD2 PHE X  45      36.875  10.311  28.780  0.00  0.00           H
ATOM    685  C   PHE X  45      40.513   9.402  26.133  0.00  0.00           C
ATOM    686  O   PHE X  45      41.351   9.768  26.978  0.00  0.00           O
ATOM    687  N   PHE X  46      40.775   9.399  24.837  0.00  0.00           N
ATOM    688  H   PHE X  46      40.099   8.985  24.212  0.00  0.00           H
ATOM    689  CA  PHE X  46      41.958   9.889  24.053  0.00  0.00           C
ATOM    690  HA  PHE X  46      42.726   9.402  24.655  0.00  0.00           H
ATOM    691  CB  PHE X  46      41.904   9.265  22.697  0.00  0.00           C
ATOM    692  HB2 PHE X  46      41.187   9.886  22.160  0.00  0.00           H
ATOM    693  HB3 PHE X  46      42.893   9.430  22.270  0.00  0.00           H
ATOM    694  CG  PHE X  46      41.629   7.779  22.652  0.00  0.00           C
ATOM    695  CD1 PHE X  46      42.111   6.966  23.729  0.00  0.00           C
ATOM    696  HD1 PHE X  46      42.762   7.381  24.484  0.00  0.00           H
ATOM    697  CE1 PHE X  46      41.870   5.574  23.703  0.00  0.00           C
ATOM    698  HE1 PHE X  46      42.319   4.978  24.484  0.00  0.00           H
ATOM    699  CZ  PHE X  46      41.179   5.016  22.612  0.00  0.00           C
ATOM    700  HZ  PHE X  46      40.997   3.952  22.577  0.00  0.00           H
ATOM    701  CE2 PHE X  46      40.624   5.820  21.595  0.00  0.00           C
ATOM    702  HE2 PHE X  46      40.021   5.375  20.818  0.00  0.00           H
ATOM    703  CD2 PHE X  46      40.833   7.210  21.616  0.00  0.00           C
ATOM    704  HD2 PHE X  46      40.435   7.794  20.799  0.00  0.00           H
ATOM    705  C   PHE X  46      42.130  11.369  24.105  0.00  0.00           C
ATOM    706  O   PHE X  46      41.298  12.147  24.577  0.00  0.00           O
ATOM    707  N   TYR X  47      43.250  11.857  23.546  0.00  0.00           N
ATOM    708  H   TYR X  47      43.883  11.250  23.045  0.00  0.00           H
ATOM    709  CA  TYR X  47      43.704  13.231  23.728  0.00  0.00           C
ATOM    710  HA  TYR X  47      43.685  13.412  24.803  0.00  0.00           H
ATOM    711  CB  TYR X  47      45.185  13.312  23.290  0.00  0.00           C
ATOM    712  HB2 TYR X  47      45.642  12.717  24.081  0.00  0.00           H
ATOM    713  HB3 TYR X  47      45.226  12.882  22.290  0.00  0.00           H
ATOM    714  CG  TYR X  47      45.710  14.769  23.299  0.00  0.00           C
ATOM    715  CD1 TYR X  47      45.771  15.483  22.129  0.00  0.00           C
ATOM    716  HD1 TYR X  47      45.637  14.992  21.176  0.00  0.00           H
ATOM    717  CE1 TYR X  47      46.164  16.808  22.144  0.00  0.00           C
ATOM    718  HE1 TYR X  47      46.290  17.226  21.156  0.00  0.00           H
ATOM    719  CZ  TYR X  47      46.566  17.413  23.322  0.00  0.00           C
ATOM    720  OH  TYR X  47      46.745  18.779  23.381  0.00  0.00           O
ATOM    721  HH  TYR X  47      46.498  19.237  22.575  0.00  0.00           H
ATOM    722  CE2 TYR X  47      46.487  16.753  24.565  0.00  0.00           C
ATOM    723  HE2 TYR X  47      46.840  17.281  25.439  0.00  0.00           H
ATOM    724  CD2 TYR X  47      46.063  15.407  24.505  0.00  0.00           C
ATOM    725  HD2 TYR X  47      45.834  14.835  25.392  0.00  0.00           H
ATOM    726  C   TYR X  47      42.817  14.274  23.107  0.00  0.00           C
ATOM    727  O   TYR X  47      42.316  14.138  22.029  0.00  0.00           O
ATOM    728  N   THR X  48      42.680  15.400  23.711  0.00  0.00           N
ATOM    729  H   THR X  48      43.170  15.449  24.593  0.00  0.00           H
ATOM    730  CA  THR X  48      41.762  16.439  23.374  0.00  0.00           C
ATOM    731  HA  THR X  48      41.076  16.194  22.563  0.00  0.00           H
ATOM    732  CB  THR X  48      40.725  16.651  24.465  0.00  0.00           C
ATOM    733  HB  THR X  48      40.140  17.512  24.139  0.00  0.00           H
ATOM    734  CG2 THR X  48      39.822  15.467  24.782  0.00  0.00           C
ATOM    735 HG21 THR X  48      40.412  14.683  25.256  0.00  0.00           H
ATOM    736 HG22 THR X  48      39.511  15.250  23.760  0.00  0.00           H
ATOM    737 HG23 THR X  48      38.979  15.740  25.416  0.00  0.00           H
ATOM    738  OG1 THR X  48      41.321  17.043  25.705  0.00  0.00           O
ATOM    739  HG1 THR X  48      41.719  16.265  26.104  0.00  0.00           H
ATOM    740  C   THR X  48      42.561  17.693  22.909  0.00  0.00           C
ATOM    741  O   THR X  48      43.232  18.331  23.746  0.00  0.00           O
ATOM    742  N   PRO X  49      42.530  18.093  21.621  0.00  0.00           N
ATOM    743  CD  PRO X  49      41.948  17.322  20.553  0.00  0.00           C
ATOM    744  HD2 PRO X  49      40.948  17.679  20.306  0.00  0.00           H
ATOM    745  HD3 PRO X  49      41.832  16.283  20.860  0.00  0.00           H
ATOM    746  CG  PRO X  49      42.973  17.380  19.405  0.00  0.00           C
ATOM    747  HG2 PRO X  49      42.529  17.107  18.448  0.00  0.00           H
ATOM    748  HG3 PRO X  49      43.862  16.789  19.624  0.00  0.00           H
ATOM    749  CB  PRO X  49      43.456  18.846  19.559  0.00  0.00           C
ATOM    750  HB2 PRO X  49      42.660  19.460  19.136  0.00  0.00           H
ATOM    751  HB3 PRO X  49      44.383  19.090  19.042  0.00  0.00           H
ATOM    752  CA  PRO X  49      43.455  19.086  21.067  0.00  0.00           C
ATOM    753  HA  PRO X  49      44.445  18.934  21.496  0.00  0.00           H
ATOM    754  C   PRO X  49      42.969  20.552  21.196  0.00  0.00           C
ATOM    755  O   PRO X  49      41.754  20.828  21.289  0.00  0.00           O
ATOM    756  N   LYS X  50      43.972  21.417  21.288  0.00  0.00           N
ATOM    757  H   LYS X  50      44.925  21.105  21.164  0.00  0.00           H
ATOM    758  CA  LYS X  50      43.725  22.798  21.636  0.00  0.00           C
ATOM    759  HA  LYS X  50      42.990  23.137  20.906  0.00  0.00           H
ATOM    760  CB  LYS X  50      43.184  23.009  23.005  0.00  0.00           C
ATOM    761  HB2 LYS X  50      42.913  24.065  23.038  0.00  0.00           H
ATOM    762  HB3 LYS X  50      42.323  22.388  23.254  0.00  0.00           H
ATOM    763  CG  LYS X  50      44.213  22.878  24.078  0.00  0.00           C
ATOM    764  HG2 LYS X  50      44.852  23.756  23.976  0.00  0.00           H
ATOM    765  HG3 LYS X  50      43.653  22.895  25.012  0.00  0.00           H
ATOM    766  CD  LYS X  50      45.046  21.537  24.147  0.00  0.00           C
ATOM    767  HD2 LYS X  50      44.266  20.785  24.035  0.00  0.00           H
ATOM    768  HD3 LYS X  50      45.737  21.396  23.316  0.00  0.00           H
ATOM    769  CE  LYS X  50      45.705  21.012  25.458  0.00  0.00           C
ATOM    770  HE2 LYS X  50      45.977  19.985  25.213  0.00  0.00           H
ATOM    771  HE3 LYS X  50      46.624  21.572  25.626  0.00  0.00           H
ATOM    772  NZ  LYS X  50      44.701  20.845  26.531  0.00  0.00           N
ATOM    773  HZ1 LYS X  50      44.250  21.673  26.894  0.00  0.00           H
ATOM    774  HZ2 LYS X  50      43.882  20.337  26.228  0.00  0.00           H
ATOM    775  HZ3 LYS X  50      45.107  20.438  27.361  0.00  0.00           H
ATOM    776  C   LYS X  50      44.885  23.646  21.229  0.00  0.00           C
ATOM    777  O   LYS X  50      46.002  23.159  20.968  0.00  0.00           O
ATOM    778  N   THR X  51      44.690  24.984  21.178  0.00  0.00           N
ATOM    779  H   THR X  51      43.776  25.290  21.480  0.00  0.00           H
ATOM    780  CA  THR X  51      45.712  26.063  20.911  0.00  0.00           C
ATOM    781  HA  THR X  51      45.210  27.030  20.965  0.00  0.00           H
ATOM    782  CB  THR X  51      46.870  26.104  21.907  0.00  0.00           C
ATOM    783  HB  THR X  51      47.630  25.454  21.474  0.00  0.00           H
ATOM    784  CG2 THR X  51      47.396  27.579  21.981  0.00  0.00           C
ATOM    785 HG21 THR X  51      46.659  28.363  22.152  0.00  0.00           H
ATOM    786 HG22 THR X  51      47.827  27.873  21.024  0.00  0.00           H
ATOM    787 HG23 THR X  51      48.191  27.631  22.725  0.00  0.00           H
ATOM    788  OG1 THR X  51      46.321  25.834  23.146  0.00  0.00           O
ATOM    789  HG1 THR X  51      47.011  26.026  23.785  0.00  0.00           H
ATOM    790  C   THR X  51      46.117  26.129  19.461  0.00  0.00           C
ATOM    791  O   THR X  51      47.325  26.205  19.071  0.00  0.00           O
ATOM    792  OXT THR X  51      45.213  26.221  18.619  0.00  0.00           O
ATOM    793  Cl- Cl- X  52      28.262  11.166   9.269  0.00  0.00          CL
ATOM    794  Cl- Cl- X  53      37.033  46.676  31.019  0.00  0.00          CL
ATOM    795  Cl- Cl- X  54      35.759  26.271  35.967  0.00  0.00          CL
ATOM    796  Cl- Cl- X  55      43.765   6.002  36.272  0.00  0.00          CL
ATOM    797  Na+ Na+ X  56      46.676  29.932  12.077  0.00  0.00          NA
ATOM    798  Na+ Na+ X  57       3.578  17.179   2.895  0.00  0.00          NA
ATOM    799  Cl- Cl- X  58       9.035  41.015  38.719  0.00  0.00          CL
ATOM    800  Cl- Cl- X  59      28.502  34.281   8.477  0.00  0.00          CL
ATOM    801  O   WAT X  60      16.119  23.783   5.440  0.00  0.00           O
ATOM    802  H1  WAT X  60      16.036  22.859   5.676  0.00  0.00           H
ATOM    803  H2  WAT X  60      17.045  23.892   5.221  0.00  0.00           H
ATOM    804  O   WAT X  61      27.234  21.387  47.998  0.00  0.00           O
ATOM    805  H1  WAT X  61      26.986  20.871  47.232  0.00  0.00           H
ATOM    806  H2  WAT X  61      28.057  21.807  47.749  0.00  0.00           H
ATOM    807  O   WAT X  62      21.073  14.383  39.413  0.00  0.00           O
ATOM    808  H1  WAT X  62      20.266  13.936  39.159  0.00  0.00           H
ATOM    809  H2  WAT X  62      21.298  14.007  40.264  0.00  0.00           H
ATOM    810  O   WAT X  63       7.838  42.789   6.554  0.00  0.00           O
ATOM    811  H1  WAT X  63       7.119  42.386   6.068  0.00  0.00           H
ATOM    812  H2  WAT X  63       7.415  43.206   7.305  0.00  0.00           H
ATOM    813  O   WAT X  64      25.435  17.132  15.446  0.00  0.00           O
ATOM    814  H1  WAT X  64      26.173  17.166  14.837  0.00  0.00           H
ATOM    815  H2  WAT X  64      24.712  17.539  14.969  0.00  0.00           H
ATOM    816  O   WAT X  65       6.757  32.112  22.222  0.00  0.00           O
ATOM    817  H1  WAT X  65       7.206  32.051  21.379  0.00  0.00           H
ATOM    818  H2  WAT X  65       7.458  32.269  22.855  0.00  0.00           H
ATOM    819  O   WAT X  66      20.727  39.919   3.768  0.00  0.00           O
ATOM    820  H1  WAT X  66      19.852  40.197   4.038  0.00  0.00           H
ATOM    821  H2  WAT X  66      20.930  39.177   4.337  0.00  0.00           H
ATOM    822  O   WAT X  67      29.761  31.190  11.247  0.00  0.00           O
ATOM    823  H1  WAT X  67      30.600  30.761  11.414  0.00  0.00           H
ATOM    824  H2  WAT X  67      29.586  31.692  12.043  0.00  0.00           H
ATOM    825  O   WAT X  68      34.092  43.854  32.476  0.00  0.00           O
ATOM    826  H1  WAT X  68      33.735  44.611  32.011  0.00  0.00           H
ATOM    827  H2  WAT X  68      34.662  43.427  31.837  0.00  0.00           H
ATOM    828  O   WAT X  69      25.710  28.385  12.115  0.00  0.00           O
ATOM    829  H1  WAT X  69      25.701  27.789  12.865  0.00  0.00           H
ATOM    830  H2  WAT X  69      25.238  29.160  12.420  0.00  0.00           H
ATOM    831  O   WAT X  70      25.247  30.066  27.639  0.00  0.00           O
ATOM    832  H1  WAT X  70      24.360  29.817  27.379  0.00  0.00           H
ATOM    833  H2  WAT X  70      25.127  30.837  28.193  0.00  0.00           H
ATOM    834  O   WAT X  71      25.253  49.202   7.086  0.00  0.00           O
ATOM    835  H1  WAT X  71      24.664  48.569   6.676  0.00  0.00           H
ATOM    836  H2  WAT X  71      24.684  49.736   7.640  0.00  0.00           H
ATOM    837  O   WAT X  72      26.164  50.029  23.819  0.00  0.00           O
ATOM    838  H1  WAT X  72      26.514  49.638  23.019  0.00  0.00           H
ATOM    839  H2  WAT X  72      26.337  49.378  24.499  0.00  0.00           H
ATOM    840  O   WAT X  73      47.770  53.033  20.311  0.00  0.00           O
ATOM    841  H1  WAT X  73      48.425  53.522  20.808  0.00  0.00           H
ATOM    842  H2  WAT X  73      48.000  52.114  20.450  0.00  0.00           H
ATOM    843  O   WAT X  74      46.093  12.658   0.448  0.00  0.00           O
ATOM    844  H1  WAT X  74      46.511  11.856   0.763  0.00  0.00           H
ATOM    845  H2  WAT X  74      45.159  12.519   0.605  0.00  0.00           H
ATOM    846  O   WAT X  75      26.706   9.887   6.920  0.00  0.00           O
ATOM    847  H1  WAT X  75      26.989  10.240   7.763  0.00  0.00           H
ATOM    848  H2  WAT X  75      26.836  10.607   6.303  0.00  0.00           H
ATOM    849  O   WAT X  76      22.982  18.147  33.295  0.00  0.00           O
ATOM    850  H1  WAT X  76      23.813  18.200  32.822  0.00  0.00           H
ATOM    851  H2  WAT X  76      22.765  17.215  33.294  0.00  0.00           H
ATOM    852  O   WAT X  77      14.780   5.075   6.481  0.00  0.00           O
ATOM    853  H1  WAT X  77      15.346   5.055   7.253  0.00  0.00           H
ATOM    854  H2  WAT X  77      15.367   5.300   5.759  0.00  0.00           H
ATOM    855  O   WAT X  78      28.939  47.630  19.780  0.00  0.00           O
ATOM    856  H1  WAT X  78      28.892  48.509  19.404  0.00  0.00           H
ATOM    857  H2  WAT X  78      29.763  47.271  19.450  0.00  0.00           H
ATOM    858  O   WAT X  79      17.346  37.827  37.084  0.00  0.00           O
ATOM    859  H1  WAT X  79      16.931  38.600  37.467  0.00  0.00           H
ATOM    860  H2  WAT X  79      18.121  37.677  37.627  0.00  0.00           H
ATOM    861  O   WAT X  80      36.538  34.831   6.885  0.00  0.00           O
ATOM    862  H1  WAT X  80      37.195  34.766   6.192  0.00  0.00           H
ATOM    863  H2  WAT X  80      36.729  35.661   7.320  0.00  0.00           H
ATOM    864  O   WAT X  81      19.595  14.502   0.365  0.00  0.00           O
ATOM    865  H1  WAT X  81      19.479  13.656  -0.066  0.00  0.00           H
ATOM    866  H2  WAT X  81      19.425  14.326   1.291  0.00  0.00           H
ATOM    867  O   WAT X  82      27.627  16.449  10.040  0.00  0.00           O
ATOM    868  H1  WAT X  82      28.543  16.172  10.057  0.00  0.00           H
ATOM    869  H2  WAT X  82      27.498  16.903  10.874  0.00  0.00           H
ATOM    870  O   WAT X  83      44.550  22.628  44.524  0.00  0.00           O
ATOM    871  H1  WAT X  83      44.013  22.200  43.857  0.00  0.00           H
ATOM    872  H2  WAT X  83      44.852  23.434  44.106  0.00  0.00           H
ATOM    873  O   WAT X  84      47.621  53.723  38.520  0.00  0.00           O
ATOM    874  H1  WAT X  84      46.790  54.149  38.731  0.00  0.00           H
ATOM    875  H2  WAT X  84      48.056  53.613  39.365  0.00  0.00           H
ATOM    876  O   WAT X  85      20.515  27.549  40.744  0.00  0.00           O
ATOM    877  H1  WAT X  85      20.287  28.433  41.033  0.00  0.00           H
ATOM    878  H2  WAT X  85      19.914  27.371  40.021  0.00  0.00           H
ATOM    879  O   WAT X  86       5.648   9.836  35.395  0.00  0.00           O
ATOM    880  H1  WAT X  86       5.964   8.934  35.446  0.00  0.00           H
ATOM    881  H2  WAT X  86       4.697   9.753  35.330  0.00  0.00           H
ATOM    882  O   WAT X  87      29.419  44.176  38.708  0.00  0.00           O
ATOM    883  H1  WAT X  87      28.865  44.498  39.420  0.00  0.00           H
ATOM    884  H2  WAT X  87      28.879  44.272  37.923  0.00  0.00           H
ATOM    885  O   WAT X  88      24.245  30.204   8.813  0.00  0.00           O
ATOM    886  H1  WAT X  88      23.545  30.016   9.439  0.00  0.00           H
ATOM    887  H2  WAT X  88      24.845  30.777   9.291  0.00  0.00           H
ATOM    888  O   WAT X  89      38.617  38.838  37.853  0.00  0.00           O
ATOM    889  H1  WAT X  89      38.271  39.624  38.277  0.00  0.00           H
ATOM    890  H2  WAT X  89      38.933  39.144  37.003  0.00  0.00           H
ATOM    891  O   WAT X  90      46.438  50.277   6.291  0.00  0.00           O
ATOM    892  H1  WAT X  90      45.607  50.204   6.760  0.00  0.00           H
ATOM    893  H2  WAT X  90      47.084  50.453   6.975  0.00  0.00           H
ATOM    894  O   WAT X  91       9.405  20.744  15.721  0.00  0.00           O
ATOM    895  H1  WAT X  91       8.615  21.108  16.122  0.00  0.00           H
ATOM    896  H2  WAT X  91       9.167  19.846  15.493  0.00  0.00           H
ATOM    897  O   WAT X  92      25.682  28.639  20.243  0.00  0.00           O
ATOM    898  H1  WAT X  92      25.991  27.739  20.350  0.00  0.00           H
ATOM    899  H2  WAT X  92      25.473  28.712  19.312  0.00  0.00           H
ATOM    900  O   WAT X  93      36.844  51.984  33.375  0.00  0.00           O
ATOM    901  H1  WAT X  93      37.368  51.704  34.126  0.00  0.00           H
ATOM    902  H2  WAT X  93      36.883  51.246  32.767  0.00  0.00           H
ATOM    903  O   WAT X  94      31.878  42.886  12.474  0.00  0.00           O
ATOM    904  H1  WAT X  94      31.738  41.965  12.255  0.00  0.00           H
ATOM    905  H2  WAT X  94      31.407  43.368  11.794  0.00  0.00           H
ATOM    906  O   WAT X  95      26.009   0.390  43.516  0.00  0.00           O
ATOM    907  H1  WAT X  95      25.764  -0.493  43.239  0.00  0.00           H
ATOM    908  H2  WAT X  95      25.584   0.967  42.882  0.00  0.00           H
ATOM    909  O   WAT X  96      23.407  48.394  48.348  0.00  0.00           O
ATOM    910  H1  WAT X  96      24.007  49.049  48.705  0.00  0.00           H
ATOM    911  H2  WAT X  96      23.774  48.175  47.492  0.00  0.00           H
ATOM    912  O   WAT X  97      26.435  41.773  47.501  0.00  0.00           O
ATOM    913  H1  WAT X  97      26.689  40.851  47.453  0.00  0.00           H
ATOM    914  H2  WAT X  97      25.531  41.756  47.814  0.00  0.00           H
ATOM    915  O   WAT X  98      34.639  23.584  34.760  0.00  0.00           O
ATOM    916  H1  WAT X  98      35.013  23.314  35.599  0.00  0.00           H
ATOM    917  H2  WAT X  98      34.801  24.526  34.718  0.00  0.00           H
ATOM    918  O   WAT X  99       0.668   6.435  21.868  0.00  0.00           O
ATOM    919  H1  WAT X  99       1.552   6.784  21.983  0.00  0.00           H
ATOM    920  H2  WAT X  99       0.275   6.996  21.199  0.00  0.00           H
ATOM    921  O   WAT X 100      12.348  45.591  13.096  0.00  0.00           O
ATOM    922  H1  WAT X 100      11.621  45.288  13.639  0.00  0.00           H
ATOM    923  H2  WAT X 100      13.132  45.301  13.561  0.00  0.00           H
ATOM    924  O   WAT X 101      13.318  31.027  40.587  0.00  0.00           O
ATOM    925  H1  WAT X 101      13.902  30.516  41.148  0.00  0.00           H
ATOM    926  H2  WAT X 101      13.883  31.350  39.885  0.00  0.00           H
ATOM    927  O   WAT X 102      35.497  40.391  27.944  0.00  0.00           O
ATOM    928  H1  WAT X 102      36.209  40.043  28.481  0.00  0.00           H
ATOM    929  H2  WAT X 102      35.030  40.991  28.526  0.00  0.00           H
ATOM    930  O   WAT X 103      37.679   0.787  40.102  0.00  0.00           O
ATOM    931  H1  WAT X 103      37.011   1.426  39.854  0.00  0.00           H
ATOM    932  H2  WAT X 103      38.509   1.246  39.973  0.00  0.00           H
ATOM    933  O   WAT X 104      13.242  23.451   7.843  0.00  0.00           O
ATOM    934  H1  WAT X 104      13.840  24.038   7.380  0.00  0.00           H
ATOM    935  H2  WAT X 104      12.661  23.114   7.161  0.00  0.00           H
ATOM    936  O   WAT X 105      42.914  24.727  18.372  0.00  0.00           O
ATOM    937  H1  WAT X 105      42.548  24.980  17.525  0.00  0.00           H
ATOM    938  H2  WAT X 105      43.669  25.304  18.488  0.00  0.00           H
ATOM    939  O   WAT X 106      42.431  44.058  33.498  0.00  0.00           O
ATOM    940  H1  WAT X 106      42.608  44.911  33.102  0.00  0.00           H
ATOM    941  H2  WAT X 106      41.482  43.952  33.425  0.00  0.00           H
ATOM    942  O   WAT X 107      32.839  46.815  37.185  0.00  0.00           O
ATOM    943  H1  WAT X 107      32.836  46.383  36.331  0.00  0.00           H
ATOM    944  H2  WAT X 107      32.664  46.112  37.810  0.00  0.00           H
ATOM    945  O   WAT X 108      35.229  54.350  19.636  0.00  0.00           O
ATOM    946  H1  WAT X 108      35.267  54.112  18.709  0.00  0.00           H
ATOM    947  H2  WAT X 108      35.564  53.580  20.095  0.00  0.00           H
ATOM    948  O   WAT X 109      42.239  29.281   3.695  0.00  0.00           O
ATOM    949  H1  WAT X 109      41.920  28.473   3.293  0.00  0.00           H
ATOM    950  H2  WAT X 109      41.764  29.977   3.241  0.00  0.00           H
ATOM    951  O   WAT X 110      39.204  35.762  32.484  0.00  0.00           O
ATOM    952  H1  WAT X 110      39.345  35.513  33.398  0.00  0.00           H
ATOM    953  H2  WAT X 110      40.005  35.491  32.036  0.00  0.00           H
ATOM    954  O   WAT X 111      29.004  52.021   9.386  0.00  0.00           O
ATOM    955  H1  WAT X 111      28.666  51.147   9.189  0.00  0.00           H
ATOM    956  H2  WAT X 111      29.472  52.280   8.592  0.00  0.00           H
ATOM    957  O   WAT X 112      14.846  45.270   1.172  0.00  0.00           O
ATOM    958  H1  WAT X 112      14.178  45.904   0.909  0.00  0.00           H
ATOM    959  H2  WAT X 112      15.656  45.601   0.782  0.00  0.00           H
ATOM    960  O   WAT X 113      18.333  32.817   8.265  0.00  0.00           O
ATOM    961  H1  WAT X 113      18.852  33.540   8.616  0.00  0.00           H
ATOM    962  H2  WAT X 113      17.425  33.096   8.380  0.00  0.00           H
ATOM    963  O   WAT X 114      10.616  18.452  31.313  0.00  0.00           O
ATOM    964  H1  WAT X 114       9.799  18.585  31.793  0.00  0.00           H
ATOM    965  H2  WAT X 114      11.082  19.284  31.398  0.00  0.00           H
ATOM    966  O   WAT X 115      40.973  41.422  40.893  0.00  0.00           O
ATOM    967  H1  WAT X 115      41.485  42.019  40.348  0.00  0.00           H
ATOM    968  H2  WAT X 115      41.210  40.549  40.579  0.00  0.00           H
ATOM    969  O   WAT X 116       1.058   3.816  32.627  0.00  0.00           O
ATOM    970  H1  WAT X 116       1.760   3.288  32.248  0.00  0.00           H
ATOM    971  H2  WAT X 116       0.858   3.387  33.460  0.00  0.00           H
ATOM    972  O   WAT X 117      15.697   3.022   0.380  0.00  0.00           O
ATOM    973  H1  WAT X 117      16.638   2.897   0.506  0.00  0.00           H
ATOM    974  H2  WAT X 117      15.525   3.903   0.712  0.00  0.00           H
ATOM    975  O   WAT X 118       1.213  53.029   4.517  0.00  0.00           O
ATOM    976  H1  WAT X 118       1.645  52.642   5.278  0.00  0.00           H
ATOM    977  H2  WAT X 118       1.929  53.370   3.981  0.00  0.00           H
ATOM    978  O   WAT X 119       3.262  24.939   1.857  0.00  0.00           O
ATOM    979  H1  WAT X 119       2.909  24.542   1.060  0.00  0.00           H
ATOM    980  H2  WAT X 119       3.213  24.243   2.512  0.00  0.00           H
ATOM    981  O   WAT X 120      36.891  16.410  41.905  0.00  0.00           O
ATOM    982  H1  WAT X 120      36.843  16.198  40.973  0.00  0.00           H
ATOM    983  H2  WAT X 120      37.731  16.858  42.005  0.00  0.00           H
ATOM    984  O   WAT X 121      16.401   6.245  26.374  0.00  0.00           O
ATOM    985  H1  WAT X 121      16.578   6.248  27.315  0.00  0.00           H
ATOM    986  H2  WAT X 121      16.418   5.319  26.130  0.00  0.00           H
ATOM    987  O   WAT X 122       2.058  44.342  30.306  0.00  0.00           O
ATOM    988  H1  WAT X 122       2.081  45.143  29.782  0.00  0.00           H
ATOM    989  H2  WAT X 122       2.704  44.489  30.997  0.00  0.00           H
ATOM    990  O   WAT X 123      34.177  39.962  48.012  0.00  0.00           O
ATOM    991  H1  WAT X 123      34.992  39.460  48.011  0.00  0.00           H
ATOM    992  H2  WAT X 123      33.952  40.057  47.087  0.00  0.00           H
ATOM    993  O   WAT X 124      33.915   7.879  14.533  0.00  0.00           O
ATOM    994  H1  WAT X 124      32.979   8.076  14.550  0.00  0.00           H
ATOM    995  H2  WAT X 124      34.340   8.728  14.654  0.00  0.00           H
ATOM    996  O   WAT X 125      43.353  39.677  20.398  0.00  0.00           O
ATOM    997  H1  WAT X 125      42.634  40.213  20.063  0.00  0.00           H
ATOM    998  H2  WAT X 125      44.137  40.203  20.240  0.00  0.00           H
ATOM    999  O   WAT X 126       0.775  47.604  13.198  0.00  0.00           O
ATOM   1000  H1  WAT X 126       0.657  48.534  13.008  0.00  0.00           H
ATOM   1001  H2  WAT X 126       1.700  47.523  13.432  0.00  0.00           H
ATOM   1002  O   WAT X 127      19.407  36.273  42.856  0.00  0.00           O
ATOM   1003  H1  WAT X 127      20.065  36.328  43.549  0.00  0.00           H
ATOM   1004  H2  WAT X 127      18.802  36.990  43.043  0.00  0.00           H
ATOM   1005  O   WAT X 128      12.149  27.319  15.891  0.00  0.00           O
ATOM   1006  H1  WAT X 128      11.689  27.140  15.071  0.00  0.00           H
ATOM   1007  H2  WAT X 128      11.821  28.175  16.168  0.00  0.00           H
ATOM   1008  O   WAT X 129      34.782  46.354  47.559  0.00  0.00           O
ATOM   1009  H1  WAT X 129      35.393  46.172  46.845  0.00  0.00           H
ATOM   1010  H2  WAT X 129      34.805  45.565  48.100  0.00  0.00           H
ATOM   1011  O   WAT X 130       6.340  19.053  45.314  0.00  0.00           O
ATOM   1012  H1  WAT X 130       6.427  18.405  44.614  0.00  0.00           H
ATOM   1013  H2  WAT X 130       5.437  19.361  45.244  0.00  0.00           H
ATOM   1014  O   WAT X 131       9.264  36.566  22.188  0.00  0.00           O
ATOM   1015  H1  WAT X 131       9.199  37.391  21.706  0.00  0.00           H
ATOM   1016  H2  WAT X 131       8.925  36.772  23.059  0.00  0.00           H
ATOM   1017  O   WAT X 132      47.108  33.787  26.035  0.00  0.00           O
ATOM   1018  H1  WAT X 132      46.576  34.388  26.557  0.00  0.00           H
ATOM   1019  H2  WAT X 132      47.532  34.346  25.383  0.00  0.00           H
ATOM   1020  O   WAT X 133      16.523  46.317  22.740  0.00  0.00           O
ATOM   1021  H1  WAT X 133      15.860  45.651  22.558  0.00  0.00           H
ATOM   1022  H2  WAT X 133      16.372  46.993  22.080  0.00  0.00           H
ATOM   1023  O   WAT X 134       2.366   8.376  33.299  0.00  0.00           O
ATOM   1024  H1  WAT X 134       2.983   8.471  32.574  0.00  0.00           H
ATOM   1025  H2  WAT X 134       1.551   8.090  32.886  0.00  0.00           H
ATOM   1026  O   WAT X 135      38.278  14.988   0.962  0.00  0.00           O
ATOM   1027  H1  WAT X 135      37.655  14.858   0.246  0.00  0.00           H
ATOM   1028  H2  WAT X 135      38.747  15.789   0.729  0.00  0.00           H
ATOM   1029  O   WAT X 136       5.104   9.932  44.229  0.00  0.00           O
ATOM   1030  H1  WAT X 136       5.251  10.032  43.289  0.00  0.00           H
ATOM   1031  H2  WAT X 136       4.925   8.999  44.345  0.00  0.00           H
ATOM   1032  O   WAT X 137      14.011  20.248  40.277  0.00  0.00           O
ATOM   1033  H1  WAT X 137      14.113  21.160  40.549  0.00  0.00           H
ATOM   1034  H2  WAT X 137      13.869  20.295  39.332  0.00  0.00           H
ATOM   1035  O   WAT X 138      35.225  34.951  34.451  0.00  0.00           O
ATOM   1036  H1  WAT X 138      35.755  35.606  34.905  0.00  0.00           H
ATOM   1037  H2  WAT X 138      34.938  35.389  33.650  0.00  0.00           H
ATOM   1038  O   WAT X 139       0.027   3.239  13.841  0.00  0.00           O
ATOM   1039  H1  WAT X 139       0.802   2.868  13.419  0.00  0.00           H
ATOM   1040  H2  WAT X 139       0.211   3.174  14.778  0.00  0.00           H
ATOM   1041  O   WAT X 140      39.801   2.155  39.557  0.00  0.00           O
ATOM   1042  H1  WAT X 140      39.369   2.596  38.826  0.00  0.00           H
ATOM   1043  H2  WAT X 140      40.072   2.864  40.139  0.00  0.00           H
ATOM   1044  O   WAT X 141      13.664  39.862  30.075  0.00  0.00           O
ATOM   1045  H1  WAT X 141      13.106  39.425  30.717  0.00  0.00           H
ATOM   1046  H2  WAT X 141      13.161  39.833  29.261  0.00  0.00           H
ATOM   1047  O   WAT X 142      10.739  46.173  15.652  0.00  0.00           O
ATOM   1048  H1  WAT X 142       9.862  46.474  15.892  0.00  0.00           H
ATOM   1049  H2  WAT X 142      11.291  46.431  16.390  0.00  0.00           H
ATOM   1050  O   WAT X 143      32.424   2.690  43.622  0.00  0.00           O
ATOM   1051  H1  WAT X 143      33.249   3.016  43.263  0.00  0.00           H
ATOM   1052  H2  WAT X 143      32.511   2.806  44.568  0.00  0.00           H
ATOM   1053  O   WAT X 144      36.339  29.364   9.617  0.00  0.00           O
ATOM   1054  H1  WAT X 144      36.910  28.935  10.255  0.00  0.00           H
ATOM   1055  H2  WAT X 144      35.830  29.989  10.133  0.00  0.00           H
ATOM   1056  O   WAT X 145      16.388   9.515  18.283  0.00  0.00           O
ATOM   1057  H1  WAT X 145      16.244   8.617  17.985  0.00  0.00           H
ATOM   1058  H2  WAT X 145      16.853   9.421  19.114  0.00  0.00           H
ATOM   1059  O   WAT X 146      43.038   8.888  40.913  0.00  0.00           O
ATOM   1060  H1  WAT X 146      43.252   9.507  40.215  0.00  0.00           H
ATOM   1061  H2  WAT X 146      42.084   8.923  40.981  0.00  0.00           H
ATOM   1062  O   WAT X 147      40.059  42.352  29.182  0.00  0.00           O
ATOM   1063  H1  WAT X 147      39.428  43.029  29.425  0.00  0.00           H
ATOM   1064  H2  WAT X 147      40.904  42.801  29.184  0.00  0.00           H
ATOM   1065  O   WAT X 148       9.205  33.460  11.282  0.00  0.00           O
ATOM   1066  H1  WAT X 148       9.616  33.764  10.473  0.00  0.00           H
ATOM   1067  H2  WAT X 148       8.614  34.170  11.532  0.00  0.00           H
ATOM   1068  O   WAT X 149      47.932  19.710  13.176  0.00  0.00           O
ATOM   1069  H1  WAT X 149      48.403  20.431  13.594  0.00  0.00           H
ATOM   1070  H2  WAT X 149      47.756  19.095  13.887  0.00  0.00           H
ATOM   1071  O   WAT X 150      39.099  46.843  16.135  0.00  0.00           O
ATOM   1072  H1  WAT X 150      39.583  47.476  16.666  0.00  0.00           H
ATOM   1073  H2  WAT X 150      39.298  45.996  16.533  0.00  0.00           H
ATOM   1074  O   WAT X 151      43.035  14.255   8.395  0.00  0.00           O
ATOM   1075  H1  WAT X 151      43.847  14.749   8.506  0.00  0.00           H
ATOM   1076  H2  WAT X 151      43.182  13.442   8.878  0.00  0.00           H
ATOM   1077  O   WAT X 152      44.777  33.559  24.346  0.00  0.00           O
ATOM   1078  H1  WAT X 152      45.216  34.134  23.719  0.00  0.00           H
ATOM   1079  H2  WAT X 152      45.486  33.207  24.885  0.00  0.00           H
ATOM   1080  O   WAT X 153      30.994  26.393  31.632  0.00  0.00           O
ATOM   1081  H1  WAT X 153      30.339  27.010  31.304  0.00  0.00           H
ATOM   1082  H2  WAT X 153      31.111  26.634  32.551  0.00  0.00           H
ATOM   1083  O   WAT X 154       8.813   7.311  43.489  0.00  0.00           O
ATOM   1084  H1  WAT X 154       9.043   6.382  43.504  0.00  0.00           H
ATOM   1085  H2  WAT X 154       9.201   7.666  44.289  0.00  0.00           H
ATOM   1086  O   WAT X 155       2.012  22.414   6.972  0.00  0.00           O
ATOM   1087  H1  WAT X 155       2.920  22.166   7.145  0.00  0.00           H
ATOM   1088  H2  WAT X 155       1.542  21.581   6.921  0.00  0.00           H
ATOM   1089  O   WAT X 156      20.862   8.244   8.988  0.00  0.00           O
ATOM   1090  H1  WAT X 156      21.561   7.614   9.168  0.00  0.00           H
ATOM   1091  H2  WAT X 156      21.052   8.984   9.565  0.00  0.00           H
ATOM   1092  O   WAT X 157      13.887  31.306  19.037  0.00  0.00           O
ATOM   1093  H1  WAT X 157      13.762  32.188  18.686  0.00  0.00           H
ATOM   1094  H2  WAT X 157      13.365  31.291  19.840  0.00  0.00           H
ATOM   1095  O   WAT X 158      39.569  50.532   5.970  0.00  0.00           O
ATOM   1096  H1  WAT X 158      38.689  50.177   6.093  0.00  0.00           H
ATOM   1097  H2  WAT X 158      39.771  50.963   6.801  0.00  0.00           H
ATOM   1098  O   WAT X 159      41.201  40.405  30.719  0.00  0.00           O
ATOM   1099  H1  WAT X 159      40.899  41.227  30.333  0.00  0.00           H
ATOM   1100  H2  WAT X 159      41.453  39.866  29.968  0.00  0.00           H
ATOM   1101  O   WAT X 160      36.406  48.513  41.959  0.00  0.00           O
ATOM   1102  H1  WAT X 160      37.283  48.852  41.779  0.00  0.00           H
ATOM   1103  H2  WAT X 160      36.522  47.935  42.713  0.00  0.00           H
ATOM   1104  O   WAT X 161      17.488  53.111  20.288  0.00  0.00           O
ATOM   1105  H1  WAT X 161      17.715  54.025  20.460  0.00  0.00           H
ATOM   1106  H2  WAT X 161      18.174  52.607  20.725  0.00  0.00           H
ATOM   1107  O   WAT X 162      29.508  21.544   8.896  0.00  0.00           O
ATOM   1108  H1  WAT X 162      29.399  20.754   8.367  0.00  0.00           H
ATOM   1109  H2  WAT X 162      30.070  22.111   8.367  0.00  0.00           H
ATOM   1110  O   WAT X 163      24.558  44.066   1.511  0.00  0.00           O
ATOM   1111  H1  WAT X 163      24.557  44.854   0.967  0.00  0.00           H
ATOM   1112  H2  WAT X 163      25.447  44.018   1.862  0.00  0.00           H
ATOM   1113  O   WAT X 164      20.919   2.184  29.646  0.00  0.00           O
ATOM   1114  H1  WAT X 164      20.039   2.217  29.271  0.00  0.00           H
ATOM   1115  H2  WAT X 164      20.985   1.307  30.025  0.00  0.00           H
ATOM   1116  O   WAT X 165      21.905  39.181  25.226  0.00  0.00           O
ATOM   1117  H1  WAT X 165      21.852  38.469  24.588  0.00  0.00           H
ATOM   1118  H2  WAT X 165      21.694  39.968  24.723  0.00  0.00           H
ATOM   1119  O   WAT X 166      48.093   6.217  26.925  0.00  0.00           O
ATOM   1120  H1  WAT X 166      48.874   6.462  26.429  0.00  0.00           H
ATOM   1121  H2  WAT X 166      47.807   5.394  26.529  0.00  0.00           H
ATOM   1122  O   WAT X 167      46.840  45.423  14.272  0.00  0.00           O
ATOM   1123  H1  WAT X 167      47.360  46.218  14.389  0.00  0.00           H
ATOM   1124  H2  WAT X 167      46.343  45.341  15.085  0.00  0.00           H
ATOM   1125  O   WAT X 168       1.079  27.554  10.759  0.00  0.00           O
ATOM   1126  H1  WAT X 168       2.034  27.586  10.812  0.00  0.00           H
ATOM   1127  H2  WAT X 168       0.898  27.301   9.853  0.00  0.00           H
ATOM   1128  O   WAT X 169      29.480  50.668  23.741  0.00  0.00           O
ATOM   1129  H1  WAT X 169      29.105  49.789  23.692  0.00  0.00           H
ATOM   1130  H2  WAT X 169      28.848  51.223  23.283  0.00  0.00           H
ATOM   1131  O   WAT X 170       6.529   3.596   4.576  0.00  0.00           O
ATOM   1132  H1  WAT X 170       5.788   3.116   4.208  0.00  0.00           H
ATOM   1133  H2  WAT X 170       7.294   3.066   4.350  0.00  0.00           H
ATOM   1134  O   WAT X 171      40.742  42.406  45.765  0.00  0.00           O
ATOM   1135  H1  WAT X 171      41.251  42.797  45.055  0.00  0.00           H
ATOM   1136  H2  WAT X 171      40.687  41.478  45.537  0.00  0.00           H
ATOM   1137  O   WAT X 172      16.870  11.747  15.019  0.00  0.00           O
ATOM   1138  H1  WAT X 172      16.367  11.058  15.455  0.00  0.00           H
ATOM   1139  H2  WAT X 172      17.783  11.478  15.121  0.00  0.00           H
ATOM   1140  O   WAT X 173       6.997  32.089   4.766  0.00  0.00           O
ATOM   1141  H1  WAT X 173       6.533  31.715   4.017  0.00  0.00           H
ATOM   1142  H2  WAT X 173       7.386  31.334   5.208  0.00  0.00           H
ATOM   1143  O   WAT X 174      10.866  10.651   3.596  0.00  0.00           O
ATOM   1144  H1  WAT X 174      11.101  10.329   2.726  0.00  0.00           H
ATOM   1145  H2  WAT X 174      10.944   9.885   4.165  0.00  0.00           H
ATOM   1146  O   WAT X 175      46.665  47.138  30.639  0.00  0.00           O
ATOM   1147  H1  WAT X 175      46.253  48.000  30.703  0.00  0.00           H
ATOM   1148  H2  WAT X 175      46.266  46.739  29.867  0.00  0.00           H
ATOM   1149  O   WAT X 176      23.635  53.608  12.064  0.00  0.00           O
ATOM   1150  H1  WAT X 176      24.504  53.523  12.457  0.00  0.00           H
ATOM   1151  H2  WAT X 176      23.701  53.141  11.232  0.00  0.00           H
ATOM   1152  O   WAT X 177      41.804  45.097   0.335  0.00  0.00           O
ATOM   1153  H1  WAT X 177      41.780  46.014   0.063  0.00  0.00           H
ATOM   1154  H2  WAT X 177      42.620  45.015   0.829  0.00  0.00           H
ATOM   1155  O   WAT X 178      12.020   8.219   8.400  0.00  0.00           O
ATOM   1156  H1  WAT X 178      11.181   8.663   8.521  0.00  0.00           H
ATOM   1157  H2  WAT X 178      12.294   8.462   7.516  0.00  0.00           H
ATOM   1158  O   WAT X 179      39.363  24.906  39.706  0.00  0.00           O
ATOM   1159  H1  WAT X 179      38.510  25.339  39.755  0.00  0.00           H
ATOM   1160  H2  WAT X 179      39.996  25.607  39.859  0.00  0.00           H
ATOM   1161  O   WAT X 180      20.928  26.149  22.011  0.00  0.00           O
ATOM   1162  H1  WAT X 180      20.574  27.015  21.808  0.00  0.00           H
ATOM   1163  H2  WAT X 180      21.807  26.322  22.348  0.00  0.00           H
ATOM   1164  O   WAT X 181      25.196  45.428  11.571  0.00  0.00           O
ATOM   1165  H1  WAT X 181      25.390  45.982  12.327  0.00  0.00           H
ATOM   1166  H2  WAT X 181      25.613  45.874  10.834  0.00  0.00           H
ATOM   1167  O   WAT X 182      14.011  36.253  42.236  0.00  0.00           O
ATOM   1168  H1  WAT X 182      13.468  35.479  42.085  0.00  0.00           H
ATOM   1169  H2  WAT X 182      13.400  36.988  42.178  0.00  0.00           H
ATOM   1170  O   WAT X 183      29.028  35.821  17.879  0.00  0.00           O
ATOM   1171  H1  WAT X 183      28.834  36.193  18.740  0.00  0.00           H
ATOM   1172  H2  WAT X 183      29.034  36.575  17.289  0.00  0.00           H
ATOM   1173  O   WAT X 184      41.912  30.664  14.081  0.00  0.00           O
ATOM   1174  H1  WAT X 184      42.609  30.239  14.582  0.00  0.00           H
ATOM   1175  H2  WAT X 184      41.602  31.367  14.652  0.00  0.00           H
ATOM   1176  O   WAT X 185      25.223  50.868  44.169  0.00  0.00           O
ATOM   1177  H1  WAT X 185      24.515  50.683  43.553  0.00  0.00           H
ATOM   1178  H2  WAT X 185      25.663  50.027  44.288  0.00  0.00           H
ATOM   1179  O   WAT X 186      38.044   7.148   7.547  0.00  0.00           O
ATOM   1180  H1  WAT X 186      38.271   7.081   8.475  0.00  0.00           H
ATOM   1181  H2  WAT X 186      38.876   7.325   7.109  0.00  0.00           H
ATOM   1182  O   WAT X 187       5.527  24.739  15.133  0.00  0.00           O
ATOM   1183  H1  WAT X 187       5.407  24.979  16.052  0.00  0.00           H
ATOM   1184  H2  WAT X 187       6.464  24.858  14.975  0.00  0.00           H
ATOM   1185  O   WAT X 188       9.043  51.559  43.434  0.00  0.00           O
ATOM   1186  H1  WAT X 188       9.244  51.670  42.505  0.00  0.00           H
ATOM   1187  H2  WAT X 188       9.866  51.259  43.822  0.00  0.00           H
ATOM   1188  O   WAT X 189      44.246  17.092   5.361  0.00  0.00           O
ATOM   1189  H1  WAT X 189      44.022  17.056   4.431  0.00  0.00           H
ATOM   1190  H2  WAT X 189      43.415  16.945   5.813  0.00  0.00           H
ATOM   1191  O   WAT X 190       1.437  21.225  20.449  0.00  0.00           O
ATOM   1192  H1  WAT X 190       1.158  21.617  19.621  0.00  0.00           H
ATOM   1193  H2  WAT X 190       1.152  21.847  21.117  0.00  0.00           H
ATOM   1194  O   WAT X 191      21.873  10.409  22.302  0.00  0.00           O
ATOM   1195  H1  WAT X 191      21.513  10.598  21.435  0.00  0.00           H
ATOM   1196  H2  WAT X 191      21.115  10.428  22.886  0.00  0.00           H
ATOM   1197  O   WAT X 192      17.030  47.684  25.000  0.00  0.00           O
ATOM   1198  H1  WAT X 192      17.035  47.037  24.295  0.00  0.00           H
ATOM   1199  H2  WAT X 192      16.125  47.694  25.310  0.00  0.00           H
ATOM   1200  O   WAT X 193      19.709  18.971  24.739  0.00  0.00           O
ATOM   1201  H1  WAT X 193      20.392  18.637  25.319  0.00  0.00           H
ATOM   1202  H2  WAT X 193      19.717  19.918  24.880  0.00  0.00           H
ATOM   1203  O   WAT X 194      26.031  53.089  13.309  0.00  0.00           O
ATOM   1204  H1  WAT X 194      26.730  53.706  13.091  0.00  0.00           H
ATOM   1205  H2  WAT X 194      26.210  52.834  14.214  0.00  0.00           H
ATOM   1206  O   WAT X 195       5.170  23.853  25.060  0.00  0.00           O
ATOM   1207  H1  WAT X 195       4.809  24.703  25.313  0.00  0.00           H
ATOM   1208  H2  WAT X 195       4.411  23.346  24.773  0.00  0.00           H
ATOM   1209  O   WAT X 196      34.053  39.021  13.089  0.00  0.00           O
ATOM   1210  H1  WAT X 196      34.132  38.476  12.306  0.00  0.00           H
ATOM   1211  H2  WAT X 196      33.291  39.575  12.919  0.00  0.00           H
ATOM   1212  O   WAT X 197       3.131  14.557  15.737  0.00  0.00           O
ATOM   1213  H1  WAT X 197       3.492  15.314  16.197  0.00  0.00           H
ATOM   1214  H2  WAT X 197       3.038  14.849  14.830  0.00  0.00           H
ATOM   1215  O   WAT X 198       1.562  15.560  36.330  0.00  0.00           O
ATOM   1216  H1  WAT X 198       1.773  14.629  36.256  0.00  0.00           H
ATOM   1217  H2  WAT X 198       1.697  15.764  37.255  0.00  0.00           H
ATOM   1218  O   WAT X 199       2.654  18.113  15.283  0.00  0.00           O
ATOM   1219  H1  WAT X 199       1.908  17.700  14.848  0.00  0.00           H
ATOM   1220  H2  WAT X 199       2.837  17.547  16.033  0.00  0.00           H
ATOM   1221  O   WAT X 200      42.704  13.444  29.541  0.00  0.00           O
ATOM   1222  H1  WAT X 200      42.326  13.010  28.776  0.00  0.00           H
ATOM   1223  H2  WAT X 200      42.179  14.237  29.649  0.00  0.00           H
ATOM   1224  O   WAT X 201      28.303  24.792   3.246  0.00  0.00           O
ATOM   1225  H1  WAT X 201      27.633  25.456   3.406  0.00  0.00           H
ATOM   1226  H2  WAT X 201      29.125  25.216   3.493  0.00  0.00           H
ATOM   1227  O   WAT X 202      12.968  30.767  33.470  0.00  0.00           O
ATOM   1228  H1  WAT X 202      13.027  31.712  33.616  0.00  0.00           H
ATOM   1229  H2  WAT X 202      12.258  30.480  34.046  0.00  0.00           H
ATOM   1230  O   WAT X 203      20.849   8.265  13.563  0.00  0.00           O
ATOM   1231  H1  WAT X 203      21.584   8.870  13.666  0.00  0.00           H
ATOM   1232  H2  WAT X 203      20.483   8.477  12.704  0.00  0.00           H
ATOM   1233  O   WAT X 204      17.209   1.700  32.273  0.00  0.00           O
ATOM   1234  H1  WAT X 204      17.623   0.937  31.871  0.00  0.00           H
ATOM   1235  H2  WAT X 204      17.395   2.420  31.670  0.00  0.00           H
ATOM   1236  O   WAT X 205      16.419  44.499  42.644  0.00  0.00           O
ATOM   1237  H1  WAT X 205      16.170  43.575  42.622  0.00  0.00           H
ATOM   1238  H2  WAT X 205      17.187  44.554  42.076  0.00  0.00           H
ATOM   1239  O   WAT X 206       5.455  42.889  29.482  0.00  0.00           O
ATOM   1240  H1  WAT X 206       6.163  43.183  28.908  0.00  0.00           H
ATOM   1241  H2  WAT X 206       5.510  43.466  30.244  0.00  0.00           H
ATOM   1242  O   WAT X 207       2.343  19.236   2.943  0.00  0.00           O
ATOM   1243  H1  WAT X 207       2.276  19.673   2.094  0.00  0.00           H
ATOM   1244  H2  WAT X 207       1.534  19.471   3.398  0.00  0.00           H
ATOM   1245  O   WAT X 208      35.875   9.502  46.881  0.00  0.00           O
ATOM   1246  H1  WAT X 208      36.477   8.897  46.447  0.00  0.00           H
ATOM   1247  H2  WAT X 208      36.384   9.868  47.605  0.00  0.00           H
ATOM   1248  O   WAT X 209       5.413  11.268   6.796  0.00  0.00           O
ATOM   1249  H1  WAT X 209       5.908  11.516   7.578  0.00  0.00           H
ATOM   1250  H2  WAT X 209       5.882  10.510   6.448  0.00  0.00           H
ATOM   1251  O   WAT X 210      23.462  25.823  19.548  0.00  0.00           O
ATOM   1252  H1  WAT X 210      22.816  26.436  19.199  0.00  0.00           H
ATOM   1253  H2  WAT X 210      22.967  25.271  20.154  0.00  0.00           H
ATOM   1254  O   WAT X 211      10.819  19.257   0.047  0.00  0.00           O
ATOM   1255  H1  WAT X 211      10.349  18.745   0.705  0.00  0.00           H
ATOM   1256  H2  WAT X 211      11.602  19.569   0.501  0.00  0.00           H
ATOM   1257  O   WAT X 212      44.144  37.049  27.757  0.00  0.00           O
ATOM   1258  H1  WAT X 212      44.793  37.172  28.449  0.00  0.00           H
ATOM   1259  H2  WAT X 212      43.358  37.485  28.086  0.00  0.00           H
ATOM   1260  O   WAT X 213      41.956  39.688   7.312  0.00  0.00           O
ATOM   1261  H1  WAT X 213      41.087  39.799   6.926  0.00  0.00           H
ATOM   1262  H2  WAT X 213      42.503  40.331   6.861  0.00  0.00           H
ATOM   1263  O   WAT X 214      34.644  26.215  41.858  0.00  0.00           O
ATOM   1264  H1  WAT X 214      35.086  26.072  41.021  0.00  0.00           H
ATOM   1265  H2  WAT X 214      34.201  27.057  41.755  0.00  0.00           H
ATOM   1266  O   WAT X 215      13.002  22.606  25.576  0.00  0.00           O
ATOM   1267  H1  WAT X 215      12.622  23.385  25.982  0.00  0.00           H
ATOM   1268  H2  WAT X 215      12.247  22.095  25.285  0.00  0.00           H
ATOM   1269  O   WAT X 216       3.738  44.656  32.455  0.00  0.00           O
ATOM   1270  H1  WAT X 216       3.333  44.388  33.280  0.00  0.00           H
ATOM   1271  H2  WAT X 216       4.237  45.442  32.677  0.00  0.00           H
ATOM   1272  O   WAT X 217      17.701  21.963  10.566  0.00  0.00           O
ATOM   1273  H1  WAT X 217      18.303  21.728   9.859  0.00  0.00           H
ATOM   1274  H2  WAT X 217      18.268  22.301  11.260  0.00  0.00           H
ATOM   1275  O   WAT X 218      19.672   3.954   6.572  0.00  0.00           O
ATOM   1276  H1  WAT X 218      19.408   3.813   7.481  0.00  0.00           H
ATOM   1277  H2  WAT X 218      20.619   3.817   6.573  0.00  0.00           H
ATOM   1278  O   WAT X 219      42.010  12.621  34.853  0.00  0.00           O
ATOM   1279  H1  WAT X 219      41.865  12.573  33.908  0.00  0.00           H
ATOM   1280  H2  WAT X 219      42.487  13.441  34.982  0.00  0.00           H
ATOM   1281  O   WAT X 220      48.679   4.825  36.274  0.00  0.00           O
ATOM   1282  H1  WAT X 220      47.743   4.714  36.108  0.00  0.00           H
ATOM   1283  H2  WAT X 220      48.943   5.534  35.688  0.00  0.00           H
ATOM   1284  O   WAT X 221      35.007  51.603  43.463  0.00  0.00           O
ATOM   1285  H1  WAT X 221      35.493  50.877  43.854  0.00  0.00           H
ATOM   1286  H2  WAT X 221      35.099  51.472  42.519  0.00  0.00           H
ATOM   1287  O   WAT X 222      43.950  45.610  44.597  0.00  0.00           O
ATOM   1288  H1  WAT X 222      44.106  45.208  45.452  0.00  0.00           H
ATOM   1289  H2  WAT X 222      43.918  46.550  44.777  0.00  0.00           H
ATOM   1290  O   WAT X 223      43.255  16.649  29.762  0.00  0.00           O
ATOM   1291  H1  WAT X 223      43.120  17.296  30.454  0.00  0.00           H
ATOM   1292  H2  WAT X 223      43.849  16.006  30.148  0.00  0.00           H
ATOM   1293  O   WAT X 224      40.188  47.796  30.767  0.00  0.00           O
ATOM   1294  H1  WAT X 224      39.246  47.640  30.846  0.00  0.00           H
ATOM   1295  H2  WAT X 224      40.389  47.590  29.854  0.00  0.00           H
ATOM   1296  O   WAT X 225      15.672  20.668   1.896  0.00  0.00           O
ATOM   1297  H1  WAT X 225      14.793  20.290   1.872  0.00  0.00           H
ATOM   1298  H2  WAT X 225      15.963  20.540   2.799  0.00  0.00           H
ATOM   1299  O   WAT X 226      12.615  27.126  27.879  0.00  0.00           O
ATOM   1300  H1  WAT X 226      11.987  27.786  27.586  0.00  0.00           H
ATOM   1301  H2  WAT X 226      13.211  27.602  28.457  0.00  0.00           H
ATOM   1302  O   WAT X 227      16.463   2.678  27.167  0.00  0.00           O
ATOM   1303  H1  WAT X 227      16.457   2.662  26.210  0.00  0.00           H
ATOM   1304  H2  WAT X 227      17.329   3.016  27.395  0.00  0.00           H
ATOM   1305  O   WAT X 228       6.934  45.351  36.956  0.00  0.00           O
ATOM   1306  H1  WAT X 228       6.278  44.753  36.597  0.00  0.00           H
ATOM   1307  H2  WAT X 228       7.443  44.812  37.561  0.00  0.00           H
ATOM   1308  O   WAT X 229      13.899   7.230  46.350  0.00  0.00           O
ATOM   1309  H1  WAT X 229      14.055   7.667  45.513  0.00  0.00           H
ATOM   1310  H2  WAT X 229      14.588   6.567  46.405  0.00  0.00           H
ATOM   1311  O   WAT X 230      46.340  34.250  18.321  0.00  0.00           O
ATOM   1312  H1  WAT X 230      46.994  34.935  18.458  0.00  0.00           H
ATOM   1313  H2  WAT X 230      46.800  33.576  17.821  0.00  0.00           H
ATOM   1314  O   WAT X 231       6.044   8.655  13.852  0.00  0.00           O
ATOM   1315  H1  WAT X 231       5.326   8.696  14.484  0.00  0.00           H
ATOM   1316  H2  WAT X 231       5.639   8.882  13.014  0.00  0.00           H
ATOM   1317  O   WAT X 232      40.292  36.851  19.838  0.00  0.00           O
ATOM   1318  H1  WAT X 232      40.020  37.758  19.694  0.00  0.00           H
ATOM   1319  H2  WAT X 232      39.869  36.360  19.133  0.00  0.00           H
ATOM   1320  O   WAT X 233       3.578  41.098  28.362  0.00  0.00           O
ATOM   1321  H1  WAT X 233       3.994  41.713  28.967  0.00  0.00           H
ATOM   1322  H2  WAT X 233       3.661  41.513  27.504  0.00  0.00           H
ATOM   1323  O   WAT X 234      40.763  35.139   4.214  0.00  0.00           O
ATOM   1324  H1  WAT X 234      40.940  35.528   3.357  0.00  0.00           H
ATOM   1325  H2  WAT X 234      41.375  34.406   4.275  0.00  0.00           H
ATOM   1326  O   WAT X 235      46.364  40.182  21.963  0.00  0.00           O
ATOM   1327  H1  WAT X 235      46.451  41.123  21.816  0.00  0.00           H
ATOM   1328  H2  WAT X 235      46.541  39.789  21.109  0.00  0.00           H
ATOM   1329  O   WAT X 236      13.602   1.680  14.672  0.00  0.00           O
ATOM   1330  H1  WAT X 236      14.089   1.622  13.851  0.00  0.00           H
ATOM   1331  H2  WAT X 236      12.685   1.583  14.414  0.00  0.00           H
ATOM   1332  O   WAT X 237       7.187  14.224  44.708  0.00  0.00           O
ATOM   1333  H1  WAT X 237       7.647  13.424  44.457  0.00  0.00           H
ATOM   1334  H2  WAT X 237       7.411  14.350  45.630  0.00  0.00           H
ATOM   1335  O   WAT X 238      35.474  32.076  19.500  0.00  0.00           O
ATOM   1336  H1  WAT X 238      34.662  31.578  19.602  0.00  0.00           H
ATOM   1337  H2  WAT X 238      35.754  32.263  20.396  0.00  0.00           H
ATOM   1338  O   WAT X 239      11.039  32.868  37.370  0.00  0.00           O
ATOM   1339  H1  WAT X 239      11.550  33.632  37.638  0.00  0.00           H
ATOM   1340  H2  WAT X 239      11.165  32.817  36.422  0.00  0.00           H
ATOM   1341  O   WAT X 240       5.881  49.292  42.128  0.00  0.00           O
ATOM   1342  H1  WAT X 240       6.465  48.905  42.780  0.00  0.00           H
ATOM   1343  H2  WAT X 240       6.388  49.282  41.316  0.00  0.00           H
ATOM   1344  O   WAT X 241      30.790   6.232   8.845  0.00  0.00           O
ATOM   1345  H1  WAT X 241      30.108   5.644   8.523  0.00  0.00           H
ATOM   1346  H2  WAT X 241      30.333   7.054   9.024  0.00  0.00           H
ATOM   1347  O   WAT X 242       1.605  11.218  31.415  0.00  0.00           O
ATOM   1348  H1  WAT X 242       2.128  10.416  31.396  0.00  0.00           H
ATOM   1349  H2  WAT X 242       2.160  11.856  31.862  0.00  0.00           H
ATOM   1350  O   WAT X 243       1.576  24.221  47.985  0.00  0.00           O
ATOM   1351  H1  WAT X 243       1.111  23.695  47.335  0.00  0.00           H
ATOM   1352  H2  WAT X 243       0.993  24.961  48.156  0.00  0.00           H
ATOM   1353  O   WAT X 244      15.074  18.359  25.572  0.00  0.00           O
ATOM   1354  H1  WAT X 244      15.887  18.139  26.027  0.00  0.00           H
ATOM   1355  H2  WAT X 244      14.390  17.916  26.074  0.00  0.00           H
ATOM   1356  O   WAT X 245      35.111  52.591  37.146  0.00  0.00           O
ATOM   1357  H1  WAT X 245      35.966  52.687  37.566  0.00  0.00           H
ATOM   1358  H2  WAT X 245      35.104  53.259  36.460  0.00  0.00           H
ATOM   1359  O   WAT X 246      22.657  25.236  46.061  0.00  0.00           O
ATOM   1360  H1  WAT X 246      23.057  25.867  46.659  0.00  0.00           H
ATOM   1361  H2  WAT X 246      22.877  24.382  46.432  0.00  0.00           H
ATOM   1362  O   WAT X 247      48.634   7.614  16.487  0.00  0.00           O
ATOM   1363  H1  WAT X 247      48.117   8.416  16.563  0.00  0.00           H
ATOM   1364  H2  WAT X 247      48.167   7.089  15.836  0.00  0.00           H
ATOM   1365  O   WAT X 248      22.290   5.946   9.178  0.00  0.00           O
ATOM   1366  H1  WAT X 248      21.849   5.430   8.503  0.00  0.00           H
ATOM   1367  H2  WAT X 248      22.443   5.327   9.892  0.00  0.00           H
ATOM   1368  O   WAT X 249      34.690  43.144  45.652  0.00  0.00           O
ATOM   1369  H1  WAT X 249      35.492  43.039  45.139  0.00  0.00           H
ATOM   1370  H2  WAT X 249      34.501  42.267  45.985  0.00  0.00           H
ATOM   1371  O   WAT X 250      32.625  54.537  39.664  0.00  0.00           O
ATOM   1372  H1  WAT X 250      33.302  53.968  40.030  0.00  0.00           H
ATOM   1373  H2  WAT X 250      31.883  53.954  39.504  0.00  0.00           H
ATOM   1374  O   WAT X 251      21.129  48.017  42.716  0.00  0.00           O
ATOM   1375  H1  WAT X 251      21.407  47.146  42.432  0.00  0.00           H
ATOM   1376  H2  WAT X 251      20.240  47.889  43.048  0.00  0.00           H
ATOM   1377  O   WAT X 252      32.001  40.320   1.376  0.00  0.00           O
ATOM   1378  H1  WAT X 252      32.375  41.007   1.927  0.00  0.00           H
ATOM   1379  H2  WAT X 252      32.752  39.946   0.915  0.00  0.00           H
ATOM   1380  O   WAT X 253      31.206  52.941  12.744  0.00  0.00           O
ATOM   1381  H1  WAT X 253      30.736  52.718  13.547  0.00  0.00           H
ATOM   1382  H2  WAT X 253      31.420  52.096  12.349  0.00  0.00           H
ATOM   1383  O   WAT X 254      34.615   1.220  32.360  0.00  0.00           O
ATOM   1384  H1  WAT X 254      35.210   1.926  32.610  0.00  0.00           H
ATOM   1385  H2  WAT X 254      35.016   0.429  32.719  0.00  0.00           H
ATOM   1386  O   WAT X 255      45.867  50.298  22.068  0.00  0.00           O
ATOM   1387  H1  WAT X 255      46.305  50.543  22.883  0.00  0.00           H
ATOM   1388  H2  WAT X 255      44.970  50.091  22.331  0.00  0.00           H
ATOM   1389  O   WAT X 256      33.528  26.152  38.314  0.00  0.00           O
ATOM   1390  H1  WAT X 256      34.079  26.261  37.539  0.00  0.00           H
ATOM   1391  H2  WAT X 256      33.793  25.308  38.680  0.00  0.00           H
ATOM   1392  O   WAT X 257       6.952   8.873  28.438  0.00  0.00           O
ATOM   1393  H1  WAT X 257       6.487   8.106  28.105  0.00  0.00           H
ATOM   1394  H2  WAT X 257       6.379   9.223  29.121  0.00  0.00           H
ATOM   1395  O   WAT X 258      29.199  44.573  43.764  0.00  0.00           O
ATOM   1396  H1  WAT X 258      29.224  45.456  44.134  0.00  0.00           H
ATOM   1397  H2  WAT X 258      30.080  44.229  43.908  0.00  0.00           H
ATOM   1398  O   WAT X 259      15.235  35.452  16.444  0.00  0.00           O
ATOM   1399  H1  WAT X 259      14.822  34.797  17.007  0.00  0.00           H
ATOM   1400  H2  WAT X 259      14.905  36.290  16.768  0.00  0.00           H
ATOM   1401  O   WAT X 260      16.042  13.711  -0.166  0.00  0.00           O
ATOM   1402  H1  WAT X 260      16.294  13.030   0.457  0.00  0.00           H
ATOM   1403  H2  WAT X 260      16.225  14.533   0.289  0.00  0.00           H
ATOM   1404  O   WAT X 261      44.976  35.369  45.530  0.00  0.00           O
ATOM   1405  H1  WAT X 261      44.064  35.086  45.465  0.00  0.00           H
ATOM   1406  H2  WAT X 261      44.926  36.259  45.879  0.00  0.00           H
ATOM   1407  O   WAT X 262       4.020  51.904  26.698  0.00  0.00           O
ATOM   1408  H1  WAT X 262       3.934  51.411  27.515  0.00  0.00           H
ATOM   1409  H2  WAT X 262       4.876  52.328  26.764  0.00  0.00           H
ATOM   1410  O   WAT X 263      11.239  41.208  25.021  0.00  0.00           O
ATOM   1411  H1  WAT X 263      10.492  41.799  25.115  0.00  0.00           H
ATOM   1412  H2  WAT X 263      11.949  41.769  24.709  0.00  0.00           H
ATOM   1413  O   WAT X 264      32.227  42.681  26.879  0.00  0.00           O
ATOM   1414  H1  WAT X 264      32.889  42.628  27.569  0.00  0.00           H
ATOM   1415  H2  WAT X 264      32.704  43.004  26.114  0.00  0.00           H
ATOM   1416  O   WAT X 265       2.920   3.532  35.643  0.00  0.00           O
ATOM   1417  H1  WAT X 265       2.845   2.673  36.058  0.00  0.00           H
ATOM   1418  H2  WAT X 265       2.130   4.000  35.916  0.00  0.00           H
ATOM   1419  O   WAT X 266      45.775   5.067  30.664  0.00  0.00           O
ATOM   1420  H1  WAT X 266      46.583   5.301  30.207  0.00  0.00           H
ATOM   1421  H2  WAT X 266      45.700   5.714  31.366  0.00  0.00           H
ATOM   1422  O   WAT X 267      17.013  31.702  45.516  0.00  0.00           O
ATOM   1423  H1  WAT X 267      17.951  31.652  45.703  0.00  0.00           H
ATOM   1424  H2  WAT X 267      16.893  32.567  45.124  0.00  0.00           H
ATOM   1425  O   WAT X 268      11.984  47.271  44.455  0.00  0.00           O
ATOM   1426  H1  WAT X 268      11.810  47.479  43.537  0.00  0.00           H
ATOM   1427  H2  WAT X 268      11.544  46.433  44.598  0.00  0.00           H
ATOM   1428  O   WAT X 269       3.066  22.312  26.974  0.00  0.00           O
ATOM   1429  H1  WAT X 269       2.657  21.479  27.209  0.00  0.00           H
ATOM   1430  H2  WAT X 269       2.596  22.597  26.190  0.00  0.00           H
ATOM   1431  O   WAT X 270      45.124  53.490  45.492  0.00  0.00           O
ATOM   1432  H1  WAT X 270      44.726  54.324  45.743  0.00  0.00           H
ATOM   1433  H2  WAT X 270      44.826  52.872  46.160  0.00  0.00           H
ATOM   1434  O   WAT X 271      26.566  19.792  45.970  0.00  0.00           O
ATOM   1435  H1  WAT X 271      26.776  19.965  45.052  0.00  0.00           H
ATOM   1436  H2  WAT X 271      26.941  18.928  46.142  0.00  0.00           H
ATOM   1437  O   WAT X 272      18.395  47.242   1.864  0.00  0.00           O
ATOM   1438  H1  WAT X 272      18.967  47.736   1.277  0.00  0.00           H
ATOM   1439  H2  WAT X 272      18.979  46.910   2.546  0.00  0.00           H
ATOM   1440  O   WAT X 273      14.287  35.043   2.458  0.00  0.00           O
ATOM   1441  H1  WAT X 273      14.333  34.254   1.919  0.00  0.00           H
ATOM   1442  H2  WAT X 273      14.731  35.714   1.940  0.00  0.00           H
ATOM   1443  O   WAT X 274      10.656   1.493  40.914  0.00  0.00           O
ATOM   1444  H1  WAT X 274       9.794   1.737  41.251  0.00  0.00           H
ATOM   1445  H2  WAT X 274      11.097   1.084  41.659  0.00  0.00           H
ATOM   1446  O   WAT X 275      23.816   9.307  24.061  0.00  0.00           O
ATOM   1447  H1  WAT X 275      23.007   9.657  23.688  0.00  0.00           H
ATOM   1448  H2  WAT X 275      23.879   9.716  24.924  0.00  0.00           H
ATOM   1449  O   WAT X 276      33.492  16.010  38.048  0.00  0.00           O
ATOM   1450  H1  WAT X 276      34.408  16.281  37.976  0.00  0.00           H
ATOM   1451  H2  WAT X 276      33.259  16.195  38.958  0.00  0.00           H
ATOM   1452  O   WAT X 277      17.406  36.918  17.720  0.00  0.00           O
ATOM   1453  H1  WAT X 277      17.488  36.932  16.767  0.00  0.00           H
ATOM   1454  H2  WAT X 277      17.173  36.013  17.927  0.00  0.00           H
ATOM   1455  O   WAT X 278       5.028  19.498  22.379  0.00  0.00           O
ATOM   1456  H1  WAT X 278       5.855  19.806  22.748  0.00  0.00           H
ATOM   1457  H2  WAT X 278       4.532  20.298  22.201  0.00  0.00           H
ATOM   1458  O   WAT X 279      48.328  20.532  30.382  0.00  0.00           O
ATOM   1459  H1  WAT X 279      49.204  20.659  30.746  0.00  0.00           H
ATOM   1460  H2  WAT X 279      47.817  20.173  31.107  0.00  0.00           H
ATOM   1461  O   WAT X 280      23.755  39.675   9.432  0.00  0.00           O
ATOM   1462  H1  WAT X 280      23.367  40.452   9.030  0.00  0.00           H
ATOM   1463  H2  WAT X 280      23.044  39.033   9.447  0.00  0.00           H
ATOM   1464  O   WAT X 281      23.093  15.180  37.651  0.00  0.00           O
ATOM   1465  H1  WAT X 281      22.585  15.013  38.445  0.00  0.00           H
ATOM   1466  H2  WAT X 281      22.566  15.808  37.157  0.00  0.00           H
ATOM   1467  O   WAT X 282      38.159   8.310  45.761  0.00  0.00           O
ATOM   1468  H1  WAT X 282      38.904   8.662  46.248  0.00  0.00           H
ATOM   1469  H2  WAT X 282      38.181   8.772  44.923  0.00  0.00           H
ATOM   1470  O   WAT X 283      24.635  48.014  26.988  0.00  0.00           O
ATOM   1471  H1  WAT X 283      24.143  47.969  26.168  0.00  0.00           H
ATOM   1472  H2  WAT X 283      25.503  48.324  26.730  0.00  0.00           H
ATOM   1473  O   WAT X 284      14.888  44.828   4.083  0.00  0.00           O
ATOM   1474  H1  WAT X 284      15.632  44.262   3.878  0.00  0.00           H
ATOM   1475  H2  WAT X 284      14.532  45.075   3.230  0.00  0.00           H
ATOM   1476  O   WAT X 285      22.823  21.369  27.458  0.00  0.00           O
ATOM   1477  H1  WAT X 285      23.076  21.818  28.266  0.00  0.00           H
ATOM   1478  H2  WAT X 285      22.583  22.075  26.858  0.00  0.00           H
ATOM   1479  O   WAT X 286      10.762  16.424  42.648  0.00  0.00           O
ATOM   1480  H1  WAT X 286      10.461  16.308  43.549  0.00  0.00           H
ATOM   1481  H2  WAT X 286      10.640  17.357  42.473  0.00  0.00           H
ATOM   1482  O   WAT X 287      13.220  29.659   2.810  0.00  0.00           O
ATOM   1483  H1  WAT X 287      13.894  29.587   3.485  0.00  0.00           H
ATOM   1484  H2  WAT X 287      12.943  30.575   2.845  0.00  0.00           H
ATOM   1485  O   WAT X 288      20.112   9.719  37.347  0.00  0.00           O
ATOM   1486  H1  WAT X 288      20.625  10.182  36.686  0.00  0.00           H
ATOM   1487  H2  WAT X 288      19.762  10.412  37.908  0.00  0.00           H
ATOM   1488  O   WAT X 289      13.173  18.950  15.662  0.00  0.00           O
ATOM   1489  H1  WAT X 289      13.100  18.672  14.749  0.00  0.00           H
ATOM   1490  H2  WAT X 289      12.734  19.800  15.689  0.00  0.00           H
ATOM   1491  O   WAT X 290      15.128  22.676  36.618  0.00  0.00           O
ATOM   1492  H1  WAT X 290      15.267  22.552  35.679  0.00  0.00           H
ATOM   1493  H2  WAT X 290      15.871  22.234  37.030  0.00  0.00           H
ATOM   1494  O   WAT X 291       4.369  20.849  37.150  0.00  0.00           O
ATOM   1495  H1  WAT X 291       3.512  20.708  36.750  0.00  0.00           H
ATOM   1496  H2  WAT X 291       4.222  20.714  38.086  0.00  0.00           H
ATOM   1497  O   WAT X 292      22.786  32.456  38.331  0.00  0.00           O
ATOM   1498  H1  WAT X 292      23.040  32.747  39.207  0.00  0.00           H
ATOM   1499  H2  WAT X 292      21.867  32.203  38.420  0.00  0.00           H
ATOM   1500  O   WAT X 293      31.120  11.556  34.265  0.00  0.00           O
ATOM   1501  H1  WAT X 293      31.411  10.716  34.620  0.00  0.00           H
ATOM   1502  H2  WAT X 293      31.850  12.152  34.433  0.00  0.00           H
ATOM   1503  O   WAT X 294      30.471  45.666  34.414  0.00  0.00           O
ATOM   1504  H1  WAT X 294      31.425  45.711  34.348  0.00  0.00           H
ATOM   1505  H2  WAT X 294      30.224  46.472  34.869  0.00  0.00           H
ATOM   1506  O   WAT X 295      17.686  24.383   8.372  0.00  0.00           O
ATOM   1507  H1  WAT X 295      17.706  23.920   7.534  0.00  0.00           H
ATOM   1508  H2  WAT X 295      17.910  23.716   9.020  0.00  0.00           H
ATOM   1509  O   WAT X 296      40.395  31.412  36.980  0.00  0.00           O
ATOM   1510  H1  WAT X 296      39.567  31.856  36.796  0.00  0.00           H
ATOM   1511  H2  WAT X 296      40.501  30.795  36.256  0.00  0.00           H
ATOM   1512  O   WAT X 297      25.611  17.215  38.312  0.00  0.00           O
ATOM   1513  H1  WAT X 297      25.213  16.515  38.828  0.00  0.00           H
ATOM   1514  H2  WAT X 297      26.226  17.636  38.912  0.00  0.00           H
ATOM   1515  O   WAT X 298       4.601  52.734  46.053  0.00  0.00           O
ATOM   1516  H1  WAT X 298       4.662  52.349  46.927  0.00  0.00           H
ATOM   1517  H2  WAT X 298       5.275  52.283  45.544  0.00  0.00           H
ATOM   1518  O   WAT X 299       1.724  51.693  11.320  0.00  0.00           O
ATOM   1519  H1  WAT X 299       2.631  51.990  11.389  0.00  0.00           H
ATOM   1520  H2  WAT X 299       1.698  51.189  10.507  0.00  0.00           H
ATOM   1521  O   WAT X 300      22.289  21.533   4.957  0.00  0.00           O
ATOM   1522  H1  WAT X 300      22.994  20.937   5.213  0.00  0.00           H
ATOM   1523  H2  WAT X 300      21.514  20.974   4.896  0.00  0.00           H
ATOM   1524  O   WAT X 301       9.303  21.420  32.508  0.00  0.00           O
ATOM   1525  H1  WAT X 301       9.810  21.465  31.697  0.00  0.00           H
ATOM   1526  H2  WAT X 301       9.774  20.786  33.050  0.00  0.00           H
ATOM   1527  O   WAT X 302      40.127  27.937  26.218  0.00  0.00           O
ATOM   1528  H1  WAT X 302      40.201  28.857  25.962  0.00  0.00           H
ATOM   1529  H2  WAT X 302      39.624  27.955  27.032  0.00  0.00           H
ATOM   1530  O   WAT X 303      37.830   5.407  39.506  0.00  0.00           O
ATOM   1531  H1  WAT X 303      38.152   5.581  38.621  0.00  0.00           H
ATOM   1532  H2  WAT X 303      38.574   5.606  40.074  0.00  0.00           H
ATOM   1533  O   WAT X 304      41.793  33.615  34.538  0.00  0.00           O
ATOM   1534  H1  WAT X 304      42.589  33.151  34.798  0.00  0.00           H
ATOM   1535  H2  WAT X 304      42.079  34.516  34.389  0.00  0.00           H
ATOM   1536  O   WAT X 305      13.094  53.543  20.210  0.00  0.00           O
ATOM   1537  H1  WAT X 305      12.670  54.361  19.952  0.00  0.00           H
ATOM   1538  H2  WAT X 305      13.745  53.805  20.862  0.00  0.00           H
ATOM   1539  O   WAT X 306      36.986  49.653  31.660  0.00  0.00           O
ATOM   1540  H1  WAT X 306      37.219  48.841  31.211  0.00  0.00           H
ATOM   1541  H2  WAT X 306      36.624  49.369  32.499  0.00  0.00           H
ATOM   1542  O   WAT X 307       7.985   2.602   8.101  0.00  0.00           O
ATOM   1543  H1  WAT X 307       8.145   1.977   7.394  0.00  0.00           H
ATOM   1544  H2  WAT X 307       8.765   2.545   8.653  0.00  0.00           H
ATOM   1545  O   WAT X 308      37.998  30.244   7.833  0.00  0.00           O
ATOM   1546  H1  WAT X 308      37.324  29.843   8.380  0.00  0.00           H
ATOM   1547  H2  WAT X 308      38.290  31.006   8.332  0.00  0.00           H
ATOM   1548  O   WAT X 309       5.838  48.316  24.805  0.00  0.00           O
ATOM   1549  H1  WAT X 309       5.767  47.625  24.145  0.00  0.00           H
ATOM   1550  H2  WAT X 309       5.213  48.063  25.484  0.00  0.00           H
ATOM   1551  O   WAT X 310      47.449  54.452  25.359  0.00  0.00           O
ATOM   1552  H1  WAT X 310      46.930  54.552  26.157  0.00  0.00           H
ATOM   1553  H2  WAT X 310      47.446  53.511  25.187  0.00  0.00           H
ATOM   1554  O   WAT X 311      23.701  49.976  10.251  0.00  0.00           O
ATOM   1555  H1  WAT X 311      23.033  49.386  10.601  0.00  0.00           H
ATOM   1556  H2  WAT X 311      24.530  49.538  10.439  0.00  0.00           H
ATOM   1557  O   WAT X 312      32.012   2.613   8.858  0.00  0.00           O
ATOM   1558  H1  WAT X 312      32.437   3.343   8.408  0.00  0.00           H
ATOM   1559  H2  WAT X 312      32.580   2.430   9.607  0.00  0.00           H
ATOM   1560  O   WAT X 313      44.168  20.849   1.296  0.00  0.00           O
ATOM   1561  H1  WAT X 313      44.347  20.739   0.362  0.00  0.00           H
ATOM   1562  H2  WAT X 313      44.161  21.797   1.429  0.00  0.00           H
ATOM   1563  O   WAT X 314      26.696  18.797   9.203  0.00  0.00           O
ATOM   1564  H1  WAT X 314      27.012  19.172   8.382  0.00  0.00           H
ATOM   1565  H2  WAT X 314      27.222  18.006   9.323  0.00  0.00           H
ATOM   1566  O   WAT X 315       3.375  47.198   8.730  0.00  0.00           O
ATOM   1567  H1  WAT X 315       3.028  46.722   7.976  0.00  0.00           H
ATOM   1568  H2  WAT X 315       4.325  47.142   8.631  0.00  0.00           H
ATOM   1569  O   WAT X 316      19.192   4.046  20.469  0.00  0.00           O
ATOM   1570  H1  WAT X 316      20.075   4.412  20.515  0.00  0.00           H
ATOM   1571  H2  WAT X 316      19.110   3.516  21.262  0.00  0.00           H
ATOM   1572  O   WAT X 317       8.877  42.021  16.152  0.00  0.00           O
ATOM   1573  H1  WAT X 317       9.706  41.618  16.412  0.00  0.00           H
ATOM   1574  H2  WAT X 317       8.297  41.879  16.901  0.00  0.00           H
ATOM   1575  O   WAT X 318      18.311  22.482  17.868  0.00  0.00           O
ATOM   1576  H1  WAT X 318      18.013  21.596  17.660  0.00  0.00           H
ATOM   1577  H2  WAT X 318      17.881  23.038  17.219  0.00  0.00           H
ATOM   1578  O   WAT X 319      47.241  10.998  37.558  0.00  0.00           O
ATOM   1579  H1  WAT X 319      47.182  11.845  38.000  0.00  0.00           H
ATOM   1580  H2  WAT X 319      47.154  10.354  38.261  0.00  0.00           H
ATOM   1581  O   WAT X 320       4.667   3.171  47.721  0.00  0.00           O
ATOM   1582  H1  WAT X 320       4.111   3.009  48.482  0.00  0.00           H
ATOM   1583  H2  WAT X 320       5.356   2.509  47.781  0.00  0.00           H
ATOM   1584  O   WAT X 321      29.124  40.278  45.547  0.00  0.00           O
ATOM   1585  H1  WAT X 321      30.009  39.968  45.353  0.00  0.00           H
ATOM   1586  H2  WAT X 321      28.774  39.633  46.162  0.00  0.00           H
ATOM   1587  O   WAT X 322      44.539  50.120  42.649  0.00  0.00           O
ATOM   1588  H1  WAT X 322      44.778  50.618  41.868  0.00  0.00           H
ATOM   1589  H2  WAT X 322      44.596  49.204  42.376  0.00  0.00           H
ATOM   1590  O   WAT X 323      40.482  12.362  41.841  0.00  0.00           O
ATOM   1591  H1  WAT X 323      41.327  12.215  42.266  0.00  0.00           H
ATOM   1592  H2  WAT X 323      39.963  11.591  42.067  0.00  0.00           H
ATOM   1593  O   WAT X 324      33.451  32.505   9.763  0.00  0.00           O
ATOM   1594  H1  WAT X 324      33.045  33.175  10.312  0.00  0.00           H
ATOM   1595  H2  WAT X 324      34.275  32.898   9.475  0.00  0.00           H
ATOM   1596  O   WAT X 325      16.200  43.290  12.095  0.00  0.00           O
ATOM   1597  H1  WAT X 325      15.303  43.302  11.761  0.00  0.00           H
ATOM   1598  H2  WAT X 325      16.552  42.448  11.805  0.00  0.00           H
ATOM   1599  O   WAT X 326      21.154  16.787   2.852  0.00  0.00           O
ATOM   1600  H1  WAT X 326      20.237  16.570   2.681  0.00  0.00           H
ATOM   1601  H2  WAT X 326      21.583  16.701   2.001  0.00  0.00           H
ATOM   1602  O   WAT X 327      21.392  19.917  29.744  0.00  0.00           O
ATOM   1603  H1  WAT X 327      21.244  19.733  28.817  0.00  0.00           H
ATOM   1604  H2  WAT X 327      22.109  20.552  29.751  0.00  0.00           H
ATOM   1605  O   WAT X 328      45.783  50.571  45.109  0.00  0.00           O
ATOM   1606  H1  WAT X 328      45.427  50.618  44.222  0.00  0.00           H
ATOM   1607  H2  WAT X 328      46.048  51.469  45.309  0.00  0.00           H
ATOM   1608  O   WAT X 329      40.326  13.757   9.558  0.00  0.00           O
ATOM   1609  H1  WAT X 329      40.858  14.349   9.026  0.00  0.00           H
ATOM   1610  H2  WAT X 329      39.452  14.146   9.547  0.00  0.00           H
ATOM   1611  O   WAT X 330       0.773  29.013  28.734  0.00  0.00           O
ATOM   1612  H1  WAT X 330      -0.181  28.956  28.771  0.00  0.00           H
ATOM   1613  H2  WAT X 330       1.022  29.416  29.566  0.00  0.00           H
ATOM   1614  O   WAT X 331      45.106  45.773  33.394  0.00  0.00           O
ATOM   1615  H1  WAT X 331      44.942  46.632  33.783  0.00  0.00           H
ATOM   1616  H2  WAT X 331      44.703  45.154  34.003  0.00  0.00           H
ATOM   1617  O   WAT X 332      45.766   8.687   1.365  0.00  0.00           O
ATOM   1618  H1  WAT X 332      46.119   8.534   0.489  0.00  0.00           H
ATOM   1619  H2  WAT X 332      46.359   9.330   1.754  0.00  0.00           H
ATOM   1620  O   WAT X 333       2.639  13.335  29.613  0.00  0.00           O
ATOM   1621  H1  WAT X 333       1.939  13.984  29.540  0.00  0.00           H
ATOM   1622  H2  WAT X 333       2.887  13.353  30.537  0.00  0.00           H
ATOM   1623  O   WAT X 334       3.144  26.670  46.353  0.00  0.00           O
ATOM   1624  H1  WAT X 334       3.423  25.786  46.114  0.00  0.00           H
ATOM   1625  H2  WAT X 334       2.229  26.716  46.075  0.00  0.00           H
ATOM   1626  O   WAT X 335      25.035  41.307  23.641  0.00  0.00           O
ATOM   1627  H1  WAT X 335      25.132  41.887  24.395  0.00  0.00           H
ATOM   1628  H2  WAT X 335      24.181  41.535  23.272  0.00  0.00           H
ATOM   1629  O   WAT X 336       0.256  31.929  33.174  0.00  0.00           O
ATOM   1630  H1  WAT X 336       0.677  31.768  34.019  0.00  0.00           H
ATOM   1631  H2  WAT X 336      -0.460  32.531  33.374  0.00  0.00           H
ATOM   1632  O   WAT X 337      16.490   5.661  48.166  0.00  0.00           O
ATOM   1633  H1  WAT X 337      17.305   5.161  48.149  0.00  0.00           H
ATOM   1634  H2  WAT X 337      16.226   5.720  47.247  0.00  0.00           H
ATOM   1635  O   WAT X 338      37.004  10.196   8.765  0.00  0.00           O
ATOM   1636  H1  WAT X 338      36.104  10.296   8.455  0.00  0.00           H
ATOM   1637  H2  WAT X 338      37.544  10.461   8.020  0.00  0.00           H
ATOM   1638  O   WAT X 339      46.163  21.777  14.760  0.00  0.00           O
ATOM   1639  H1  WAT X 339      46.177  21.397  13.882  0.00  0.00           H
ATOM   1640  H2  WAT X 339      46.305  22.713  14.618  0.00  0.00           H
ATOM   1641  O   WAT X 340      12.491   4.897  44.116  0.00  0.00           O
ATOM   1642  H1  WAT X 340      12.345   3.952  44.162  0.00  0.00           H
ATOM   1643  H2  WAT X 340      13.096   5.010  43.383  0.00  0.00           H
ATOM   1644  O   WAT X 341      31.004   8.626  44.653  0.00  0.00           O
ATOM   1645  H1  WAT X 341      31.710   9.114  45.076  0.00  0.00           H
ATOM   1646  H2  WAT X 341      30.209   8.921  45.098  0.00  0.00           H
ATOM   1647  O   WAT X 342      22.557   2.425  27.287  0.00  0.00           O
ATOM   1648  H1  WAT X 342      22.131   2.880  28.013  0.00  0.00           H
ATOM   1649  H2  WAT X 342      22.207   1.535  27.324  0.00  0.00           H
ATOM   1650  O   WAT X 343      27.103   3.352  46.938  0.00  0.00           O
ATOM   1651  H1  WAT X 343      26.767   2.476  46.745  0.00  0.00           H
ATOM   1652  H2  WAT X 343      27.382   3.693  46.089  0.00  0.00           H
ATOM   1653  O   WAT X 344      44.933  34.002  40.701  0.00  0.00           O
ATOM   1654  H1  WAT X 344      44.369  34.766  40.821  0.00  0.00           H
ATOM   1655  H2  WAT X 344      45.157  33.728  41.590  0.00  0.00           H
ATOM   1656  O   WAT X 345      36.589  46.694   1.640  0.00  0.00           O
ATOM   1657  H1  WAT X 345      37.217  46.436   0.964  0.00  0.00           H
ATOM   1658  H2  WAT X 345      35.766  46.815   1.168  0.00  0.00           H
ATOM   1659  O   WAT X 346      18.897  26.735   9.087  0.00  0.00           O
ATOM   1660  H1  WAT X 346      18.454  26.707   8.238  0.00  0.00           H
ATOM   1661  H2  WAT X 346      19.370  25.904   9.137  0.00  0.00           H
ATOM   1662  O   WAT X 347      31.394   2.726  40.995  0.00  0.00           O
ATOM   1663  H1  WAT X 347      31.363   2.586  41.942  0.00  0.00           H
ATOM   1664  H2  WAT X 347      32.016   2.073  40.676  0.00  0.00           H
ATOM   1665  O   WAT X 348      40.103   0.486   9.706  0.00  0.00           O
ATOM   1666  H1  WAT X 348      40.049   1.154   9.023  0.00  0.00           H
ATOM   1667  H2  WAT X 348      39.441   0.744  10.347  0.00  0.00           H
ATOM   1668  O   WAT X 349      42.088  40.531  33.983  0.00  0.00           O
ATOM   1669  H1  WAT X 349      41.602  40.005  33.347  0.00  0.00           H
ATOM   1670  H2  WAT X 349      42.428  41.267  33.474  0.00  0.00           H
ATOM   1671  O   WAT X 350      32.339  32.898  25.736  0.00  0.00           O
ATOM   1672  H1  WAT X 350      32.556  33.823  25.624  0.00  0.00           H
ATOM   1673  H2  WAT X 350      31.415  32.897  25.988  0.00  0.00           H
ATOM   1674  O   WAT X 351      46.196  35.215   9.157  0.00  0.00           O
ATOM   1675  H1  WAT X 351      45.440  34.640   9.275  0.00  0.00           H
ATOM   1676  H2  WAT X 351      46.656  34.852   8.400  0.00  0.00           H
ATOM   1677  O   WAT X 352      27.085  52.996  38.390  0.00  0.00           O
ATOM   1678  H1  WAT X 352      27.343  53.908  38.252  0.00  0.00           H
ATOM   1679  H2  WAT X 352      27.456  52.526  37.644  0.00  0.00           H
ATOM   1680  O   WAT X 353      17.508  27.227  28.335  0.00  0.00           O
ATOM   1681  H1  WAT X 353      18.405  27.086  28.640  0.00  0.00           H
ATOM   1682  H2  WAT X 353      17.432  28.177  28.247  0.00  0.00           H
ATOM   1683  O   WAT X 354      32.359  26.975  27.076  0.00  0.00           O
ATOM   1684  H1  WAT X 354      32.687  26.632  27.907  0.00  0.00           H
ATOM   1685  H2  WAT X 354      31.441  26.705  27.050  0.00  0.00           H
ATOM   1686  O   WAT X 355      20.167  46.412  10.682  0.00  0.00           O
ATOM   1687  H1  WAT X 355      19.797  46.920   9.960  0.00  0.00           H
ATOM   1688  H2  WAT X 355      20.873  45.905  10.281  0.00  0.00           H
ATOM   1689  O   WAT X 356      15.838  42.964  38.330  0.00  0.00           O
ATOM   1690  H1  WAT X 356      16.598  43.539  38.240  0.00  0.00           H
ATOM   1691  H2  WAT X 356      15.648  42.964  39.268  0.00  0.00           H
ATOM   1692  O   WAT X 357      10.740  44.003  10.650  0.00  0.00           O
ATOM   1693  H1  WAT X 357      10.102  43.976  11.363  0.00  0.00           H
ATOM   1694  H2  WAT X 357      10.278  44.436   9.932  0.00  0.00           H
ATOM   1695  O   WAT X 358      26.692   5.517  43.552  0.00  0.00           O
ATOM   1696  H1  WAT X 358      26.753   6.446  43.778  0.00  0.00           H
ATOM   1697  H2  WAT X 358      27.525   5.145  43.842  0.00  0.00           H
ATOM   1698  O   WAT X 359      37.983  11.561  46.487  0.00  0.00           O
ATOM   1699  H1  WAT X 359      37.483  10.945  45.952  0.00  0.00           H
ATOM   1700  H2  WAT X 359      38.563  11.007  47.010  0.00  0.00           H
ATOM   1701  O   WAT X 360      28.452  19.584  29.002  0.00  0.00           O
ATOM   1702  H1  WAT X 360      28.073  19.733  28.136  0.00  0.00           H
ATOM   1703  H2  WAT X 360      29.367  19.363  28.829  0.00  0.00           H
ATOM   1704  O   WAT X 361      28.413   3.025  25.533  0.00  0.00           O
ATOM   1705  H1  WAT X 361      28.389   3.855  26.010  0.00  0.00           H
ATOM   1706  H2  WAT X 361      27.810   3.154  24.800  0.00  0.00           H
ATOM   1707  O   WAT X 362      10.517   8.521  22.112  0.00  0.00           O
ATOM   1708  H1  WAT X 362       9.679   8.837  22.450  0.00  0.00           H
ATOM   1709  H2  WAT X 362      10.301   7.707  21.659  0.00  0.00           H
ATOM   1710  O   WAT X 363      20.767  22.402  19.956  0.00  0.00           O
ATOM   1711  H1  WAT X 363      19.848  22.303  20.205  0.00  0.00           H
ATOM   1712  H2  WAT X 363      20.783  23.187  19.408  0.00  0.00           H
ATOM   1713  O   WAT X 364      24.502   5.276  21.290  0.00  0.00           O
ATOM   1714  H1  WAT X 364      24.733   4.407  20.960  0.00  0.00           H
ATOM   1715  H2  WAT X 364      25.177   5.854  20.934  0.00  0.00           H
ATOM   1716  O   WAT X 365      11.272  43.687  36.598  0.00  0.00           O
ATOM   1717  H1  WAT X 365      10.799  44.436  36.960  0.00  0.00           H
ATOM   1718  H2  WAT X 365      11.601  43.217  37.364  0.00  0.00           H
ATOM   1719  O   WAT X 366      20.869  49.953  24.039  0.00  0.00           O
ATOM   1720  H1  WAT X 366      21.442  49.952  23.272  0.00  0.00           H
ATOM   1721  H2  WAT X 366      20.900  49.052  24.362  0.00  0.00           H
ATOM   1722  O   WAT X 367      31.392   2.296  18.578  0.00  0.00           O
ATOM   1723  H1  WAT X 367      32.083   2.633  18.008  0.00  0.00           H
ATOM   1724  H2  WAT X 367      30.671   2.917  18.473  0.00  0.00           H
ATOM   1725  O   WAT X 368      46.191  34.465  32.613  0.00  0.00           O
ATOM   1726  H1  WAT X 368      47.078  34.726  32.363  0.00  0.00           H
ATOM   1727  H2  WAT X 368      46.092  34.783  33.510  0.00  0.00           H
ATOM   1728  O   WAT X 369      24.459  12.843  12.859  0.00  0.00           O
ATOM   1729  H1  WAT X 369      24.495  13.690  13.304  0.00  0.00           H
ATOM   1730  H2  WAT X 369      25.026  12.949  12.096  0.00  0.00           H
ATOM   1731  O   WAT X 370      40.421   9.550  41.027  0.00  0.00           O
ATOM   1732  H1  WAT X 370      39.574   9.205  41.311  0.00  0.00           H
ATOM   1733  H2  WAT X 370      40.338   9.637  40.078  0.00  0.00           H
ATOM   1734  O   WAT X 371       7.341  16.638   1.628  0.00  0.00           O
ATOM   1735  H1  WAT X 371       6.709  16.454   2.323  0.00  0.00           H
ATOM   1736  H2  WAT X 371       7.074  17.489   1.280  0.00  0.00           H
ATOM   1737  O   WAT X 372      27.764  39.480   8.600  0.00  0.00           O
ATOM   1738  H1  WAT X 372      26.982  38.930   8.552  0.00  0.00           H
ATOM   1739  H2  WAT X 372      28.424  39.002   8.098  0.00  0.00           H
ATOM   1740  O   WAT X 373      24.524  20.308   8.501  0.00  0.00           O
ATOM   1741  H1  WAT X 373      25.120  20.912   8.059  0.00  0.00           H
ATOM   1742  H2  WAT X 373      25.095  19.751   9.029  0.00  0.00           H
ATOM   1743  O   WAT X 374       2.079  28.124   5.128  0.00  0.00           O
ATOM   1744  H1  WAT X 374       2.791  28.612   5.540  0.00  0.00           H
ATOM   1745  H2  WAT X 374       1.291  28.623   5.343  0.00  0.00           H
ATOM   1746  O   WAT X 375      23.496  48.191  32.578  0.00  0.00           O
ATOM   1747  H1  WAT X 375      24.009  47.683  33.206  0.00  0.00           H
ATOM   1748  H2  WAT X 375      23.973  48.106  31.753  0.00  0.00           H
ATOM   1749  O   WAT X 376      19.217  32.408  13.443  0.00  0.00           O
ATOM   1750  H1  WAT X 376      19.256  31.845  12.670  0.00  0.00           H
ATOM   1751  H2  WAT X 376      19.850  32.026  14.050  0.00  0.00           H
ATOM   1752  O   WAT X 377      31.129  40.220  12.090  0.00  0.00           O
ATOM   1753  H1  WAT X 377      31.576  39.687  11.433  0.00  0.00           H
ATOM   1754  H2  WAT X 377      30.330  40.517  11.654  0.00  0.00           H
ATOM   1755  O   WAT X 378      31.316  24.587   3.964  0.00  0.00           O
ATOM   1756  H1  WAT X 378      30.927  24.528   4.837  0.00  0.00           H
ATOM   1757  H2  WAT X 378      30.761  25.213   3.498  0.00  0.00           H
ATOM   1758  O   WAT X 379      44.991  51.579  40.443  0.00  0.00           O
ATOM   1759  H1  WAT X 379      45.822  51.525  39.972  0.00  0.00           H
ATOM   1760  H2  WAT X 379      44.389  51.988  39.822  0.00  0.00           H
ATOM   1761  O   WAT X 380      35.585  22.364   8.778  0.00  0.00           O
ATOM   1762  H1  WAT X 380      34.996  22.997   8.368  0.00  0.00           H
ATOM   1763  H2  WAT X 380      36.371  22.378   8.231  0.00  0.00           H
ATOM   1764  O   WAT X 381      48.690  26.559   0.512  0.00  0.00           O
ATOM   1765  H1  WAT X 381      47.736  26.549   0.444  0.00  0.00           H
ATOM   1766  H2  WAT X 381      48.865  26.433   1.444  0.00  0.00           H
ATOM   1767  O   WAT X 382      27.361  36.604  27.687  0.00  0.00           O
ATOM   1768  H1  WAT X 382      26.511  36.209  27.489  0.00  0.00           H
ATOM   1769  H2  WAT X 382      27.972  35.867  27.692  0.00  0.00           H
ATOM   1770  O   WAT X 383      11.333  45.658  -0.016  0.00  0.00           O
ATOM   1771  H1  WAT X 383      11.147  45.594   0.921  0.00  0.00           H
ATOM   1772  H2  WAT X 383      12.151  46.153  -0.064  0.00  0.00           H
ATOM   1773  O   WAT X 384      23.507  25.547  16.509  0.00  0.00           O
ATOM   1774  H1  WAT X 384      23.799  26.451  16.394  0.00  0.00           H
ATOM   1775  H2  WAT X 384      23.620  25.376  17.444  0.00  0.00           H
ATOM   1776  O   WAT X 385      11.618  47.296  19.451  0.00  0.00           O
ATOM   1777  H1  WAT X 385      11.320  48.158  19.743  0.00  0.00           H
ATOM   1778  H2  WAT X 385      12.557  47.405  19.301  0.00  0.00           H
ATOM   1779  O   WAT X 386      31.348  14.343   0.015  0.00  0.00           O
ATOM   1780  H1  WAT X 386      30.628  14.401  -0.614  0.00  0.00           H
ATOM   1781  H2  WAT X 386      30.978  14.675   0.833  0.00  0.00           H
ATOM   1782  O   WAT X 387      30.287  42.777  35.677  0.00  0.00           O
ATOM   1783  H1  WAT X 387      30.543  43.698  35.736  0.00  0.00           H
ATOM   1784  H2  WAT X 387      30.959  42.377  35.125  0.00  0.00           H
ATOM   1785  O   WAT X 388      29.339  44.597  11.276  0.00  0.00           O
ATOM   1786  H1  WAT X 388      29.768  44.415  10.441  0.00  0.00           H
ATOM   1787  H2  WAT X 388      29.122  43.734  11.628  0.00  0.00           H
ATOM   1788  O   WAT X 389      29.632  25.676   6.189  0.00  0.00           O
ATOM   1789  H1  WAT X 389      29.289  25.401   7.039  0.00  0.00           H
ATOM   1790  H2  WAT X 389      29.156  26.482   5.988  0.00  0.00           H
ATOM   1791  O   WAT X 390      13.655  44.645  44.947  0.00  0.00           O
ATOM   1792  H1  WAT X 390      13.826  45.499  44.549  0.00  0.00           H
ATOM   1793  H2  WAT X 390      12.701  44.565  44.940  0.00  0.00           H
ATOM   1794  O   WAT X 391      45.294  45.906  28.522  0.00  0.00           O
ATOM   1795  H1  WAT X 391      45.645  45.022  28.631  0.00  0.00           H
ATOM   1796  H2  WAT X 391      44.551  45.797  27.928  0.00  0.00           H
ATOM   1797  O   WAT X 392      35.538  29.864  39.506  0.00  0.00           O
ATOM   1798  H1  WAT X 392      35.501  29.939  38.552  0.00  0.00           H
ATOM   1799  H2  WAT X 392      36.472  29.882  39.711  0.00  0.00           H
ATOM   1800  O   WAT X 393      10.942  26.233  30.622  0.00  0.00           O
ATOM   1801  H1  WAT X 393      11.891  26.224  30.499  0.00  0.00           H
ATOM   1802  H2  WAT X 393      10.759  27.086  31.017  0.00  0.00           H
ATOM   1803  O   WAT X 394      18.023  30.411   8.944  0.00  0.00           O
ATOM   1804  H1  WAT X 394      18.309  31.282   8.669  0.00  0.00           H
ATOM   1805  H2  WAT X 394      17.254  30.230   8.403  0.00  0.00           H
ATOM   1806  O   WAT X 395       8.774  38.262  16.131  0.00  0.00           O
ATOM   1807  H1  WAT X 395       9.636  38.489  16.481  0.00  0.00           H
ATOM   1808  H2  WAT X 395       8.832  38.470  15.198  0.00  0.00           H
ATOM   1809  O   WAT X 396      16.809   0.008  46.930  0.00  0.00           O
ATOM   1810  H1  WAT X 396      15.979   0.463  46.783  0.00  0.00           H
ATOM   1811  H2  WAT X 396      17.043  -0.346  46.072  0.00  0.00           H
ATOM   1812  O   WAT X 397      10.315  44.535  26.841  0.00  0.00           O
ATOM   1813  H1  WAT X 397      11.008  45.058  26.437  0.00  0.00           H
ATOM   1814  H2  WAT X 397       9.624  45.166  27.040  0.00  0.00           H
ATOM   1815  O   WAT X 398      47.655  24.998  27.452  0.00  0.00           O
ATOM   1816  H1  WAT X 398      47.693  24.138  27.873  0.00  0.00           H
ATOM   1817  H2  WAT X 398      47.533  25.613  28.175  0.00  0.00           H
ATOM   1818  O   WAT X 399      26.625  46.291  15.299  0.00  0.00           O
ATOM   1819  H1  WAT X 399      25.803  46.625  14.939  0.00  0.00           H
ATOM   1820  H2  WAT X 399      27.101  47.074  15.576  0.00  0.00           H
ATOM   1821  O   WAT X 400      39.528  11.471  35.383  0.00  0.00           O
ATOM   1822  H1  WAT X 400      40.357  11.923  35.540  0.00  0.00           H
ATOM   1823  H2  WAT X 400      39.679  10.578  35.693  0.00  0.00           H
ATOM   1824  O   WAT X 401      30.263  39.432  19.277  0.00  0.00           O
ATOM   1825  H1  WAT X 401      31.026  38.904  19.514  0.00  0.00           H
ATOM   1826  H2  WAT X 401      30.481  40.315  19.575  0.00  0.00           H
ATOM   1827  O   WAT X 402      34.905  12.329   9.369  0.00  0.00           O
ATOM   1828  H1  WAT X 402      34.646  12.784  10.170  0.00  0.00           H
ATOM   1829  H2  WAT X 402      35.519  11.656   9.664  0.00  0.00           H
ATOM   1830  O   WAT X 403      11.706  18.437  24.209  0.00  0.00           O
ATOM   1831  H1  WAT X 403      11.838  18.237  25.136  0.00  0.00           H
ATOM   1832  H2  WAT X 403      12.406  17.964  23.760  0.00  0.00           H
ATOM   1833  O   WAT X 404      29.493   5.808  26.137  0.00  0.00           O
ATOM   1834  H1  WAT X 404      29.737   5.250  26.876  0.00  0.00           H
ATOM   1835  H2  WAT X 404      29.680   6.697  26.437  0.00  0.00           H
ATOM   1836  O   WAT X 405      37.630  39.599  23.021  0.00  0.00           O
ATOM   1837  H1  WAT X 405      37.521  40.550  23.002  0.00  0.00           H
ATOM   1838  H2  WAT X 405      36.856  39.260  22.572  0.00  0.00           H
ATOM   1839  O   WAT X 406      15.938   6.924  17.617  0.00  0.00           O
ATOM   1840  H1  WAT X 406      16.524   6.184  17.775  0.00  0.00           H
ATOM   1841  H2  WAT X 406      15.168   6.739  18.155  0.00  0.00           H
ATOM   1842  O   WAT X 407      42.299  42.138  25.268  0.00  0.00           O
ATOM   1843  H1  WAT X 407      41.472  42.281  25.728  0.00  0.00           H
ATOM   1844  H2  WAT X 407      42.440  41.192  25.317  0.00  0.00           H
ATOM   1845  O   WAT X 408      32.589  42.689   2.579  0.00  0.00           O
ATOM   1846  H1  WAT X 408      32.003  43.271   2.096  0.00  0.00           H
ATOM   1847  H2  WAT X 408      32.485  42.950   3.494  0.00  0.00           H
ATOM   1848  O   WAT X 409       6.311   8.615   1.310  0.00  0.00           O
ATOM   1849  H1  WAT X 409       5.894   8.078   1.984  0.00  0.00           H
ATOM   1850  H2  WAT X 409       5.664   8.658   0.605  0.00  0.00           H
ATOM   1851  O   WAT X 410      21.015  28.521   9.152  0.00  0.00           O
ATOM   1852  H1  WAT X 410      20.354  27.831   9.199  0.00  0.00           H
ATOM   1853  H2  WAT X 410      21.145  28.665   8.214  0.00  0.00           H
ATOM   1854  O   WAT X 411       8.037   7.208  -0.145  0.00  0.00           O
ATOM   1855  H1  WAT X 411       7.291   6.625  -0.286  0.00  0.00           H
ATOM   1856  H2  WAT X 411       7.785   7.740   0.609  0.00  0.00           H
ATOM   1857  O   WAT X 412      26.770  44.437  17.027  0.00  0.00           O
ATOM   1858  H1  WAT X 412      25.933  43.978  16.960  0.00  0.00           H
ATOM   1859  H2  WAT X 412      26.677  45.189  16.441  0.00  0.00           H
ATOM   1860  O   WAT X 413       8.876  17.342  13.420  0.00  0.00           O
ATOM   1861  H1  WAT X 413       8.021  17.465  13.833  0.00  0.00           H
ATOM   1862  H2  WAT X 413       8.821  16.481  13.007  0.00  0.00           H
ATOM   1863  O   WAT X 414       8.183  14.063   1.034  0.00  0.00           O
ATOM   1864  H1  WAT X 414       7.438  13.867   0.466  0.00  0.00           H
ATOM   1865  H2  WAT X 414       8.046  14.971   1.304  0.00  0.00           H
ATOM   1866  O   WAT X 415      19.051   9.933  15.438  0.00  0.00           O
ATOM   1867  H1  WAT X 415      18.771   9.060  15.164  0.00  0.00           H
ATOM   1868  H2  WAT X 415      19.994   9.946  15.270  0.00  0.00           H
ATOM   1869  O   WAT X 416       4.287  45.091  11.100  0.00  0.00           O
ATOM   1870  H1  WAT X 416       3.442  45.325  10.716  0.00  0.00           H
ATOM   1871  H2  WAT X 416       4.064  44.541  11.851  0.00  0.00           H
ATOM   1872  O   WAT X 417      22.064  45.415  42.385  0.00  0.00           O
ATOM   1873  H1  WAT X 417      22.967  45.733  42.402  0.00  0.00           H
ATOM   1874  H2  WAT X 417      21.759  45.512  43.287  0.00  0.00           H
ATOM   1875  O   WAT X 418      42.637  14.408  46.576  0.00  0.00           O
ATOM   1876  H1  WAT X 418      41.706  14.201  46.498  0.00  0.00           H
ATOM   1877  H2  WAT X 418      43.053  13.907  45.875  0.00  0.00           H
ATOM   1878  O   WAT X 419      27.185  13.872  12.039  0.00  0.00           O
ATOM   1879  H1  WAT X 419      27.694  14.267  11.331  0.00  0.00           H
ATOM   1880  H2  WAT X 419      27.626  13.041  12.217  0.00  0.00           H
ATOM   1881  O   WAT X 420      24.076  49.338   3.826  0.00  0.00           O
ATOM   1882  H1  WAT X 420      23.265  48.944   4.148  0.00  0.00           H
ATOM   1883  H2  WAT X 420      24.756  48.704   4.050  0.00  0.00           H
ATOM   1884  O   WAT X 421      25.192  52.951   7.769  0.00  0.00           O
ATOM   1885  H1  WAT X 421      26.062  52.728   7.438  0.00  0.00           H
ATOM   1886  H2  WAT X 421      24.857  53.596   7.146  0.00  0.00           H
ATOM   1887  O   WAT X 422      42.819  26.408  39.753  0.00  0.00           O
ATOM   1888  H1  WAT X 422      43.010  26.631  38.842  0.00  0.00           H
ATOM   1889  H2  WAT X 422      42.832  27.247  40.213  0.00  0.00           H
ATOM   1890  O   WAT X 423       0.431  46.012   2.284  0.00  0.00           O
ATOM   1891  H1  WAT X 423       1.186  45.587   1.878  0.00  0.00           H
ATOM   1892  H2  WAT X 423       0.809  46.697   2.836  0.00  0.00           H
ATOM   1893  O   WAT X 424       0.471   9.868  43.977  0.00  0.00           O
ATOM   1894  H1  WAT X 424      -0.151   9.157  43.825  0.00  0.00           H
ATOM   1895  H2  WAT X 424       0.008  10.656  43.694  0.00  0.00           H
ATOM   1896  O   WAT X 425       1.423  41.011  10.336  0.00  0.00           O
ATOM   1897  H1  WAT X 425       0.878  41.757  10.084  0.00  0.00           H
ATOM   1898  H2  WAT X 425       2.307  41.373  10.403  0.00  0.00           H
ATOM   1899  O   WAT X 426      25.704   2.353  23.421  0.00  0.00           O
ATOM   1900  H1  WAT X 426      25.504   3.285  23.328  0.00  0.00           H
ATOM   1901  H2  WAT X 426      25.607   2.179  24.357  0.00  0.00           H
ATOM   1902  O   WAT X 427       7.758  41.709  31.501  0.00  0.00           O
ATOM   1903  H1  WAT X 427       7.766  40.786  31.752  0.00  0.00           H
ATOM   1904  H2  WAT X 427       6.836  41.961  31.543  0.00  0.00           H
ATOM   1905  O   WAT X 428      41.690   0.711  26.864  0.00  0.00           O
ATOM   1906  H1  WAT X 428      41.525   1.654  26.897  0.00  0.00           H
ATOM   1907  H2  WAT X 428      42.644   0.636  26.830  0.00  0.00           H
ATOM   1908  O   WAT X 429      -0.092  52.794  28.964  0.00  0.00           O
ATOM   1909  H1  WAT X 429       0.416  52.536  28.194  0.00  0.00           H
ATOM   1910  H2  WAT X 429      -0.007  52.054  29.565  0.00  0.00           H
ATOM   1911  O   WAT X 430      36.883  51.132   1.461  0.00  0.00           O
ATOM   1912  H1  WAT X 430      37.649  51.329   2.001  0.00  0.00           H
ATOM   1913  H2  WAT X 430      36.149  51.525   1.933  0.00  0.00           H
ATOM   1914  O   WAT X 431       4.884  40.528  25.494  0.00  0.00           O
ATOM   1915  H1  WAT X 431       4.196  39.889  25.307  0.00  0.00           H
ATOM   1916  H2  WAT X 431       5.306  40.200  26.288  0.00  0.00           H
ATOM   1917  O   WAT X 432      34.659  41.834  15.911  0.00  0.00           O
ATOM   1918  H1  WAT X 432      35.398  42.203  16.395  0.00  0.00           H
ATOM   1919  H2  WAT X 432      34.160  41.350  16.568  0.00  0.00           H
ATOM   1920  O   WAT X 433      23.800  31.901   0.388  0.00  0.00           O
ATOM   1921  H1  WAT X 433      23.185  31.180   0.253  0.00  0.00           H
ATOM   1922  H2  WAT X 433      24.651  31.474   0.489  0.00  0.00           H
ATOM   1923  O   WAT X 434       1.286  29.489  36.072  0.00  0.00           O
ATOM   1924  H1  WAT X 434       0.696  28.802  35.762  0.00  0.00           H
ATOM   1925  H2  WAT X 434       2.156  29.090  36.043  0.00  0.00           H
ATOM   1926  O   WAT X 435       4.939  51.168  23.366  0.00  0.00           O
ATOM   1927  H1  WAT X 435       5.771  51.012  23.812  0.00  0.00           H
ATOM   1928  H2  WAT X 435       4.739  52.086  23.548  0.00  0.00           H
ATOM   1929  O   WAT X 436      22.991  52.340  24.008  0.00  0.00           O
ATOM   1930  H1  WAT X 436      23.180  51.595  23.437  0.00  0.00           H
ATOM   1931  H2  WAT X 436      23.305  52.068  24.869  0.00  0.00           H
ATOM   1932  O   WAT X 437      31.257  14.914  40.047  0.00  0.00           O
ATOM   1933  H1  WAT X 437      30.687  15.664  40.213  0.00  0.00           H
ATOM   1934  H2  WAT X 437      31.458  14.569  40.917  0.00  0.00           H
ATOM   1935  O   WAT X 438      42.676  29.481  35.551  0.00  0.00           O
ATOM   1936  H1  WAT X 438      42.444  28.777  34.945  0.00  0.00           H
ATOM   1937  H2  WAT X 438      42.536  29.106  36.420  0.00  0.00           H
ATOM   1938  O   WAT X 439      34.783  53.084  29.027  0.00  0.00           O
ATOM   1939  H1  WAT X 439      35.498  53.696  28.849  0.00  0.00           H
ATOM   1940  H2  WAT X 439      34.027  53.461  28.576  0.00  0.00           H
ATOM   1941  O   WAT X 440      24.990  39.437  36.672  0.00  0.00           O
ATOM   1942  H1  WAT X 440      24.522  40.261  36.808  0.00  0.00           H
ATOM   1943  H2  WAT X 440      25.611  39.391  37.399  0.00  0.00           H
ATOM   1944  O   WAT X 441      43.234  34.572  17.354  0.00  0.00           O
ATOM   1945  H1  WAT X 441      44.041  34.367  17.827  0.00  0.00           H
ATOM   1946  H2  WAT X 441      43.496  34.603  16.434  0.00  0.00           H
ATOM   1947  O   WAT X 442      20.898  36.216  19.830  0.00  0.00           O
ATOM   1948  H1  WAT X 442      20.080  36.429  20.279  0.00  0.00           H
ATOM   1949  H2  WAT X 442      21.151  35.364  20.184  0.00  0.00           H
ATOM   1950  O   WAT X 443      27.428  40.049  13.663  0.00  0.00           O
ATOM   1951  H1  WAT X 443      26.868  40.134  12.891  0.00  0.00           H
ATOM   1952  H2  WAT X 443      27.782  40.928  13.799  0.00  0.00           H
ATOM   1953  O   WAT X 444      38.905  20.695   6.033  0.00  0.00           O
ATOM   1954  H1  WAT X 444      39.049  19.751   5.964  0.00  0.00           H
ATOM   1955  H2  WAT X 444      39.443  20.966   6.776  0.00  0.00           H
ATOM   1956  O   WAT X 445      10.658  37.662  47.684  0.00  0.00           O
ATOM   1957  H1  WAT X 445      10.505  36.770  47.996  0.00  0.00           H
ATOM   1958  H2  WAT X 445       9.830  37.918  47.277  0.00  0.00           H
ATOM   1959  O   WAT X 446       2.222  24.360   9.099  0.00  0.00           O
ATOM   1960  H1  WAT X 446       2.244  23.760   8.352  0.00  0.00           H
ATOM   1961  H2  WAT X 446       2.704  25.131   8.801  0.00  0.00           H
ATOM   1962  O   WAT X 447      48.274  11.224   5.448  0.00  0.00           O
ATOM   1963  H1  WAT X 447      49.184  10.977   5.612  0.00  0.00           H
ATOM   1964  H2  WAT X 447      47.773  10.433   5.645  0.00  0.00           H
ATOM   1965  O   WAT X 448      22.942  53.924  19.114  0.00  0.00           O
ATOM   1966  H1  WAT X 448      22.803  52.978  19.165  0.00  0.00           H
ATOM   1967  H2  WAT X 448      23.480  54.128  19.879  0.00  0.00           H
ATOM   1968  O   WAT X 449      41.338  48.847  36.360  0.00  0.00           O
ATOM   1969  H1  WAT X 449      41.247  49.290  35.516  0.00  0.00           H
ATOM   1970  H2  WAT X 449      41.174  49.531  37.009  0.00  0.00           H
ATOM   1971  O   WAT X 450      43.614  41.798   2.361  0.00  0.00           O
ATOM   1972  H1  WAT X 450      44.146  41.652   1.578  0.00  0.00           H
ATOM   1973  H2  WAT X 450      42.711  41.733   2.053  0.00  0.00           H
ATOM   1974  O   WAT X 451      12.128  49.994  42.872  0.00  0.00           O
ATOM   1975  H1  WAT X 451      11.713  49.683  42.068  0.00  0.00           H
ATOM   1976  H2  WAT X 451      13.062  49.837  42.736  0.00  0.00           H
ATOM   1977  O   WAT X 452      13.312  13.310  32.762  0.00  0.00           O
ATOM   1978  H1  WAT X 452      14.081  13.755  32.408  0.00  0.00           H
ATOM   1979  H2  WAT X 452      12.833  13.009  31.990  0.00  0.00           H
ATOM   1980  O   WAT X 453      43.961   3.073   8.003  0.00  0.00           O
ATOM   1981  H1  WAT X 453      44.315   3.213   7.124  0.00  0.00           H
ATOM   1982  H2  WAT X 453      43.217   3.672   8.060  0.00  0.00           H
ATOM   1983  O   WAT X 454       8.330  32.069  36.687  0.00  0.00           O
ATOM   1984  H1  WAT X 454       7.809  32.787  36.325  0.00  0.00           H
ATOM   1985  H2  WAT X 454       9.112  32.495  37.039  0.00  0.00           H
ATOM   1986  O   WAT X 455      37.239  35.725  44.383  0.00  0.00           O
ATOM   1987  H1  WAT X 455      36.953  34.927  44.828  0.00  0.00           H
ATOM   1988  H2  WAT X 455      36.946  35.612  43.478  0.00  0.00           H
ATOM   1989  O   WAT X 456      26.360  45.220  43.720  0.00  0.00           O
ATOM   1990  H1  WAT X 456      27.222  44.806  43.691  0.00  0.00           H
ATOM   1991  H2  WAT X 456      25.742  44.490  43.676  0.00  0.00           H
ATOM   1992  O   WAT X 457      33.812   5.714  46.251  0.00  0.00           O
ATOM   1993  H1  WAT X 457      33.351   5.745  45.412  0.00  0.00           H
ATOM   1994  H2  WAT X 457      33.663   4.825  46.573  0.00  0.00           H
ATOM   1995  O   WAT X 458      36.313  29.063  14.659  0.00  0.00           O
ATOM   1996  H1  WAT X 458      37.002  29.222  14.014  0.00  0.00           H
ATOM   1997  H2  WAT X 458      35.626  29.690  14.435  0.00  0.00           H
ATOM   1998  O   WAT X 459      17.476  51.582  24.256  0.00  0.00           O
ATOM   1999  H1  WAT X 459      17.628  50.851  23.657  0.00  0.00           H
ATOM   2000  H2  WAT X 459      16.539  51.765  24.177  0.00  0.00           H
ATOM   2001  O   WAT X 460      34.937  48.107  10.051  0.00  0.00           O
ATOM   2002  H1  WAT X 460      34.086  47.869  10.419  0.00  0.00           H
ATOM   2003  H2  WAT X 460      35.431  47.288  10.039  0.00  0.00           H
ATOM   2004  O   WAT X 461      20.317  35.427  17.123  0.00  0.00           O
ATOM   2005  H1  WAT X 461      21.238  35.644  17.265  0.00  0.00           H
ATOM   2006  H2  WAT X 461      19.845  35.955  17.767  0.00  0.00           H
ATOM   2007  O   WAT X 462      19.884  52.296  25.446  0.00  0.00           O
ATOM   2008  H1  WAT X 462      19.080  51.970  25.043  0.00  0.00           H
ATOM   2009  H2  WAT X 462      20.562  51.683  25.160  0.00  0.00           H
ATOM   2010  O   WAT X 463      38.825  30.248   5.407  0.00  0.00           O
ATOM   2011  H1  WAT X 463      39.691  30.643   5.508  0.00  0.00           H
ATOM   2012  H2  WAT X 463      38.490  30.172   6.301  0.00  0.00           H
ATOM   2013  O   WAT X 464      27.146  46.031  32.908  0.00  0.00           O
ATOM   2014  H1  WAT X 464      26.650  46.697  33.384  0.00  0.00           H
ATOM   2015  H2  WAT X 464      27.872  45.810  33.492  0.00  0.00           H
ATOM   2016  O   WAT X 465      26.172  30.797  47.954  0.00  0.00           O
ATOM   2017  H1  WAT X 465      25.949  30.168  48.640  0.00  0.00           H
ATOM   2018  H2  WAT X 465      27.101  30.643  47.780  0.00  0.00           H
ATOM   2019  O   WAT X 466       1.598  33.696  12.373  0.00  0.00           O
ATOM   2020  H1  WAT X 466       1.676  34.649  12.395  0.00  0.00           H
ATOM   2021  H2  WAT X 466       2.391  33.380  12.805  0.00  0.00           H
ATOM   2022  O   WAT X 467      31.206   7.015   2.719  0.00  0.00           O
ATOM   2023  H1  WAT X 467      31.206   7.597   1.959  0.00  0.00           H
ATOM   2024  H2  WAT X 467      30.388   7.216   3.174  0.00  0.00           H
ATOM   2025  O   WAT X 468       9.941  48.091  47.359  0.00  0.00           O
ATOM   2026  H1  WAT X 468      10.243  47.288  47.782  0.00  0.00           H
ATOM   2027  H2  WAT X 468      10.408  48.112  46.524  0.00  0.00           H
ATOM   2028  O   WAT X 469      24.737  44.668   7.421  0.00  0.00           O
ATOM   2029  H1  WAT X 469      25.599  44.765   7.823  0.00  0.00           H
ATOM   2030  H2  WAT X 469      24.661  43.730   7.242  0.00  0.00           H
ATOM   2031  O   WAT X 470      47.793  39.954  17.931  0.00  0.00           O
ATOM   2032  H1  WAT X 470      48.221  39.489  17.213  0.00  0.00           H
ATOM   2033  H2  WAT X 470      46.953  39.507  18.040  0.00  0.00           H
ATOM   2034  O   WAT X 471      47.125  18.299  34.657  0.00  0.00           O
ATOM   2035  H1  WAT X 471      47.656  18.778  35.293  0.00  0.00           H
ATOM   2036  H2  WAT X 471      47.352  17.380  34.799  0.00  0.00           H
ATOM   2037  O   WAT X 472      20.263  37.227  37.957  0.00  0.00           O
ATOM   2038  H1  WAT X 472      21.129  37.141  37.559  0.00  0.00           H
ATOM   2039  H2  WAT X 472      20.247  36.559  38.642  0.00  0.00           H
ATOM   2040  O   WAT X 473      21.124  35.725  40.600  0.00  0.00           O
ATOM   2041  H1  WAT X 473      20.497  35.876  41.307  0.00  0.00           H
ATOM   2042  H2  WAT X 473      20.607  35.317  39.905  0.00  0.00           H
ATOM   2043  O   WAT X 474      44.857  17.512  16.611  0.00  0.00           O
ATOM   2044  H1  WAT X 474      45.322  17.143  17.363  0.00  0.00           H
ATOM   2045  H2  WAT X 474      44.137  18.012  16.996  0.00  0.00           H
ATOM   2046  O   WAT X 475       8.692  44.090  38.816  0.00  0.00           O
ATOM   2047  H1  WAT X 475       8.220  43.963  39.639  0.00  0.00           H
ATOM   2048  H2  WAT X 475       9.310  43.361  38.780  0.00  0.00           H
ATOM   2049  O   WAT X 476      19.983  43.051  27.815  0.00  0.00           O
ATOM   2050  H1  WAT X 476      19.946  42.342  27.173  0.00  0.00           H
ATOM   2051  H2  WAT X 476      19.376  42.783  28.504  0.00  0.00           H
ATOM   2052  O   WAT X 477      15.946  10.913  43.297  0.00  0.00           O
ATOM   2053  H1  WAT X 477      16.261  11.812  43.202  0.00  0.00           H
ATOM   2054  H2  WAT X 477      16.305  10.621  44.134  0.00  0.00           H
ATOM   2055  O   WAT X 478       4.883   9.995  20.877  0.00  0.00           O
ATOM   2056  H1  WAT X 478       5.385  10.651  21.362  0.00  0.00           H
ATOM   2057  H2  WAT X 478       3.988  10.090  21.203  0.00  0.00           H
ATOM   2058  O   WAT X 479      41.024   7.129  47.836  0.00  0.00           O
ATOM   2059  H1  WAT X 479      41.746   7.034  48.458  0.00  0.00           H
ATOM   2060  H2  WAT X 479      40.539   6.307  47.905  0.00  0.00           H
ATOM   2061  O   WAT X 480       8.281  15.906  39.790  0.00  0.00           O
ATOM   2062  H1  WAT X 480       9.061  16.077  40.318  0.00  0.00           H
ATOM   2063  H2  WAT X 480       8.567  16.046  38.888  0.00  0.00           H
ATOM   2064  O   WAT X 481      38.478  45.035  39.754  0.00  0.00           O
ATOM   2065  H1  WAT X 481      39.264  45.456  40.101  0.00  0.00           H
ATOM   2066  H2  WAT X 481      38.420  45.344  38.850  0.00  0.00           H
ATOM   2067  O   WAT X 482      14.610  20.973  24.232  0.00  0.00           O
ATOM   2068  H1  WAT X 482      14.145  21.615  24.770  0.00  0.00           H
ATOM   2069  H2  WAT X 482      14.682  20.200  24.791  0.00  0.00           H
ATOM   2070  O   WAT X 483      10.781  33.946  25.027  0.00  0.00           O
ATOM   2071  H1  WAT X 483      10.612  33.082  25.403  0.00  0.00           H
ATOM   2072  H2  WAT X 483      10.471  34.561  25.692  0.00  0.00           H
ATOM   2073  O   WAT X 484       4.257   5.737  27.168  0.00  0.00           O
ATOM   2074  H1  WAT X 484       5.214   5.745  27.180  0.00  0.00           H
ATOM   2075  H2  WAT X 484       4.031   5.023  26.572  0.00  0.00           H
ATOM   2076  O   WAT X 485      46.777   5.634  38.690  0.00  0.00           O
ATOM   2077  H1  WAT X 485      46.451   6.311  38.098  0.00  0.00           H
ATOM   2078  H2  WAT X 485      46.289   4.847  38.447  0.00  0.00           H
ATOM   2079  O   WAT X 486      17.690   1.604  42.255  0.00  0.00           O
ATOM   2080  H1  WAT X 486      18.529   1.334  41.882  0.00  0.00           H
ATOM   2081  H2  WAT X 486      17.169   1.879  41.500  0.00  0.00           H
ATOM   2082  O   WAT X 487      23.510  53.110  31.990  0.00  0.00           O
ATOM   2083  H1  WAT X 487      22.948  53.726  32.461  0.00  0.00           H
ATOM   2084  H2  WAT X 487      23.561  52.346  32.563  0.00  0.00           H
ATOM   2085  O   WAT X 488      34.319  34.116  47.852  0.00  0.00           O
ATOM   2086  H1  WAT X 488      33.653  34.069  47.167  0.00  0.00           H
ATOM   2087  H2  WAT X 488      35.126  34.335  47.387  0.00  0.00           H
ATOM   2088  O   WAT X 489      28.730  11.065  32.156  0.00  0.00           O
ATOM   2089  H1  WAT X 489      29.412  11.728  32.054  0.00  0.00           H
ATOM   2090  H2  WAT X 489      28.605  10.713  31.274  0.00  0.00           H
ATOM   2091  O   WAT X 490      38.442  35.522  27.486  0.00  0.00           O
ATOM   2092  H1  WAT X 490      39.147  35.047  27.045  0.00  0.00           H
ATOM   2093  H2  WAT X 490      37.997  34.857  28.010  0.00  0.00           H
ATOM   2094  O   WAT X 491      27.937  42.787  13.524  0.00  0.00           O
ATOM   2095  H1  WAT X 491      28.383  43.555  13.882  0.00  0.00           H
ATOM   2096  H2  WAT X 491      27.005  42.982  13.626  0.00  0.00           H
ATOM   2097  O   WAT X 492      41.515  26.920  47.143  0.00  0.00           O
ATOM   2098  H1  WAT X 492      41.844  27.568  46.519  0.00  0.00           H
ATOM   2099  H2  WAT X 492      42.023  27.075  47.939  0.00  0.00           H
ATOM   2100  O   WAT X 493      44.372  42.277  32.981  0.00  0.00           O
ATOM   2101  H1  WAT X 493      43.770  42.915  33.364  0.00  0.00           H
ATOM   2102  H2  WAT X 493      44.489  42.570  32.078  0.00  0.00           H
ATOM   2103  O   WAT X 494       8.615  38.986  20.675  0.00  0.00           O
ATOM   2104  H1  WAT X 494       7.884  38.805  20.085  0.00  0.00           H
ATOM   2105  H2  WAT X 494       9.136  39.645  20.215  0.00  0.00           H
ATOM   2106  O   WAT X 495      13.953  28.921  14.104  0.00  0.00           O
ATOM   2107  H1  WAT X 495      13.142  29.171  14.548  0.00  0.00           H
ATOM   2108  H2  WAT X 495      14.016  27.975  14.236  0.00  0.00           H
ATOM   2109  O   WAT X 496      18.221  10.452  25.686  0.00  0.00           O
ATOM   2110  H1  WAT X 496      18.584  10.801  24.873  0.00  0.00           H
ATOM   2111  H2  WAT X 496      17.322  10.209  25.463  0.00  0.00           H
ATOM   2112  O   WAT X 497      23.593  26.611  29.636  0.00  0.00           O
ATOM   2113  H1  WAT X 497      22.992  26.071  30.150  0.00  0.00           H
ATOM   2114  H2  WAT X 497      23.544  27.477  30.041  0.00  0.00           H
ATOM   2115  O   WAT X 498      46.911  16.521  18.337  0.00  0.00           O
ATOM   2116  H1  WAT X 498      46.905  15.668  18.771  0.00  0.00           H
ATOM   2117  H2  WAT X 498      47.755  16.555  17.887  0.00  0.00           H
ATOM   2118  O   WAT X 499      12.811  33.766  44.562  0.00  0.00           O
ATOM   2119  H1  WAT X 499      13.616  33.262  44.683  0.00  0.00           H
ATOM   2120  H2  WAT X 499      13.033  34.647  44.863  0.00  0.00           H
ATOM   2121  O   WAT X 500      29.206   3.086  39.125  0.00  0.00           O
ATOM   2122  H1  WAT X 500      29.331   3.780  38.478  0.00  0.00           H
ATOM   2123  H2  WAT X 500      29.687   3.387  39.896  0.00  0.00           H
ATOM   2124  O   WAT X 501       3.810  44.681  40.699  0.00  0.00           O
ATOM   2125  H1  WAT X 501       3.849  44.818  41.645  0.00  0.00           H
ATOM   2126  H2  WAT X 501       3.006  44.180  40.562  0.00  0.00           H
ATOM   2127  O   WAT X 502      42.297  33.117  11.224  0.00  0.00           O
ATOM   2128  H1  WAT X 502      42.138  32.176  11.290  0.00  0.00           H
ATOM   2129  H2  WAT X 502      41.429  33.497  11.090  0.00  0.00           H
ATOM   2130  O   WAT X 503      16.620  41.656  32.138  0.00  0.00           O
ATOM   2131  H1  WAT X 503      16.518  40.710  32.040  0.00  0.00           H
ATOM   2132  H2  WAT X 503      17.219  41.758  32.877  0.00  0.00           H
ATOM   2133  O   WAT X 504      20.586  23.786  23.318  0.00  0.00           O
ATOM   2134  H1  WAT X 504      21.539  23.746  23.404  0.00  0.00           H
ATOM   2135  H2  WAT X 504      20.420  24.629  22.895  0.00  0.00           H
ATOM   2136  O   WAT X 505      17.625  15.117  29.349  0.00  0.00           O
ATOM   2137  H1  WAT X 505      18.139  15.739  29.864  0.00  0.00           H
ATOM   2138  H2  WAT X 505      18.133  14.994  28.547  0.00  0.00           H
ATOM   2139  O   WAT X 506      26.636  25.794  44.781  0.00  0.00           O
ATOM   2140  H1  WAT X 506      26.971  26.568  44.328  0.00  0.00           H
ATOM   2141  H2  WAT X 506      26.385  26.113  45.648  0.00  0.00           H
ATOM   2142  O   WAT X 507      42.378   1.041  35.680  0.00  0.00           O
ATOM   2143  H1  WAT X 507      41.787   0.328  35.441  0.00  0.00           H
ATOM   2144  H2  WAT X 507      42.070   1.789  35.169  0.00  0.00           H
ATOM   2145  O   WAT X 508      21.153  49.262   7.414  0.00  0.00           O
ATOM   2146  H1  WAT X 508      22.063  49.188   7.699  0.00  0.00           H
ATOM   2147  H2  WAT X 508      20.757  49.877   8.032  0.00  0.00           H
ATOM   2148  O   WAT X 509      20.780  45.013  44.778  0.00  0.00           O
ATOM   2149  H1  WAT X 509      21.132  45.528  45.504  0.00  0.00           H
ATOM   2150  H2  WAT X 509      19.840  45.196  44.788  0.00  0.00           H
ATOM   2151  O   WAT X 510       8.748  48.988  14.851  0.00  0.00           O
ATOM   2152  H1  WAT X 510       8.064  49.311  14.265  0.00  0.00           H
ATOM   2153  H2  WAT X 510       9.112  49.777  15.253  0.00  0.00           H
ATOM   2154  O   WAT X 511      42.625  16.221  40.549  0.00  0.00           O
ATOM   2155  H1  WAT X 511      43.517  15.873  40.571  0.00  0.00           H
ATOM   2156  H2  WAT X 511      42.707  17.060  40.095  0.00  0.00           H
ATOM   2157  O   WAT X 512       4.614   2.685  41.353  0.00  0.00           O
ATOM   2158  H1  WAT X 512       4.760   2.524  40.421  0.00  0.00           H
ATOM   2159  H2  WAT X 512       4.259   3.573  41.389  0.00  0.00           H
ATOM   2160  O   WAT X 513      15.603  38.679  21.112  0.00  0.00           O
ATOM   2161  H1  WAT X 513      14.980  39.292  20.722  0.00  0.00           H
ATOM   2162  H2  WAT X 513      16.421  38.837  20.642  0.00  0.00           H
ATOM   2163  O   WAT X 514      28.348  32.728  16.523  0.00  0.00           O
ATOM   2164  H1  WAT X 514      28.891  33.395  16.103  0.00  0.00           H
ATOM   2165  H2  WAT X 514      28.189  33.069  17.404  0.00  0.00           H
ATOM   2166  O   WAT X 515      26.437  12.273  40.973  0.00  0.00           O
ATOM   2167  H1  WAT X 515      25.800  12.920  40.670  0.00  0.00           H
ATOM   2168  H2  WAT X 515      25.958  11.444  40.968  0.00  0.00           H
ATOM   2169  O   WAT X 516       1.851   6.470  14.620  0.00  0.00           O
ATOM   2170  H1  WAT X 516       1.730   7.137  13.945  0.00  0.00           H
ATOM   2171  H2  WAT X 516       1.413   6.828  15.392  0.00  0.00           H
ATOM   2172  O   WAT X 517      22.595  31.418  44.318  0.00  0.00           O
ATOM   2173  H1  WAT X 517      22.212  31.841  43.550  0.00  0.00           H
ATOM   2174  H2  WAT X 517      22.565  32.088  45.001  0.00  0.00           H
ATOM   2175  O   WAT X 518      13.977  15.152   8.661  0.00  0.00           O
ATOM   2176  H1  WAT X 518      13.877  15.891   9.260  0.00  0.00           H
ATOM   2177  H2  WAT X 518      13.531  14.427   9.098  0.00  0.00           H
ATOM   2178  O   WAT X 519      43.835  31.323  29.836  0.00  0.00           O
ATOM   2179  H1  WAT X 519      43.313  30.543  30.022  0.00  0.00           H
ATOM   2180  H2  WAT X 519      43.755  31.859  30.625  0.00  0.00           H
ATOM   2181  O   WAT X 520      36.490  46.101  37.193  0.00  0.00           O
ATOM   2182  H1  WAT X 520      37.278  45.637  36.910  0.00  0.00           H
ATOM   2183  H2  WAT X 520      35.809  45.429  37.208  0.00  0.00           H
ATOM   2184  O   WAT X 521      44.730  52.446  31.334  0.00  0.00           O
ATOM   2185  H1  WAT X 521      44.847  51.962  30.516  0.00  0.00           H
ATOM   2186  H2  WAT X 521      45.538  52.952  31.430  0.00  0.00           H
ATOM   2187  O   WAT X 522      18.184  28.782  13.036  0.00  0.00           O
ATOM   2188  H1  WAT X 522      18.672  29.304  12.399  0.00  0.00           H
ATOM   2189  H2  WAT X 522      17.322  28.663  12.638  0.00  0.00           H
ATOM   2190  O   WAT X 523      44.913  43.073  15.207  0.00  0.00           O
ATOM   2191  H1  WAT X 523      44.549  43.913  15.487  0.00  0.00           H
ATOM   2192  H2  WAT X 523      45.547  43.301  14.528  0.00  0.00           H
ATOM   2193  O   WAT X 524      10.559  38.840  10.847  0.00  0.00           O
ATOM   2194  H1  WAT X 524      10.064  39.043  10.053  0.00  0.00           H
ATOM   2195  H2  WAT X 524      10.499  39.636  11.376  0.00  0.00           H
ATOM   2196  O   WAT X 525      24.383  45.863   3.818  0.00  0.00           O
ATOM   2197  H1  WAT X 525      25.166  46.363   3.588  0.00  0.00           H
ATOM   2198  H2  WAT X 525      24.680  44.953   3.847  0.00  0.00           H
ATOM   2199  O   WAT X 526      38.014  19.139  44.662  0.00  0.00           O
ATOM   2200  H1  WAT X 526      37.127  19.493  44.596  0.00  0.00           H
ATOM   2201  H2  WAT X 526      37.892  18.246  44.983  0.00  0.00           H
ATOM   2202  O   WAT X 527      26.166  11.419  33.201  0.00  0.00           O
ATOM   2203  H1  WAT X 527      26.292  11.826  34.059  0.00  0.00           H
ATOM   2204  H2  WAT X 527      27.044  11.150  32.933  0.00  0.00           H
ATOM   2205  O   WAT X 528      17.892  24.676  38.243  0.00  0.00           O
ATOM   2206  H1  WAT X 528      17.282  24.150  37.725  0.00  0.00           H
ATOM   2207  H2  WAT X 528      18.197  25.353  37.639  0.00  0.00           H
ATOM   2208  O   WAT X 529      20.957  53.803  36.430  0.00  0.00           O
ATOM   2209  H1  WAT X 529      21.872  53.645  36.661  0.00  0.00           H
ATOM   2210  H2  WAT X 529      20.596  54.267  37.186  0.00  0.00           H
ATOM   2211  O   WAT X 530      39.233  25.361  25.432  0.00  0.00           O
ATOM   2212  H1  WAT X 530      39.609  25.296  24.554  0.00  0.00           H
ATOM   2213  H2  WAT X 530      39.723  26.069  25.850  0.00  0.00           H
ATOM   2214  O   WAT X 531       7.568  17.208  46.706  0.00  0.00           O
ATOM   2215  H1  WAT X 531       7.245  17.877  46.102  0.00  0.00           H
ATOM   2216  H2  WAT X 531       7.759  17.686  47.513  0.00  0.00           H
ATOM   2217  O   WAT X 532      28.371  21.370  37.321  0.00  0.00           O
ATOM   2218  H1  WAT X 532      27.430  21.222  37.416  0.00  0.00           H
ATOM   2219  H2  WAT X 532      28.666  20.669  36.740  0.00  0.00           H
ATOM   2220  O   WAT X 533       0.726  10.391  27.559  0.00  0.00           O
ATOM   2221  H1  WAT X 533       0.409  11.179  28.000  0.00  0.00           H
ATOM   2222  H2  WAT X 533       1.031   9.826  28.269  0.00  0.00           H
ATOM   2223  O   WAT X 534       1.305  35.482  46.605  0.00  0.00           O
ATOM   2224  H1  WAT X 534       1.565  35.907  47.422  0.00  0.00           H
ATOM   2225  H2  WAT X 534       1.514  34.558  46.738  0.00  0.00           H
ATOM   2226  O   WAT X 535      34.399  50.225   3.075  0.00  0.00           O
ATOM   2227  H1  WAT X 535      33.881  50.443   3.850  0.00  0.00           H
ATOM   2228  H2  WAT X 535      33.774  50.266   2.350  0.00  0.00           H
ATOM   2229  O   WAT X 536      19.210  34.926  34.284  0.00  0.00           O
ATOM   2230  H1  WAT X 536      19.706  35.711  34.517  0.00  0.00           H
ATOM   2231  H2  WAT X 536      19.766  34.200  34.567  0.00  0.00           H
ATOM   2232  O   WAT X 537      28.937  15.375   6.525  0.00  0.00           O
ATOM   2233  H1  WAT X 537      29.643  14.730   6.473  0.00  0.00           H
ATOM   2234  H2  WAT X 537      28.337  15.021   7.181  0.00  0.00           H
ATOM   2235  O   WAT X 538       5.590  40.115  15.591  0.00  0.00           O
ATOM   2236  H1  WAT X 538       5.772  39.187  15.736  0.00  0.00           H
ATOM   2237  H2  WAT X 538       4.681  40.137  15.291  0.00  0.00           H
ATOM   2238  O   WAT X 539       9.280  49.237  27.267  0.00  0.00           O
ATOM   2239  H1  WAT X 539       8.482  49.740  27.427  0.00  0.00           H
ATOM   2240  H2  WAT X 539       9.915  49.885  26.964  0.00  0.00           H
ATOM   2241  O   WAT X 540       5.415  15.682   3.247  0.00  0.00           O
ATOM   2242  H1  WAT X 540       5.859  15.545   4.084  0.00  0.00           H
ATOM   2243  H2  WAT X 540       5.526  14.855   2.778  0.00  0.00           H
ATOM   2244  O   WAT X 541      28.834  47.036  27.929  0.00  0.00           O
ATOM   2245  H1  WAT X 541      29.601  46.672  27.487  0.00  0.00           H
ATOM   2246  H2  WAT X 541      29.185  47.450  28.717  0.00  0.00           H
ATOM   2247  O   WAT X 542      14.858  15.497  11.706  0.00  0.00           O
ATOM   2248  H1  WAT X 542      14.015  15.238  12.079  0.00  0.00           H
ATOM   2249  H2  WAT X 542      15.464  14.811  11.986  0.00  0.00           H
ATOM   2250  O   WAT X 543      17.622  36.895  12.365  0.00  0.00           O
ATOM   2251  H1  WAT X 543      17.211  36.472  11.612  0.00  0.00           H
ATOM   2252  H2  WAT X 543      18.278  36.266  12.664  0.00  0.00           H
ATOM   2253  O   WAT X 544       2.563  38.907  34.948  0.00  0.00           O
ATOM   2254  H1  WAT X 544       1.692  39.225  35.189  0.00  0.00           H
ATOM   2255  H2  WAT X 544       2.908  38.521  35.753  0.00  0.00           H
ATOM   2256  O   WAT X 545      25.964  35.628  15.234  0.00  0.00           O
ATOM   2257  H1  WAT X 545      25.933  36.584  15.212  0.00  0.00           H
ATOM   2258  H2  WAT X 545      26.784  35.404  14.795  0.00  0.00           H
ATOM   2259  O   WAT X 546       5.149  21.039  30.618  0.00  0.00           O
ATOM   2260  H1  WAT X 546       4.718  21.576  29.952  0.00  0.00           H
ATOM   2261  H2  WAT X 546       5.871  21.583  30.933  0.00  0.00           H
ATOM   2262  O   WAT X 547       3.882  41.980  10.587  0.00  0.00           O
ATOM   2263  H1  WAT X 547       4.644  41.401  10.577  0.00  0.00           H
ATOM   2264  H2  WAT X 547       3.875  42.352  11.469  0.00  0.00           H
ATOM   2265  O   WAT X 548      40.492  50.336  28.890  0.00  0.00           O
ATOM   2266  H1  WAT X 548      39.617  50.458  29.259  0.00  0.00           H
ATOM   2267  H2  WAT X 548      40.801  51.224  28.708  0.00  0.00           H
ATOM   2268  O   WAT X 549      31.990  -0.064   0.849  0.00  0.00           O
ATOM   2269  H1  WAT X 549      31.737   0.121  -0.056  0.00  0.00           H
ATOM   2270  H2  WAT X 549      32.617   0.625   1.068  0.00  0.00           H
ATOM   2271  O   WAT X 550      17.817   0.238  15.051  0.00  0.00           O
ATOM   2272  H1  WAT X 550      18.418   0.957  15.246  0.00  0.00           H
ATOM   2273  H2  WAT X 550      18.147  -0.134  14.233  0.00  0.00           H
ATOM   2274  O   WAT X 551      20.331  21.974   0.880  0.00  0.00           O
ATOM   2275  H1  WAT X 551      20.407  22.531   0.104  0.00  0.00           H
ATOM   2276  H2  WAT X 551      20.402  21.081   0.542  0.00  0.00           H
ATOM   2277  O   WAT X 552       6.560  52.342  16.789  0.00  0.00           O
ATOM   2278  H1  WAT X 552       6.761  52.300  17.724  0.00  0.00           H
ATOM   2279  H2  WAT X 552       5.840  52.970  16.727  0.00  0.00           H
ATOM   2280  O   WAT X 553      46.609  29.470   1.289  0.00  0.00           O
ATOM   2281  H1  WAT X 553      46.317  28.929   2.023  0.00  0.00           H
ATOM   2282  H2  WAT X 553      46.457  28.926   0.516  0.00  0.00           H
ATOM   2283  O   WAT X 554      32.821  18.063   2.290  0.00  0.00           O
ATOM   2284  H1  WAT X 554      33.423  18.623   1.801  0.00  0.00           H
ATOM   2285  H2  WAT X 554      33.387  17.546   2.863  0.00  0.00           H
ATOM   2286  O   WAT X 555      34.469  42.736   8.422  0.00  0.00           O
ATOM   2287  H1  WAT X 555      35.030  43.408   8.809  0.00  0.00           H
ATOM   2288  H2  WAT X 555      35.075  42.056   8.129  0.00  0.00           H
ATOM   2289  O   WAT X 556      25.593   1.893   4.176  0.00  0.00           O
ATOM   2290  H1  WAT X 556      25.384   2.617   3.586  0.00  0.00           H
ATOM   2291  H2  WAT X 556      26.530   1.745   4.051  0.00  0.00           H
ATOM   2292  O   WAT X 557      11.744  39.934  22.220  0.00  0.00           O
ATOM   2293  H1  WAT X 557      12.524  39.648  22.695  0.00  0.00           H
ATOM   2294  H2  WAT X 557      11.023  39.466  22.641  0.00  0.00           H
ATOM   2295  O   WAT X 558      29.019  48.815  30.210  0.00  0.00           O
ATOM   2296  H1  WAT X 558      29.902  49.133  30.023  0.00  0.00           H
ATOM   2297  H2  WAT X 558      28.735  49.327  30.968  0.00  0.00           H
ATOM   2298  O   WAT X 559      18.650  43.051  19.634  0.00  0.00           O
ATOM   2299  H1  WAT X 559      18.454  42.137  19.839  0.00  0.00           H
ATOM   2300  H2  WAT X 559      19.593  43.131  19.777  0.00  0.00           H
ATOM   2301  O   WAT X 560      18.309  36.451  21.391  0.00  0.00           O
ATOM   2302  H1  WAT X 560      17.582  35.832  21.460  0.00  0.00           H
ATOM   2303  H2  WAT X 560      18.547  36.642  22.299  0.00  0.00           H
ATOM   2304  O   WAT X 561      21.230   1.139  13.691  0.00  0.00           O
ATOM   2305  H1  WAT X 561      22.071   1.260  13.249  0.00  0.00           H
ATOM   2306  H2  WAT X 561      21.210   0.209  13.917  0.00  0.00           H
ATOM   2307  O   WAT X 562      32.411  50.248  24.399  0.00  0.00           O
ATOM   2308  H1  WAT X 562      32.610  49.558  23.767  0.00  0.00           H
ATOM   2309  H2  WAT X 562      31.556  50.582  24.128  0.00  0.00           H
ATOM   2310  O   WAT X 563      13.854  26.086  25.671  0.00  0.00           O
ATOM   2311  H1  WAT X 563      14.229  25.924  26.537  0.00  0.00           H
ATOM   2312  H2  WAT X 563      13.164  25.429  25.582  0.00  0.00           H
ATOM   2313  O   WAT X 564       6.588  30.531  11.297  0.00  0.00           O
ATOM   2314  H1  WAT X 564       7.483  30.831  11.139  0.00  0.00           H
ATOM   2315  H2  WAT X 564       6.570  29.638  10.954  0.00  0.00           H
ATOM   2316  O   WAT X 565      46.216  31.557   6.420  0.00  0.00           O
ATOM   2317  H1  WAT X 565      45.607  30.859   6.180  0.00  0.00           H
ATOM   2318  H2  WAT X 565      46.422  31.990   5.591  0.00  0.00           H
ATOM   2319  O   WAT X 566      17.352  21.779  23.052  0.00  0.00           O
ATOM   2320  H1  WAT X 566      17.274  22.729  22.972  0.00  0.00           H
ATOM   2321  H2  WAT X 566      16.477  21.487  23.306  0.00  0.00           H
ATOM   2322  O   WAT X 567      31.920  45.197  47.129  0.00  0.00           O
ATOM   2323  H1  WAT X 567      32.114  46.044  46.728  0.00  0.00           H
ATOM   2324  H2  WAT X 567      32.032  44.564  46.420  0.00  0.00           H
ATOM   2325  O   WAT X 568      44.495  45.639  16.060  0.00  0.00           O
ATOM   2326  H1  WAT X 568      43.630  45.298  16.289  0.00  0.00           H
ATOM   2327  H2  WAT X 568      44.361  46.581  15.958  0.00  0.00           H
ATOM   2328  O   WAT X 569      36.241  38.890  40.739  0.00  0.00           O
ATOM   2329  H1  WAT X 569      35.916  38.150  41.251  0.00  0.00           H
ATOM   2330  H2  WAT X 569      36.178  38.598  39.829  0.00  0.00           H
ATOM   2331  O   WAT X 570      46.635  28.126   6.630  0.00  0.00           O
ATOM   2332  H1  WAT X 570      45.814  28.614   6.566  0.00  0.00           H
ATOM   2333  H2  WAT X 570      46.985  28.130   5.739  0.00  0.00           H
ATOM   2334  O   WAT X 571      45.739   9.405  23.467  0.00  0.00           O
ATOM   2335  H1  WAT X 571      45.526   9.658  24.365  0.00  0.00           H
ATOM   2336  H2  WAT X 571      45.646   8.452  23.458  0.00  0.00           H
ATOM   2337  O   WAT X 572      16.181  28.618  21.589  0.00  0.00           O
ATOM   2338  H1  WAT X 572      15.894  29.338  21.027  0.00  0.00           H
ATOM   2339  H2  WAT X 572      15.738  27.847  21.236  0.00  0.00           H
ATOM   2340  O   WAT X 573      39.624  23.098  37.767  0.00  0.00           O
ATOM   2341  H1  WAT X 573      39.471  23.590  38.574  0.00  0.00           H
ATOM   2342  H2  WAT X 573      39.784  23.769  37.104  0.00  0.00           H
ATOM   2343  O   WAT X 574      22.340  15.356  32.294  0.00  0.00           O
ATOM   2344  H1  WAT X 574      22.956  14.624  32.253  0.00  0.00           H
ATOM   2345  H2  WAT X 574      22.430  15.792  31.447  0.00  0.00           H
ATOM   2346  O   WAT X 575      12.344  50.838  18.549  0.00  0.00           O
ATOM   2347  H1  WAT X 575      13.046  50.570  17.956  0.00  0.00           H
ATOM   2348  H2  WAT X 575      12.502  51.769  18.704  0.00  0.00           H
ATOM   2349  O   WAT X 576      19.485  52.399  22.073  0.00  0.00           O
ATOM   2350  H1  WAT X 576      20.051  53.015  22.537  0.00  0.00           H
ATOM   2351  H2  WAT X 576      19.659  51.554  22.488  0.00  0.00           H
ATOM   2352  O   WAT X 577      32.846  33.228  41.511  0.00  0.00           O
ATOM   2353  H1  WAT X 577      32.468  34.046  41.189  0.00  0.00           H
ATOM   2354  H2  WAT X 577      32.579  32.572  40.867  0.00  0.00           H
ATOM   2355  O   WAT X 578      16.514  11.145  21.046  0.00  0.00           O
ATOM   2356  H1  WAT X 578      17.251  11.250  21.647  0.00  0.00           H
ATOM   2357  H2  WAT X 578      16.322  10.207  21.065  0.00  0.00           H
ATOM   2358  O   WAT X 579      46.470  53.615   2.088  0.00  0.00           O
ATOM   2359  H1  WAT X 579      45.610  53.298   2.365  0.00  0.00           H
ATOM   2360  H2  WAT X 579      46.406  54.568   2.154  0.00  0.00           H
ATOM   2361  O   WAT X 580      46.442  25.328  45.487  0.00  0.00           O
ATOM   2362  H1  WAT X 580      46.902  24.492  45.565  0.00  0.00           H
ATOM   2363  H2  WAT X 580      45.964  25.261  44.660  0.00  0.00           H
ATOM   2364  O   WAT X 581      31.089  52.490  34.010  0.00  0.00           O
ATOM   2365  H1  WAT X 581      31.770  52.484  33.337  0.00  0.00           H
ATOM   2366  H2  WAT X 581      31.513  52.118  34.783  0.00  0.00           H
ATOM   2367  O   WAT X 582      45.909  16.432  14.529  0.00  0.00           O
ATOM   2368  H1  WAT X 582      45.427  16.802  13.790  0.00  0.00           H
ATOM   2369  H2  WAT X 582      45.574  16.901  15.293  0.00  0.00           H
ATOM   2370  O   WAT X 583       4.187  15.992  10.248  0.00  0.00           O
ATOM   2371  H1  WAT X 583       4.321  16.250  11.160  0.00  0.00           H
ATOM   2372  H2  WAT X 583       4.341  16.793   9.747  0.00  0.00           H
ATOM   2373  O   WAT X 584      41.347  46.945  33.285  0.00  0.00           O
ATOM   2374  H1  WAT X 584      41.340  47.583  32.572  0.00  0.00           H
ATOM   2375  H2  WAT X 584      40.948  47.407  34.023  0.00  0.00           H
ATOM   2376  O   WAT X 585       5.466  15.766  47.174  0.00  0.00           O
ATOM   2377  H1  WAT X 585       6.282  16.196  46.916  0.00  0.00           H
ATOM   2378  H2  WAT X 585       5.300  15.130  46.478  0.00  0.00           H
ATOM   2379  O   WAT X 586      12.333  40.361  27.270  0.00  0.00           O
ATOM   2380  H1  WAT X 586      11.806  40.747  27.970  0.00  0.00           H
ATOM   2381  H2  WAT X 586      11.880  40.610  26.464  0.00  0.00           H
ATOM   2382  O   WAT X 587       3.325  52.074  17.158  0.00  0.00           O
ATOM   2383  H1  WAT X 587       2.387  52.259  17.207  0.00  0.00           H
ATOM   2384  H2  WAT X 587       3.733  52.933  17.054  0.00  0.00           H
ATOM   2385  O   WAT X 588      23.129  25.320   5.761  0.00  0.00           O
ATOM   2386  H1  WAT X 588      23.714  24.616   5.481  0.00  0.00           H
ATOM   2387  H2  WAT X 588      23.501  26.110   5.369  0.00  0.00           H
ATOM   2388  O   WAT X 589       2.951  28.072  27.379  0.00  0.00           O
ATOM   2389  H1  WAT X 589       3.376  28.391  28.175  0.00  0.00           H
ATOM   2390  H2  WAT X 589       2.014  28.142  27.563  0.00  0.00           H
ATOM   2391  O   WAT X 590      30.336  35.260  25.294  0.00  0.00           O
ATOM   2392  H1  WAT X 590      29.872  34.915  26.058  0.00  0.00           H
ATOM   2393  H2  WAT X 590      30.544  36.164  25.529  0.00  0.00           H
ATOM   2394  O   WAT X 591       8.700  31.107  39.688  0.00  0.00           O
ATOM   2395  H1  WAT X 591       9.458  30.654  39.318  0.00  0.00           H
ATOM   2396  H2  WAT X 591       8.999  32.006  39.822  0.00  0.00           H
ATOM   2397  O   WAT X 592      34.026  34.412  28.047  0.00  0.00           O
ATOM   2398  H1  WAT X 592      34.402  33.951  28.796  0.00  0.00           H
ATOM   2399  H2  WAT X 592      33.093  34.482  28.251  0.00  0.00           H
ATOM   2400  O   WAT X 593      13.151  17.787  44.818  0.00  0.00           O
ATOM   2401  H1  WAT X 593      12.409  17.192  44.926  0.00  0.00           H
ATOM   2402  H2  WAT X 593      13.402  17.691  43.899  0.00  0.00           H
ATOM   2403  O   WAT X 594      34.079  51.270  32.367  0.00  0.00           O
ATOM   2404  H1  WAT X 594      34.297  50.341  32.286  0.00  0.00           H
ATOM   2405  H2  WAT X 594      34.807  51.645  32.863  0.00  0.00           H
ATOM   2406  O   WAT X 595      32.639   4.596   3.200  0.00  0.00           O
ATOM   2407  H1  WAT X 595      32.405   5.362   2.676  0.00  0.00           H
ATOM   2408  H2  WAT X 595      32.396   3.848   2.654  0.00  0.00           H
ATOM   2409  O   WAT X 596       5.453  10.368  41.301  0.00  0.00           O
ATOM   2410  H1  WAT X 596       6.368  10.091  41.257  0.00  0.00           H
ATOM   2411  H2  WAT X 596       4.974   9.694  40.819  0.00  0.00           H
ATOM   2412  O   WAT X 597      24.942   1.095  41.145  0.00  0.00           O
ATOM   2413  H1  WAT X 597      25.373   1.607  40.460  0.00  0.00           H
ATOM   2414  H2  WAT X 597      24.615   0.318  40.692  0.00  0.00           H
ATOM   2415  O   WAT X 598      15.012   2.625  30.380  0.00  0.00           O
ATOM   2416  H1  WAT X 598      15.037   2.168  29.539  0.00  0.00           H
ATOM   2417  H2  WAT X 598      15.901   2.961  30.496  0.00  0.00           H
ATOM   2418  O   WAT X 599      17.530  16.436  24.368  0.00  0.00           O
ATOM   2419  H1  WAT X 599      16.989  16.857  23.700  0.00  0.00           H
ATOM   2420  H2  WAT X 599      18.428  16.674  24.135  0.00  0.00           H
ATOM   2421  O   WAT X 600      44.772   2.454  10.697  0.00  0.00           O
ATOM   2422  H1  WAT X 600      44.723   2.239   9.765  0.00  0.00           H
ATOM   2423  H2  WAT X 600      43.876   2.341  11.016  0.00  0.00           H
ATOM   2424  O   WAT X 601       5.244  46.596  33.688  0.00  0.00           O
ATOM   2425  H1  WAT X 601       6.043  47.106  33.549  0.00  0.00           H
ATOM   2426  H2  WAT X 601       5.550  45.773  34.069  0.00  0.00           H
ATOM   2427  O   WAT X 602       5.654  23.894   6.663  0.00  0.00           O
ATOM   2428  H1  WAT X 602       6.249  24.023   5.924  0.00  0.00           H
ATOM   2429  H2  WAT X 602       4.969  24.550   6.536  0.00  0.00           H
ATOM   2430  O   WAT X 603      38.056  39.192  47.253  0.00  0.00           O
ATOM   2431  H1  WAT X 603      37.605  38.692  46.572  0.00  0.00           H
ATOM   2432  H2  WAT X 603      38.551  38.536  47.744  0.00  0.00           H
ATOM   2433  O   WAT X 604      32.540   9.030   5.047  0.00  0.00           O
ATOM   2434  H1  WAT X 604      32.129   8.928   5.905  0.00  0.00           H
ATOM   2435  H2  WAT X 604      32.050   8.439   4.475  0.00  0.00           H
ATOM   2436  O   WAT X 605      12.532  38.564  41.142  0.00  0.00           O
ATOM   2437  H1  WAT X 605      13.183  39.255  41.018  0.00  0.00           H
ATOM   2438  H2  WAT X 605      11.695  39.028  41.177  0.00  0.00           H
ATOM   2439  O   WAT X 606      45.360   5.931   3.126  0.00  0.00           O
ATOM   2440  H1  WAT X 606      44.629   5.505   2.678  0.00  0.00           H
ATOM   2441  H2  WAT X 606      45.943   6.211   2.420  0.00  0.00           H
ATOM   2442  O   WAT X 607      22.375  29.127  36.199  0.00  0.00           O
ATOM   2443  H1  WAT X 607      23.299  28.994  35.987  0.00  0.00           H
ATOM   2444  H2  WAT X 607      21.940  29.185  35.348  0.00  0.00           H
ATOM   2445  O   WAT X 608      43.940   8.592  43.566  0.00  0.00           O
ATOM   2446  H1  WAT X 608      43.681   8.705  42.652  0.00  0.00           H
ATOM   2447  H2  WAT X 608      43.631   7.716  43.796  0.00  0.00           H
ATOM   2448  O   WAT X 609      11.091  52.558  31.351  0.00  0.00           O
ATOM   2449  H1  WAT X 609      11.681  51.964  31.815  0.00  0.00           H
ATOM   2450  H2  WAT X 609      11.633  53.320  31.144  0.00  0.00           H
ATOM   2451  O   WAT X 610      47.540  47.097   6.687  0.00  0.00           O
ATOM   2452  H1  WAT X 610      46.613  47.172   6.911  0.00  0.00           H
ATOM   2453  H2  WAT X 610      47.978  46.948   7.526  0.00  0.00           H
ATOM   2454  O   WAT X 611      12.430  25.905  46.824  0.00  0.00           O
ATOM   2455  H1  WAT X 611      12.729  26.175  47.692  0.00  0.00           H
ATOM   2456  H2  WAT X 611      13.236  25.747  46.332  0.00  0.00           H
ATOM   2457  O   WAT X 612      27.393  17.610  13.322  0.00  0.00           O
ATOM   2458  H1  WAT X 612      27.451  18.533  13.074  0.00  0.00           H
ATOM   2459  H2  WAT X 612      28.220  17.430  13.768  0.00  0.00           H
ATOM   2460  O   WAT X 613      35.898   9.931  31.877  0.00  0.00           O
ATOM   2461  H1  WAT X 613      35.888   9.327  31.134  0.00  0.00           H
ATOM   2462  H2  WAT X 613      35.021   9.864  32.253  0.00  0.00           H
ATOM   2463  O   WAT X 614      34.559   8.257  41.409  0.00  0.00           O
ATOM   2464  H1  WAT X 614      34.261   7.391  41.130  0.00  0.00           H
ATOM   2465  H2  WAT X 614      34.880   8.669  40.607  0.00  0.00           H
ATOM   2466  O   WAT X 615      23.608  10.938  30.986  0.00  0.00           O
ATOM   2467  H1  WAT X 615      23.624  11.689  31.579  0.00  0.00           H
ATOM   2468  H2  WAT X 615      24.505  10.875  30.656  0.00  0.00           H
ATOM   2469  O   WAT X 616       5.402  48.166  16.702  0.00  0.00           O
ATOM   2470  H1  WAT X 616       4.727  47.529  16.938  0.00  0.00           H
ATOM   2471  H2  WAT X 616       6.200  47.833  17.112  0.00  0.00           H
ATOM   2472  O   WAT X 617       4.165   5.075   5.848  0.00  0.00           O
ATOM   2473  H1  WAT X 617       4.302   4.490   6.594  0.00  0.00           H
ATOM   2474  H2  WAT X 617       4.737   4.728   5.163  0.00  0.00           H
ATOM   2475  O   WAT X 618      14.205  50.807   0.284  0.00  0.00           O
ATOM   2476  H1  WAT X 618      15.114  51.071   0.427  0.00  0.00           H
ATOM   2477  H2  WAT X 618      13.807  51.552  -0.166  0.00  0.00           H
ATOM   2478  O   WAT X 619      25.160  42.731  43.510  0.00  0.00           O
ATOM   2479  H1  WAT X 619      24.657  42.029  43.095  0.00  0.00           H
ATOM   2480  H2  WAT X 619      26.057  42.398  43.540  0.00  0.00           H
ATOM   2481  O   WAT X 620      17.056  13.239  45.454  0.00  0.00           O
ATOM   2482  H1  WAT X 620      16.956  13.521  46.364  0.00  0.00           H
ATOM   2483  H2  WAT X 620      17.930  12.850  45.419  0.00  0.00           H
ATOM   2484  O   WAT X 621      26.085  26.600  10.273  0.00  0.00           O
ATOM   2485  H1  WAT X 621      26.004  27.279  10.943  0.00  0.00           H
ATOM   2486  H2  WAT X 621      25.593  25.857  10.624  0.00  0.00           H
ATOM   2487  O   WAT X 622       2.920  50.177  38.571  0.00  0.00           O
ATOM   2488  H1  WAT X 622       3.073  50.251  39.513  0.00  0.00           H
ATOM   2489  H2  WAT X 622       2.122  49.653  38.499  0.00  0.00           H
ATOM   2490  O   WAT X 623       2.640  20.326  17.082  0.00  0.00           O
ATOM   2491  H1  WAT X 623       1.831  20.820  16.950  0.00  0.00           H
ATOM   2492  H2  WAT X 623       2.528  19.538  16.551  0.00  0.00           H
ATOM   2493  O   WAT X 624      40.693   7.313  12.052  0.00  0.00           O
ATOM   2494  H1  WAT X 624      40.571   6.667  11.357  0.00  0.00           H
ATOM   2495  H2  WAT X 624      40.996   8.099  11.598  0.00  0.00           H
ATOM   2496  O   WAT X 625      42.795  45.334  27.467  0.00  0.00           O
ATOM   2497  H1  WAT X 625      41.881  45.547  27.278  0.00  0.00           H
ATOM   2498  H2  WAT X 625      42.750  44.543  28.005  0.00  0.00           H
ATOM   2499  O   WAT X 626      29.037  34.104  27.556  0.00  0.00           O
ATOM   2500  H1  WAT X 626      29.771  34.102  28.170  0.00  0.00           H
ATOM   2501  H2  WAT X 626      28.612  33.256  27.687  0.00  0.00           H
ATOM   2502  O   WAT X 627      16.192  24.315  41.891  0.00  0.00           O
ATOM   2503  H1  WAT X 627      15.573  24.930  41.498  0.00  0.00           H
ATOM   2504  H2  WAT X 627      16.181  23.557  41.306  0.00  0.00           H
ATOM   2505  O   WAT X 628      35.602  26.791   2.632  0.00  0.00           O
ATOM   2506  H1  WAT X 628      35.138  26.693   3.463  0.00  0.00           H
ATOM   2507  H2  WAT X 628      35.478  27.710   2.395  0.00  0.00           H
ATOM   2508  O   WAT X 629      20.848  41.509  38.467  0.00  0.00           O
ATOM   2509  H1  WAT X 629      21.302  40.837  38.974  0.00  0.00           H
ATOM   2510  H2  WAT X 629      20.839  42.276  39.039  0.00  0.00           H
ATOM   2511  O   WAT X 630      45.042  27.470   3.294  0.00  0.00           O
ATOM   2512  H1  WAT X 630      45.790  27.024   3.691  0.00  0.00           H
ATOM   2513  H2  WAT X 630      44.732  28.069   3.973  0.00  0.00           H
ATOM   2514  O   WAT X 631      19.333   9.414  29.361  0.00  0.00           O
ATOM   2515  H1  WAT X 631      18.555   9.928  29.576  0.00  0.00           H
ATOM   2516  H2  WAT X 631      19.563   8.974  30.179  0.00  0.00           H
ATOM   2517  O   WAT X 632      18.302  44.937   7.907  0.00  0.00           O
ATOM   2518  H1  WAT X 632      18.928  45.609   8.176  0.00  0.00           H
ATOM   2519  H2  WAT X 632      18.033  44.519   8.724  0.00  0.00           H
ATOM   2520  O   WAT X 633      47.096  30.683  30.235  0.00  0.00           O
ATOM   2521  H1  WAT X 633      46.800  30.449  31.115  0.00  0.00           H
ATOM   2522  H2  WAT X 633      47.316  31.613  30.296  0.00  0.00           H
ATOM   2523  O   WAT X 634      25.486  44.437  46.433  0.00  0.00           O
ATOM   2524  H1  WAT X 634      26.064  43.702  46.226  0.00  0.00           H
ATOM   2525  H2  WAT X 634      24.603  44.077  46.352  0.00  0.00           H
ATOM   2526  O   WAT X 635      11.037   7.718   3.629  0.00  0.00           O
ATOM   2527  H1  WAT X 635      10.747   7.448   4.500  0.00  0.00           H
ATOM   2528  H2  WAT X 635      11.144   6.897   3.147  0.00  0.00           H
ATOM   2529  O   WAT X 636       4.989  48.501  29.084  0.00  0.00           O
ATOM   2530  H1  WAT X 636       5.742  48.074  29.492  0.00  0.00           H
ATOM   2531  H2  WAT X 636       5.366  49.225  28.583  0.00  0.00           H
ATOM   2532  O   WAT X 637      34.239  52.421  46.049  0.00  0.00           O
ATOM   2533  H1  WAT X 637      34.362  51.756  46.726  0.00  0.00           H
ATOM   2534  H2  WAT X 637      34.582  52.016  45.251  0.00  0.00           H
ATOM   2535  O   WAT X 638      34.993  43.093  42.478  0.00  0.00           O
ATOM   2536  H1  WAT X 638      34.284  43.531  42.007  0.00  0.00           H
ATOM   2537  H2  WAT X 638      35.659  42.929  41.811  0.00  0.00           H
ATOM   2538  O   WAT X 639       3.158  23.226   4.261  0.00  0.00           O
ATOM   2539  H1  WAT X 639       2.909  23.367   5.174  0.00  0.00           H
ATOM   2540  H2  WAT X 639       3.291  22.280   4.193  0.00  0.00           H
ATOM   2541  O   WAT X 640       8.795  24.487  12.927  0.00  0.00           O
ATOM   2542  H1  WAT X 640       7.999  24.576  12.403  0.00  0.00           H
ATOM   2543  H2  WAT X 640       8.997  23.551  12.898  0.00  0.00           H
ATOM   2544  O   WAT X 641      29.997  46.801  41.790  0.00  0.00           O
ATOM   2545  H1  WAT X 641      30.768  46.762  42.356  0.00  0.00           H
ATOM   2546  H2  WAT X 641      29.822  47.737  41.689  0.00  0.00           H
ATOM   2547  O   WAT X 642      15.553  20.251  13.109  0.00  0.00           O
ATOM   2548  H1  WAT X 642      15.515  21.204  13.181  0.00  0.00           H
ATOM   2549  H2  WAT X 642      16.256  19.993  13.705  0.00  0.00           H
ATOM   2550  O   WAT X 643       6.040  27.530  37.371  0.00  0.00           O
ATOM   2551  H1  WAT X 643       6.510  26.986  38.003  0.00  0.00           H
ATOM   2552  H2  WAT X 643       6.571  28.323  37.296  0.00  0.00           H
ATOM   2553  O   WAT X 644      24.871  52.269  46.656  0.00  0.00           O
ATOM   2554  H1  WAT X 644      25.280  51.558  47.150  0.00  0.00           H
ATOM   2555  H2  WAT X 644      24.578  51.858  45.843  0.00  0.00           H
ATOM   2556  O   WAT X 645      45.863  11.523   6.885  0.00  0.00           O
ATOM   2557  H1  WAT X 645      45.947  12.064   7.670  0.00  0.00           H
ATOM   2558  H2  WAT X 645      46.686  11.655   6.415  0.00  0.00           H
ATOM   2559  O   WAT X 646      36.447  50.605   6.065  0.00  0.00           O
ATOM   2560  H1  WAT X 646      36.480  50.111   5.245  0.00  0.00           H
ATOM   2561  H2  WAT X 646      35.724  50.212   6.552  0.00  0.00           H
ATOM   2562  O   WAT X 647      29.240  47.214  45.548  0.00  0.00           O
ATOM   2563  H1  WAT X 647      30.031  47.720  45.735  0.00  0.00           H
ATOM   2564  H2  WAT X 647      28.881  47.005  46.411  0.00  0.00           H
ATOM   2565  O   WAT X 648      34.229  49.699  16.031  0.00  0.00           O
ATOM   2566  H1  WAT X 648      34.899  49.017  16.000  0.00  0.00           H
ATOM   2567  H2  WAT X 648      34.641  50.459  15.620  0.00  0.00           H
ATOM   2568  O   WAT X 649      48.269   9.718  35.502  0.00  0.00           O
ATOM   2569  H1  WAT X 649      48.704  10.341  34.919  0.00  0.00           H
ATOM   2570  H2  WAT X 649      47.901  10.260  36.199  0.00  0.00           H
ATOM   2571  O   WAT X 650      13.823  47.172  40.537  0.00  0.00           O
ATOM   2572  H1  WAT X 650      14.068  46.275  40.307  0.00  0.00           H
ATOM   2573  H2  WAT X 650      14.218  47.315  41.397  0.00  0.00           H
ATOM   2574  O   WAT X 651       6.804  37.498  11.284  0.00  0.00           O
ATOM   2575  H1  WAT X 651       7.631  37.017  11.317  0.00  0.00           H
ATOM   2576  H2  WAT X 651       6.299  37.157  12.023  0.00  0.00           H
ATOM   2577  O   WAT X 652       6.559  30.425  38.283  0.00  0.00           O
ATOM   2578  H1  WAT X 652       6.962  30.925  38.992  0.00  0.00           H
ATOM   2579  H2  WAT X 652       7.127  30.577  37.529  0.00  0.00           H
ATOM   2580  O   WAT X 653      26.502  38.298  15.951  0.00  0.00           O
ATOM   2581  H1  WAT X 653      26.463  39.060  15.372  0.00  0.00           H
ATOM   2582  H2  WAT X 653      27.214  38.496  16.559  0.00  0.00           H
ATOM   2583  O   WAT X 654      13.185  27.596   0.894  0.00  0.00           O
ATOM   2584  H1  WAT X 654      14.022  27.143   0.994  0.00  0.00           H
ATOM   2585  H2  WAT X 654      13.206  28.288   1.555  0.00  0.00           H
ATOM   2586  O   WAT X 655       0.078  23.621   2.709  0.00  0.00           O
ATOM   2587  H1  WAT X 655      -0.704  24.167   2.632  0.00  0.00           H
ATOM   2588  H2  WAT X 655       0.804  24.245   2.735  0.00  0.00           H
ATOM   2589  O   WAT X 656       1.968  35.274  38.787  0.00  0.00           O
ATOM   2590  H1  WAT X 656       1.340  35.936  39.075  0.00  0.00           H
ATOM   2591  H2  WAT X 656       2.619  35.241  39.488  0.00  0.00           H
ATOM   2592  O   WAT X 657      27.201  28.376  27.798  0.00  0.00           O
ATOM   2593  H1  WAT X 657      27.672  28.620  28.595  0.00  0.00           H
ATOM   2594  H2  WAT X 657      26.641  29.130  27.610  0.00  0.00           H
ATOM   2595  O   WAT X 658      34.945  31.701   4.714  0.00  0.00           O
ATOM   2596  H1  WAT X 658      34.884  32.140   3.866  0.00  0.00           H
ATOM   2597  H2  WAT X 658      34.697  32.373   5.350  0.00  0.00           H
ATOM   2598  O   WAT X 659      18.702  51.122  40.018  0.00  0.00           O
ATOM   2599  H1  WAT X 659      18.952  51.213  39.098  0.00  0.00           H
ATOM   2600  H2  WAT X 659      17.844  51.542  40.076  0.00  0.00           H
ATOM   2601  O   WAT X 660      17.659  34.343  25.940  0.00  0.00           O
ATOM   2602  H1  WAT X 660      17.158  34.344  26.755  0.00  0.00           H
ATOM   2603  H2  WAT X 660      18.571  34.256  26.220  0.00  0.00           H
ATOM   2604  O   WAT X 661       2.658  47.969  22.532  0.00  0.00           O
ATOM   2605  H1  WAT X 661       2.875  48.617  23.201  0.00  0.00           H
ATOM   2606  H2  WAT X 661       1.885  47.520  22.875  0.00  0.00           H
ATOM   2607  O   WAT X 662      45.806  14.736  29.677  0.00  0.00           O
ATOM   2608  H1  WAT X 662      45.784  13.986  29.083  0.00  0.00           H
ATOM   2609  H2  WAT X 662      45.655  14.360  30.544  0.00  0.00           H
ATOM   2610  O   WAT X 663      28.128   4.093  11.532  0.00  0.00           O
ATOM   2611  H1  WAT X 663      28.975   4.094  11.087  0.00  0.00           H
ATOM   2612  H2  WAT X 663      28.054   3.215  11.906  0.00  0.00           H
ATOM   2613  O   WAT X 664      29.015  37.347  44.696  0.00  0.00           O
ATOM   2614  H1  WAT X 664      28.546  36.593  45.051  0.00  0.00           H
ATOM   2615  H2  WAT X 664      28.329  37.906  44.331  0.00  0.00           H
ATOM   2616  O   WAT X 665       9.919  10.508  48.156  0.00  0.00           O
ATOM   2617  H1  WAT X 665      10.552  11.153  48.471  0.00  0.00           H
ATOM   2618  H2  WAT X 665      10.429   9.928  47.590  0.00  0.00           H
ATOM   2619  O   WAT X 666       1.827  18.515  19.906  0.00  0.00           O
ATOM   2620  H1  WAT X 666       0.944  18.202  19.709  0.00  0.00           H
ATOM   2621  H2  WAT X 666       1.748  19.469  19.907  0.00  0.00           H
ATOM   2622  O   WAT X 667      44.944  52.158  34.520  0.00  0.00           O
ATOM   2623  H1  WAT X 667      45.583  52.856  34.374  0.00  0.00           H
ATOM   2624  H2  WAT X 667      45.315  51.397  34.074  0.00  0.00           H
ATOM   2625  O   WAT X 668       1.449   1.971  28.785  0.00  0.00           O
ATOM   2626  H1  WAT X 668       0.678   2.148  29.324  0.00  0.00           H
ATOM   2627  H2  WAT X 668       1.697   1.074  29.010  0.00  0.00           H
ATOM   2628  O   WAT X 669      34.970  51.901  40.475  0.00  0.00           O
ATOM   2629  H1  WAT X 669      35.056  51.361  39.690  0.00  0.00           H
ATOM   2630  H2  WAT X 669      35.865  51.992  40.803  0.00  0.00           H
ATOM   2631  O   WAT X 670      38.356   3.067  37.218  0.00  0.00           O
ATOM   2632  H1  WAT X 670      37.732   3.769  37.034  0.00  0.00           H
ATOM   2633  H2  WAT X 670      38.254   2.457  36.488  0.00  0.00           H
ATOM   2634  O   WAT X 671       4.339  31.891  31.300  0.00  0.00           O
ATOM   2635  H1  WAT X 671       4.324  32.273  30.423  0.00  0.00           H
ATOM   2636  H2  WAT X 671       4.870  31.100  31.208  0.00  0.00           H
ATOM   2637  O   WAT X 672      12.262  17.669  40.003  0.00  0.00           O
ATOM   2638  H1  WAT X 672      11.970  17.587  40.911  0.00  0.00           H
ATOM   2639  H2  WAT X 672      11.752  18.399  39.652  0.00  0.00           H
ATOM   2640  O   WAT X 673      43.603  47.646   4.795  0.00  0.00           O
ATOM   2641  H1  WAT X 673      44.447  47.359   4.447  0.00  0.00           H
ATOM   2642  H2  WAT X 673      43.461  47.094   5.565  0.00  0.00           H
ATOM   2643  O   WAT X 674       8.289  10.078  12.772  0.00  0.00           O
ATOM   2644  H1  WAT X 674       7.406   9.742  12.931  0.00  0.00           H
ATOM   2645  H2  WAT X 674       8.836   9.626  13.414  0.00  0.00           H
ATOM   2646  O   WAT X 675      10.320   6.315   6.712  0.00  0.00           O
ATOM   2647  H1  WAT X 675      10.467   6.549   7.628  0.00  0.00           H
ATOM   2648  H2  WAT X 675       9.373   6.397   6.592  0.00  0.00           H
ATOM   2649  O   WAT X 676      47.027   2.932  20.562  0.00  0.00           O
ATOM   2650  H1  WAT X 676      47.063   3.787  20.133  0.00  0.00           H
ATOM   2651  H2  WAT X 676      47.562   3.037  21.349  0.00  0.00           H
ATOM   2652  O   WAT X 677      35.421  19.959  43.725  0.00  0.00           O
ATOM   2653  H1  WAT X 677      35.790  20.841  43.776  0.00  0.00           H
ATOM   2654  H2  WAT X 677      34.590  20.019  44.196  0.00  0.00           H
ATOM   2655  O   WAT X 678       1.073  47.846  34.963  0.00  0.00           O
ATOM   2656  H1  WAT X 678       1.924  48.135  34.634  0.00  0.00           H
ATOM   2657  H2  WAT X 678       0.906  47.023  34.503  0.00  0.00           H
ATOM   2658  O   WAT X 679       1.183  15.551  27.191  0.00  0.00           O
ATOM   2659  H1  WAT X 679       0.703  14.734  27.059  0.00  0.00           H
ATOM   2660  H2  WAT X 679       0.748  15.968  27.935  0.00  0.00           H
ATOM   2661  O   WAT X 680      34.199  53.788   8.091  0.00  0.00           O
ATOM   2662  H1  WAT X 680      34.505  53.881   7.189  0.00  0.00           H
ATOM   2663  H2  WAT X 680      34.739  54.399   8.592  0.00  0.00           H
ATOM   2664  O   WAT X 681      47.134   9.801  16.718  0.00  0.00           O
ATOM   2665  H1  WAT X 681      46.825   9.276  17.457  0.00  0.00           H
ATOM   2666  H2  WAT X 681      46.543  10.553  16.695  0.00  0.00           H
ATOM   2667  O   WAT X 682      17.864   2.016   4.913  0.00  0.00           O
ATOM   2668  H1  WAT X 682      18.164   2.290   4.047  0.00  0.00           H
ATOM   2669  H2  WAT X 682      18.616   2.166   5.486  0.00  0.00           H
ATOM   2670  O   WAT X 683      42.822  19.482   6.709  0.00  0.00           O
ATOM   2671  H1  WAT X 683      42.047  20.043   6.727  0.00  0.00           H
ATOM   2672  H2  WAT X 683      42.948  19.277   5.783  0.00  0.00           H
ATOM   2673  O   WAT X 684      46.267  40.741  27.433  0.00  0.00           O
ATOM   2674  H1  WAT X 684      46.778  41.461  27.062  0.00  0.00           H
ATOM   2675  H2  WAT X 684      45.771  40.392  26.693  0.00  0.00           H
ATOM   2676  O   WAT X 685       9.491  42.651  46.005  0.00  0.00           O
ATOM   2677  H1  WAT X 685       9.661  42.410  46.916  0.00  0.00           H
ATOM   2678  H2  WAT X 685       9.328  41.817  45.563  0.00  0.00           H
ATOM   2679  O   WAT X 686      11.266  48.149  37.444  0.00  0.00           O
ATOM   2680  H1  WAT X 686      11.694  47.885  36.630  0.00  0.00           H
ATOM   2681  H2  WAT X 686      11.184  47.338  37.946  0.00  0.00           H
ATOM   2682  O   WAT X 687      24.080  38.508  31.779  0.00  0.00           O
ATOM   2683  H1  WAT X 687      24.590  38.510  32.589  0.00  0.00           H
ATOM   2684  H2  WAT X 687      23.639  37.658  31.776  0.00  0.00           H
ATOM   2685  O   WAT X 688       1.922  46.637  45.812  0.00  0.00           O
ATOM   2686  H1  WAT X 688       2.304  47.459  46.121  0.00  0.00           H
ATOM   2687  H2  WAT X 688       2.480  46.373  45.081  0.00  0.00           H
ATOM   2688  O   WAT X 689      18.350  53.372  29.942  0.00  0.00           O
ATOM   2689  H1  WAT X 689      18.604  53.928  29.205  0.00  0.00           H
ATOM   2690  H2  WAT X 689      19.016  52.685  29.964  0.00  0.00           H
ATOM   2691  O   WAT X 690      36.254  34.487  41.947  0.00  0.00           O
ATOM   2692  H1  WAT X 690      35.759  33.734  42.272  0.00  0.00           H
ATOM   2693  H2  WAT X 690      35.643  34.943  41.368  0.00  0.00           H
ATOM   2694  O   WAT X 691      23.854  12.269   7.320  0.00  0.00           O
ATOM   2695  H1  WAT X 691      23.977  11.457   6.829  0.00  0.00           H
ATOM   2696  H2  WAT X 691      22.929  12.483   7.200  0.00  0.00           H
ATOM   2697  O   WAT X 692      38.919  42.678  20.209  0.00  0.00           O
ATOM   2698  H1  WAT X 692      38.543  43.329  20.801  0.00  0.00           H
ATOM   2699  H2  WAT X 692      39.471  42.134  20.771  0.00  0.00           H
ATOM   2700  O   WAT X 693      38.546  44.628  18.251  0.00  0.00           O
ATOM   2701  H1  WAT X 693      37.802  44.344  17.720  0.00  0.00           H
ATOM   2702  H2  WAT X 693      38.637  43.947  18.918  0.00  0.00           H
ATOM   2703  O   WAT X 694      30.400  48.643  10.617  0.00  0.00           O
ATOM   2704  H1  WAT X 694      29.739  48.511  11.297  0.00  0.00           H
ATOM   2705  H2  WAT X 694      30.965  49.333  10.964  0.00  0.00           H
ATOM   2706  O   WAT X 695      15.041   1.132  21.513  0.00  0.00           O
ATOM   2707  H1  WAT X 695      15.521   1.589  20.823  0.00  0.00           H
ATOM   2708  H2  WAT X 695      14.836   1.813  22.154  0.00  0.00           H
ATOM   2709  O   WAT X 696      24.960  30.149  43.129  0.00  0.00           O
ATOM   2710  H1  WAT X 696      25.059  29.774  42.254  0.00  0.00           H
ATOM   2711  H2  WAT X 696      24.058  30.468  43.153  0.00  0.00           H
ATOM   2712  O   WAT X 697      32.321  16.160   4.799  0.00  0.00           O
ATOM   2713  H1  WAT X 697      33.067  16.412   5.343  0.00  0.00           H
ATOM   2714  H2  WAT X 697      32.459  15.231   4.618  0.00  0.00           H
ATOM   2715  O   WAT X 698      10.383   4.709  23.927  0.00  0.00           O
ATOM   2716  H1  WAT X 698       9.492   4.903  24.217  0.00  0.00           H
ATOM   2717  H2  WAT X 698      10.332   4.721  22.971  0.00  0.00           H
ATOM   2718  O   WAT X 699      38.602  32.151  41.914  0.00  0.00           O
ATOM   2719  H1  WAT X 699      37.817  31.837  41.466  0.00  0.00           H
ATOM   2720  H2  WAT X 699      39.225  32.330  41.210  0.00  0.00           H
ATOM   2721  O   WAT X 700      40.545  54.014   2.958  0.00  0.00           O
ATOM   2722  H1  WAT X 700      41.072  53.763   3.716  0.00  0.00           H
ATOM   2723  H2  WAT X 700      39.862  53.345   2.909  0.00  0.00           H
ATOM   2724  O   WAT X 701      41.613  49.219  43.609  0.00  0.00           O
ATOM   2725  H1  WAT X 701      41.209  48.394  43.338  0.00  0.00           H
ATOM   2726  H2  WAT X 701      41.888  49.631  42.790  0.00  0.00           H
ATOM   2727  O   WAT X 702      15.702  43.560  46.308  0.00  0.00           O
ATOM   2728  H1  WAT X 702      15.899  44.278  46.911  0.00  0.00           H
ATOM   2729  H2  WAT X 702      14.986  43.893  45.767  0.00  0.00           H
ATOM   2730  O   WAT X 703      23.707  13.761  42.140  0.00  0.00           O
ATOM   2731  H1  WAT X 703      24.237  14.541  41.978  0.00  0.00           H
ATOM   2732  H2  WAT X 703      22.803  14.072  42.090  0.00  0.00           H
ATOM   2733  O   WAT X 704      16.800   8.654   0.506  0.00  0.00           O
ATOM   2734  H1  WAT X 704      16.123   8.072   0.851  0.00  0.00           H
ATOM   2735  H2  WAT X 704      17.562   8.089   0.381  0.00  0.00           H
ATOM   2736  O   WAT X 705      45.652  45.809  24.027  0.00  0.00           O
ATOM   2737  H1  WAT X 705      44.730  46.060  24.090  0.00  0.00           H
ATOM   2738  H2  WAT X 705      45.644  44.853  24.085  0.00  0.00           H
ATOM   2739  O   WAT X 706      32.833  26.126  29.546  0.00  0.00           O
ATOM   2740  H1  WAT X 706      32.111  25.968  30.155  0.00  0.00           H
ATOM   2741  H2  WAT X 706      33.106  25.252  29.267  0.00  0.00           H
ATOM   2742  O   WAT X 707      40.649  46.933  20.312  0.00  0.00           O
ATOM   2743  H1  WAT X 707      40.705  47.401  21.146  0.00  0.00           H
ATOM   2744  H2  WAT X 707      41.303  47.357  19.756  0.00  0.00           H
ATOM   2745  O   WAT X 708      17.639  11.967  35.188  0.00  0.00           O
ATOM   2746  H1  WAT X 708      18.357  12.540  34.920  0.00  0.00           H
ATOM   2747  H2  WAT X 708      17.174  11.768  34.375  0.00  0.00           H
ATOM   2748  O   WAT X 709       3.861  27.426  10.500  0.00  0.00           O
ATOM   2749  H1  WAT X 709       3.835  26.469  10.494  0.00  0.00           H
ATOM   2750  H2  WAT X 709       4.764  27.642  10.268  0.00  0.00           H
ATOM   2751  O   WAT X 710      38.931  18.206  40.242  0.00  0.00           O
ATOM   2752  H1  WAT X 710      39.053  18.588  41.111  0.00  0.00           H
ATOM   2753  H2  WAT X 710      39.188  18.902  39.637  0.00  0.00           H
ATOM   2754  O   WAT X 711       0.286  52.493  32.197  0.00  0.00           O
ATOM   2755  H1  WAT X 711       0.269  51.985  33.008  0.00  0.00           H
ATOM   2756  H2  WAT X 711       0.592  51.875  31.533  0.00  0.00           H
ATOM   2757  O   WAT X 712      42.195  25.345  15.266  0.00  0.00           O
ATOM   2758  H1  WAT X 712      43.049  25.229  14.850  0.00  0.00           H
ATOM   2759  H2  WAT X 712      41.639  24.678  14.862  0.00  0.00           H
ATOM   2760  O   WAT X 713      37.068  18.408   7.719  0.00  0.00           O
ATOM   2761  H1  WAT X 713      36.960  19.357   7.786  0.00  0.00           H
ATOM   2762  H2  WAT X 713      37.534  18.279   6.892  0.00  0.00           H
ATOM   2763  O   WAT X 714      46.857  20.216  21.223  0.00  0.00           O
ATOM   2764  H1  WAT X 714      47.062  20.092  20.297  0.00  0.00           H
ATOM   2765  H2  WAT X 714      47.068  21.134  21.395  0.00  0.00           H
ATOM   2766  O   WAT X 715       3.809   6.134  20.648  0.00  0.00           O
ATOM   2767  H1  WAT X 715       4.596   6.506  20.249  0.00  0.00           H
ATOM   2768  H2  WAT X 715       3.140   6.202  19.967  0.00  0.00           H
ATOM   2769  O   WAT X 716      48.490  46.862   9.326  0.00  0.00           O
ATOM   2770  H1  WAT X 716      47.823  47.518   9.527  0.00  0.00           H
ATOM   2771  H2  WAT X 716      48.958  46.734  10.151  0.00  0.00           H
ATOM   2772  O   WAT X 717       4.842  34.359  23.761  0.00  0.00           O
ATOM   2773  H1  WAT X 717       5.187  34.488  22.878  0.00  0.00           H
ATOM   2774  H2  WAT X 717       4.625  35.240  24.065  0.00  0.00           H
ATOM   2775  O   WAT X 718      40.889  46.180   6.358  0.00  0.00           O
ATOM   2776  H1  WAT X 718      40.716  45.387   5.851  0.00  0.00           H
ATOM   2777  H2  WAT X 718      41.640  45.955   6.906  0.00  0.00           H
ATOM   2778  O   WAT X 719      43.680  33.549  31.706  0.00  0.00           O
ATOM   2779  H1  WAT X 719      44.387  34.162  31.908  0.00  0.00           H
ATOM   2780  H2  WAT X 719      43.793  32.836  32.334  0.00  0.00           H
ATOM   2781  O   WAT X 720      36.278  11.611  44.092  0.00  0.00           O
ATOM   2782  H1  WAT X 720      36.082  12.018  44.935  0.00  0.00           H
ATOM   2783  H2  WAT X 720      36.605  12.328  43.549  0.00  0.00           H
ATOM   2784  O   WAT X 721      26.980  48.816  26.400  0.00  0.00           O
ATOM   2785  H1  WAT X 721      27.517  48.284  26.988  0.00  0.00           H
ATOM   2786  H2  WAT X 721      27.283  49.712  26.545  0.00  0.00           H
ATOM   2787  O   WAT X 722      45.776  38.350  17.336  0.00  0.00           O
ATOM   2788  H1  WAT X 722      45.248  38.591  16.575  0.00  0.00           H
ATOM   2789  H2  WAT X 722      45.186  37.827  17.879  0.00  0.00           H
ATOM   2790  O   WAT X 723       1.074  30.067  15.192  0.00  0.00           O
ATOM   2791  H1  WAT X 723       1.220  29.196  14.822  0.00  0.00           H
ATOM   2792  H2  WAT X 723       0.237  29.995  15.650  0.00  0.00           H
ATOM   2793  O   WAT X 724      37.175   8.890  36.511  0.00  0.00           O
ATOM   2794  H1  WAT X 724      36.339   9.066  36.078  0.00  0.00           H
ATOM   2795  H2  WAT X 724      37.344   9.675  37.033  0.00  0.00           H
ATOM   2796  O   WAT X 725      41.617  48.605   8.338  0.00  0.00           O
ATOM   2797  H1  WAT X 725      41.590  47.652   8.426  0.00  0.00           H
ATOM   2798  H2  WAT X 725      42.108  48.902   9.104  0.00  0.00           H
ATOM   2799  O   WAT X 726       1.352  47.123  20.233  0.00  0.00           O
ATOM   2800  H1  WAT X 726       1.595  47.850  19.660  0.00  0.00           H
ATOM   2801  H2  WAT X 726       1.859  47.270  21.032  0.00  0.00           H
ATOM   2802  O   WAT X 727      27.938  27.685  25.157  0.00  0.00           O
ATOM   2803  H1  WAT X 727      27.826  28.525  24.712  0.00  0.00           H
ATOM   2804  H2  WAT X 727      27.726  27.868  26.072  0.00  0.00           H
ATOM   2805  O   WAT X 728      38.212  42.109   7.961  0.00  0.00           O
ATOM   2806  H1  WAT X 728      38.532  41.346   8.442  0.00  0.00           H
ATOM   2807  H2  WAT X 728      37.379  41.823   7.585  0.00  0.00           H
ATOM   2808  O   WAT X 729      15.947  41.178  24.611  0.00  0.00           O
ATOM   2809  H1  WAT X 729      15.215  41.127  23.997  0.00  0.00           H
ATOM   2810  H2  WAT X 729      15.784  40.473  25.238  0.00  0.00           H
ATOM   2811  O   WAT X 730      14.190  53.044  34.049  0.00  0.00           O
ATOM   2812  H1  WAT X 730      13.245  53.187  34.115  0.00  0.00           H
ATOM   2813  H2  WAT X 730      14.277  52.118  33.823  0.00  0.00           H
ATOM   2814  O   WAT X 731      24.127  51.580  20.070  0.00  0.00           O
ATOM   2815  H1  WAT X 731      23.386  51.329  20.622  0.00  0.00           H
ATOM   2816  H2  WAT X 731      24.079  50.987  19.321  0.00  0.00           H
ATOM   2817  O   WAT X 732       1.963  15.923  32.218  0.00  0.00           O
ATOM   2818  H1  WAT X 732       1.372  15.845  31.470  0.00  0.00           H
ATOM   2819  H2  WAT X 732       1.485  16.463  32.847  0.00  0.00           H
ATOM   2820  O   WAT X 733       8.389  11.149  19.888  0.00  0.00           O
ATOM   2821  H1  WAT X 733       8.022  10.854  20.721  0.00  0.00           H
ATOM   2822  H2  WAT X 733       8.653  12.054  20.049  0.00  0.00           H
ATOM   2823  O   WAT X 734      27.057  51.571  15.543  0.00  0.00           O
ATOM   2824  H1  WAT X 734      26.582  50.797  15.238  0.00  0.00           H
ATOM   2825  H2  WAT X 734      26.727  51.721  16.428  0.00  0.00           H
ATOM   2826  O   WAT X 735       5.222  40.574  39.517  0.00  0.00           O
ATOM   2827  H1  WAT X 735       4.310  40.860  39.568  0.00  0.00           H
ATOM   2828  H2  WAT X 735       5.401  40.510  38.578  0.00  0.00           H
ATOM   2829  O   WAT X 736       3.631  52.326  37.009  0.00  0.00           O
ATOM   2830  H1  WAT X 736       4.529  52.053  36.825  0.00  0.00           H
ATOM   2831  H2  WAT X 736       3.262  51.605  37.520  0.00  0.00           H
ATOM   2832  O   WAT X 737      13.036   1.554  39.432  0.00  0.00           O
ATOM   2833  H1  WAT X 737      13.100   2.151  38.687  0.00  0.00           H
ATOM   2834  H2  WAT X 737      12.291   1.879  39.937  0.00  0.00           H
ATOM   2835  O   WAT X 738      20.322  46.394  20.660  0.00  0.00           O
ATOM   2836  H1  WAT X 738      20.131  46.104  21.552  0.00  0.00           H
ATOM   2837  H2  WAT X 738      19.557  46.125  20.151  0.00  0.00           H
ATOM   2838  O   WAT X 739      45.527  16.016  39.719  0.00  0.00           O
ATOM   2839  H1  WAT X 739      45.572  16.651  39.004  0.00  0.00           H
ATOM   2840  H2  WAT X 739      45.701  16.530  40.507  0.00  0.00           H
ATOM   2841  O   WAT X 740      16.107  28.465  10.688  0.00  0.00           O
ATOM   2842  H1  WAT X 740      16.539  28.719   9.872  0.00  0.00           H
ATOM   2843  H2  WAT X 740      15.296  28.974  10.697  0.00  0.00           H
ATOM   2844  O   WAT X 741       1.740  37.446   3.613  0.00  0.00           O
ATOM   2845  H1  WAT X 741       2.113  36.679   4.048  0.00  0.00           H
ATOM   2846  H2  WAT X 741       2.210  37.502   2.782  0.00  0.00           H
ATOM   2847  O   WAT X 742      34.937  17.099   3.675  0.00  0.00           O
ATOM   2848  H1  WAT X 742      34.977  16.452   2.971  0.00  0.00           H
ATOM   2849  H2  WAT X 742      35.730  16.944   4.187  0.00  0.00           H
ATOM   2850  O   WAT X 743       2.753   7.344   7.424  0.00  0.00           O
ATOM   2851  H1  WAT X 743       2.759   7.157   6.486  0.00  0.00           H
ATOM   2852  H2  WAT X 743       3.678   7.412   7.661  0.00  0.00           H
ATOM   2853  O   WAT X 744       3.384  32.462  42.670  0.00  0.00           O
ATOM   2854  H1  WAT X 744       3.804  33.227  42.278  0.00  0.00           H
ATOM   2855  H2  WAT X 744       3.033  32.781  43.501  0.00  0.00           H
ATOM   2856  O   WAT X 745       5.193  39.183  31.179  0.00  0.00           O
ATOM   2857  H1  WAT X 745       5.047  39.306  32.117  0.00  0.00           H
ATOM   2858  H2  WAT X 745       5.986  38.650  31.128  0.00  0.00           H
ATOM   2859  O   WAT X 746      40.411  12.942  45.400  0.00  0.00           O
ATOM   2860  H1  WAT X 746      40.419  12.241  44.748  0.00  0.00           H
ATOM   2861  H2  WAT X 746      39.575  12.839  45.854  0.00  0.00           H
ATOM   2862  O   WAT X 747      21.329  12.725   6.307  0.00  0.00           O
ATOM   2863  H1  WAT X 747      21.347  13.564   5.845  0.00  0.00           H
ATOM   2864  H2  WAT X 747      20.563  12.783   6.878  0.00  0.00           H
ATOM   2865  O   WAT X 748      31.009  52.315  20.721  0.00  0.00           O
ATOM   2866  H1  WAT X 748      30.226  52.015  21.183  0.00  0.00           H
ATOM   2867  H2  WAT X 748      30.694  53.005  20.137  0.00  0.00           H
ATOM   2868  O   WAT X 749      47.382  31.290  27.328  0.00  0.00           O
ATOM   2869  H1  WAT X 749      47.346  32.231  27.501  0.00  0.00           H
ATOM   2870  H2  WAT X 749      47.208  30.884  28.178  0.00  0.00           H
ATOM   2871  O   WAT X 750      29.520  21.569  31.520  0.00  0.00           O
ATOM   2872  H1  WAT X 750      29.822  22.397  31.894  0.00  0.00           H
ATOM   2873  H2  WAT X 750      29.873  20.899  32.106  0.00  0.00           H
ATOM   2874  O   WAT X 751      20.855  31.242  29.312  0.00  0.00           O
ATOM   2875  H1  WAT X 751      20.187  31.924  29.254  0.00  0.00           H
ATOM   2876  H2  WAT X 751      20.494  30.604  29.928  0.00  0.00           H
ATOM   2877  O   WAT X 752      22.332  23.357  13.398  0.00  0.00           O
ATOM   2878  H1  WAT X 752      21.700  23.800  13.964  0.00  0.00           H
ATOM   2879  H2  WAT X 752      22.354  22.456  13.722  0.00  0.00           H
ATOM   2880  O   WAT X 753      35.523  53.866  34.812  0.00  0.00           O
ATOM   2881  H1  WAT X 753      36.147  54.591  34.824  0.00  0.00           H
ATOM   2882  H2  WAT X 753      35.939  53.201  34.263  0.00  0.00           H
ATOM   2883  O   WAT X 754       8.752  48.178  21.174  0.00  0.00           O
ATOM   2884  H1  WAT X 754       8.868  47.578  20.437  0.00  0.00           H
ATOM   2885  H2  WAT X 754       7.978  48.692  20.944  0.00  0.00           H
ATOM   2886  O   WAT X 755      38.672  40.344  16.113  0.00  0.00           O
ATOM   2887  H1  WAT X 755      37.913  40.213  15.545  0.00  0.00           H
ATOM   2888  H2  WAT X 755      38.465  39.850  16.907  0.00  0.00           H
ATOM   2889  O   WAT X 756      11.468  28.991  36.247  0.00  0.00           O
ATOM   2890  H1  WAT X 756      10.808  29.589  36.596  0.00  0.00           H
ATOM   2891  H2  WAT X 756      10.972  28.374  35.708  0.00  0.00           H
ATOM   2892  O   WAT X 757      23.700  53.769  36.442  0.00  0.00           O
ATOM   2893  H1  WAT X 757      23.995  54.669  36.582  0.00  0.00           H
ATOM   2894  H2  WAT X 757      24.376  53.379  35.887  0.00  0.00           H
ATOM   2895  O   WAT X 758      16.188  10.168  29.938  0.00  0.00           O
ATOM   2896  H1  WAT X 758      15.460  10.620  29.511  0.00  0.00           H
ATOM   2897  H2  WAT X 758      16.641  10.855  30.428  0.00  0.00           H
ATOM   2898  O   WAT X 759      26.648  39.723  22.075  0.00  0.00           O
ATOM   2899  H1  WAT X 759      26.425  38.938  21.574  0.00  0.00           H
ATOM   2900  H2  WAT X 759      25.805  40.058  22.381  0.00  0.00           H
ATOM   2901  O   WAT X 760      40.240  10.879   8.671  0.00  0.00           O
ATOM   2902  H1  WAT X 760      40.965  11.037   8.066  0.00  0.00           H
ATOM   2903  H2  WAT X 760      40.162  11.692   9.169  0.00  0.00           H
ATOM   2904  O   WAT X 761      34.109   8.320   7.663  0.00  0.00           O
ATOM   2905  H1  WAT X 761      34.486   8.324   6.783  0.00  0.00           H
ATOM   2906  H2  WAT X 761      33.180   8.135   7.525  0.00  0.00           H
ATOM   2907  O   WAT X 762       1.491  33.186  27.443  0.00  0.00           O
ATOM   2908  H1  WAT X 762       0.855  33.844  27.161  0.00  0.00           H
ATOM   2909  H2  WAT X 762       1.333  33.086  28.382  0.00  0.00           H
ATOM   2910  O   WAT X 763      30.539  33.484  39.729  0.00  0.00           O
ATOM   2911  H1  WAT X 763      29.893  33.504  40.435  0.00  0.00           H
ATOM   2912  H2  WAT X 763      30.766  34.402  39.586  0.00  0.00           H
ATOM   2913  O   WAT X 764      45.909   5.478  44.630  0.00  0.00           O
ATOM   2914  H1  WAT X 764      45.692   4.586  44.358  0.00  0.00           H
ATOM   2915  H2  WAT X 764      46.852   5.550  44.483  0.00  0.00           H
ATOM   2916  O   WAT X 765      20.069  44.338  32.619  0.00  0.00           O
ATOM   2917  H1  WAT X 765      19.862  44.941  31.905  0.00  0.00           H
ATOM   2918  H2  WAT X 765      19.891  44.839  33.415  0.00  0.00           H
ATOM   2919  O   WAT X 766      47.671  47.233  16.737  0.00  0.00           O
ATOM   2920  H1  WAT X 766      47.573  46.927  17.639  0.00  0.00           H
ATOM   2921  H2  WAT X 766      46.808  47.575  16.505  0.00  0.00           H
ATOM   2922  O   WAT X 767      25.162  26.039  41.374  0.00  0.00           O
ATOM   2923  H1  WAT X 767      24.444  25.550  41.776  0.00  0.00           H
ATOM   2924  H2  WAT X 767      25.445  26.651  42.053  0.00  0.00           H
ATOM   2925  O   WAT X 768      24.732  17.893   0.213  0.00  0.00           O
ATOM   2926  H1  WAT X 768      24.767  17.979   1.166  0.00  0.00           H
ATOM   2927  H2  WAT X 768      24.414  17.003   0.064  0.00  0.00           H
ATOM   2928  O   WAT X 769      27.494   1.483  37.854  0.00  0.00           O
ATOM   2929  H1  WAT X 769      28.168   1.249  37.216  0.00  0.00           H
ATOM   2930  H2  WAT X 769      27.960   1.993  38.517  0.00  0.00           H
ATOM   2931  O   WAT X 770      24.076  35.037  20.124  0.00  0.00           O
ATOM   2932  H1  WAT X 770      24.756  34.479  20.501  0.00  0.00           H
ATOM   2933  H2  WAT X 770      23.318  34.910  20.695  0.00  0.00           H
ATOM   2934  O   WAT X 771      16.187  52.905  11.376  0.00  0.00           O
ATOM   2935  H1  WAT X 771      15.928  52.366  10.628  0.00  0.00           H
ATOM   2936  H2  WAT X 771      15.580  52.655  12.072  0.00  0.00           H
ATOM   2937  O   WAT X 772      44.783  20.283  39.414  0.00  0.00           O
ATOM   2938  H1  WAT X 772      44.977  20.168  38.483  0.00  0.00           H
ATOM   2939  H2  WAT X 772      44.890  21.222  39.567  0.00  0.00           H
ATOM   2940  O   WAT X 773      15.302   0.257  18.357  0.00  0.00           O
ATOM   2941  H1  WAT X 773      15.984   0.780  18.779  0.00  0.00           H
ATOM   2942  H2  WAT X 773      14.722  -0.003  19.073  0.00  0.00           H
ATOM   2943  O   WAT X 774      18.356  16.108  42.835  0.00  0.00           O
ATOM   2944  H1  WAT X 774      17.655  15.502  43.075  0.00  0.00           H
ATOM   2945  H2  WAT X 774      17.902  16.918  42.598  0.00  0.00           H
ATOM   2946  O   WAT X 775      46.119  37.315  29.663  0.00  0.00           O
ATOM   2947  H1  WAT X 775      46.762  38.023  29.706  0.00  0.00           H
ATOM   2948  H2  WAT X 775      46.641  36.526  29.520  0.00  0.00           H
ATOM   2949  O   WAT X 776      25.322  53.578  28.628  0.00  0.00           O
ATOM   2950  H1  WAT X 776      26.253  53.392  28.751  0.00  0.00           H
ATOM   2951  H2  WAT X 776      24.918  53.343  29.463  0.00  0.00           H
ATOM   2952  O   WAT X 777      40.291  33.845  15.101  0.00  0.00           O
ATOM   2953  H1  WAT X 777      39.349  33.687  15.042  0.00  0.00           H
ATOM   2954  H2  WAT X 777      40.465  33.910  16.040  0.00  0.00           H
ATOM   2955  O   WAT X 778      36.588   8.946  43.373  0.00  0.00           O
ATOM   2956  H1  WAT X 778      35.949   8.932  42.660  0.00  0.00           H
ATOM   2957  H2  WAT X 778      36.469   9.801  43.785  0.00  0.00           H
ATOM   2958  O   WAT X 779       5.784  45.520   6.195  0.00  0.00           O
ATOM   2959  H1  WAT X 779       5.941  46.338   6.667  0.00  0.00           H
ATOM   2960  H2  WAT X 779       6.251  45.628   5.367  0.00  0.00           H
ATOM   2961  O   WAT X 780       7.126  26.094  33.096  0.00  0.00           O
ATOM   2962  H1  WAT X 780       6.243  25.727  33.134  0.00  0.00           H
ATOM   2963  H2  WAT X 780       7.596  25.663  33.809  0.00  0.00           H
ATOM   2964  O   WAT X 781       1.483  10.086  15.147  0.00  0.00           O
ATOM   2965  H1  WAT X 781       0.949  10.787  15.521  0.00  0.00           H
ATOM   2966  H2  WAT X 781       0.848   9.446  14.825  0.00  0.00           H
ATOM   2967  O   WAT X 782       7.996  14.467  16.020  0.00  0.00           O
ATOM   2968  H1  WAT X 782       8.750  14.978  16.317  0.00  0.00           H
ATOM   2969  H2  WAT X 782       8.193  13.571  16.292  0.00  0.00           H
ATOM   2970  O   WAT X 783      24.199  47.289  14.104  0.00  0.00           O
ATOM   2971  H1  WAT X 783      24.583  48.153  14.252  0.00  0.00           H
ATOM   2972  H2  WAT X 783      23.395  47.292  14.622  0.00  0.00           H
ATOM   2973  O   WAT X 784      30.838  27.164  37.850  0.00  0.00           O
ATOM   2974  H1  WAT X 784      31.728  26.952  38.134  0.00  0.00           H
ATOM   2975  H2  WAT X 784      30.829  28.119  37.785  0.00  0.00           H
ATOM   2976  O   WAT X 785       6.214  12.302  22.051  0.00  0.00           O
ATOM   2977  H1  WAT X 785       7.142  12.098  22.169  0.00  0.00           H
ATOM   2978  H2  WAT X 785       5.904  12.527  22.928  0.00  0.00           H
ATOM   2979  O   WAT X 786      48.197  49.507  44.116  0.00  0.00           O
ATOM   2980  H1  WAT X 786      47.342  49.877  44.337  0.00  0.00           H
ATOM   2981  H2  WAT X 786      48.319  49.721  43.191  0.00  0.00           H
ATOM   2982  O   WAT X 787      42.914  29.598  20.691  0.00  0.00           O
ATOM   2983  H1  WAT X 787      43.412  30.072  20.026  0.00  0.00           H
ATOM   2984  H2  WAT X 787      43.259  29.920  21.524  0.00  0.00           H
ATOM   2985  O   WAT X 788      13.174  33.443  41.912  0.00  0.00           O
ATOM   2986  H1  WAT X 788      12.962  33.160  42.801  0.00  0.00           H
ATOM   2987  H2  WAT X 788      13.374  32.632  41.443  0.00  0.00           H
ATOM   2988  O   WAT X 789      19.499   1.749  39.981  0.00  0.00           O
ATOM   2989  H1  WAT X 789      18.988   2.025  39.220  0.00  0.00           H
ATOM   2990  H2  WAT X 789      20.275   1.331  39.609  0.00  0.00           H
ATOM   2991  O   WAT X 790       8.577  44.275   1.842  0.00  0.00           O
ATOM   2992  H1  WAT X 790       9.313  44.443   2.430  0.00  0.00           H
ATOM   2993  H2  WAT X 790       8.960  43.792   1.110  0.00  0.00           H
ATOM   2994  O   WAT X 791      29.730  22.878  48.236  0.00  0.00           O
ATOM   2995  H1  WAT X 791      30.525  22.523  48.633  0.00  0.00           H
ATOM   2996  H2  WAT X 791      29.926  22.914  47.299  0.00  0.00           H
ATOM   2997  O   WAT X 792      14.127  44.784  22.412  0.00  0.00           O
ATOM   2998  H1  WAT X 792      13.981  45.706  22.623  0.00  0.00           H
ATOM   2999  H2  WAT X 792      14.027  44.737  21.462  0.00  0.00           H
ATOM   3000  O   WAT X 793      47.987   2.938   8.785  0.00  0.00           O
ATOM   3001  H1  WAT X 793      48.411   2.967   7.928  0.00  0.00           H
ATOM   3002  H2  WAT X 793      48.510   2.316   9.291  0.00  0.00           H
ATOM   3003  O   WAT X 794      32.894  30.084   8.416  0.00  0.00           O
ATOM   3004  H1  WAT X 794      33.723  29.982   7.949  0.00  0.00           H
ATOM   3005  H2  WAT X 794      32.911  30.984   8.740  0.00  0.00           H
ATOM   3006  O   WAT X 795       1.520  34.922  42.504  0.00  0.00           O
ATOM   3007  H1  WAT X 795       0.806  35.452  42.860  0.00  0.00           H
ATOM   3008  H2  WAT X 795       2.186  34.927  43.191  0.00  0.00           H
ATOM   3009  O   WAT X 796       1.641   2.195  38.473  0.00  0.00           O
ATOM   3010  H1  WAT X 796       2.364   1.611  38.705  0.00  0.00           H
ATOM   3011  H2  WAT X 796       1.762   2.960  39.036  0.00  0.00           H
ATOM   3012  O   WAT X 797       0.930  31.227  44.819  0.00  0.00           O
ATOM   3013  H1  WAT X 797       1.024  31.885  45.508  0.00  0.00           H
ATOM   3014  H2  WAT X 797       1.775  30.777  44.802  0.00  0.00           H
ATOM   3015  O   WAT X 798      21.780  47.734  34.650  0.00  0.00           O
ATOM   3016  H1  WAT X 798      22.088  47.838  33.749  0.00  0.00           H
ATOM   3017  H2  WAT X 798      21.240  48.508  34.810  0.00  0.00           H
ATOM   3018  O   WAT X 799       9.252  36.911  31.535  0.00  0.00           O
ATOM   3019  H1  WAT X 799       8.434  36.852  31.042  0.00  0.00           H
ATOM   3020  H2  WAT X 799       9.284  37.817  31.840  0.00  0.00           H
ATOM   3021  O   WAT X 800       7.026  48.538  32.807  0.00  0.00           O
ATOM   3022  H1  WAT X 800       6.232  48.778  32.330  0.00  0.00           H
ATOM   3023  H2  WAT X 800       7.742  48.842  32.249  0.00  0.00           H
ATOM   3024  O   WAT X 801       8.335  22.316   6.010  0.00  0.00           O
ATOM   3025  H1  WAT X 801       8.760  21.715   5.397  0.00  0.00           H
ATOM   3026  H2  WAT X 801       7.926  22.978   5.453  0.00  0.00           H
ATOM   3027  O   WAT X 802       9.456  16.905  18.005  0.00  0.00           O
ATOM   3028  H1  WAT X 802      10.287  16.967  17.534  0.00  0.00           H
ATOM   3029  H2  WAT X 802       8.824  17.344  17.435  0.00  0.00           H
ATOM   3030  O   WAT X 803      31.113  38.361  46.035  0.00  0.00           O
ATOM   3031  H1  WAT X 803      30.432  37.890  45.556  0.00  0.00           H
ATOM   3032  H2  WAT X 803      31.225  37.864  46.845  0.00  0.00           H
ATOM   3033  O   WAT X 804       1.945  19.557  27.155  0.00  0.00           O
ATOM   3034  H1  WAT X 804       1.738  19.135  26.321  0.00  0.00           H
ATOM   3035  H2  WAT X 804       2.836  19.270  27.355  0.00  0.00           H
ATOM   3036  O   WAT X 805      16.062   5.268  11.230  0.00  0.00           O
ATOM   3037  H1  WAT X 805      16.461   5.051  10.388  0.00  0.00           H
ATOM   3038  H2  WAT X 805      15.219   5.660  11.002  0.00  0.00           H
ATOM   3039  O   WAT X 806       8.673  23.523  44.941  0.00  0.00           O
ATOM   3040  H1  WAT X 806       9.609  23.474  45.138  0.00  0.00           H
ATOM   3041  H2  WAT X 806       8.509  22.768  44.376  0.00  0.00           H
ATOM   3042  O   WAT X 807      11.387  22.858   5.810  0.00  0.00           O
ATOM   3043  H1  WAT X 807      11.212  22.247   5.094  0.00  0.00           H
ATOM   3044  H2  WAT X 807      10.522  23.073   6.158  0.00  0.00           H
ATOM   3045  O   WAT X 808       0.921   7.140  35.389  0.00  0.00           O
ATOM   3046  H1  WAT X 808       0.407   7.935  35.532  0.00  0.00           H
ATOM   3047  H2  WAT X 808       1.569   7.389  34.730  0.00  0.00           H
ATOM   3048  O   WAT X 809      44.808  27.308  16.141  0.00  0.00           O
ATOM   3049  H1  WAT X 809      45.153  27.111  17.011  0.00  0.00           H
ATOM   3050  H2  WAT X 809      44.447  26.477  15.832  0.00  0.00           H
ATOM   3051  O   WAT X 810      26.410   4.555  34.446  0.00  0.00           O
ATOM   3052  H1  WAT X 810      25.952   5.383  34.301  0.00  0.00           H
ATOM   3053  H2  WAT X 810      26.637   4.566  35.376  0.00  0.00           H
ATOM   3054  O   WAT X 811       9.675  20.273   3.885  0.00  0.00           O
ATOM   3055  H1  WAT X 811       8.801  19.896   3.787  0.00  0.00           H
ATOM   3056  H2  WAT X 811      10.259  19.633   3.477  0.00  0.00           H
ATOM   3057  O   WAT X 812      12.702  26.031  38.396  0.00  0.00           O
ATOM   3058  H1  WAT X 812      13.021  26.231  37.516  0.00  0.00           H
ATOM   3059  H2  WAT X 812      11.874  25.574  38.252  0.00  0.00           H
ATOM   3060  O   WAT X 813       2.357  47.286  29.269  0.00  0.00           O
ATOM   3061  H1  WAT X 813       3.183  47.713  29.499  0.00  0.00           H
ATOM   3062  H2  WAT X 813       2.550  46.811  28.461  0.00  0.00           H
ATOM   3063  O   WAT X 814      43.132  28.581  41.335  0.00  0.00           O
ATOM   3064  H1  WAT X 814      42.839  28.654  42.244  0.00  0.00           H
ATOM   3065  H2  WAT X 814      43.198  29.486  41.032  0.00  0.00           H
ATOM   3066  O   WAT X 815      18.494  43.137  46.496  0.00  0.00           O
ATOM   3067  H1  WAT X 815      17.568  42.899  46.545  0.00  0.00           H
ATOM   3068  H2  WAT X 815      18.701  43.475  47.367  0.00  0.00           H
ATOM   3069  O   WAT X 816      44.156   4.966  21.715  0.00  0.00           O
ATOM   3070  H1  WAT X 816      44.986   5.440  21.660  0.00  0.00           H
ATOM   3071  H2  WAT X 816      43.665   5.420  22.400  0.00  0.00           H
ATOM   3072  O   WAT X 817       7.087  21.556  10.140  0.00  0.00           O
ATOM   3073  H1  WAT X 817       7.779  21.599  10.800  0.00  0.00           H
ATOM   3074  H2  WAT X 817       7.159  22.383   9.663  0.00  0.00           H
ATOM   3075  O   WAT X 818      24.864  28.498  35.741  0.00  0.00           O
ATOM   3076  H1  WAT X 818      25.635  27.940  35.839  0.00  0.00           H
ATOM   3077  H2  WAT X 818      25.183  29.382  35.923  0.00  0.00           H
ATOM   3078  O   WAT X 819      38.283  25.376  16.281  0.00  0.00           O
ATOM   3079  H1  WAT X 819      38.709  25.488  15.431  0.00  0.00           H
ATOM   3080  H2  WAT X 819      38.746  24.643  16.687  0.00  0.00           H
ATOM   3081  O   WAT X 820      20.450  50.389  44.764  0.00  0.00           O
ATOM   3082  H1  WAT X 820      20.893  49.689  44.286  0.00  0.00           H
ATOM   3083  H2  WAT X 820      20.902  51.188  44.491  0.00  0.00           H
ATOM   3084  O   WAT X 821       4.144   4.620  10.918  0.00  0.00           O
ATOM   3085  H1  WAT X 821       4.302   4.876  11.826  0.00  0.00           H
ATOM   3086  H2  WAT X 821       4.947   4.170  10.653  0.00  0.00           H
ATOM   3087  O   WAT X 822       9.296  26.582  25.167  0.00  0.00           O
ATOM   3088  H1  WAT X 822       8.808  25.763  25.088  0.00  0.00           H
ATOM   3089  H2  WAT X 822       9.178  27.014  24.321  0.00  0.00           H
ATOM   3090  O   WAT X 823       7.158  23.927   4.210  0.00  0.00           O
ATOM   3091  H1  WAT X 823       7.765  24.620   3.948  0.00  0.00           H
ATOM   3092  H2  WAT X 823       6.343  24.139   3.756  0.00  0.00           H
ATOM   3093  O   WAT X 824       5.675  48.198   3.195  0.00  0.00           O
ATOM   3094  H1  WAT X 824       5.606  48.997   3.718  0.00  0.00           H
ATOM   3095  H2  WAT X 824       4.768  47.934   3.040  0.00  0.00           H
ATOM   3096  O   WAT X 825      25.859  11.345  29.267  0.00  0.00           O
ATOM   3097  H1  WAT X 825      26.768  11.046  29.232  0.00  0.00           H
ATOM   3098  H2  WAT X 825      25.577  11.360  28.353  0.00  0.00           H
ATOM   3099  O   WAT X 826      41.029  41.109   2.050  0.00  0.00           O
ATOM   3100  H1  WAT X 826      40.412  40.946   1.336  0.00  0.00           H
ATOM   3101  H2  WAT X 826      40.474  41.280   2.811  0.00  0.00           H
ATOM   3102  O   WAT X 827      22.312   1.666   3.765  0.00  0.00           O
ATOM   3103  H1  WAT X 827      22.519   1.527   4.689  0.00  0.00           H
ATOM   3104  H2  WAT X 827      23.145   1.921   3.369  0.00  0.00           H
ATOM   3105  O   WAT X 828      11.912  43.514  16.171  0.00  0.00           O
ATOM   3106  H1  WAT X 828      11.874  43.307  17.105  0.00  0.00           H
ATOM   3107  H2  WAT X 828      11.361  44.291  16.076  0.00  0.00           H
ATOM   3108  O   WAT X 829      41.219  44.824  29.860  0.00  0.00           O
ATOM   3109  H1  WAT X 829      42.146  44.972  30.049  0.00  0.00           H
ATOM   3110  H2  WAT X 829      40.789  44.882  30.713  0.00  0.00           H
ATOM   3111  O   WAT X 830      46.620  19.408  32.354  0.00  0.00           O
ATOM   3112  H1  WAT X 830      46.687  18.814  33.102  0.00  0.00           H
ATOM   3113  H2  WAT X 830      46.031  20.102  32.652  0.00  0.00           H
ATOM   3114  O   WAT X 831      11.323  18.860  11.231  0.00  0.00           O
ATOM   3115  H1  WAT X 831      11.863  18.377  11.856  0.00  0.00           H
ATOM   3116  H2  WAT X 831      11.917  19.507  10.851  0.00  0.00           H
ATOM   3117  O   WAT X 832      11.132  16.056  14.724  0.00  0.00           O
ATOM   3118  H1  WAT X 832      10.292  16.375  14.395  0.00  0.00           H
ATOM   3119  H2  WAT X 832      11.435  16.746  15.315  0.00  0.00           H
ATOM   3120  O   WAT X 833      26.745  36.957  36.719  0.00  0.00           O
ATOM   3121  H1  WAT X 833      25.970  36.916  36.159  0.00  0.00           H
ATOM   3122  H2  WAT X 833      26.560  37.669  37.332  0.00  0.00           H
ATOM   3123  O   WAT X 834       7.444  25.836  30.423  0.00  0.00           O
ATOM   3124  H1  WAT X 834       8.356  25.917  30.143  0.00  0.00           H
ATOM   3125  H2  WAT X 834       7.460  26.056  31.354  0.00  0.00           H
ATOM   3126  O   WAT X 835      18.089  45.213  44.802  0.00  0.00           O
ATOM   3127  H1  WAT X 835      17.362  44.978  44.226  0.00  0.00           H
ATOM   3128  H2  WAT X 835      18.190  44.459  45.382  0.00  0.00           H
ATOM   3129  O   WAT X 836      31.453  31.586  31.625  0.00  0.00           O
ATOM   3130  H1  WAT X 836      31.399  32.305  32.256  0.00  0.00           H
ATOM   3131  H2  WAT X 836      30.687  31.045  31.813  0.00  0.00           H
ATOM   3132  O   WAT X 837      21.541  26.905  32.805  0.00  0.00           O
ATOM   3133  H1  WAT X 837      22.091  27.603  32.449  0.00  0.00           H
ATOM   3134  H2  WAT X 837      21.700  26.157  32.228  0.00  0.00           H
ATOM   3135  O   WAT X 838      14.657  44.939  19.609  0.00  0.00           O
ATOM   3136  H1  WAT X 838      14.762  45.850  19.335  0.00  0.00           H
ATOM   3137  H2  WAT X 838      15.380  44.477  19.186  0.00  0.00           H
ATOM   3138  O   WAT X 839      41.748  41.389  19.066  0.00  0.00           O
ATOM   3139  H1  WAT X 839      42.321  41.668  18.352  0.00  0.00           H
ATOM   3140  H2  WAT X 839      41.271  42.180  19.314  0.00  0.00           H
ATOM   3141  O   WAT X 840      45.454  41.894   0.479  0.00  0.00           O
ATOM   3142  H1  WAT X 840      46.167  41.310   0.222  0.00  0.00           H
ATOM   3143  H2  WAT X 840      45.082  42.197  -0.350  0.00  0.00           H
ATOM   3144  O   WAT X 841      24.858  47.431  46.224  0.00  0.00           O
ATOM   3145  H1  WAT X 841      25.473  47.883  45.646  0.00  0.00           H
ATOM   3146  H2  WAT X 841      25.005  46.501  46.051  0.00  0.00           H
ATOM   3147  O   WAT X 842      23.951   0.636  21.700  0.00  0.00           O
ATOM   3148  H1  WAT X 842      23.985  -0.296  21.917  0.00  0.00           H
ATOM   3149  H2  WAT X 842      24.682   1.021  22.183  0.00  0.00           H
ATOM   3150  O   WAT X 843      28.442  24.831  15.337  0.00  0.00           O
ATOM   3151  H1  WAT X 843      29.123  25.258  14.817  0.00  0.00           H
ATOM   3152  H2  WAT X 843      28.543  25.202  16.214  0.00  0.00           H
ATOM   3153  O   WAT X 844      23.205   4.904  24.663  0.00  0.00           O
ATOM   3154  H1  WAT X 844      22.391   4.834  25.162  0.00  0.00           H
ATOM   3155  H2  WAT X 844      23.806   5.366  25.247  0.00  0.00           H
ATOM   3156  O   WAT X 845      10.050  18.001  27.478  0.00  0.00           O
ATOM   3157  H1  WAT X 845      10.391  17.116  27.347  0.00  0.00           H
ATOM   3158  H2  WAT X 845       9.103  17.912  27.373  0.00  0.00           H
ATOM   3159  O   WAT X 846      16.782  17.479  40.055  0.00  0.00           O
ATOM   3160  H1  WAT X 846      17.680  17.175  39.917  0.00  0.00           H
ATOM   3161  H2  WAT X 846      16.879  18.307  40.525  0.00  0.00           H
ATOM   3162  O   WAT X 847      39.335  45.828  13.393  0.00  0.00           O
ATOM   3163  H1  WAT X 847      39.124  46.249  14.226  0.00  0.00           H
ATOM   3164  H2  WAT X 847      38.493  45.513  13.064  0.00  0.00           H
ATOM   3165  O   WAT X 848      33.043  49.443  43.959  0.00  0.00           O
ATOM   3166  H1  WAT X 848      32.781  49.933  43.180  0.00  0.00           H
ATOM   3167  H2  WAT X 848      33.731  49.976  44.357  0.00  0.00           H
ATOM   3168  O   WAT X 849       0.322  38.894  36.812  0.00  0.00           O
ATOM   3169  H1  WAT X 849      -0.224  39.052  36.042  0.00  0.00           H
ATOM   3170  H2  WAT X 849       0.751  39.733  36.979  0.00  0.00           H
ATOM   3171  O   WAT X 850      29.780  26.122  48.041  0.00  0.00           O
ATOM   3172  H1  WAT X 850      30.346  26.206  47.274  0.00  0.00           H
ATOM   3173  H2  WAT X 850      30.043  25.295  48.444  0.00  0.00           H
ATOM   3174  O   WAT X 851      36.488  11.935  41.178  0.00  0.00           O
ATOM   3175  H1  WAT X 851      35.644  12.203  40.816  0.00  0.00           H
ATOM   3176  H2  WAT X 851      36.293  11.678  42.079  0.00  0.00           H
ATOM   3177  O   WAT X 852       1.343   5.240   3.569  0.00  0.00           O
ATOM   3178  H1  WAT X 852       1.724   5.923   4.120  0.00  0.00           H
ATOM   3179  H2  WAT X 852       0.767   4.750   4.157  0.00  0.00           H
ATOM   3180  O   WAT X 853      26.936  12.281  35.691  0.00  0.00           O
ATOM   3181  H1  WAT X 853      26.777  12.917  36.389  0.00  0.00           H
ATOM   3182  H2  WAT X 853      27.672  12.645  35.199  0.00  0.00           H
ATOM   3183  O   WAT X 854      46.759  32.343  38.931  0.00  0.00           O
ATOM   3184  H1  WAT X 854      46.551  33.189  39.326  0.00  0.00           H
ATOM   3185  H2  WAT X 854      47.388  31.945  39.533  0.00  0.00           H
ATOM   3186  O   WAT X 855      15.151  13.069   6.823  0.00  0.00           O
ATOM   3187  H1  WAT X 855      14.426  12.696   6.321  0.00  0.00           H
ATOM   3188  H2  WAT X 855      14.798  13.882   7.185  0.00  0.00           H
ATOM   3189  O   WAT X 856       8.330  20.593  27.704  0.00  0.00           O
ATOM   3190  H1  WAT X 856       7.464  20.993  27.626  0.00  0.00           H
ATOM   3191  H2  WAT X 856       8.159  19.651  27.713  0.00  0.00           H
ATOM   3192  O   WAT X 857      29.503  45.136  30.724  0.00  0.00           O
ATOM   3193  H1  WAT X 857      28.776  45.172  31.347  0.00  0.00           H
ATOM   3194  H2  WAT X 857      30.148  45.751  31.073  0.00  0.00           H
ATOM   3195  O   WAT X 858      26.109  23.367  41.380  0.00  0.00           O
ATOM   3196  H1  WAT X 858      25.636  23.198  42.195  0.00  0.00           H
ATOM   3197  H2  WAT X 858      25.965  24.297  41.208  0.00  0.00           H
ATOM   3198  O   WAT X 859      19.320  23.647  12.141  0.00  0.00           O
ATOM   3199  H1  WAT X 859      18.830  24.400  12.472  0.00  0.00           H
ATOM   3200  H2  WAT X 859      20.144  23.665  12.628  0.00  0.00           H
ATOM   3201  O   WAT X 860      22.205   7.462  38.058  0.00  0.00           O
ATOM   3202  H1  WAT X 860      21.758   8.283  38.264  0.00  0.00           H
ATOM   3203  H2  WAT X 860      23.049   7.733  37.695  0.00  0.00           H
ATOM   3204  O   WAT X 861      21.377   6.582   5.335  0.00  0.00           O
ATOM   3205  H1  WAT X 861      20.438   6.488   5.493  0.00  0.00           H
ATOM   3206  H2  WAT X 861      21.581   7.472   5.625  0.00  0.00           H
ATOM   3207  O   WAT X 862      11.359   4.592  15.177  0.00  0.00           O
ATOM   3208  H1  WAT X 862      10.510   4.570  15.620  0.00  0.00           H
ATOM   3209  H2  WAT X 862      11.919   4.022  15.704  0.00  0.00           H
ATOM   3210  O   WAT X 863      28.285  33.530  44.435  0.00  0.00           O
ATOM   3211  H1  WAT X 863      28.357  32.730  44.956  0.00  0.00           H
ATOM   3212  H2  WAT X 863      27.876  34.163  45.024  0.00  0.00           H
ATOM   3213  O   WAT X 864      21.487  35.472  26.968  0.00  0.00           O
ATOM   3214  H1  WAT X 864      22.019  36.087  27.473  0.00  0.00           H
ATOM   3215  H2  WAT X 864      20.713  35.976  26.715  0.00  0.00           H
ATOM   3216  O   WAT X 865      29.838  13.845  43.338  0.00  0.00           O
ATOM   3217  H1  WAT X 865      30.788  13.767  43.254  0.00  0.00           H
ATOM   3218  H2  WAT X 865      29.494  13.064  42.905  0.00  0.00           H
ATOM   3219  O   WAT X 866      45.108   2.195   5.324  0.00  0.00           O
ATOM   3220  H1  WAT X 866      45.676   1.439   5.469  0.00  0.00           H
ATOM   3221  H2  WAT X 866      45.711   2.929   5.203  0.00  0.00           H
ATOM   3222  O   WAT X 867      37.269  33.433  46.672  0.00  0.00           O
ATOM   3223  H1  WAT X 867      36.523  32.847  46.539  0.00  0.00           H
ATOM   3224  H2  WAT X 867      38.000  32.993  46.238  0.00  0.00           H
ATOM   3225  O   WAT X 868      38.791  21.441  30.371  0.00  0.00           O
ATOM   3226  H1  WAT X 868      38.143  20.980  30.904  0.00  0.00           H
ATOM   3227  H2  WAT X 868      39.112  22.142  30.938  0.00  0.00           H
ATOM   3228  O   WAT X 869      44.102  52.954  25.997  0.00  0.00           O
ATOM   3229  H1  WAT X 869      44.043  53.472  25.194  0.00  0.00           H
ATOM   3230  H2  WAT X 869      44.736  53.424  26.538  0.00  0.00           H
ATOM   3231  O   WAT X 870      36.225   8.038   5.716  0.00  0.00           O
ATOM   3232  H1  WAT X 870      36.862   7.942   6.425  0.00  0.00           H
ATOM   3233  H2  WAT X 870      36.547   7.459   5.026  0.00  0.00           H
ATOM   3234  O   WAT X 871       6.685  50.421   9.239  0.00  0.00           O
ATOM   3235  H1  WAT X 871       6.018  50.018   9.795  0.00  0.00           H
ATOM   3236  H2  WAT X 871       7.396  50.644   9.840  0.00  0.00           H
ATOM   3237  O   WAT X 872       4.363  44.957  18.791  0.00  0.00           O
ATOM   3238  H1  WAT X 872       4.384  44.006  18.895  0.00  0.00           H
ATOM   3239  H2  WAT X 872       3.629  45.117  18.198  0.00  0.00           H
ATOM   3240  O   WAT X 873      36.747  44.437  33.219  0.00  0.00           O
ATOM   3241  H1  WAT X 873      37.033  45.074  32.565  0.00  0.00           H
ATOM   3242  H2  WAT X 873      35.942  44.810  33.580  0.00  0.00           H
ATOM   3243  O   WAT X 874      38.929  42.972   2.602  0.00  0.00           O
ATOM   3244  H1  WAT X 874      38.698  43.869   2.843  0.00  0.00           H
ATOM   3245  H2  WAT X 874      39.029  42.998   1.650  0.00  0.00           H
ATOM   3246  O   WAT X 875       6.358  10.293  30.846  0.00  0.00           O
ATOM   3247  H1  WAT X 875       6.668  11.043  31.353  0.00  0.00           H
ATOM   3248  H2  WAT X 875       6.650   9.530  31.344  0.00  0.00           H
ATOM   3249  O   WAT X 876      12.087  12.441  43.217  0.00  0.00           O
ATOM   3250  H1  WAT X 876      11.973  11.743  43.862  0.00  0.00           H
ATOM   3251  H2  WAT X 876      12.613  13.101  43.668  0.00  0.00           H
ATOM   3252  O   WAT X 877      42.442  43.568  39.692  0.00  0.00           O
ATOM   3253  H1  WAT X 877      42.907  43.520  40.527  0.00  0.00           H
ATOM   3254  H2  WAT X 877      43.133  43.519  39.030  0.00  0.00           H
ATOM   3255  O   WAT X 878       0.009  11.997  33.579  0.00  0.00           O
ATOM   3256  H1  WAT X 878       0.314  12.904  33.582  0.00  0.00           H
ATOM   3257  H2  WAT X 878       0.641  11.534  33.030  0.00  0.00           H
ATOM   3258  O   WAT X 879       5.117  36.599  27.541  0.00  0.00           O
ATOM   3259  H1  WAT X 879       4.244  36.497  27.162  0.00  0.00           H
ATOM   3260  H2  WAT X 879       5.715  36.463  26.806  0.00  0.00           H
ATOM   3261  O   WAT X 880      44.488   2.102  40.336  0.00  0.00           O
ATOM   3262  H1  WAT X 880      43.966   2.745  40.816  0.00  0.00           H
ATOM   3263  H2  WAT X 880      44.737   1.455  40.996  0.00  0.00           H
ATOM   3264  O   WAT X 881      11.287  25.122  26.297  0.00  0.00           O
ATOM   3265  H1  WAT X 881      10.502  25.369  25.807  0.00  0.00           H
ATOM   3266  H2  WAT X 881      11.496  25.896  26.820  0.00  0.00           H
ATOM   3267  O   WAT X 882      21.595  48.053  29.688  0.00  0.00           O
ATOM   3268  H1  WAT X 882      22.538  48.146  29.822  0.00  0.00           H
ATOM   3269  H2  WAT X 882      21.409  48.590  28.918  0.00  0.00           H
ATOM   3270  O   WAT X 883      19.712  11.127  20.535  0.00  0.00           O
ATOM   3271  H1  WAT X 883      19.304  11.864  20.990  0.00  0.00           H
ATOM   3272  H2  WAT X 883      19.336  11.150  19.656  0.00  0.00           H
ATOM   3273  O   WAT X 884      21.877  45.587  18.080  0.00  0.00           O
ATOM   3274  H1  WAT X 884      20.922  45.628  18.041  0.00  0.00           H
ATOM   3275  H2  WAT X 884      22.089  44.688  17.830  0.00  0.00           H
ATOM   3276  O   WAT X 885      18.975  15.580  20.499  0.00  0.00           O
ATOM   3277  H1  WAT X 885      18.369  16.243  20.167  0.00  0.00           H
ATOM   3278  H2  WAT X 885      19.215  15.891  21.372  0.00  0.00           H
ATOM   3279  O   WAT X 886      22.773  26.130  26.955  0.00  0.00           O
ATOM   3280  H1  WAT X 886      23.144  26.638  27.677  0.00  0.00           H
ATOM   3281  H2  WAT X 886      22.928  25.218  27.199  0.00  0.00           H
ATOM   3282  O   WAT X 887      32.100  34.296  11.273  0.00  0.00           O
ATOM   3283  H1  WAT X 887      32.338  34.811  12.044  0.00  0.00           H
ATOM   3284  H2  WAT X 887      31.168  34.475  11.144  0.00  0.00           H
ATOM   3285  O   WAT X 888      31.080  48.275  38.955  0.00  0.00           O
ATOM   3286  H1  WAT X 888      31.909  48.223  38.481  0.00  0.00           H
ATOM   3287  H2  WAT X 888      31.136  47.582  39.613  0.00  0.00           H
ATOM   3288  O   WAT X 889      13.485   2.994  27.701  0.00  0.00           O
ATOM   3289  H1  WAT X 889      12.974   3.354  26.976  0.00  0.00           H
ATOM   3290  H2  WAT X 889      14.396   3.120  27.438  0.00  0.00           H
ATOM   3291  O   WAT X 890      19.420   5.086   9.541  0.00  0.00           O
ATOM   3292  H1  WAT X 890      19.297   4.472  10.265  0.00  0.00           H
ATOM   3293  H2  WAT X 890      19.589   5.927   9.966  0.00  0.00           H
ATOM   3294  O   WAT X 891       9.195  38.230  28.112  0.00  0.00           O
ATOM   3295  H1  WAT X 891       9.478  39.030  28.556  0.00  0.00           H
ATOM   3296  H2  WAT X 891       8.345  38.456  27.732  0.00  0.00           H
ATOM   3297  O   WAT X 892      48.524  22.588  45.990  0.00  0.00           O
ATOM   3298  H1  WAT X 892      48.709  22.153  45.157  0.00  0.00           H
ATOM   3299  H2  WAT X 892      47.715  22.179  46.298  0.00  0.00           H
ATOM   3300  O   WAT X 893      37.466  41.452   4.541  0.00  0.00           O
ATOM   3301  H1  WAT X 893      37.850  41.964   3.830  0.00  0.00           H
ATOM   3302  H2  WAT X 893      37.042  40.715   4.103  0.00  0.00           H
ATOM   3303  O   WAT X 894      27.702  15.103  24.444  0.00  0.00           O
ATOM   3304  H1  WAT X 894      26.881  14.624  24.556  0.00  0.00           H
ATOM   3305  H2  WAT X 894      28.383  14.466  24.658  0.00  0.00           H
ATOM   3306  O   WAT X 895      18.360  14.536  17.978  0.00  0.00           O
ATOM   3307  H1  WAT X 895      18.940  15.016  18.568  0.00  0.00           H
ATOM   3308  H2  WAT X 895      18.315  13.655  18.350  0.00  0.00           H
ATOM   3309  O   WAT X 896      30.481  53.629  24.576  0.00  0.00           O
ATOM   3310  H1  WAT X 896      31.190  53.055  24.867  0.00  0.00           H
ATOM   3311  H2  WAT X 896      30.740  53.903  23.696  0.00  0.00           H
ATOM   3312  O   WAT X 897       8.578  38.403   8.777  0.00  0.00           O
ATOM   3313  H1  WAT X 897       8.692  37.678   8.162  0.00  0.00           H
ATOM   3314  H2  WAT X 897       7.896  38.103   9.378  0.00  0.00           H
ATOM   3315  O   WAT X 898       8.201  47.168   2.829  0.00  0.00           O
ATOM   3316  H1  WAT X 898       8.323  46.287   3.183  0.00  0.00           H
ATOM   3317  H2  WAT X 898       7.252  47.289   2.807  0.00  0.00           H
ATOM   3318  O   WAT X 899       4.016  50.944  41.291  0.00  0.00           O
ATOM   3319  H1  WAT X 899       4.747  50.534  41.753  0.00  0.00           H
ATOM   3320  H2  WAT X 899       4.141  51.882  41.429  0.00  0.00           H
ATOM   3321  O   WAT X 900       9.669   2.127  24.720  0.00  0.00           O
ATOM   3322  H1  WAT X 900       9.986   2.967  24.387  0.00  0.00           H
ATOM   3323  H2  WAT X 900       8.753   2.288  24.942  0.00  0.00           H
ATOM   3324  O   WAT X 901       5.445  15.108  33.574  0.00  0.00           O
ATOM   3325  H1  WAT X 901       5.476  15.548  34.423  0.00  0.00           H
ATOM   3326  H2  WAT X 901       6.280  14.642  33.515  0.00  0.00           H
ATOM   3327  O   WAT X 902      26.032  34.046  17.796  0.00  0.00           O
ATOM   3328  H1  WAT X 902      25.808  34.713  17.147  0.00  0.00           H
ATOM   3329  H2  WAT X 902      26.617  34.493  18.408  0.00  0.00           H
ATOM   3330  O   WAT X 903       8.018   2.460  14.162  0.00  0.00           O
ATOM   3331  H1  WAT X 903       7.506   3.127  13.704  0.00  0.00           H
ATOM   3332  H2  WAT X 903       8.186   2.837  15.025  0.00  0.00           H
ATOM   3333  O   WAT X 904      40.684  21.587  44.729  0.00  0.00           O
ATOM   3334  H1  WAT X 904      41.415  21.690  44.121  0.00  0.00           H
ATOM   3335  H2  WAT X 904      39.905  21.754  44.198  0.00  0.00           H
ATOM   3336  O   WAT X 905      10.247  51.931  26.367  0.00  0.00           O
ATOM   3337  H1  WAT X 905      10.800  52.705  26.261  0.00  0.00           H
ATOM   3338  H2  WAT X 905       9.397  52.195  26.013  0.00  0.00           H
ATOM   3339  O   WAT X 906      18.999  22.066  30.932  0.00  0.00           O
ATOM   3340  H1  WAT X 906      19.363  21.340  31.438  0.00  0.00           H
ATOM   3341  H2  WAT X 906      18.777  21.679  30.085  0.00  0.00           H
ATOM   3342  O   WAT X 907       7.270   1.453  37.657  0.00  0.00           O
ATOM   3343  H1  WAT X 907       7.081   0.975  38.465  0.00  0.00           H
ATOM   3344  H2  WAT X 907       8.152   1.802  37.786  0.00  0.00           H
ATOM   3345  O   WAT X 908       5.171   2.039  14.604  0.00  0.00           O
ATOM   3346  H1  WAT X 908       5.561   2.178  15.467  0.00  0.00           H
ATOM   3347  H2  WAT X 908       4.712   2.857  14.414  0.00  0.00           H
ATOM   3348  O   WAT X 909      45.263  32.596  46.757  0.00  0.00           O
ATOM   3349  H1  WAT X 909      44.457  32.330  47.199  0.00  0.00           H
ATOM   3350  H2  WAT X 909      45.278  32.076  45.953  0.00  0.00           H
ATOM   3351  O   WAT X 910      40.346  15.286  32.457  0.00  0.00           O
ATOM   3352  H1  WAT X 910      40.923  14.536  32.604  0.00  0.00           H
ATOM   3353  H2  WAT X 910      39.516  14.898  32.180  0.00  0.00           H
ATOM   3354  O   WAT X 911      47.150  22.477  34.849  0.00  0.00           O
ATOM   3355  H1  WAT X 911      47.672  22.279  34.071  0.00  0.00           H
ATOM   3356  H2  WAT X 911      47.614  23.200  35.271  0.00  0.00           H
ATOM   3357  O   WAT X 912      18.752  11.945  47.892  0.00  0.00           O
ATOM   3358  H1  WAT X 912      17.996  11.920  48.479  0.00  0.00           H
ATOM   3359  H2  WAT X 912      18.879  11.034  47.627  0.00  0.00           H
ATOM   3360  O   WAT X 913      24.931  45.928  22.017  0.00  0.00           O
ATOM   3361  H1  WAT X 913      25.854  45.778  21.815  0.00  0.00           H
ATOM   3362  H2  WAT X 913      24.916  46.097  22.959  0.00  0.00           H
ATOM   3363  O   WAT X 914      12.412  24.719  32.903  0.00  0.00           O
ATOM   3364  H1  WAT X 914      12.568  24.946  31.986  0.00  0.00           H
ATOM   3365  H2  WAT X 914      11.475  24.528  32.946  0.00  0.00           H
ATOM   3366  O   WAT X 915      42.861   4.151  14.683  0.00  0.00           O
ATOM   3367  H1  WAT X 915      42.851   4.053  15.635  0.00  0.00           H
ATOM   3368  H2  WAT X 915      43.777   4.019  14.439  0.00  0.00           H
ATOM   3369  O   WAT X 916      21.694   1.068  38.845  0.00  0.00           O
ATOM   3370  H1  WAT X 916      22.334   0.937  39.545  0.00  0.00           H
ATOM   3371  H2  WAT X 916      21.875   1.949  38.517  0.00  0.00           H
ATOM   3372  O   WAT X 917       0.655  51.016  34.489  0.00  0.00           O
ATOM   3373  H1  WAT X 917       1.184  50.253  34.723  0.00  0.00           H
ATOM   3374  H2  WAT X 917       0.518  51.476  35.317  0.00  0.00           H
ATOM   3375  O   WAT X 918       9.079  34.757   2.385  0.00  0.00           O
ATOM   3376  H1  WAT X 918       9.947  34.888   2.767  0.00  0.00           H
ATOM   3377  H2  WAT X 918       8.495  34.676   3.139  0.00  0.00           H
ATOM   3378  O   WAT X 919      40.233   5.257  43.468  0.00  0.00           O
ATOM   3379  H1  WAT X 919      40.149   5.219  42.515  0.00  0.00           H
ATOM   3380  H2  WAT X 919      39.343   5.118  43.792  0.00  0.00           H
ATOM   3381  O   WAT X 920      14.727  33.358  39.250  0.00  0.00           O
ATOM   3382  H1  WAT X 920      14.744  33.777  38.390  0.00  0.00           H
ATOM   3383  H2  WAT X 920      13.957  33.728  39.682  0.00  0.00           H
ATOM   3384  O   WAT X 921      39.733  40.198   5.728  0.00  0.00           O
ATOM   3385  H1  WAT X 921      39.367  41.081   5.771  0.00  0.00           H
ATOM   3386  H2  WAT X 921      39.178  39.738   5.098  0.00  0.00           H
ATOM   3387  O   WAT X 922      18.920   3.833  27.628  0.00  0.00           O
ATOM   3388  H1  WAT X 922      19.664   3.946  27.037  0.00  0.00           H
ATOM   3389  H2  WAT X 922      18.639   4.725  27.832  0.00  0.00           H
ATOM   3390  O   WAT X 923      21.237  44.866   5.500  0.00  0.00           O
ATOM   3391  H1  WAT X 923      21.447  43.944   5.650  0.00  0.00           H
ATOM   3392  H2  WAT X 923      21.458  45.299   6.325  0.00  0.00           H
ATOM   3393  O   WAT X 924      47.222  33.350   4.325  0.00  0.00           O
ATOM   3394  H1  WAT X 924      46.474  33.590   4.872  0.00  0.00           H
ATOM   3395  H2  WAT X 924      47.183  33.957   3.586  0.00  0.00           H
ATOM   3396  O   WAT X 925       4.661  16.179  38.333  0.00  0.00           O
ATOM   3397  H1  WAT X 925       5.397  16.698  38.010  0.00  0.00           H
ATOM   3398  H2  WAT X 925       3.899  16.532  37.874  0.00  0.00           H
ATOM   3399  O   WAT X 926      12.256  53.023  12.492  0.00  0.00           O
ATOM   3400  H1  WAT X 926      12.073  53.961  12.450  0.00  0.00           H
ATOM   3401  H2  WAT X 926      12.260  52.738  11.579  0.00  0.00           H
ATOM   3402  O   WAT X 927      17.111  40.873  12.116  0.00  0.00           O
ATOM   3403  H1  WAT X 927      16.419  40.214  12.060  0.00  0.00           H
ATOM   3404  H2  WAT X 927      17.922  40.366  12.166  0.00  0.00           H
ATOM   3405  O   WAT X 928      24.496  46.480  36.833  0.00  0.00           O
ATOM   3406  H1  WAT X 928      24.475  46.846  37.718  0.00  0.00           H
ATOM   3407  H2  WAT X 928      23.713  46.832  36.410  0.00  0.00           H
ATOM   3408  O   WAT X 929      17.580  27.080   4.697  0.00  0.00           O
ATOM   3409  H1  WAT X 929      18.105  27.716   5.182  0.00  0.00           H
ATOM   3410  H2  WAT X 929      17.689  27.330   3.780  0.00  0.00           H
ATOM   3411  O   WAT X 930      18.454  37.552  32.642  0.00  0.00           O
ATOM   3412  H1  WAT X 930      18.621  38.338  32.121  0.00  0.00           H
ATOM   3413  H2  WAT X 930      19.168  37.530  33.279  0.00  0.00           H
ATOM   3414  O   WAT X 931      40.727   6.942   3.056  0.00  0.00           O
ATOM   3415  H1  WAT X 931      40.412   6.082   2.779  0.00  0.00           H
ATOM   3416  H2  WAT X 931      41.648   6.955   2.798  0.00  0.00           H
ATOM   3417  O   WAT X 932      33.029  32.301  38.581  0.00  0.00           O
ATOM   3418  H1  WAT X 932      32.533  33.116  38.496  0.00  0.00           H
ATOM   3419  H2  WAT X 932      33.799  32.431  38.027  0.00  0.00           H
ATOM   3420  O   WAT X 933       0.134  27.055   8.380  0.00  0.00           O
ATOM   3421  H1  WAT X 933       0.575  26.318   7.957  0.00  0.00           H
ATOM   3422  H2  WAT X 933      -0.331  27.495   7.669  0.00  0.00           H
ATOM   3423  O   WAT X 934      22.086  11.820  45.778  0.00  0.00           O
ATOM   3424  H1  WAT X 934      21.840  10.919  45.570  0.00  0.00           H
ATOM   3425  H2  WAT X 934      22.324  11.797  46.705  0.00  0.00           H
ATOM   3426  O   WAT X 935       6.774  53.312  13.995  0.00  0.00           O
ATOM   3427  H1  WAT X 935       6.606  52.849  14.816  0.00  0.00           H
ATOM   3428  H2  WAT X 935       6.838  54.233  14.248  0.00  0.00           H
ATOM   3429  O   WAT X 936      13.071  50.967  23.683  0.00  0.00           O
ATOM   3430  H1  WAT X 936      13.373  50.842  24.582  0.00  0.00           H
ATOM   3431  H2  WAT X 936      13.822  51.346  23.228  0.00  0.00           H
ATOM   3432  O   WAT X 937      23.682  46.880   6.303  0.00  0.00           O
ATOM   3433  H1  WAT X 937      24.122  46.141   6.725  0.00  0.00           H
ATOM   3434  H2  WAT X 937      23.637  46.636   5.379  0.00  0.00           H
ATOM   3435  O   WAT X 938      32.143  43.809  41.646  0.00  0.00           O
ATOM   3436  H1  WAT X 938      32.207  43.192  42.375  0.00  0.00           H
ATOM   3437  H2  WAT X 938      31.340  44.300  41.818  0.00  0.00           H
ATOM   3438  O   WAT X 939      47.910  11.015  22.725  0.00  0.00           O
ATOM   3439  H1  WAT X 939      47.069  10.648  22.999  0.00  0.00           H
ATOM   3440  H2  WAT X 939      48.496  10.846  23.462  0.00  0.00           H
ATOM   3441  O   WAT X 940       0.056  13.752  39.752  0.00  0.00           O
ATOM   3442  H1  WAT X 940       0.186  14.260  40.553  0.00  0.00           H
ATOM   3443  H2  WAT X 940       0.914  13.749  39.328  0.00  0.00           H
ATOM   3444  O   WAT X 941      20.096  12.194  24.039  0.00  0.00           O
ATOM   3445  H1  WAT X 941      19.746  12.624  23.259  0.00  0.00           H
ATOM   3446  H2  WAT X 941      20.471  12.906  24.557  0.00  0.00           H
ATOM   3447  O   WAT X 942      27.637  25.527  30.195  0.00  0.00           O
ATOM   3448  H1  WAT X 942      26.900  25.224  30.725  0.00  0.00           H
ATOM   3449  H2  WAT X 942      27.247  25.761  29.353  0.00  0.00           H
ATOM   3450  O   WAT X 943       0.673  20.393  44.365  0.00  0.00           O
ATOM   3451  H1  WAT X 943       0.169  19.991  43.657  0.00  0.00           H
ATOM   3452  H2  WAT X 943       0.893  19.665  44.946  0.00  0.00           H
ATOM   3453  O   WAT X 944      12.278  33.049   0.235  0.00  0.00           O
ATOM   3454  H1  WAT X 944      11.986  32.637   1.048  0.00  0.00           H
ATOM   3455  H2  WAT X 944      13.232  32.969   0.255  0.00  0.00           H
ATOM   3456  O   WAT X 945       9.740  22.288  11.049  0.00  0.00           O
ATOM   3457  H1  WAT X 945      10.352  22.595  10.379  0.00  0.00           H
ATOM   3458  H2  WAT X 945      10.258  22.267  11.854  0.00  0.00           H
ATOM   3459  O   WAT X 946      11.080  33.713  13.839  0.00  0.00           O
ATOM   3460  H1  WAT X 946      11.381  34.616  13.933  0.00  0.00           H
ATOM   3461  H2  WAT X 946      10.631  33.696  12.994  0.00  0.00           H
ATOM   3462  O   WAT X 947      15.572   9.349  15.373  0.00  0.00           O
ATOM   3463  H1  WAT X 947      15.629   9.381  16.328  0.00  0.00           H
ATOM   3464  H2  WAT X 947      14.654   9.144  15.195  0.00  0.00           H
ATOM   3465  O   WAT X 948      31.170  42.449  15.335  0.00  0.00           O
ATOM   3466  H1  WAT X 948      30.462  43.075  15.485  0.00  0.00           H
ATOM   3467  H2  WAT X 948      31.577  42.738  14.518  0.00  0.00           H
ATOM   3468  O   WAT X 949      12.123  37.811  38.475  0.00  0.00           O
ATOM   3469  H1  WAT X 949      13.052  37.814  38.245  0.00  0.00           H
ATOM   3470  H2  WAT X 949      12.080  38.277  39.310  0.00  0.00           H
ATOM   3471  O   WAT X 950      39.096  29.600  17.757  0.00  0.00           O
ATOM   3472  H1  WAT X 950      39.597  29.487  16.950  0.00  0.00           H
ATOM   3473  H2  WAT X 950      38.354  29.002  17.666  0.00  0.00           H
ATOM   3474  O   WAT X 951      29.067  35.083  14.190  0.00  0.00           O
ATOM   3475  H1  WAT X 951      29.057  36.025  14.360  0.00  0.00           H
ATOM   3476  H2  WAT X 951      29.819  34.952  13.613  0.00  0.00           H
ATOM   3477  O   WAT X 952       3.239   2.409  43.769  0.00  0.00           O
ATOM   3478  H1  WAT X 952       2.612   1.693  43.665  0.00  0.00           H
ATOM   3479  H2  WAT X 952       3.602   2.538  42.893  0.00  0.00           H
ATOM   3480  O   WAT X 953      19.399  30.702  11.364  0.00  0.00           O
ATOM   3481  H1  WAT X 953      18.862  30.472  10.607  0.00  0.00           H
ATOM   3482  H2  WAT X 953      20.247  30.946  10.992  0.00  0.00           H
ATOM   3483  O   WAT X 954      19.223  21.747   3.703  0.00  0.00           O
ATOM   3484  H1  WAT X 954      19.433  20.875   4.037  0.00  0.00           H
ATOM   3485  H2  WAT X 954      19.439  21.706   2.772  0.00  0.00           H
ATOM   3486  O   WAT X 955      30.657  36.149  30.941  0.00  0.00           O
ATOM   3487  H1  WAT X 955      31.411  36.729  30.841  0.00  0.00           H
ATOM   3488  H2  WAT X 955      29.906  36.739  30.995  0.00  0.00           H
ATOM   3489  O   WAT X 956      18.342  53.652   7.615  0.00  0.00           O
ATOM   3490  H1  WAT X 956      18.291  52.813   8.074  0.00  0.00           H
ATOM   3491  H2  WAT X 956      18.397  53.415   6.689  0.00  0.00           H
ATOM   3492  O   WAT X 957       7.191  47.844  44.041  0.00  0.00           O
ATOM   3493  H1  WAT X 957       7.238  47.242  44.784  0.00  0.00           H
ATOM   3494  H2  WAT X 957       7.079  47.276  43.279  0.00  0.00           H
ATOM   3495  O   WAT X 958      10.061  18.685  36.784  0.00  0.00           O
ATOM   3496  H1  WAT X 958      10.481  18.690  37.644  0.00  0.00           H
ATOM   3497  H2  WAT X 958      10.292  17.835  36.410  0.00  0.00           H
ATOM   3498  O   WAT X 959      30.864  54.023   7.520  0.00  0.00           O
ATOM   3499  H1  WAT X 959      30.951  53.816   6.589  0.00  0.00           H
ATOM   3500  H2  WAT X 959      31.404  54.804   7.643  0.00  0.00           H
ATOM   3501  O   WAT X 960      42.047  30.088  38.697  0.00  0.00           O
ATOM   3502  H1  WAT X 960      42.894  30.534  38.724  0.00  0.00           H
ATOM   3503  H2  WAT X 960      41.609  30.453  37.928  0.00  0.00           H
ATOM   3504  O   WAT X 961      19.946   4.002  24.383  0.00  0.00           O
ATOM   3505  H1  WAT X 961      20.128   4.932  24.249  0.00  0.00           H
ATOM   3506  H2  WAT X 961      20.517   3.554  23.759  0.00  0.00           H
ATOM   3507  O   WAT X 962      24.932   7.685   2.343  0.00  0.00           O
ATOM   3508  H1  WAT X 962      25.174   7.259   1.521  0.00  0.00           H
ATOM   3509  H2  WAT X 962      25.049   8.619   2.173  0.00  0.00           H
ATOM   3510  O   WAT X 963      39.012  34.149  23.327  0.00  0.00           O
ATOM   3511  H1  WAT X 963      39.735  34.677  23.664  0.00  0.00           H
ATOM   3512  H2  WAT X 963      39.415  33.314  23.089  0.00  0.00           H
ATOM   3513  O   WAT X 964      18.341  25.735  40.896  0.00  0.00           O
ATOM   3514  H1  WAT X 964      17.444  25.755  41.230  0.00  0.00           H
ATOM   3515  H2  WAT X 964      18.262  25.357  40.020  0.00  0.00           H
ATOM   3516  O   WAT X 965       0.967  49.258  15.898  0.00  0.00           O
ATOM   3517  H1  WAT X 965       0.426  48.468  15.880  0.00  0.00           H
ATOM   3518  H2  WAT X 965       1.034  49.523  14.981  0.00  0.00           H
ATOM   3519  O   WAT X 966       9.043  14.252   5.566  0.00  0.00           O
ATOM   3520  H1  WAT X 966       9.408  13.735   6.284  0.00  0.00           H
ATOM   3521  H2  WAT X 966       9.038  13.654   4.818  0.00  0.00           H
ATOM   3522  O   WAT X 967      17.463  37.607   2.225  0.00  0.00           O
ATOM   3523  H1  WAT X 967      17.940  38.425   2.365  0.00  0.00           H
ATOM   3524  H2  WAT X 967      17.961  37.153   1.544  0.00  0.00           H
ATOM   3525  O   WAT X 968       2.866  12.929   7.103  0.00  0.00           O
ATOM   3526  H1  WAT X 968       3.454  12.225   6.831  0.00  0.00           H
ATOM   3527  H2  WAT X 968       2.298  12.526   7.761  0.00  0.00           H
ATOM   3528  O   WAT X 969      25.528  13.060  25.407  0.00  0.00           O
ATOM   3529  H1  WAT X 969      25.324  12.140  25.235  0.00  0.00           H
ATOM   3530  H2  WAT X 969      24.696  13.441  25.686  0.00  0.00           H
ATOM   3531  O   WAT X 970       7.593  17.239  35.335  0.00  0.00           O
ATOM   3532  H1  WAT X 970       8.273  16.971  35.953  0.00  0.00           H
ATOM   3533  H2  WAT X 970       7.846  16.829  34.508  0.00  0.00           H
ATOM   3534  O   WAT X 971       4.165   0.671   6.039  0.00  0.00           O
ATOM   3535  H1  WAT X 971       4.279   0.029   6.740  0.00  0.00           H
ATOM   3536  H2  WAT X 971       4.820   0.428   5.383  0.00  0.00           H
ATOM   3537  O   WAT X 972      19.400   5.391  32.001  0.00  0.00           O
ATOM   3538  H1  WAT X 972      18.950   4.651  32.409  0.00  0.00           H
ATOM   3539  H2  WAT X 972      19.319   6.101  32.637  0.00  0.00           H
ATOM   3540  O   WAT X 973      14.776  38.014  37.664  0.00  0.00           O
ATOM   3541  H1  WAT X 973      15.576  37.489  37.651  0.00  0.00           H
ATOM   3542  H2  WAT X 973      15.073  38.909  37.500  0.00  0.00           H
ATOM   3543  O   WAT X 974       8.707   1.191   5.805  0.00  0.00           O
ATOM   3544  H1  WAT X 974       9.007   0.313   5.573  0.00  0.00           H
ATOM   3545  H2  WAT X 974       9.450   1.760   5.603  0.00  0.00           H
ATOM   3546  O   WAT X 975      45.507   4.617  17.386  0.00  0.00           O
ATOM   3547  H1  WAT X 975      44.752   4.747  17.959  0.00  0.00           H
ATOM   3548  H2  WAT X 975      45.280   3.851  16.860  0.00  0.00           H
ATOM   3549  O   WAT X 976      27.121  16.521  36.091  0.00  0.00           O
ATOM   3550  H1  WAT X 976      27.392  17.297  35.601  0.00  0.00           H
ATOM   3551  H2  WAT X 976      26.701  16.868  36.877  0.00  0.00           H
ATOM   3552  O   WAT X 977      27.805  50.333   7.307  0.00  0.00           O
ATOM   3553  H1  WAT X 977      26.896  50.076   7.154  0.00  0.00           H
ATOM   3554  H2  WAT X 977      28.165  49.630   7.849  0.00  0.00           H
ATOM   3555  O   WAT X 978      26.209  43.300  40.024  0.00  0.00           O
ATOM   3556  H1  WAT X 978      26.783  44.016  40.297  0.00  0.00           H
ATOM   3557  H2  WAT X 978      25.538  43.721  39.487  0.00  0.00           H
ATOM   3558  O   WAT X 979      37.129  21.039  34.621  0.00  0.00           O
ATOM   3559  H1  WAT X 979      36.714  21.210  35.467  0.00  0.00           H
ATOM   3560  H2  WAT X 979      37.795  21.721  34.539  0.00  0.00           H
ATOM   3561  O   WAT X 980      14.398  47.582  26.981  0.00  0.00           O
ATOM   3562  H1  WAT X 980      13.795  47.934  27.636  0.00  0.00           H
ATOM   3563  H2  WAT X 980      14.244  46.638  26.996  0.00  0.00           H
ATOM   3564  O   WAT X 981      25.116  28.353  15.507  0.00  0.00           O
ATOM   3565  H1  WAT X 981      25.519  27.631  15.024  0.00  0.00           H
ATOM   3566  H2  WAT X 981      25.778  29.044  15.502  0.00  0.00           H
ATOM   3567  O   WAT X 982      33.249  37.561   3.965  0.00  0.00           O
ATOM   3568  H1  WAT X 982      33.346  36.643   3.710  0.00  0.00           H
ATOM   3569  H2  WAT X 982      32.428  37.588   4.456  0.00  0.00           H
ATOM   3570  O   WAT X 983       3.847   4.600  14.384  0.00  0.00           O
ATOM   3571  H1  WAT X 983       3.352   5.416  14.303  0.00  0.00           H
ATOM   3572  H2  WAT X 983       3.505   4.190  15.178  0.00  0.00           H
ATOM   3573  O   WAT X 984      10.110  40.009   2.239  0.00  0.00           O
ATOM   3574  H1  WAT X 984       9.737  39.485   2.948  0.00  0.00           H
ATOM   3575  H2  WAT X 984      11.055  39.962   2.379  0.00  0.00           H
ATOM   3576  O   WAT X 985      12.624  25.419  41.942  0.00  0.00           O
ATOM   3577  H1  WAT X 985      12.748  25.800  42.811  0.00  0.00           H
ATOM   3578  H2  WAT X 985      13.378  25.725  41.437  0.00  0.00           H
ATOM   3579  O   WAT X 986      21.674  48.768   4.741  0.00  0.00           O
ATOM   3580  H1  WAT X 986      21.670  48.867   5.693  0.00  0.00           H
ATOM   3581  H2  WAT X 986      20.867  48.291   4.546  0.00  0.00           H
ATOM   3582  O   WAT X 987      46.069  39.716  31.543  0.00  0.00           O
ATOM   3583  H1  WAT X 987      46.037  38.893  32.031  0.00  0.00           H
ATOM   3584  H2  WAT X 987      45.432  40.280  31.982  0.00  0.00           H
ATOM   3585  O   WAT X 988      38.317  32.118  25.894  0.00  0.00           O
ATOM   3586  H1  WAT X 988      38.767  31.330  25.588  0.00  0.00           H
ATOM   3587  H2  WAT X 988      38.513  32.158  26.830  0.00  0.00           H
ATOM   3588  O   WAT X 989      17.822  13.983  33.273  0.00  0.00           O
ATOM   3589  H1  WAT X 989      18.775  13.921  33.205  0.00  0.00           H
ATOM   3590  H2  WAT X 989      17.672  14.658  33.935  0.00  0.00           H
ATOM   3591  O   WAT X 990      38.648  49.012   8.374  0.00  0.00           O
ATOM   3592  H1  WAT X 990      37.959  48.687   7.794  0.00  0.00           H
ATOM   3593  H2  WAT X 990      39.463  48.816   7.912  0.00  0.00           H
ATOM   3594  O   WAT X 991      34.621  43.942  37.666  0.00  0.00           O
ATOM   3595  H1  WAT X 991      33.809  44.363  37.949  0.00  0.00           H
ATOM   3596  H2  WAT X 991      34.336  43.249  37.071  0.00  0.00           H
ATOM   3597  O   WAT X 992      20.760  14.850  12.629  0.00  0.00           O
ATOM   3598  H1  WAT X 992      20.548  15.730  12.317  0.00  0.00           H
ATOM   3599  H2  WAT X 992      19.909  14.437  12.778  0.00  0.00           H
ATOM   3600  O   WAT X 993      22.142  48.575  11.848  0.00  0.00           O
ATOM   3601  H1  WAT X 993      21.561  47.833  11.681  0.00  0.00           H
ATOM   3602  H2  WAT X 993      22.856  48.208  12.370  0.00  0.00           H
ATOM   3603  O   WAT X 994      41.680   1.143  16.789  0.00  0.00           O
ATOM   3604  H1  WAT X 994      41.115   1.556  16.136  0.00  0.00           H
ATOM   3605  H2  WAT X 994      41.111   1.004  17.546  0.00  0.00           H
ATOM   3606  O   WAT X 995      28.598  53.671  19.097  0.00  0.00           O
ATOM   3607  H1  WAT X 995      28.016  53.216  18.489  0.00  0.00           H
ATOM   3608  H2  WAT X 995      29.282  54.043  18.540  0.00  0.00           H
ATOM   3609  O   WAT X 996      45.267   8.286  18.567  0.00  0.00           O
ATOM   3610  H1  WAT X 996      44.776   7.515  18.280  0.00  0.00           H
ATOM   3611  H2  WAT X 996      44.866   8.528  19.401  0.00  0.00           H
ATOM   3612  O   WAT X 997      23.881  10.151  35.134  0.00  0.00           O
ATOM   3613  H1  WAT X 997      24.545  10.832  35.027  0.00  0.00           H
ATOM   3614  H2  WAT X 997      24.177   9.645  35.891  0.00  0.00           H
ATOM   3615  O   WAT X 998      23.161  37.559  41.344  0.00  0.00           O
ATOM   3616  H1  WAT X 998      22.325  37.124  41.181  0.00  0.00           H
ATOM   3617  H2  WAT X 998      23.721  36.874  41.708  0.00  0.00           H
ATOM   3618  O   WAT X 999      39.205  38.066  27.516  0.00  0.00           O
ATOM   3619  H1  WAT X 999      38.912  38.237  26.621  0.00  0.00           H
ATOM   3620  H2  WAT X 999      39.136  37.116  27.613  0.00  0.00           H
ATOM   3621  O   WAT X1000      31.679  24.400  10.280  0.00  0.00           O
ATOM   3622  H1  WAT X1000      31.007  25.062  10.440  0.00  0.00           H
ATOM   3623  H2  WAT X1000      31.780  24.385   9.329  0.00  0.00           H
ATOM   3624  O   WAT X1001      40.156  46.369  26.671  0.00  0.00           O
ATOM   3625  H1  WAT X1001      39.406  46.282  26.082  0.00  0.00           H
ATOM   3626  H2  WAT X1001      39.773  46.637  27.507  0.00  0.00           H
ATOM   3627  O   WAT X1002       7.950  17.105   7.862  0.00  0.00           O
ATOM   3628  H1  WAT X1002       8.309  16.228   8.000  0.00  0.00           H
ATOM   3629  H2  WAT X1002       8.690  17.694   8.011  0.00  0.00           H
ATOM   3630  O   WAT X1003      16.340  24.313  22.332  0.00  0.00           O
ATOM   3631  H1  WAT X1003      16.907  24.721  21.678  0.00  0.00           H
ATOM   3632  H2  WAT X1003      16.133  25.021  22.943  0.00  0.00           H
ATOM   3633  O   WAT X1004       9.859  25.058  41.387  0.00  0.00           O
ATOM   3634  H1  WAT X1004       9.731  24.204  41.800  0.00  0.00           H
ATOM   3635  H2  WAT X1004      10.773  25.277  41.567  0.00  0.00           H
ATOM   3636  O   WAT X1005      23.320  27.632  22.399  0.00  0.00           O
ATOM   3637  H1  WAT X1005      23.863  27.750  21.620  0.00  0.00           H
ATOM   3638  H2  WAT X1005      23.880  27.154  23.011  0.00  0.00           H
ATOM   3639  O   WAT X1006       8.204  38.381  46.518  0.00  0.00           O
ATOM   3640  H1  WAT X1006       7.716  39.201  46.596  0.00  0.00           H
ATOM   3641  H2  WAT X1006       7.532  37.715  46.371  0.00  0.00           H
ATOM   3642  O   WAT X1007      28.256  46.864  12.096  0.00  0.00           O
ATOM   3643  H1  WAT X1007      28.374  46.820  13.045  0.00  0.00           H
ATOM   3644  H2  WAT X1007      28.582  46.023  11.775  0.00  0.00           H
ATOM   3645  O   WAT X1008      19.706  11.872  39.241  0.00  0.00           O
ATOM   3646  H1  WAT X1008      18.955  11.308  39.428  0.00  0.00           H
ATOM   3647  H2  WAT X1008      20.375  11.593  39.866  0.00  0.00           H
ATOM   3648  O   WAT X1009      13.268  20.144  46.561  0.00  0.00           O
ATOM   3649  H1  WAT X1009      13.484  19.735  47.399  0.00  0.00           H
ATOM   3650  H2  WAT X1009      12.650  19.538  46.151  0.00  0.00           H
ATOM   3651  O   WAT X1010      32.996  24.403  20.257  0.00  0.00           O
ATOM   3652  H1  WAT X1010      32.998  23.928  19.426  0.00  0.00           H
ATOM   3653  H2  WAT X1010      33.516  25.188  20.085  0.00  0.00           H
ATOM   3654  O   WAT X1011      24.639   6.866  33.661  0.00  0.00           O
ATOM   3655  H1  WAT X1011      23.730   7.158  33.592  0.00  0.00           H
ATOM   3656  H2  WAT X1011      25.116   7.637  33.969  0.00  0.00           H
ATOM   3657  O   WAT X1012       0.059  35.331  36.528  0.00  0.00           O
ATOM   3658  H1  WAT X1012       0.583  35.205  37.319  0.00  0.00           H
ATOM   3659  H2  WAT X1012       0.155  36.260  36.322  0.00  0.00           H
ATOM   3660  O   WAT X1013       0.895  53.937  46.666  0.00  0.00           O
ATOM   3661  H1  WAT X1013       1.472  53.569  45.997  0.00  0.00           H
ATOM   3662  H2  WAT X1013       0.439  53.179  47.033  0.00  0.00           H
ATOM   3663  O   WAT X1014      44.376  27.083   9.192  0.00  0.00           O
ATOM   3664  H1  WAT X1014      44.967  27.833   9.123  0.00  0.00           H
ATOM   3665  H2  WAT X1014      44.956  26.321   9.194  0.00  0.00           H
ATOM   3666  O   WAT X1015       9.645  29.882  45.277  0.00  0.00           O
ATOM   3667  H1  WAT X1015       8.826  30.254  45.604  0.00  0.00           H
ATOM   3668  H2  WAT X1015      10.260  30.615  45.283  0.00  0.00           H
ATOM   3669  O   WAT X1016      24.565  16.547   7.444  0.00  0.00           O
ATOM   3670  H1  WAT X1016      24.116  17.126   8.060  0.00  0.00           H
ATOM   3671  H2  WAT X1016      24.374  15.665   7.762  0.00  0.00           H
ATOM   3672  O   WAT X1017      13.893  51.204  38.106  0.00  0.00           O
ATOM   3673  H1  WAT X1017      13.653  52.047  37.720  0.00  0.00           H
ATOM   3674  H2  WAT X1017      13.944  50.606  37.360  0.00  0.00           H
ATOM   3675  O   WAT X1018      40.331  15.119  42.498  0.00  0.00           O
ATOM   3676  H1  WAT X1018      40.576  15.509  41.659  0.00  0.00           H
ATOM   3677  H2  WAT X1018      40.497  14.183  42.385  0.00  0.00           H
ATOM   3678  O   WAT X1019      41.004  51.131  23.686  0.00  0.00           O
ATOM   3679  H1  WAT X1019      41.712  51.604  23.250  0.00  0.00           H
ATOM   3680  H2  WAT X1019      41.184  51.237  24.620  0.00  0.00           H
ATOM   3681  O   WAT X1020      14.043  18.262  42.329  0.00  0.00           O
ATOM   3682  H1  WAT X1020      14.974  18.208  42.117  0.00  0.00           H
ATOM   3683  H2  WAT X1020      13.653  18.715  41.581  0.00  0.00           H
ATOM   3684  O   WAT X1021      13.861   1.130  24.855  0.00  0.00           O
ATOM   3685  H1  WAT X1021      14.213   0.555  25.535  0.00  0.00           H
ATOM   3686  H2  WAT X1021      12.987   0.781  24.676  0.00  0.00           H
ATOM   3687  O   WAT X1022      47.798  13.535  27.254  0.00  0.00           O
ATOM   3688  H1  WAT X1022      46.876  13.275  27.266  0.00  0.00           H
ATOM   3689  H2  WAT X1022      48.092  13.417  28.157  0.00  0.00           H
ATOM   3690  O   WAT X1023      13.281  32.689  15.597  0.00  0.00           O
ATOM   3691  H1  WAT X1023      13.424  33.337  16.287  0.00  0.00           H
ATOM   3692  H2  WAT X1023      13.197  33.207  14.796  0.00  0.00           H
ATOM   3693  O   WAT X1024      13.097  37.940  10.446  0.00  0.00           O
ATOM   3694  H1  WAT X1024      12.164  38.154  10.439  0.00  0.00           H
ATOM   3695  H2  WAT X1024      13.313  37.781   9.527  0.00  0.00           H
ATOM   3696  O   WAT X1025      39.400  30.522  34.596  0.00  0.00           O
ATOM   3697  H1  WAT X1025      39.381  29.565  34.584  0.00  0.00           H
ATOM   3698  H2  WAT X1025      39.995  30.759  33.885  0.00  0.00           H
ATOM   3699  O   WAT X1026      28.232  42.303  18.218  0.00  0.00           O
ATOM   3700  H1  WAT X1026      27.988  43.170  17.893  0.00  0.00           H
ATOM   3701  H2  WAT X1026      27.464  41.758  18.045  0.00  0.00           H
ATOM   3702  O   WAT X1027       3.656  25.631   6.591  0.00  0.00           O
ATOM   3703  H1  WAT X1027       2.715  25.696   6.428  0.00  0.00           H
ATOM   3704  H2  WAT X1027       3.972  26.533   6.536  0.00  0.00           H
ATOM   3705  O   WAT X1028      43.838  11.844  42.227  0.00  0.00           O
ATOM   3706  H1  WAT X1028      44.057  11.127  41.633  0.00  0.00           H
ATOM   3707  H2  WAT X1028      44.513  12.504  42.065  0.00  0.00           H
ATOM   3708  O   WAT X1029       5.050   5.761  33.327  0.00  0.00           O
ATOM   3709  H1  WAT X1029       4.925   4.813  33.283  0.00  0.00           H
ATOM   3710  H2  WAT X1029       4.621   6.096  32.540  0.00  0.00           H
ATOM   3711  O   WAT X1030      37.990  39.818  42.445  0.00  0.00           O
ATOM   3712  H1  WAT X1030      37.512  39.674  41.628  0.00  0.00           H
ATOM   3713  H2  WAT X1030      37.453  40.445  42.929  0.00  0.00           H
ATOM   3714  O   WAT X1031       4.054  41.748  43.106  0.00  0.00           O
ATOM   3715  H1  WAT X1031       3.582  42.450  43.555  0.00  0.00           H
ATOM   3716  H2  WAT X1031       4.976  41.994  43.180  0.00  0.00           H
ATOM   3717  O   WAT X1032      20.101  42.193  44.455  0.00  0.00           O
ATOM   3718  H1  WAT X1032      20.501  43.031  44.224  0.00  0.00           H
ATOM   3719  H2  WAT X1032      19.654  42.361  45.285  0.00  0.00           H
ATOM   3720  O   WAT X1033       4.867   5.221  38.133  0.00  0.00           O
ATOM   3721  H1  WAT X1033       3.945   5.443  38.010  0.00  0.00           H
ATOM   3722  H2  WAT X1033       4.890   4.265  38.101  0.00  0.00           H
ATOM   3723  O   WAT X1034       1.357  44.422  20.818  0.00  0.00           O
ATOM   3724  H1  WAT X1034       2.114  44.554  20.247  0.00  0.00           H
ATOM   3725  H2  WAT X1034       0.776  45.156  20.619  0.00  0.00           H
ATOM   3726  O   WAT X1035      11.895  52.229   3.076  0.00  0.00           O
ATOM   3727  H1  WAT X1035      12.727  52.619   3.342  0.00  0.00           H
ATOM   3728  H2  WAT X1035      11.685  52.656   2.245  0.00  0.00           H
ATOM   3729  O   WAT X1036      42.881  42.572  27.998  0.00  0.00           O
ATOM   3730  H1  WAT X1036      42.840  43.071  27.182  0.00  0.00           H
ATOM   3731  H2  WAT X1036      42.571  41.698  27.761  0.00  0.00           H
ATOM   3732  O   WAT X1037      17.236  45.262  38.310  0.00  0.00           O
ATOM   3733  H1  WAT X1037      16.685  46.039  38.412  0.00  0.00           H
ATOM   3734  H2  WAT X1037      17.787  45.255  39.092  0.00  0.00           H
ATOM   3735  O   WAT X1038      26.631  30.875  14.285  0.00  0.00           O
ATOM   3736  H1  WAT X1038      26.010  30.737  13.570  0.00  0.00           H
ATOM   3737  H2  WAT X1038      26.129  31.341  14.953  0.00  0.00           H
ATOM   3738  O   WAT X1039      31.191  53.959  42.836  0.00  0.00           O
ATOM   3739  H1  WAT X1039      31.881  54.620  42.875  0.00  0.00           H
ATOM   3740  H2  WAT X1039      31.119  53.634  43.733  0.00  0.00           H
ATOM   3741  O   WAT X1040      41.682  53.991   5.500  0.00  0.00           O
ATOM   3742  H1  WAT X1040      41.010  53.542   6.012  0.00  0.00           H
ATOM   3743  H2  WAT X1040      42.510  53.670   5.858  0.00  0.00           H
ATOM   3744  O   WAT X1041      28.898  11.860  41.474  0.00  0.00           O
ATOM   3745  H1  WAT X1041      29.265  12.318  40.718  0.00  0.00           H
ATOM   3746  H2  WAT X1041      27.967  12.082  41.461  0.00  0.00           H
ATOM   3747  O   WAT X1042       8.739  12.237  17.275  0.00  0.00           O
ATOM   3748  H1  WAT X1042       8.418  11.433  17.683  0.00  0.00           H
ATOM   3749  H2  WAT X1042       9.432  12.543  17.860  0.00  0.00           H
ATOM   3750  O   WAT X1043      13.291  30.291   8.277  0.00  0.00           O
ATOM   3751  H1  WAT X1043      12.976  30.134   7.387  0.00  0.00           H
ATOM   3752  H2  WAT X1043      12.778  29.693   8.821  0.00  0.00           H
ATOM   3753  O   WAT X1044       9.978  29.129   2.790  0.00  0.00           O
ATOM   3754  H1  WAT X1044       9.336  29.101   2.080  0.00  0.00           H
ATOM   3755  H2  WAT X1044      10.782  29.439   2.374  0.00  0.00           H
ATOM   3756  O   WAT X1045      18.909  13.735   2.862  0.00  0.00           O
ATOM   3757  H1  WAT X1045      19.562  13.171   3.276  0.00  0.00           H
ATOM   3758  H2  WAT X1045      18.072  13.430   3.213  0.00  0.00           H
ATOM   3759  O   WAT X1046      40.137  36.361  14.206  0.00  0.00           O
ATOM   3760  H1  WAT X1046      39.230  36.474  14.490  0.00  0.00           H
ATOM   3761  H2  WAT X1046      40.339  35.448  14.410  0.00  0.00           H
ATOM   3762  O   WAT X1047      14.575  34.613  26.748  0.00  0.00           O
ATOM   3763  H1  WAT X1047      14.310  35.509  26.953  0.00  0.00           H
ATOM   3764  H2  WAT X1047      14.439  34.533  25.803  0.00  0.00           H
ATOM   3765  O   WAT X1048      19.254  21.620  25.152  0.00  0.00           O
ATOM   3766  H1  WAT X1048      19.782  22.326  24.780  0.00  0.00           H
ATOM   3767  H2  WAT X1048      18.459  21.610  24.620  0.00  0.00           H
ATOM   3768  O   WAT X1049      36.605  36.988  19.456  0.00  0.00           O
ATOM   3769  H1  WAT X1049      35.850  36.655  18.971  0.00  0.00           H
ATOM   3770  H2  WAT X1049      37.358  36.555  19.054  0.00  0.00           H
ATOM   3771  O   WAT X1050      14.285  20.505  31.924  0.00  0.00           O
ATOM   3772  H1  WAT X1050      14.086  19.595  32.142  0.00  0.00           H
ATOM   3773  H2  WAT X1050      14.249  20.536  30.968  0.00  0.00           H
ATOM   3774  O   WAT X1051      44.231  34.387   0.655  0.00  0.00           O
ATOM   3775  H1  WAT X1051      44.316  35.335   0.755  0.00  0.00           H
ATOM   3776  H2  WAT X1051      44.628  34.198  -0.195  0.00  0.00           H
ATOM   3777  O   WAT X1052       3.969   3.571  25.551  0.00  0.00           O
ATOM   3778  H1  WAT X1052       3.857   3.122  24.713  0.00  0.00           H
ATOM   3779  H2  WAT X1052       3.798   2.897  26.209  0.00  0.00           H
ATOM   3780  O   WAT X1053      27.683  19.080  34.597  0.00  0.00           O
ATOM   3781  H1  WAT X1053      27.295  19.936  34.413  0.00  0.00           H
ATOM   3782  H2  WAT X1053      28.627  19.231  34.556  0.00  0.00           H
ATOM   3783  O   WAT X1054      15.470  20.210  34.652  0.00  0.00           O
ATOM   3784  H1  WAT X1054      15.375  20.479  33.739  0.00  0.00           H
ATOM   3785  H2  WAT X1054      16.377  19.914  34.722  0.00  0.00           H
ATOM   3786  O   WAT X1055      17.544   9.574  11.077  0.00  0.00           O
ATOM   3787  H1  WAT X1055      18.040   9.002  10.492  0.00  0.00           H
ATOM   3788  H2  WAT X1055      17.339   9.024  11.834  0.00  0.00           H
ATOM   3789  O   WAT X1056      38.928  51.703   3.065  0.00  0.00           O
ATOM   3790  H1  WAT X1056      38.768  51.258   3.898  0.00  0.00           H
ATOM   3791  H2  WAT X1056      39.451  51.082   2.559  0.00  0.00           H
ATOM   3792  O   WAT X1057      39.844  50.450  46.872  0.00  0.00           O
ATOM   3793  H1  WAT X1057      40.076  50.905  47.681  0.00  0.00           H
ATOM   3794  H2  WAT X1057      40.041  49.530  47.049  0.00  0.00           H
ATOM   3795  O   WAT X1058      42.490  40.044  36.922  0.00  0.00           O
ATOM   3796  H1  WAT X1058      43.376  39.687  36.859  0.00  0.00           H
ATOM   3797  H2  WAT X1058      42.301  40.370  36.042  0.00  0.00           H
ATOM   3798  O   WAT X1059      29.294   0.317  46.637  0.00  0.00           O
ATOM   3799  H1  WAT X1059      29.564   1.118  47.086  0.00  0.00           H
ATOM   3800  H2  WAT X1059      28.356   0.430  46.487  0.00  0.00           H
ATOM   3801  O   WAT X1060      19.770  46.695   4.334  0.00  0.00           O
ATOM   3802  H1  WAT X1060      18.833  46.564   4.480  0.00  0.00           H
ATOM   3803  H2  WAT X1060      20.187  45.947   4.761  0.00  0.00           H
ATOM   3804  O   WAT X1061      43.796  45.203  31.050  0.00  0.00           O
ATOM   3805  H1  WAT X1061      44.338  45.117  31.834  0.00  0.00           H
ATOM   3806  H2  WAT X1061      44.397  45.523  30.377  0.00  0.00           H
ATOM   3807  O   WAT X1062      30.932  28.706  46.543  0.00  0.00           O
ATOM   3808  H1  WAT X1062      30.608  28.896  45.662  0.00  0.00           H
ATOM   3809  H2  WAT X1062      31.183  27.783  46.511  0.00  0.00           H
ATOM   3810  O   WAT X1063      -0.196  25.763  12.724  0.00  0.00           O
ATOM   3811  H1  WAT X1063       0.026  25.067  12.106  0.00  0.00           H
ATOM   3812  H2  WAT X1063       0.172  26.556  12.334  0.00  0.00           H
ATOM   3813  O   WAT X1064      11.758  52.806  16.337  0.00  0.00           O
ATOM   3814  H1  WAT X1064      12.638  53.095  16.578  0.00  0.00           H
ATOM   3815  H2  WAT X1064      11.314  53.605  16.052  0.00  0.00           H
ATOM   3816  O   WAT X1065      37.233  38.448  17.070  0.00  0.00           O
ATOM   3817  H1  WAT X1065      36.460  38.040  16.680  0.00  0.00           H
ATOM   3818  H2  WAT X1065      37.306  38.046  17.935  0.00  0.00           H
ATOM   3819  O   WAT X1066      41.458  23.053  13.890  0.00  0.00           O
ATOM   3820  H1  WAT X1066      41.042  22.422  14.477  0.00  0.00           H
ATOM   3821  H2  WAT X1066      41.922  22.513  13.249  0.00  0.00           H
ATOM   3822  O   WAT X1067      17.377  12.598  30.367  0.00  0.00           O
ATOM   3823  H1  WAT X1067      17.471  12.916  31.265  0.00  0.00           H
ATOM   3824  H2  WAT X1067      17.103  13.367  29.867  0.00  0.00           H
ATOM   3825  O   WAT X1068      16.995  42.460   6.577  0.00  0.00           O
ATOM   3826  H1  WAT X1068      17.264  42.060   7.405  0.00  0.00           H
ATOM   3827  H2  WAT X1068      17.487  43.280   6.536  0.00  0.00           H
ATOM   3828  O   WAT X1069       8.847   0.363  44.134  0.00  0.00           O
ATOM   3829  H1  WAT X1069       9.800   0.279  44.108  0.00  0.00           H
ATOM   3830  H2  WAT X1069       8.522  -0.498  43.872  0.00  0.00           H
ATOM   3831  O   WAT X1070      32.453  48.612  22.190  0.00  0.00           O
ATOM   3832  H1  WAT X1070      32.188  49.060  21.387  0.00  0.00           H
ATOM   3833  H2  WAT X1070      33.354  48.334  22.024  0.00  0.00           H
ATOM   3834  O   WAT X1071      43.610   0.542  14.496  0.00  0.00           O
ATOM   3835  H1  WAT X1071      43.927   1.443  14.560  0.00  0.00           H
ATOM   3836  H2  WAT X1071      42.674   0.603  14.687  0.00  0.00           H
ATOM   3837  O   WAT X1072       8.256  16.664  30.746  0.00  0.00           O
ATOM   3838  H1  WAT X1072       8.000  17.329  31.385  0.00  0.00           H
ATOM   3839  H2  WAT X1072       8.536  17.164  29.979  0.00  0.00           H
ATOM   3840  O   WAT X1073      36.422  22.082   2.270  0.00  0.00           O
ATOM   3841  H1  WAT X1073      35.983  21.940   3.109  0.00  0.00           H
ATOM   3842  H2  WAT X1073      37.034  21.350   2.193  0.00  0.00           H
ATOM   3843  O   WAT X1074      16.279  40.458  37.108  0.00  0.00           O
ATOM   3844  H1  WAT X1074      16.058  41.234  37.623  0.00  0.00           H
ATOM   3845  H2  WAT X1074      15.951  40.652  36.230  0.00  0.00           H
ATOM   3846  O   WAT X1075      46.302  25.084   2.183  0.00  0.00           O
ATOM   3847  H1  WAT X1075      45.629  25.764   2.146  0.00  0.00           H
ATOM   3848  H2  WAT X1075      46.134  24.538   1.416  0.00  0.00           H
ATOM   3849  O   WAT X1076       7.210  11.060   0.360  0.00  0.00           O
ATOM   3850  H1  WAT X1076       8.136  10.893   0.534  0.00  0.00           H
ATOM   3851  H2  WAT X1076       6.755  10.310   0.745  0.00  0.00           H
ATOM   3852  O   WAT X1077       0.948   1.518   2.183  0.00  0.00           O
ATOM   3853  H1  WAT X1077       0.316   2.044   2.673  0.00  0.00           H
ATOM   3854  H2  WAT X1077       1.794   1.927   2.367  0.00  0.00           H
ATOM   3855  O   WAT X1078      46.059  18.113  42.115  0.00  0.00           O
ATOM   3856  H1  WAT X1078      45.322  18.659  41.842  0.00  0.00           H
ATOM   3857  H2  WAT X1078      46.798  18.718  42.172  0.00  0.00           H
ATOM   3858  O   WAT X1079       7.221  40.958  43.149  0.00  0.00           O
ATOM   3859  H1  WAT X1079       7.463  40.409  42.402  0.00  0.00           H
ATOM   3860  H2  WAT X1079       7.987  40.933  43.722  0.00  0.00           H
ATOM   3861  O   WAT X1080      10.915  44.979  45.635  0.00  0.00           O
ATOM   3862  H1  WAT X1080      11.036  44.899  46.582  0.00  0.00           H
ATOM   3863  H2  WAT X1080      10.208  44.366  45.432  0.00  0.00           H
ATOM   3864  O   WAT X1081      34.908  38.987   5.497  0.00  0.00           O
ATOM   3865  H1  WAT X1081      34.306  38.872   4.762  0.00  0.00           H
ATOM   3866  H2  WAT X1081      34.867  38.157   5.972  0.00  0.00           H
ATOM   3867  O   WAT X1082      18.912   0.737  27.700  0.00  0.00           O
ATOM   3868  H1  WAT X1082      18.586   1.236  26.951  0.00  0.00           H
ATOM   3869  H2  WAT X1082      19.767   0.414  27.418  0.00  0.00           H
ATOM   3870  O   WAT X1083      38.072  45.385   3.707  0.00  0.00           O
ATOM   3871  H1  WAT X1083      37.706  45.670   4.545  0.00  0.00           H
ATOM   3872  H2  WAT X1083      37.543  45.837   3.049  0.00  0.00           H
ATOM   3873  O   WAT X1084       8.779   0.687  21.456  0.00  0.00           O
ATOM   3874  H1  WAT X1084       9.485   0.042  21.406  0.00  0.00           H
ATOM   3875  H2  WAT X1084       8.138   0.293  22.048  0.00  0.00           H
ATOM   3876  O   WAT X1085      46.850   2.612   2.429  0.00  0.00           O
ATOM   3877  H1  WAT X1085      46.468   3.210   1.787  0.00  0.00           H
ATOM   3878  H2  WAT X1085      46.879   3.118   3.241  0.00  0.00           H
ATOM   3879  O   WAT X1086      21.680  54.098  26.812  0.00  0.00           O
ATOM   3880  H1  WAT X1086      21.146  53.410  26.413  0.00  0.00           H
ATOM   3881  H2  WAT X1086      22.554  53.965  26.447  0.00  0.00           H
ATOM   3882  O   WAT X1087      26.108  18.062   5.664  0.00  0.00           O
ATOM   3883  H1  WAT X1087      27.000  18.202   5.980  0.00  0.00           H
ATOM   3884  H2  WAT X1087      25.713  17.480   6.314  0.00  0.00           H
ATOM   3885  O   WAT X1088       5.021  48.931  46.087  0.00  0.00           O
ATOM   3886  H1  WAT X1088       5.674  48.336  46.455  0.00  0.00           H
ATOM   3887  H2  WAT X1088       5.214  48.948  45.149  0.00  0.00           H
ATOM   3888  O   WAT X1089       2.296  23.910  17.535  0.00  0.00           O
ATOM   3889  H1  WAT X1089       2.934  24.262  18.156  0.00  0.00           H
ATOM   3890  H2  WAT X1089       1.704  24.641  17.359  0.00  0.00           H
ATOM   3891  O   WAT X1090      33.899  42.457  28.775  0.00  0.00           O
ATOM   3892  H1  WAT X1090      34.633  42.680  28.201  0.00  0.00           H
ATOM   3893  H2  WAT X1090      34.205  42.684  29.653  0.00  0.00           H
ATOM   3894  O   WAT X1091      32.056  32.389   0.841  0.00  0.00           O
ATOM   3895  H1  WAT X1091      32.373  31.739   1.467  0.00  0.00           H
ATOM   3896  H2  WAT X1091      32.819  32.937   0.657  0.00  0.00           H
ATOM   3897  O   WAT X1092      13.510  18.141  12.817  0.00  0.00           O
ATOM   3898  H1  WAT X1092      13.873  17.336  12.449  0.00  0.00           H
ATOM   3899  H2  WAT X1092      14.196  18.795  12.687  0.00  0.00           H
ATOM   3900  O   WAT X1093      19.769  38.516  45.097  0.00  0.00           O
ATOM   3901  H1  WAT X1093      19.525  37.700  45.533  0.00  0.00           H
ATOM   3902  H2  WAT X1093      19.247  38.525  44.295  0.00  0.00           H
ATOM   3903  O   WAT X1094       5.223  17.533   7.955  0.00  0.00           O
ATOM   3904  H1  WAT X1094       5.254  18.016   8.782  0.00  0.00           H
ATOM   3905  H2  WAT X1094       6.097  17.153   7.867  0.00  0.00           H
ATOM   3906  O   WAT X1095       2.913  39.612  41.618  0.00  0.00           O
ATOM   3907  H1  WAT X1095       2.635  40.017  40.796  0.00  0.00           H
ATOM   3908  H2  WAT X1095       3.062  40.349  42.209  0.00  0.00           H
ATOM   3909  O   WAT X1096      19.520   2.206  45.760  0.00  0.00           O
ATOM   3910  H1  WAT X1096      20.187   2.771  45.369  0.00  0.00           H
ATOM   3911  H2  WAT X1096      19.949   1.355  45.848  0.00  0.00           H
ATOM   3912  O   WAT X1097       1.840   5.853  43.568  0.00  0.00           O
ATOM   3913  H1  WAT X1097       2.021   6.632  44.092  0.00  0.00           H
ATOM   3914  H2  WAT X1097       1.907   5.126  44.188  0.00  0.00           H
ATOM   3915  O   WAT X1098      12.570  44.865  42.128  0.00  0.00           O
ATOM   3916  H1  WAT X1098      12.652  44.157  42.768  0.00  0.00           H
ATOM   3917  H2  WAT X1098      13.025  44.539  41.352  0.00  0.00           H
ATOM   3918  O   WAT X1099      19.959  33.195  26.743  0.00  0.00           O
ATOM   3919  H1  WAT X1099      20.488  33.883  27.147  0.00  0.00           H
ATOM   3920  H2  WAT X1099      20.511  32.848  26.043  0.00  0.00           H
ATOM   3921  O   WAT X1100       0.515  30.570   0.381  0.00  0.00           O
ATOM   3922  H1  WAT X1100      -0.430  30.564   0.534  0.00  0.00           H
ATOM   3923  H2  WAT X1100       0.803  29.692   0.631  0.00  0.00           H
ATOM   3924  O   WAT X1101      16.283  49.064  -0.172  0.00  0.00           O
ATOM   3925  H1  WAT X1101      16.622  49.829   0.293  0.00  0.00           H
ATOM   3926  H2  WAT X1101      15.361  49.018   0.085  0.00  0.00           H
ATOM   3927  O   WAT X1102      34.024   6.224   0.717  0.00  0.00           O
ATOM   3928  H1  WAT X1102      33.949   5.947  -0.196  0.00  0.00           H
ATOM   3929  H2  WAT X1102      34.688   5.645   1.089  0.00  0.00           H
ATOM   3930  O   WAT X1103       1.303  18.465   9.173  0.00  0.00           O
ATOM   3931  H1  WAT X1103       1.782  19.293   9.160  0.00  0.00           H
ATOM   3932  H2  WAT X1103       1.954  17.816   9.439  0.00  0.00           H
ATOM   3933  O   WAT X1104       3.148  34.807  44.663  0.00  0.00           O
ATOM   3934  H1  WAT X1104       3.930  34.558  45.154  0.00  0.00           H
ATOM   3935  H2  WAT X1104       2.588  35.241  45.307  0.00  0.00           H
ATOM   3936  O   WAT X1105       6.044  40.314  10.874  0.00  0.00           O
ATOM   3937  H1  WAT X1105       6.407  39.530  11.286  0.00  0.00           H
ATOM   3938  H2  WAT X1105       6.805  40.771  10.517  0.00  0.00           H
ATOM   3939  O   WAT X1106       8.227  41.723   9.804  0.00  0.00           O
ATOM   3940  H1  WAT X1106       7.647  42.439   9.546  0.00  0.00           H
ATOM   3941  H2  WAT X1106       9.043  41.895   9.335  0.00  0.00           H
ATOM   3942  O   WAT X1107       2.015  22.626  36.954  0.00  0.00           O
ATOM   3943  H1  WAT X1107       2.464  23.011  37.707  0.00  0.00           H
ATOM   3944  H2  WAT X1107       1.517  21.895  37.320  0.00  0.00           H
ATOM   3945  O   WAT X1108      20.779  25.216   7.046  0.00  0.00           O
ATOM   3946  H1  WAT X1108      21.665  25.143   6.690  0.00  0.00           H
ATOM   3947  H2  WAT X1108      20.218  24.832   6.373  0.00  0.00           H
ATOM   3948  O   WAT X1109      23.307   2.858  15.847  0.00  0.00           O
ATOM   3949  H1  WAT X1109      23.065   3.392  15.091  0.00  0.00           H
ATOM   3950  H2  WAT X1109      23.541   3.492  16.525  0.00  0.00           H
ATOM   3951  O   WAT X1110       6.763  46.015  10.461  0.00  0.00           O
ATOM   3952  H1  WAT X1110       5.870  45.722  10.643  0.00  0.00           H
ATOM   3953  H2  WAT X1110       7.083  46.344  11.301  0.00  0.00           H
ATOM   3954  O   WAT X1111      13.754  37.706  18.076  0.00  0.00           O
ATOM   3955  H1  WAT X1111      13.631  37.447  18.990  0.00  0.00           H
ATOM   3956  H2  WAT X1111      14.356  38.449  18.117  0.00  0.00           H
ATOM   3957  O   WAT X1112      35.055  35.393  22.669  0.00  0.00           O
ATOM   3958  H1  WAT X1112      35.549  36.002  23.218  0.00  0.00           H
ATOM   3959  H2  WAT X1112      34.165  35.423  23.018  0.00  0.00           H
ATOM   3960  O   WAT X1113      11.067   0.504  26.484  0.00  0.00           O
ATOM   3961  H1  WAT X1113      10.642   1.089  25.857  0.00  0.00           H
ATOM   3962  H2  WAT X1113      10.686   0.742  27.330  0.00  0.00           H
ATOM   3963  O   WAT X1114      39.722  26.867  43.485  0.00  0.00           O
ATOM   3964  H1  WAT X1114      39.342  26.743  44.355  0.00  0.00           H
ATOM   3965  H2  WAT X1114      39.407  27.727  43.208  0.00  0.00           H
ATOM   3966  O   WAT X1115       6.325  51.951   6.640  0.00  0.00           O
ATOM   3967  H1  WAT X1115       6.497  51.793   7.568  0.00  0.00           H
ATOM   3968  H2  WAT X1115       5.906  51.147   6.333  0.00  0.00           H
ATOM   3969  O   WAT X1116      40.511   5.058  13.871  0.00  0.00           O
ATOM   3970  H1  WAT X1116      41.225   4.563  14.271  0.00  0.00           H
ATOM   3971  H2  WAT X1116      40.925   5.860  13.551  0.00  0.00           H
ATOM   3972  O   WAT X1117      46.225   4.443  35.760  0.00  0.00           O
ATOM   3973  H1  WAT X1117      45.399   4.922  35.820  0.00  0.00           H
ATOM   3974  H2  WAT X1117      46.226   3.868  36.525  0.00  0.00           H
ATOM   3975  O   WAT X1118      26.101  42.801  20.341  0.00  0.00           O
ATOM   3976  H1  WAT X1118      26.892  42.717  19.808  0.00  0.00           H
ATOM   3977  H2  WAT X1118      26.369  42.511  21.213  0.00  0.00           H
ATOM   3978  O   WAT X1119      18.673  13.228  21.955  0.00  0.00           O
ATOM   3979  H1  WAT X1119      17.938  13.450  22.526  0.00  0.00           H
ATOM   3980  H2  WAT X1119      18.883  14.046  21.505  0.00  0.00           H
ATOM   3981  O   WAT X1120      37.717  44.030  44.935  0.00  0.00           O
ATOM   3982  H1  WAT X1120      37.650  43.076  44.980  0.00  0.00           H
ATOM   3983  H2  WAT X1120      38.583  44.192  44.561  0.00  0.00           H
ATOM   3984  O   WAT X1121      44.572  39.638  25.268  0.00  0.00           O
ATOM   3985  H1  WAT X1121      44.681  38.896  24.673  0.00  0.00           H
ATOM   3986  H2  WAT X1121      43.723  39.488  25.684  0.00  0.00           H
ATOM   3987  O   WAT X1122      31.831  47.221  18.458  0.00  0.00           O
ATOM   3988  H1  WAT X1122      32.198  46.458  18.902  0.00  0.00           H
ATOM   3989  H2  WAT X1122      32.440  47.932  18.659  0.00  0.00           H
ATOM   3990  O   WAT X1123      31.187  27.824   8.977  0.00  0.00           O
ATOM   3991  H1  WAT X1123      31.760  28.583   9.084  0.00  0.00           H
ATOM   3992  H2  WAT X1123      30.308  28.162   9.145  0.00  0.00           H
ATOM   3993  O   WAT X1124       4.318  42.235  23.443  0.00  0.00           O
ATOM   3994  H1  WAT X1124       4.482  41.464  23.986  0.00  0.00           H
ATOM   3995  H2  WAT X1124       4.819  42.935  23.864  0.00  0.00           H
ATOM   3996  O   WAT X1125      38.127   8.160  40.095  0.00  0.00           O
ATOM   3997  H1  WAT X1125      38.295   8.401  39.184  0.00  0.00           H
ATOM   3998  H2  WAT X1125      37.647   7.334  40.039  0.00  0.00           H
ATOM   3999  O   WAT X1126      16.872  46.283  48.073  0.00  0.00           O
ATOM   4000  H1  WAT X1126      16.607  47.051  47.567  0.00  0.00           H
ATOM   4001  H2  WAT X1126      17.642  46.572  48.562  0.00  0.00           H
ATOM   4002  O   WAT X1127      13.027  11.894  12.934  0.00  0.00           O
ATOM   4003  H1  WAT X1127      13.888  12.189  13.232  0.00  0.00           H
ATOM   4004  H2  WAT X1127      12.656  12.653  12.485  0.00  0.00           H
ATOM   4005  O   WAT X1128      22.852  13.290  22.597  0.00  0.00           O
ATOM   4006  H1  WAT X1128      22.824  13.406  21.647  0.00  0.00           H
ATOM   4007  H2  WAT X1128      22.923  12.344  22.721  0.00  0.00           H
ATOM   4008  O   WAT X1129      31.344  46.265  15.770  0.00  0.00           O
ATOM   4009  H1  WAT X1129      32.017  45.694  15.402  0.00  0.00           H
ATOM   4010  H2  WAT X1129      31.683  46.512  16.630  0.00  0.00           H
ATOM   4011  O   WAT X1130      38.882  45.878   9.305  0.00  0.00           O
ATOM   4012  H1  WAT X1130      39.160  45.379   8.537  0.00  0.00           H
ATOM   4013  H2  WAT X1130      39.525  45.660   9.978  0.00  0.00           H
ATOM   4014  O   WAT X1131      45.520  45.318  12.009  0.00  0.00           O
ATOM   4015  H1  WAT X1131      46.146  45.254  12.730  0.00  0.00           H
ATOM   4016  H2  WAT X1131      45.710  44.558  11.459  0.00  0.00           H
ATOM   4017  O   WAT X1132      16.452  30.594  48.215  0.00  0.00           O
ATOM   4018  H1  WAT X1132      16.547  30.999  47.353  0.00  0.00           H
ATOM   4019  H2  WAT X1132      16.160  29.701  48.030  0.00  0.00           H
ATOM   4020  O   WAT X1133      15.386   1.504   3.527  0.00  0.00           O
ATOM   4021  H1  WAT X1133      14.914   2.318   3.353  0.00  0.00           H
ATOM   4022  H2  WAT X1133      16.233   1.786   3.871  0.00  0.00           H
ATOM   4023  O   WAT X1134      12.217  16.790  17.222  0.00  0.00           O
ATOM   4024  H1  WAT X1134      12.259  16.905  18.171  0.00  0.00           H
ATOM   4025  H2  WAT X1134      12.821  17.446  16.875  0.00  0.00           H
ATOM   4026  O   WAT X1135      28.170  44.630  24.425  0.00  0.00           O
ATOM   4027  H1  WAT X1135      28.645  44.353  23.642  0.00  0.00           H
ATOM   4028  H2  WAT X1135      28.755  44.410  25.150  0.00  0.00           H
ATOM   4029  O   WAT X1136      42.097  50.807  18.515  0.00  0.00           O
ATOM   4030  H1  WAT X1136      41.879  51.578  19.039  0.00  0.00           H
ATOM   4031  H2  WAT X1136      42.469  50.188  19.144  0.00  0.00           H
ATOM   4032  O   WAT X1137       1.740  41.355  36.587  0.00  0.00           O
ATOM   4033  H1  WAT X1137       2.380  40.904  36.037  0.00  0.00           H
ATOM   4034  H2  WAT X1137       1.590  42.190  36.144  0.00  0.00           H
ATOM   4035  O   WAT X1138      18.947  45.783  18.010  0.00  0.00           O
ATOM   4036  H1  WAT X1138      18.705  46.558  17.504  0.00  0.00           H
ATOM   4037  H2  WAT X1138      18.369  45.093  17.682  0.00  0.00           H
ATOM   4038  O   WAT X1139      26.424  28.513  32.743  0.00  0.00           O
ATOM   4039  H1  WAT X1139      27.018  29.203  32.447  0.00  0.00           H
ATOM   4040  H2  WAT X1139      25.588  28.959  32.878  0.00  0.00           H
ATOM   4041  O   WAT X1140      40.921  26.498  19.483  0.00  0.00           O
ATOM   4042  H1  WAT X1140      41.396  25.725  19.178  0.00  0.00           H
ATOM   4043  H2  WAT X1140      41.359  27.233  19.054  0.00  0.00           H
ATOM   4044  O   WAT X1141      14.940  53.320  41.541  0.00  0.00           O
ATOM   4045  H1  WAT X1141      15.041  52.499  41.059  0.00  0.00           H
ATOM   4046  H2  WAT X1141      14.599  53.056  42.395  0.00  0.00           H
ATOM   4047  O   WAT X1142       7.473  20.062  19.035  0.00  0.00           O
ATOM   4048  H1  WAT X1142       6.572  20.314  18.831  0.00  0.00           H
ATOM   4049  H2  WAT X1142       7.534  20.142  19.986  0.00  0.00           H
ATOM   4050  O   WAT X1143       8.906  11.869  22.778  0.00  0.00           O
ATOM   4051  H1  WAT X1143       9.571  12.557  22.742  0.00  0.00           H
ATOM   4052  H2  WAT X1143       8.967  11.523  23.668  0.00  0.00           H
ATOM   4053  O   WAT X1144      33.664  40.348  18.054  0.00  0.00           O
ATOM   4054  H1  WAT X1144      33.035  40.914  18.502  0.00  0.00           H
ATOM   4055  H2  WAT X1144      34.427  40.333  18.631  0.00  0.00           H
ATOM   4056  O   WAT X1145       2.723   2.224  20.444  0.00  0.00           O
ATOM   4057  H1  WAT X1145       2.093   1.506  20.507  0.00  0.00           H
ATOM   4058  H2  WAT X1145       2.373   2.901  21.024  0.00  0.00           H
ATOM   4059  O   WAT X1146      32.242  35.772  23.218  0.00  0.00           O
ATOM   4060  H1  WAT X1146      31.384  35.481  23.527  0.00  0.00           H
ATOM   4061  H2  WAT X1146      32.139  36.713  23.074  0.00  0.00           H
ATOM   4062  O   WAT X1147       6.089   5.395  47.368  0.00  0.00           O
ATOM   4063  H1  WAT X1147       5.432   4.699  47.370  0.00  0.00           H
ATOM   4064  H2  WAT X1147       6.776   5.074  46.784  0.00  0.00           H
ATOM   4065  O   WAT X1148      41.736   9.090  10.109  0.00  0.00           O
ATOM   4066  H1  WAT X1148      42.365   8.968   9.398  0.00  0.00           H
ATOM   4067  H2  WAT X1148      40.885   9.129   9.672  0.00  0.00           H
ATOM   4068  O   WAT X1149      33.117  42.843  24.036  0.00  0.00           O
ATOM   4069  H1  WAT X1149      33.463  43.553  23.496  0.00  0.00           H
ATOM   4070  H2  WAT X1149      33.891  42.440  24.428  0.00  0.00           H
ATOM   4071  O   WAT X1150       7.450  12.055  32.771  0.00  0.00           O
ATOM   4072  H1  WAT X1150       8.378  12.241  32.625  0.00  0.00           H
ATOM   4073  H2  WAT X1150       7.328  12.175  33.713  0.00  0.00           H
ATOM   4074  O   WAT X1151      38.165  53.682  22.682  0.00  0.00           O
ATOM   4075  H1  WAT X1151      38.376  54.539  23.054  0.00  0.00           H
ATOM   4076  H2  WAT X1151      37.739  53.209  23.397  0.00  0.00           H
ATOM   4077  O   WAT X1152      23.087   6.263  28.346  0.00  0.00           O
ATOM   4078  H1  WAT X1152      22.549   5.612  28.796  0.00  0.00           H
ATOM   4079  H2  WAT X1152      22.966   7.066  28.853  0.00  0.00           H
ATOM   4080  O   WAT X1153      23.063  41.399  26.955  0.00  0.00           O
ATOM   4081  H1  WAT X1153      22.752  40.494  26.930  0.00  0.00           H
ATOM   4082  H2  WAT X1153      23.995  41.326  27.158  0.00  0.00           H
ATOM   4083  O   WAT X1154       3.811  37.460  13.536  0.00  0.00           O
ATOM   4084  H1  WAT X1154       4.158  37.384  14.424  0.00  0.00           H
ATOM   4085  H2  WAT X1154       3.650  38.397  13.421  0.00  0.00           H
ATOM   4086  O   WAT X1155       4.786  13.571  24.060  0.00  0.00           O
ATOM   4087  H1  WAT X1155       4.915  14.322  23.481  0.00  0.00           H
ATOM   4088  H2  WAT X1155       4.453  13.950  24.874  0.00  0.00           H
ATOM   4089  O   WAT X1156      26.184   6.166  48.233  0.00  0.00           O
ATOM   4090  H1  WAT X1156      25.879   5.353  47.833  0.00  0.00           H
ATOM   4091  H2  WAT X1156      27.063   6.294  47.876  0.00  0.00           H
ATOM   4092  O   WAT X1157      13.764  37.591   7.763  0.00  0.00           O
ATOM   4093  H1  WAT X1157      13.642  38.364   7.212  0.00  0.00           H
ATOM   4094  H2  WAT X1157      14.370  37.038   7.270  0.00  0.00           H
ATOM   4095  O   WAT X1158      17.029   5.067  42.601  0.00  0.00           O
ATOM   4096  H1  WAT X1158      17.188   5.446  41.736  0.00  0.00           H
ATOM   4097  H2  WAT X1158      17.710   4.402  42.699  0.00  0.00           H
ATOM   4098  O   WAT X1159      24.336  49.517  17.924  0.00  0.00           O
ATOM   4099  H1  WAT X1159      24.708  48.828  18.474  0.00  0.00           H
ATOM   4100  H2  WAT X1159      23.671  49.072  17.399  0.00  0.00           H
ATOM   4101  O   WAT X1160      18.096  49.286   4.537  0.00  0.00           O
ATOM   4102  H1  WAT X1160      17.735  48.514   4.973  0.00  0.00           H
ATOM   4103  H2  WAT X1160      19.039  49.128   4.511  0.00  0.00           H
ATOM   4104  O   WAT X1161      43.250   2.346  21.844  0.00  0.00           O
ATOM   4105  H1  WAT X1161      43.599   3.237  21.830  0.00  0.00           H
ATOM   4106  H2  WAT X1161      43.744   1.885  21.166  0.00  0.00           H
ATOM   4107  O   WAT X1162       6.968  36.183  29.967  0.00  0.00           O
ATOM   4108  H1  WAT X1162       6.522  35.923  30.773  0.00  0.00           H
ATOM   4109  H2  WAT X1162       6.260  36.337  29.341  0.00  0.00           H
ATOM   4110  O   WAT X1163      36.435  25.472  46.542  0.00  0.00           O
ATOM   4111  H1  WAT X1163      36.077  25.407  47.427  0.00  0.00           H
ATOM   4112  H2  WAT X1163      37.368  25.639  46.672  0.00  0.00           H
ATOM   4113  O   WAT X1164      29.235  20.714  40.048  0.00  0.00           O
ATOM   4114  H1  WAT X1164      28.375  20.834  40.451  0.00  0.00           H
ATOM   4115  H2  WAT X1164      29.314  21.443  39.432  0.00  0.00           H
ATOM   4116  O   WAT X1165       2.042  45.548   6.443  0.00  0.00           O
ATOM   4117  H1  WAT X1165       2.141  44.852   7.093  0.00  0.00           H
ATOM   4118  H2  WAT X1165       1.135  45.837   6.539  0.00  0.00           H
ATOM   4119  O   WAT X1166      40.073  41.752  22.482  0.00  0.00           O
ATOM   4120  H1  WAT X1166      40.349  42.552  22.930  0.00  0.00           H
ATOM   4121  H2  WAT X1166      40.187  41.060  23.134  0.00  0.00           H
ATOM   4122  O   WAT X1167      40.188  52.592  42.733  0.00  0.00           O
ATOM   4123  H1  WAT X1167      40.559  52.591  43.616  0.00  0.00           H
ATOM   4124  H2  WAT X1167      40.601  53.339  42.300  0.00  0.00           H
ATOM   4125  O   WAT X1168      35.317  14.673  35.297  0.00  0.00           O
ATOM   4126  H1  WAT X1168      35.570  15.511  35.682  0.00  0.00           H
ATOM   4127  H2  WAT X1168      35.896  14.034  35.712  0.00  0.00           H
ATOM   4128  O   WAT X1169       3.803   1.689  27.449  0.00  0.00           O
ATOM   4129  H1  WAT X1169       3.060   1.725  28.052  0.00  0.00           H
ATOM   4130  H2  WAT X1169       4.569   1.831  28.004  0.00  0.00           H
ATOM   4131  O   WAT X1170       5.050  19.888   4.817  0.00  0.00           O
ATOM   4132  H1  WAT X1170       4.616  19.210   4.299  0.00  0.00           H
ATOM   4133  H2  WAT X1170       5.983  19.696   4.729  0.00  0.00           H
ATOM   4134  O   WAT X1171      41.770  27.583  37.546  0.00  0.00           O
ATOM   4135  H1  WAT X1171      41.014  27.003  37.459  0.00  0.00           H
ATOM   4136  H2  WAT X1171      41.556  28.146  38.290  0.00  0.00           H
ATOM   4137  O   WAT X1172      41.215  34.294  43.794  0.00  0.00           O
ATOM   4138  H1  WAT X1172      41.432  34.679  44.643  0.00  0.00           H
ATOM   4139  H2  WAT X1172      40.312  33.994  43.890  0.00  0.00           H
ATOM   4140  O   WAT X1173      33.931  26.046   4.954  0.00  0.00           O
ATOM   4141  H1  WAT X1173      33.334  25.405   4.566  0.00  0.00           H
ATOM   4142  H2  WAT X1173      33.380  26.558   5.545  0.00  0.00           H
ATOM   4143  O   WAT X1174      29.121  52.389  31.639  0.00  0.00           O
ATOM   4144  H1  WAT X1174      29.795  52.189  32.289  0.00  0.00           H
ATOM   4145  H2  WAT X1174      29.283  53.301  31.400  0.00  0.00           H
ATOM   4146  O   WAT X1175      31.872  27.123  11.866  0.00  0.00           O
ATOM   4147  H1  WAT X1175      31.416  27.085  11.025  0.00  0.00           H
ATOM   4148  H2  WAT X1175      32.723  26.719  11.695  0.00  0.00           H
ATOM   4149  O   WAT X1176      35.135  25.849  10.299  0.00  0.00           O
ATOM   4150  H1  WAT X1176      35.508  25.104  10.771  0.00  0.00           H
ATOM   4151  H2  WAT X1176      35.866  26.460  10.203  0.00  0.00           H
ATOM   4152  O   WAT X1177       2.281  41.470  30.838  0.00  0.00           O
ATOM   4153  H1  WAT X1177       2.658  42.231  30.397  0.00  0.00           H
ATOM   4154  H2  WAT X1177       2.843  40.740  30.577  0.00  0.00           H
ATOM   4155  O   WAT X1178      25.458  39.830  33.892  0.00  0.00           O
ATOM   4156  H1  WAT X1178      25.417  40.482  33.192  0.00  0.00           H
ATOM   4157  H2  WAT X1178      25.427  40.342  34.700  0.00  0.00           H
ATOM   4158  O   WAT X1179      23.577  41.534  19.805  0.00  0.00           O
ATOM   4159  H1  WAT X1179      23.174  42.278  20.253  0.00  0.00           H
ATOM   4160  H2  WAT X1179      24.478  41.813  19.642  0.00  0.00           H
ATOM   4161  O   WAT X1180       0.514  16.651  14.288  0.00  0.00           O
ATOM   4162  H1  WAT X1180       0.907  16.208  13.536  0.00  0.00           H
ATOM   4163  H2  WAT X1180      -0.279  17.058  13.938  0.00  0.00           H
ATOM   4164  O   WAT X1181      43.837  36.780  31.608  0.00  0.00           O
ATOM   4165  H1  WAT X1181      43.075  37.222  31.234  0.00  0.00           H
ATOM   4166  H2  WAT X1181      44.489  36.792  30.907  0.00  0.00           H
ATOM   4167  O   WAT X1182      26.653  31.617   9.553  0.00  0.00           O
ATOM   4168  H1  WAT X1182      26.806  31.901  10.454  0.00  0.00           H
ATOM   4169  H2  WAT X1182      27.501  31.721   9.122  0.00  0.00           H
ATOM   4170  O   WAT X1183      46.813  11.664  20.111  0.00  0.00           O
ATOM   4171  H1  WAT X1183      46.903  12.503  19.660  0.00  0.00           H
ATOM   4172  H2  WAT X1183      47.433  11.716  20.840  0.00  0.00           H
ATOM   4173  O   WAT X1184      23.141   8.102  30.473  0.00  0.00           O
ATOM   4174  H1  WAT X1184      22.791   7.442  31.071  0.00  0.00           H
ATOM   4175  H2  WAT X1184      22.865   8.938  30.848  0.00  0.00           H
ATOM   4176  O   WAT X1185       6.747  50.815  28.595  0.00  0.00           O
ATOM   4177  H1  WAT X1185       7.647  50.773  28.919  0.00  0.00           H
ATOM   4178  H2  WAT X1185       6.648  51.713  28.279  0.00  0.00           H
ATOM   4179  O   WAT X1186       6.256  43.239  40.191  0.00  0.00           O
ATOM   4180  H1  WAT X1186       5.914  42.357  40.043  0.00  0.00           H
ATOM   4181  H2  WAT X1186       5.556  43.690  40.665  0.00  0.00           H
ATOM   4182  O   WAT X1187      48.208  36.377  17.159  0.00  0.00           O
ATOM   4183  H1  WAT X1187      48.277  35.505  16.771  0.00  0.00           H
ATOM   4184  H2  WAT X1187      47.441  36.765  16.739  0.00  0.00           H
ATOM   4185  O   WAT X1188       4.869  50.550  11.260  0.00  0.00           O
ATOM   4186  H1  WAT X1188       5.526  50.679  11.944  0.00  0.00           H
ATOM   4187  H2  WAT X1188       4.836  51.388  10.799  0.00  0.00           H
ATOM   4188  O   WAT X1189       1.711   3.759  22.464  0.00  0.00           O
ATOM   4189  H1  WAT X1189       1.021   3.317  22.959  0.00  0.00           H
ATOM   4190  H2  WAT X1189       1.318   4.588  22.192  0.00  0.00           H
ATOM   4191  O   WAT X1190      39.654  43.369  48.149  0.00  0.00           O
ATOM   4192  H1  WAT X1190      40.442  43.867  48.364  0.00  0.00           H
ATOM   4193  H2  WAT X1190      39.784  43.094  47.242  0.00  0.00           H
ATOM   4194  O   WAT X1191      47.467   5.216  19.093  0.00  0.00           O
ATOM   4195  H1  WAT X1191      46.946   4.946  18.336  0.00  0.00           H
ATOM   4196  H2  WAT X1191      47.572   6.161  18.986  0.00  0.00           H
ATOM   4197  O   WAT X1192      17.188  17.328  18.651  0.00  0.00           O
ATOM   4198  H1  WAT X1192      16.527  17.950  18.956  0.00  0.00           H
ATOM   4199  H2  WAT X1192      16.700  16.706  18.110  0.00  0.00           H
ATOM   4200  O   WAT X1193       7.827  26.306  39.118  0.00  0.00           O
ATOM   4201  H1  WAT X1193       8.677  25.886  38.984  0.00  0.00           H
ATOM   4202  H2  WAT X1193       8.013  27.038  39.708  0.00  0.00           H
ATOM   4203  O   WAT X1194      45.688   6.758  25.047  0.00  0.00           O
ATOM   4204  H1  WAT X1194      46.144   6.929  25.872  0.00  0.00           H
ATOM   4205  H2  WAT X1194      45.901   5.848  24.841  0.00  0.00           H
ATOM   4206  O   WAT X1195      36.098   5.071   8.004  0.00  0.00           O
ATOM   4207  H1  WAT X1195      35.617   5.534   8.691  0.00  0.00           H
ATOM   4208  H2  WAT X1195      36.682   5.733   7.634  0.00  0.00           H
ATOM   4209  O   WAT X1196      43.697  10.399  28.914  0.00  0.00           O
ATOM   4210  H1  WAT X1196      42.742  10.453  28.887  0.00  0.00           H
ATOM   4211  H2  WAT X1196      43.923  10.587  29.824  0.00  0.00           H
ATOM   4212  O   WAT X1197      20.918  14.389  42.236  0.00  0.00           O
ATOM   4213  H1  WAT X1197      21.126  15.300  42.443  0.00  0.00           H
ATOM   4214  H2  WAT X1197      20.245  14.147  42.872  0.00  0.00           H
ATOM   4215  O   WAT X1198       7.158  24.028   9.191  0.00  0.00           O
ATOM   4216  H1  WAT X1198       6.593  23.751   8.470  0.00  0.00           H
ATOM   4217  H2  WAT X1198       7.646  24.773   8.840  0.00  0.00           H
ATOM   4218  O   WAT X1199      22.162  20.459  46.662  0.00  0.00           O
ATOM   4219  H1  WAT X1199      21.356  20.633  47.149  0.00  0.00           H
ATOM   4220  H2  WAT X1199      22.861  20.767  47.238  0.00  0.00           H
ATOM   4221  O   WAT X1200      20.276  16.034  34.046  0.00  0.00           O
ATOM   4222  H1  WAT X1200      20.320  15.511  34.847  0.00  0.00           H
ATOM   4223  H2  WAT X1200      20.914  15.628  33.459  0.00  0.00           H
ATOM   4224  O   WAT X1201       4.614   0.348  17.328  0.00  0.00           O
ATOM   4225  H1  WAT X1201       4.730   1.027  16.663  0.00  0.00           H
ATOM   4226  H2  WAT X1201       4.883   0.765  18.146  0.00  0.00           H
ATOM   4227  O   WAT X1202      43.659  34.455   9.085  0.00  0.00           O
ATOM   4228  H1  WAT X1202      43.198  33.974   9.772  0.00  0.00           H
ATOM   4229  H2  WAT X1202      43.165  35.270   8.990  0.00  0.00           H
ATOM   4230  O   WAT X1203       6.675  29.826   7.362  0.00  0.00           O
ATOM   4231  H1  WAT X1203       7.038  30.639   7.715  0.00  0.00           H
ATOM   4232  H2  WAT X1203       7.353  29.497   6.772  0.00  0.00           H
ATOM   4233  O   WAT X1204      34.635  18.707  35.678  0.00  0.00           O
ATOM   4234  H1  WAT X1204      35.226  18.395  34.993  0.00  0.00           H
ATOM   4235  H2  WAT X1204      35.099  18.527  36.496  0.00  0.00           H
ATOM   4236  O   WAT X1205      45.336   6.265  41.021  0.00  0.00           O
ATOM   4237  H1  WAT X1205      45.876   5.873  40.335  0.00  0.00           H
ATOM   4238  H2  WAT X1205      45.032   7.091  40.644  0.00  0.00           H
ATOM   4239  O   WAT X1206       4.544  39.283   4.287  0.00  0.00           O
ATOM   4240  H1  WAT X1206       4.322  39.078   3.379  0.00  0.00           H
ATOM   4241  H2  WAT X1206       3.975  38.715   4.807  0.00  0.00           H
ATOM   4242  O   WAT X1207       4.665  18.469  19.857  0.00  0.00           O
ATOM   4243  H1  WAT X1207       4.796  18.889  20.707  0.00  0.00           H
ATOM   4244  H2  WAT X1207       3.748  18.641  19.644  0.00  0.00           H
ATOM   4245  O   WAT X1208      33.803  30.317  25.075  0.00  0.00           O
ATOM   4246  H1  WAT X1208      34.705  30.632  25.032  0.00  0.00           H
ATOM   4247  H2  WAT X1208      33.336  30.992  25.567  0.00  0.00           H
ATOM   4248  O   WAT X1209      16.198  30.119  19.417  0.00  0.00           O
ATOM   4249  H1  WAT X1209      16.118  29.483  18.706  0.00  0.00           H
ATOM   4250  H2  WAT X1209      15.372  30.602  19.400  0.00  0.00           H
ATOM   4251  O   WAT X1210      21.077  49.589  27.394  0.00  0.00           O
ATOM   4252  H1  WAT X1210      21.419  49.009  26.713  0.00  0.00           H
ATOM   4253  H2  WAT X1210      20.252  49.916  27.037  0.00  0.00           H
ATOM   4254  O   WAT X1211      28.209  28.838  12.873  0.00  0.00           O
ATOM   4255  H1  WAT X1211      27.348  28.484  12.651  0.00  0.00           H
ATOM   4256  H2  WAT X1211      28.199  29.729  12.521  0.00  0.00           H
ATOM   4257  O   WAT X1212      17.208  10.824  39.897  0.00  0.00           O
ATOM   4258  H1  WAT X1212      17.590  11.292  40.639  0.00  0.00           H
ATOM   4259  H2  WAT X1212      16.597  10.204  40.293  0.00  0.00           H
ATOM   4260  O   WAT X1213      24.386  13.432  32.298  0.00  0.00           O
ATOM   4261  H1  WAT X1213      24.672  14.245  32.714  0.00  0.00           H
ATOM   4262  H2  WAT X1213      25.188  12.917  32.203  0.00  0.00           H
ATOM   4263  O   WAT X1214      32.025  40.415   4.870  0.00  0.00           O
ATOM   4264  H1  WAT X1214      31.621  41.282   4.851  0.00  0.00           H
ATOM   4265  H2  WAT X1214      32.166  40.196   3.949  0.00  0.00           H
ATOM   4266  O   WAT X1215      28.810  23.789  43.204  0.00  0.00           O
ATOM   4267  H1  WAT X1215      28.524  23.402  42.377  0.00  0.00           H
ATOM   4268  H2  WAT X1215      28.265  24.570  43.304  0.00  0.00           H
ATOM   4269  O   WAT X1216      32.088  26.928   6.594  0.00  0.00           O
ATOM   4270  H1  WAT X1216      31.807  27.138   7.485  0.00  0.00           H
ATOM   4271  H2  WAT X1216      31.351  26.445   6.219  0.00  0.00           H
ATOM   4272  O   WAT X1217      13.062  52.360  44.043  0.00  0.00           O
ATOM   4273  H1  WAT X1217      12.703  51.570  43.637  0.00  0.00           H
ATOM   4274  H2  WAT X1217      13.885  52.073  44.438  0.00  0.00           H
ATOM   4275  O   WAT X1218      40.869  48.690   4.440  0.00  0.00           O
ATOM   4276  H1  WAT X1218      40.556  49.356   5.052  0.00  0.00           H
ATOM   4277  H2  WAT X1218      41.110  47.949   4.996  0.00  0.00           H
ATOM   4278  O   WAT X1219      25.418   3.430  39.448  0.00  0.00           O
ATOM   4279  H1  WAT X1219      26.018   4.023  39.900  0.00  0.00           H
ATOM   4280  H2  WAT X1219      24.554   3.823  39.573  0.00  0.00           H
ATOM   4281  O   WAT X1220       8.895  34.287  34.554  0.00  0.00           O
ATOM   4282  H1  WAT X1220       8.380  34.119  33.764  0.00  0.00           H
ATOM   4283  H2  WAT X1220       8.248  34.539  35.213  0.00  0.00           H
ATOM   4284  O   WAT X1221      46.282  40.691   9.330  0.00  0.00           O
ATOM   4285  H1  WAT X1221      46.624  39.844   9.046  0.00  0.00           H
ATOM   4286  H2  WAT X1221      46.371  41.255   8.561  0.00  0.00           H
ATOM   4287  O   WAT X1222      27.485  15.639   1.895  0.00  0.00           O
ATOM   4288  H1  WAT X1222      26.806  16.306   1.793  0.00  0.00           H
ATOM   4289  H2  WAT X1222      27.356  15.299   2.780  0.00  0.00           H
ATOM   4290  O   WAT X1223       0.691  43.486  13.244  0.00  0.00           O
ATOM   4291  H1  WAT X1223       0.361  42.589  13.195  0.00  0.00           H
ATOM   4292  H2  WAT X1223      -0.009  43.975  13.677  0.00  0.00           H
ATOM   4293  O   WAT X1224      43.016   4.002  33.074  0.00  0.00           O
ATOM   4294  H1  WAT X1224      43.698   4.649  33.252  0.00  0.00           H
ATOM   4295  H2  WAT X1224      42.511   3.956  33.885  0.00  0.00           H
ATOM   4296  O   WAT X1225      44.460  37.881   7.823  0.00  0.00           O
ATOM   4297  H1  WAT X1225      43.811  37.188   7.696  0.00  0.00           H
ATOM   4298  H2  WAT X1225      44.029  38.674   7.504  0.00  0.00           H
ATOM   4299  O   WAT X1226      31.757  49.948   4.492  0.00  0.00           O
ATOM   4300  H1  WAT X1226      30.918  49.599   4.791  0.00  0.00           H
ATOM   4301  H2  WAT X1226      31.641  50.898   4.509  0.00  0.00           H
ATOM   4302  O   WAT X1227      30.642  46.148  25.384  0.00  0.00           O
ATOM   4303  H1  WAT X1227      30.978  46.005  24.499  0.00  0.00           H
ATOM   4304  H2  WAT X1227      30.565  45.270  25.756  0.00  0.00           H
ATOM   4305  O   WAT X1228      40.430  49.348   1.882  0.00  0.00           O
ATOM   4306  H1  WAT X1228      40.620  48.782   1.134  0.00  0.00           H
ATOM   4307  H2  WAT X1228      40.466  48.763   2.639  0.00  0.00           H
ATOM   4308  O   WAT X1229       1.685  38.499  28.477  0.00  0.00           O
ATOM   4309  H1  WAT X1229       0.896  38.941  28.789  0.00  0.00           H
ATOM   4310  H2  WAT X1229       2.283  39.211  28.247  0.00  0.00           H
ATOM   4311  O   WAT X1230      28.154  29.087  16.337  0.00  0.00           O
ATOM   4312  H1  WAT X1230      28.178  29.966  16.717  0.00  0.00           H
ATOM   4313  H2  WAT X1230      28.273  29.229  15.398  0.00  0.00           H
ATOM   4314  O   WAT X1231      31.309  29.756   5.378  0.00  0.00           O
ATOM   4315  H1  WAT X1231      32.233  29.728   5.130  0.00  0.00           H
ATOM   4316  H2  WAT X1231      31.299  29.483   6.296  0.00  0.00           H
ATOM   4317  O   WAT X1232      15.442  51.896  27.658  0.00  0.00           O
ATOM   4318  H1  WAT X1232      15.512  52.672  27.103  0.00  0.00           H
ATOM   4319  H2  WAT X1232      14.674  51.432  27.325  0.00  0.00           H
ATOM   4320  O   WAT X1233       5.082   3.089  33.915  0.00  0.00           O
ATOM   4321  H1  WAT X1233       5.406   2.396  34.492  0.00  0.00           H
ATOM   4322  H2  WAT X1233       4.284   3.402  34.342  0.00  0.00           H
ATOM   4323  O   WAT X1234      20.992  54.256   8.277  0.00  0.00           O
ATOM   4324  H1  WAT X1234      20.067  54.067   8.123  0.00  0.00           H
ATOM   4325  H2  WAT X1234      21.347  53.442   8.635  0.00  0.00           H
ATOM   4326  O   WAT X1235      25.266   1.637  25.825  0.00  0.00           O
ATOM   4327  H1  WAT X1235      24.708   2.173  26.388  0.00  0.00           H
ATOM   4328  H2  WAT X1235      25.822   1.150  26.433  0.00  0.00           H
ATOM   4329  O   WAT X1236      44.814   9.684   9.633  0.00  0.00           O
ATOM   4330  H1  WAT X1236      44.793   9.569   8.683  0.00  0.00           H
ATOM   4331  H2  WAT X1236      45.547   9.142   9.923  0.00  0.00           H
ATOM   4332  O   WAT X1237      38.849   0.015  26.471  0.00  0.00           O
ATOM   4333  H1  WAT X1237      38.319   0.804  26.591  0.00  0.00           H
ATOM   4334  H2  WAT X1237      39.715   0.255  26.800  0.00  0.00           H
ATOM   4335  O   WAT X1238      30.948  30.316  26.971  0.00  0.00           O
ATOM   4336  H1  WAT X1238      30.291  30.445  26.286  0.00  0.00           H
ATOM   4337  H2  WAT X1238      31.755  30.121  26.494  0.00  0.00           H
ATOM   4338  O   WAT X1239      15.248  38.700  11.958  0.00  0.00           O
ATOM   4339  H1  WAT X1239      14.644  38.354  11.301  0.00  0.00           H
ATOM   4340  H2  WAT X1239      15.772  37.945  12.223  0.00  0.00           H
ATOM   4341  O   WAT X1240      28.614  32.017   1.656  0.00  0.00           O
ATOM   4342  H1  WAT X1240      28.710  31.198   1.170  0.00  0.00           H
ATOM   4343  H2  WAT X1240      29.289  31.974   2.334  0.00  0.00           H
ATOM   4344  O   WAT X1241      16.928  34.805  32.833  0.00  0.00           O
ATOM   4345  H1  WAT X1241      17.088  35.302  32.030  0.00  0.00           H
ATOM   4346  H2  WAT X1241      17.661  35.033  33.405  0.00  0.00           H
ATOM   4347  O   WAT X1242      37.963  40.165  28.985  0.00  0.00           O
ATOM   4348  H1  WAT X1242      38.298  39.592  28.296  0.00  0.00           H
ATOM   4349  H2  WAT X1242      38.684  40.766  29.169  0.00  0.00           H
ATOM   4350  O   WAT X1243      20.784  27.382  25.446  0.00  0.00           O
ATOM   4351  H1  WAT X1243      20.010  26.819  25.488  0.00  0.00           H
ATOM   4352  H2  WAT X1243      21.462  26.891  25.911  0.00  0.00           H
ATOM   4353  O   WAT X1244      17.938  17.847   1.863  0.00  0.00           O
ATOM   4354  H1  WAT X1244      17.448  17.238   1.311  0.00  0.00           H
ATOM   4355  H2  WAT X1244      17.334  18.063   2.574  0.00  0.00           H
ATOM   4356  O   WAT X1245       2.771  20.205  39.554  0.00  0.00           O
ATOM   4357  H1  WAT X1245       2.414  19.791  40.340  0.00  0.00           H
ATOM   4358  H2  WAT X1245       3.320  20.916  39.887  0.00  0.00           H
ATOM   4359  O   WAT X1246      11.296  33.143  34.525  0.00  0.00           O
ATOM   4360  H1  WAT X1246      10.366  33.368  34.518  0.00  0.00           H
ATOM   4361  H2  WAT X1246      11.746  33.987  34.497  0.00  0.00           H
ATOM   4362  O   WAT X1247      33.370  44.224  16.301  0.00  0.00           O
ATOM   4363  H1  WAT X1247      33.641  43.415  15.869  0.00  0.00           H
ATOM   4364  H2  WAT X1247      34.055  44.855  16.081  0.00  0.00           H
ATOM   4365  O   WAT X1248      41.171   8.389  45.206  0.00  0.00           O
ATOM   4366  H1  WAT X1248      40.955   7.531  45.572  0.00  0.00           H
ATOM   4367  H2  WAT X1248      41.980   8.641  45.651  0.00  0.00           H
ATOM   4368  O   WAT X1249       3.908  31.068  23.212  0.00  0.00           O
ATOM   4369  H1  WAT X1249       4.390  31.876  23.391  0.00  0.00           H
ATOM   4370  H2  WAT X1249       2.989  31.337  23.195  0.00  0.00           H
ATOM   4371  O   WAT X1250      31.106  32.264  20.304  0.00  0.00           O
ATOM   4372  H1  WAT X1250      30.960  33.122  20.703  0.00  0.00           H
ATOM   4373  H2  WAT X1250      31.043  31.647  21.034  0.00  0.00           H
ATOM   4374  O   WAT X1251      24.833  52.223  26.077  0.00  0.00           O
ATOM   4375  H1  WAT X1251      25.673  51.883  25.770  0.00  0.00           H
ATOM   4376  H2  WAT X1251      25.020  52.570  26.950  0.00  0.00           H
ATOM   4377  O   WAT X1252      22.437   8.488  33.123  0.00  0.00           O
ATOM   4378  H1  WAT X1252      22.933   9.021  33.744  0.00  0.00           H
ATOM   4379  H2  WAT X1252      21.763   8.065  33.656  0.00  0.00           H
ATOM   4380  O   WAT X1253       6.355  34.224  15.592  0.00  0.00           O
ATOM   4381  H1  WAT X1253       7.212  34.613  15.419  0.00  0.00           H
ATOM   4382  H2  WAT X1253       6.538  33.296  15.735  0.00  0.00           H
ATOM   4383  O   WAT X1254      13.212  14.274  18.947  0.00  0.00           O
ATOM   4384  H1  WAT X1254      14.064  14.156  19.367  0.00  0.00           H
ATOM   4385  H2  WAT X1254      12.577  14.031  19.621  0.00  0.00           H
ATOM   4386  O   WAT X1255      19.893  16.616  22.943  0.00  0.00           O
ATOM   4387  H1  WAT X1255      19.942  17.448  23.414  0.00  0.00           H
ATOM   4388  H2  WAT X1255      20.388  16.003  23.487  0.00  0.00           H
ATOM   4389  O   WAT X1256       1.663  10.924  20.832  0.00  0.00           O
ATOM   4390  H1  WAT X1256       2.331  10.937  21.518  0.00  0.00           H
ATOM   4391  H2  WAT X1256       0.849  11.143  21.287  0.00  0.00           H
ATOM   4392  O   WAT X1257      31.407  40.573  23.636  0.00  0.00           O
ATOM   4393  H1  WAT X1257      30.518  40.526  23.283  0.00  0.00           H
ATOM   4394  H2  WAT X1257      31.651  41.494  23.549  0.00  0.00           H
ATOM   4395  O   WAT X1258      33.695  13.499  46.997  0.00  0.00           O
ATOM   4396  H1  WAT X1258      33.680  12.562  47.189  0.00  0.00           H
ATOM   4397  H2  WAT X1258      32.801  13.794  47.170  0.00  0.00           H
ATOM   4398  O   WAT X1259      22.860   4.612  38.762  0.00  0.00           O
ATOM   4399  H1  WAT X1259      22.743   5.506  38.441  0.00  0.00           H
ATOM   4400  H2  WAT X1259      22.445   4.063  38.098  0.00  0.00           H
ATOM   4401  O   WAT X1260       9.533  25.340   2.906  0.00  0.00           O
ATOM   4402  H1  WAT X1260      10.114  25.323   3.666  0.00  0.00           H
ATOM   4403  H2  WAT X1260       9.572  24.450   2.555  0.00  0.00           H
ATOM   4404  O   WAT X1261      27.722  50.190  19.361  0.00  0.00           O
ATOM   4405  H1  WAT X1261      27.173  50.921  19.075  0.00  0.00           H
ATOM   4406  H2  WAT X1261      27.648  50.194  20.316  0.00  0.00           H
ATOM   4407  O   WAT X1262      18.106  21.538  28.038  0.00  0.00           O
ATOM   4408  H1  WAT X1262      18.779  21.440  27.364  0.00  0.00           H
ATOM   4409  H2  WAT X1262      17.483  22.161  27.666  0.00  0.00           H
ATOM   4410  O   WAT X1263      10.081  32.370  16.078  0.00  0.00           O
ATOM   4411  H1  WAT X1263      10.393  32.657  15.220  0.00  0.00           H
ATOM   4412  H2  WAT X1263       9.178  32.092  15.924  0.00  0.00           H
ATOM   4413  O   WAT X1264      47.166  12.167  44.031  0.00  0.00           O
ATOM   4414  H1  WAT X1264      46.833  12.720  43.324  0.00  0.00           H
ATOM   4415  H2  WAT X1264      46.425  11.608  44.266  0.00  0.00           H
ATOM   4416  O   WAT X1265      29.277  37.363  12.760  0.00  0.00           O
ATOM   4417  H1  WAT X1265      30.206  37.146  12.683  0.00  0.00           H
ATOM   4418  H2  WAT X1265      29.262  38.310  12.897  0.00  0.00           H
ATOM   4419  O   WAT X1266      39.767  13.945   5.309  0.00  0.00           O
ATOM   4420  H1  WAT X1266      40.697  14.155   5.397  0.00  0.00           H
ATOM   4421  H2  WAT X1266      39.361  14.325   6.088  0.00  0.00           H
ATOM   4422  O   WAT X1267       4.825   1.732   3.221  0.00  0.00           O
ATOM   4423  H1  WAT X1267       4.184   1.165   3.648  0.00  0.00           H
ATOM   4424  H2  WAT X1267       5.571   1.159   3.042  0.00  0.00           H
ATOM   4425  O   WAT X1268      28.682  43.264  47.302  0.00  0.00           O
ATOM   4426  H1  WAT X1268      27.885  42.734  47.322  0.00  0.00           H
ATOM   4427  H2  WAT X1268      29.384  42.635  47.135  0.00  0.00           H
ATOM   4428  O   WAT X1269      47.342   0.500   5.425  0.00  0.00           O
ATOM   4429  H1  WAT X1269      47.964  -0.186   5.184  0.00  0.00           H
ATOM   4430  H2  WAT X1269      47.764   1.314   5.151  0.00  0.00           H
ATOM   4431  O   WAT X1270      20.327  42.989  41.691  0.00  0.00           O
ATOM   4432  H1  WAT X1270      21.228  43.220  41.464  0.00  0.00           H
ATOM   4433  H2  WAT X1270      20.377  42.699  42.602  0.00  0.00           H
ATOM   4434  O   WAT X1271      39.599   3.498  11.390  0.00  0.00           O
ATOM   4435  H1  WAT X1271      38.708   3.286  11.667  0.00  0.00           H
ATOM   4436  H2  WAT X1271      40.108   3.501  12.201  0.00  0.00           H
ATOM   4437  O   WAT X1272      13.448  14.946   1.759  0.00  0.00           O
ATOM   4438  H1  WAT X1272      14.111  15.598   1.987  0.00  0.00           H
ATOM   4439  H2  WAT X1272      13.942  14.237   1.346  0.00  0.00           H
ATOM   4440  O   WAT X1273      40.713  47.829  24.119  0.00  0.00           O
ATOM   4441  H1  WAT X1273      40.460  48.716  24.375  0.00  0.00           H
ATOM   4442  H2  WAT X1273      40.265  47.261  24.746  0.00  0.00           H
ATOM   4443  O   WAT X1274      28.672  30.096  32.583  0.00  0.00           O
ATOM   4444  H1  WAT X1274      28.699  31.023  32.819  0.00  0.00           H
ATOM   4445  H2  WAT X1274      29.284  29.677  33.188  0.00  0.00           H
ATOM   4446  O   WAT X1275      32.832  32.997  22.986  0.00  0.00           O
ATOM   4447  H1  WAT X1275      33.076  33.894  23.214  0.00  0.00           H
ATOM   4448  H2  WAT X1275      32.172  32.757  23.637  0.00  0.00           H
ATOM   4449  O   WAT X1276      43.885  32.195  38.832  0.00  0.00           O
ATOM   4450  H1  WAT X1276      44.824  32.012  38.837  0.00  0.00           H
ATOM   4451  H2  WAT X1276      43.738  32.717  39.620  0.00  0.00           H
ATOM   4452  O   WAT X1277      33.781  49.679  18.846  0.00  0.00           O
ATOM   4453  H1  WAT X1277      34.326  50.047  19.542  0.00  0.00           H
ATOM   4454  H2  WAT X1277      34.345  49.683  18.073  0.00  0.00           H
ATOM   4455  O   WAT X1278      26.104  24.731   6.515  0.00  0.00           O
ATOM   4456  H1  WAT X1278      26.552  25.060   5.736  0.00  0.00           H
ATOM   4457  H2  WAT X1278      25.760  23.878   6.251  0.00  0.00           H
ATOM   4458  O   WAT X1279      27.123  14.357   8.287  0.00  0.00           O
ATOM   4459  H1  WAT X1279      26.997  15.162   8.789  0.00  0.00           H
ATOM   4460  H2  WAT X1279      26.914  13.655   8.903  0.00  0.00           H
ATOM   4461  O   WAT X1280      32.801  38.933  10.008  0.00  0.00           O
ATOM   4462  H1  WAT X1280      32.459  38.930   9.114  0.00  0.00           H
ATOM   4463  H2  WAT X1280      33.672  38.542   9.932  0.00  0.00           H
ATOM   4464  O   WAT X1281      47.926   2.380  30.677  0.00  0.00           O
ATOM   4465  H1  WAT X1281      48.426   2.925  31.285  0.00  0.00           H
ATOM   4466  H2  WAT X1281      47.476   1.747  31.238  0.00  0.00           H
ATOM   4467  O   WAT X1282      13.939  47.890  22.407  0.00  0.00           O
ATOM   4468  H1  WAT X1282      13.098  47.733  21.977  0.00  0.00           H
ATOM   4469  H2  WAT X1282      13.876  48.788  22.734  0.00  0.00           H
ATOM   4470  O   WAT X1283      47.010  31.638  13.760  0.00  0.00           O
ATOM   4471  H1  WAT X1283      47.923  31.922  13.711  0.00  0.00           H
ATOM   4472  H2  WAT X1283      46.530  32.287  13.245  0.00  0.00           H
ATOM   4473  O   WAT X1284      22.272  22.825  10.788  0.00  0.00           O
ATOM   4474  H1  WAT X1284      23.180  22.865  10.487  0.00  0.00           H
ATOM   4475  H2  WAT X1284      22.328  22.946  11.736  0.00  0.00           H
ATOM   4476  O   WAT X1285      22.761  43.057  24.761  0.00  0.00           O
ATOM   4477  H1  WAT X1285      21.994  42.812  24.243  0.00  0.00           H
ATOM   4478  H2  WAT X1285      22.817  42.384  25.439  0.00  0.00           H
ATOM   4479  O   WAT X1286      48.005  39.415  34.337  0.00  0.00           O
ATOM   4480  H1  WAT X1286      48.277  40.215  33.887  0.00  0.00           H
ATOM   4481  H2  WAT X1286      47.521  38.922  33.675  0.00  0.00           H
ATOM   4482  O   WAT X1287      32.449  44.822  44.434  0.00  0.00           O
ATOM   4483  H1  WAT X1287      32.859  45.549  43.965  0.00  0.00           H
ATOM   4484  H2  WAT X1287      33.183  44.322  44.789  0.00  0.00           H
ATOM   4485  O   WAT X1288       2.835  49.793  24.903  0.00  0.00           O
ATOM   4486  H1  WAT X1288       3.609  50.204  24.518  0.00  0.00           H
ATOM   4487  H2  WAT X1288       2.843  50.075  25.817  0.00  0.00           H
ATOM   4488  O   WAT X1289      37.176  47.361   6.081  0.00  0.00           O
ATOM   4489  H1  WAT X1289      36.897  47.926   5.360  0.00  0.00           H
ATOM   4490  H2  WAT X1289      36.382  46.890   6.337  0.00  0.00           H
ATOM   4491  O   WAT X1290      26.032   5.325  24.215  0.00  0.00           O
ATOM   4492  H1  WAT X1290      26.413   5.751  24.982  0.00  0.00           H
ATOM   4493  H2  WAT X1290      25.716   6.047  23.672  0.00  0.00           H
ATOM   4494  O   WAT X1291      22.213  18.726   7.457  0.00  0.00           O
ATOM   4495  H1  WAT X1291      22.770  19.374   7.888  0.00  0.00           H
ATOM   4496  H2  WAT X1291      21.964  18.121   8.156  0.00  0.00           H
ATOM   4497  O   WAT X1292      26.195  52.494  18.085  0.00  0.00           O
ATOM   4498  H1  WAT X1292      25.484  52.282  18.691  0.00  0.00           H
ATOM   4499  H2  WAT X1292      25.849  53.208  17.550  0.00  0.00           H
ATOM   4500  O   WAT X1293      30.255  14.817  11.169  0.00  0.00           O
ATOM   4501  H1  WAT X1293      30.798  14.702  10.389  0.00  0.00           H
ATOM   4502  H2  WAT X1293      30.843  15.212  11.814  0.00  0.00           H
ATOM   4503  O   WAT X1294      18.679  40.895  41.067  0.00  0.00           O
ATOM   4504  H1  WAT X1294      18.566  40.975  40.120  0.00  0.00           H
ATOM   4505  H2  WAT X1294      19.179  41.673  41.315  0.00  0.00           H
ATOM   4506  O   WAT X1295      46.171  54.028  27.815  0.00  0.00           O
ATOM   4507  H1  WAT X1295      46.963  53.684  28.228  0.00  0.00           H
ATOM   4508  H2  WAT X1295      45.708  54.477  28.522  0.00  0.00           H
ATOM   4509  O   WAT X1296      12.313  32.051  12.133  0.00  0.00           O
ATOM   4510  H1  WAT X1296      11.594  31.889  11.523  0.00  0.00           H
ATOM   4511  H2  WAT X1296      12.073  31.565  12.921  0.00  0.00           H
ATOM   4512  O   WAT X1297      16.481  48.875  44.904  0.00  0.00           O
ATOM   4513  H1  WAT X1297      15.540  48.937  45.070  0.00  0.00           H
ATOM   4514  H2  WAT X1297      16.874  49.488  45.525  0.00  0.00           H
ATOM   4515  O   WAT X1298      36.087  17.128   0.952  0.00  0.00           O
ATOM   4516  H1  WAT X1298      36.962  16.739   0.951  0.00  0.00           H
ATOM   4517  H2  WAT X1298      35.507  16.412   1.210  0.00  0.00           H
ATOM   4518  O   WAT X1299      10.403  15.592  26.334  0.00  0.00           O
ATOM   4519  H1  WAT X1299      11.252  15.191  26.150  0.00  0.00           H
ATOM   4520  H2  WAT X1299      10.016  15.036  27.011  0.00  0.00           H
ATOM   4521  O   WAT X1300       2.009  48.960  18.360  0.00  0.00           O
ATOM   4522  H1  WAT X1300       1.889  48.987  17.411  0.00  0.00           H
ATOM   4523  H2  WAT X1300       1.759  49.835  18.658  0.00  0.00           H
ATOM   4524  O   WAT X1301      44.219  54.318  42.977  0.00  0.00           O
ATOM   4525  H1  WAT X1301      43.290  54.090  42.938  0.00  0.00           H
ATOM   4526  H2  WAT X1301      44.588  53.713  43.621  0.00  0.00           H
ATOM   4527  O   WAT X1302      36.658  33.161  22.505  0.00  0.00           O
ATOM   4528  H1  WAT X1302      36.230  34.017  22.473  0.00  0.00           H
ATOM   4529  H2  WAT X1302      37.459  33.313  23.007  0.00  0.00           H
ATOM   4530  O   WAT X1303      26.893   2.001  16.398  0.00  0.00           O
ATOM   4531  H1  WAT X1303      26.096   1.504  16.584  0.00  0.00           H
ATOM   4532  H2  WAT X1303      26.735   2.861  16.786  0.00  0.00           H
ATOM   4533  O   WAT X1304      38.457  28.484  28.479  0.00  0.00           O
ATOM   4534  H1  WAT X1304      38.392  29.381  28.807  0.00  0.00           H
ATOM   4535  H2  WAT X1304      37.568  28.139  28.548  0.00  0.00           H
ATOM   4536  O   WAT X1305      24.189   9.364   6.476  0.00  0.00           O
ATOM   4537  H1  WAT X1305      25.140   9.378   6.586  0.00  0.00           H
ATOM   4538  H2  WAT X1305      23.903   8.594   6.968  0.00  0.00           H
ATOM   4539  O   WAT X1306       9.494   3.305  21.140  0.00  0.00           O
ATOM   4540  H1  WAT X1306       8.788   2.666  21.045  0.00  0.00           H
ATOM   4541  H2  WAT X1306      10.220   2.935  20.637  0.00  0.00           H
ATOM   4542  O   WAT X1307       0.868  41.018   2.189  0.00  0.00           O
ATOM   4543  H1  WAT X1307       0.334  41.315   2.925  0.00  0.00           H
ATOM   4544  H2  WAT X1307       0.714  41.668   1.503  0.00  0.00           H
ATOM   4545  O   WAT X1308       1.346  26.071  20.214  0.00  0.00           O
ATOM   4546  H1  WAT X1308       0.436  26.148  19.926  0.00  0.00           H
ATOM   4547  H2  WAT X1308       1.472  26.811  20.808  0.00  0.00           H
ATOM   4548  O   WAT X1309      15.675  25.900  35.977  0.00  0.00           O
ATOM   4549  H1  WAT X1309      15.920  26.474  35.251  0.00  0.00           H
ATOM   4550  H2  WAT X1309      15.328  25.114  35.555  0.00  0.00           H
ATOM   4551  O   WAT X1310      13.656   2.967  37.315  0.00  0.00           O
ATOM   4552  H1  WAT X1310      13.225   3.821  37.289  0.00  0.00           H
ATOM   4553  H2  WAT X1310      13.730   2.708  36.397  0.00  0.00           H
ATOM   4554  O   WAT X1311       5.857  41.564   5.053  0.00  0.00           O
ATOM   4555  H1  WAT X1311       5.593  40.798   4.542  0.00  0.00           H
ATOM   4556  H2  WAT X1311       5.060  42.089   5.127  0.00  0.00           H
ATOM   4557  O   WAT X1312      41.598  25.112  35.075  0.00  0.00           O
ATOM   4558  H1  WAT X1312      40.656  24.948  35.028  0.00  0.00           H
ATOM   4559  H2  WAT X1312      41.869  24.716  35.902  0.00  0.00           H
ATOM   4560  O   WAT X1313      13.483   6.089  14.310  0.00  0.00           O
ATOM   4561  H1  WAT X1313      12.830   5.390  14.277  0.00  0.00           H
ATOM   4562  H2  WAT X1313      14.238   5.691  14.743  0.00  0.00           H
ATOM   4563  O   WAT X1314      18.732   1.296  11.086  0.00  0.00           O
ATOM   4564  H1  WAT X1314      19.602   1.694  11.037  0.00  0.00           H
ATOM   4565  H2  WAT X1314      18.816   0.622  11.760  0.00  0.00           H
ATOM   4566  O   WAT X1315      45.680  12.198  28.442  0.00  0.00           O
ATOM   4567  H1  WAT X1315      44.936  11.612  28.579  0.00  0.00           H
ATOM   4568  H2  WAT X1315      46.404  11.777  28.906  0.00  0.00           H
ATOM   4569  O   WAT X1316      17.521  16.991  47.003  0.00  0.00           O
ATOM   4570  H1  WAT X1316      17.854  17.746  46.519  0.00  0.00           H
ATOM   4571  H2  WAT X1316      18.295  16.451  47.167  0.00  0.00           H
ATOM   4572  O   WAT X1317      10.877  32.253  45.661  0.00  0.00           O
ATOM   4573  H1  WAT X1317      11.383  31.815  46.345  0.00  0.00           H
ATOM   4574  H2  WAT X1317      11.533  32.703  45.129  0.00  0.00           H
ATOM   4575  O   WAT X1318       8.666  36.705  40.797  0.00  0.00           O
ATOM   4576  H1  WAT X1318       7.954  37.311  41.001  0.00  0.00           H
ATOM   4577  H2  WAT X1318       8.738  36.730  39.843  0.00  0.00           H
ATOM   4578  O   WAT X1319       1.821  50.673   3.285  0.00  0.00           O
ATOM   4579  H1  WAT X1319       1.389  51.434   3.674  0.00  0.00           H
ATOM   4580  H2  WAT X1319       1.688  49.971   3.922  0.00  0.00           H
ATOM   4581  O   WAT X1320      37.271  49.797  13.513  0.00  0.00           O
ATOM   4582  H1  WAT X1320      37.156  49.692  12.569  0.00  0.00           H
ATOM   4583  H2  WAT X1320      38.191  50.042  13.616  0.00  0.00           H
ATOM   4584  O   WAT X1321       5.003   5.558   1.751  0.00  0.00           O
ATOM   4585  H1  WAT X1321       5.423   5.678   0.900  0.00  0.00           H
ATOM   4586  H2  WAT X1321       4.527   4.731   1.669  0.00  0.00           H
ATOM   4587  O   WAT X1322      20.509  51.554  33.910  0.00  0.00           O
ATOM   4588  H1  WAT X1322      19.798  51.727  34.526  0.00  0.00           H
ATOM   4589  H2  WAT X1322      20.079  51.152  33.155  0.00  0.00           H
ATOM   4590  O   WAT X1323      18.592  32.690  29.268  0.00  0.00           O
ATOM   4591  H1  WAT X1323      18.978  33.003  28.450  0.00  0.00           H
ATOM   4592  H2  WAT X1323      17.732  33.108  29.303  0.00  0.00           H
ATOM   4593  O   WAT X1324      31.731   5.506   5.581  0.00  0.00           O
ATOM   4594  H1  WAT X1324      30.786   5.373   5.509  0.00  0.00           H
ATOM   4595  H2  WAT X1324      32.080   5.201   4.743  0.00  0.00           H
ATOM   4596  O   WAT X1325      15.345   8.947  27.370  0.00  0.00           O
ATOM   4597  H1  WAT X1325      16.265   9.046  27.616  0.00  0.00           H
ATOM   4598  H2  WAT X1325      14.886   8.826  28.201  0.00  0.00           H
ATOM   4599  O   WAT X1326       5.944   2.118  29.054  0.00  0.00           O
ATOM   4600  H1  WAT X1326       6.823   2.457  28.883  0.00  0.00           H
ATOM   4601  H2  WAT X1326       6.034   1.613  29.861  0.00  0.00           H
ATOM   4602  O   WAT X1327      11.206  36.030  33.776  0.00  0.00           O
ATOM   4603  H1  WAT X1327      10.267  36.216  33.755  0.00  0.00           H
ATOM   4604  H2  WAT X1327      11.454  36.151  34.692  0.00  0.00           H
ATOM   4605  O   WAT X1328       1.810   5.951   9.630  0.00  0.00           O
ATOM   4606  H1  WAT X1328       2.551   5.586  10.112  0.00  0.00           H
ATOM   4607  H2  WAT X1328       2.210   6.437   8.908  0.00  0.00           H
ATOM   4608  O   WAT X1329      30.290  19.743  35.384  0.00  0.00           O
ATOM   4609  H1  WAT X1329      30.844  19.362  36.065  0.00  0.00           H
ATOM   4610  H2  WAT X1329      30.900  20.199  34.805  0.00  0.00           H
ATOM   4611  O   WAT X1330      14.922  39.332  26.634  0.00  0.00           O
ATOM   4612  H1  WAT X1330      14.287  39.819  27.159  0.00  0.00           H
ATOM   4613  H2  WAT X1330      14.712  38.412  26.798  0.00  0.00           H
ATOM   4614  O   WAT X1331      46.218  29.762  34.703  0.00  0.00           O
ATOM   4615  H1  WAT X1331      46.190  30.473  35.343  0.00  0.00           H
ATOM   4616  H2  WAT X1331      46.814  29.119  35.086  0.00  0.00           H
ATOM   4617  O   WAT X1332      41.026  39.570  24.228  0.00  0.00           O
ATOM   4618  H1  WAT X1332      40.370  39.028  24.666  0.00  0.00           H
ATOM   4619  H2  WAT X1332      41.275  39.065  23.453  0.00  0.00           H
ATOM   4620  O   WAT X1333      13.513  22.960  47.378  0.00  0.00           O
ATOM   4621  H1  WAT X1333      14.001  22.931  46.555  0.00  0.00           H
ATOM   4622  H2  WAT X1333      13.481  22.049  47.669  0.00  0.00           H
ATOM   4623  O   WAT X1334       8.599  29.553   5.489  0.00  0.00           O
ATOM   4624  H1  WAT X1334       9.195  30.188   5.886  0.00  0.00           H
ATOM   4625  H2  WAT X1334       9.002  29.340   4.647  0.00  0.00           H
ATOM   4626  O   WAT X1335       4.360  43.244  26.452  0.00  0.00           O
ATOM   4627  H1  WAT X1335       5.219  43.426  26.832  0.00  0.00           H
ATOM   4628  H2  WAT X1335       4.472  42.413  25.991  0.00  0.00           H
ATOM   4629  O   WAT X1336      31.444   5.852  43.854  0.00  0.00           O
ATOM   4630  H1  WAT X1336      31.254   6.767  44.057  0.00  0.00           H
ATOM   4631  H2  WAT X1336      31.618   5.846  42.913  0.00  0.00           H
ATOM   4632  O   WAT X1337      37.373  44.758  47.489  0.00  0.00           O
ATOM   4633  H1  WAT X1337      38.183  44.565  47.961  0.00  0.00           H
ATOM   4634  H2  WAT X1337      37.427  44.227  46.694  0.00  0.00           H
ATOM   4635  O   WAT X1338      36.245  26.853  28.952  0.00  0.00           O
ATOM   4636  H1  WAT X1338      35.346  26.823  29.279  0.00  0.00           H
ATOM   4637  H2  WAT X1338      36.251  26.245  28.212  0.00  0.00           H
ATOM   4638  O   WAT X1339      12.544  37.792  20.695  0.00  0.00           O
ATOM   4639  H1  WAT X1339      12.253  38.667  20.438  0.00  0.00           H
ATOM   4640  H2  WAT X1339      12.261  37.703  21.605  0.00  0.00           H
ATOM   4641  O   WAT X1340       0.464   9.380   7.588  0.00  0.00           O
ATOM   4642  H1  WAT X1340       1.285   8.889   7.563  0.00  0.00           H
ATOM   4643  H2  WAT X1340       0.475   9.822   8.437  0.00  0.00           H
ATOM   4644  O   WAT X1341      33.197  28.581  20.383  0.00  0.00           O
ATOM   4645  H1  WAT X1341      33.071  29.307  19.772  0.00  0.00           H
ATOM   4646  H2  WAT X1341      33.578  28.987  21.162  0.00  0.00           H
ATOM   4647  O   WAT X1342      38.653  10.412   4.894  0.00  0.00           O
ATOM   4648  H1  WAT X1342      38.350   9.566   4.565  0.00  0.00           H
ATOM   4649  H2  WAT X1342      39.084  10.821   4.144  0.00  0.00           H
ATOM   4650  O   WAT X1343      12.356   4.755  25.869  0.00  0.00           O
ATOM   4651  H1  WAT X1343      12.509   5.668  26.110  0.00  0.00           H
ATOM   4652  H2  WAT X1343      11.766   4.801  25.118  0.00  0.00           H
ATOM   4653  O   WAT X1344      26.542  26.458  13.872  0.00  0.00           O
ATOM   4654  H1  WAT X1344      26.131  25.761  13.361  0.00  0.00           H
ATOM   4655  H2  WAT X1344      27.296  26.039  14.287  0.00  0.00           H
ATOM   4656  O   WAT X1345       2.338  21.107  31.488  0.00  0.00           O
ATOM   4657  H1  WAT X1345       2.457  21.794  30.832  0.00  0.00           H
ATOM   4658  H2  WAT X1345       3.205  20.711  31.578  0.00  0.00           H
ATOM   4659  O   WAT X1346      39.033  32.409   1.579  0.00  0.00           O
ATOM   4660  H1  WAT X1346      38.284  32.478   2.171  0.00  0.00           H
ATOM   4661  H2  WAT X1346      38.809  31.686   0.993  0.00  0.00           H
ATOM   4662  O   WAT X1347      29.174  35.644   5.728  0.00  0.00           O
ATOM   4663  H1  WAT X1347      29.194  35.153   6.549  0.00  0.00           H
ATOM   4664  H2  WAT X1347      28.265  35.933   5.643  0.00  0.00           H
ATOM   4665  O   WAT X1348      26.037  53.043  23.252  0.00  0.00           O
ATOM   4666  H1  WAT X1348      25.566  53.446  23.981  0.00  0.00           H
ATOM   4667  H2  WAT X1348      25.719  52.141  23.230  0.00  0.00           H
ATOM   4668  O   WAT X1349      28.805  38.583  17.281  0.00  0.00           O
ATOM   4669  H1  WAT X1349      29.265  39.222  16.737  0.00  0.00           H
ATOM   4670  H2  WAT X1349      29.247  38.628  18.129  0.00  0.00           H
ATOM   4671  O   WAT X1350       9.493  44.928   8.239  0.00  0.00           O
ATOM   4672  H1  WAT X1350       9.502  45.865   8.045  0.00  0.00           H
ATOM   4673  H2  WAT X1350       8.566  44.690   8.226  0.00  0.00           H
ATOM   4674  O   WAT X1351       6.228  37.737  19.752  0.00  0.00           O
ATOM   4675  H1  WAT X1351       5.918  37.139  20.431  0.00  0.00           H
ATOM   4676  H2  WAT X1351       6.855  37.220  19.246  0.00  0.00           H
ATOM   4677  O   WAT X1352      20.543  31.219  37.278  0.00  0.00           O
ATOM   4678  H1  WAT X1352      21.172  30.501  37.344  0.00  0.00           H
ATOM   4679  H2  WAT X1352      19.709  30.833  37.544  0.00  0.00           H
ATOM   4680  O   WAT X1353      18.811  21.621   7.344  0.00  0.00           O
ATOM   4681  H1  WAT X1353      19.515  22.158   7.708  0.00  0.00           H
ATOM   4682  H2  WAT X1353      19.228  21.125   6.639  0.00  0.00           H
ATOM   4683  O   WAT X1354       3.694  24.534  41.172  0.00  0.00           O
ATOM   4684  H1  WAT X1354       3.408  24.638  40.264  0.00  0.00           H
ATOM   4685  H2  WAT X1354       3.621  25.411  41.548  0.00  0.00           H
ATOM   4686  O   WAT X1355      26.797  34.153   1.553  0.00  0.00           O
ATOM   4687  H1  WAT X1355      27.268  33.338   1.380  0.00  0.00           H
ATOM   4688  H2  WAT X1355      25.884  33.950   1.351  0.00  0.00           H
ATOM   4689  O   WAT X1356      17.139  53.470  44.223  0.00  0.00           O
ATOM   4690  H1  WAT X1356      16.524  52.740  44.150  0.00  0.00           H
ATOM   4691  H2  WAT X1356      16.807  54.126  43.610  0.00  0.00           H
ATOM   4692  O   WAT X1357       4.225  31.961  11.756  0.00  0.00           O
ATOM   4693  H1  WAT X1357       3.830  31.566  12.533  0.00  0.00           H
ATOM   4694  H2  WAT X1357       4.825  31.293  11.425  0.00  0.00           H
ATOM   4695  O   WAT X1358      17.852  33.927  36.618  0.00  0.00           O
ATOM   4696  H1  WAT X1358      18.233  33.920  35.740  0.00  0.00           H
ATOM   4697  H2  WAT X1358      17.203  33.224  36.603  0.00  0.00           H
ATOM   4698  O   WAT X1359      16.178  28.232  37.279  0.00  0.00           O
ATOM   4699  H1  WAT X1359      15.326  28.497  37.625  0.00  0.00           H
ATOM   4700  H2  WAT X1359      16.057  27.319  37.019  0.00  0.00           H
ATOM   4701  O   WAT X1360      22.767  36.623  17.882  0.00  0.00           O
ATOM   4702  H1  WAT X1360      23.456  36.109  18.304  0.00  0.00           H
ATOM   4703  H2  WAT X1360      22.101  36.733  18.561  0.00  0.00           H
ATOM   4704  O   WAT X1361      48.181   7.629   2.806  0.00  0.00           O
ATOM   4705  H1  WAT X1361      48.820   6.932   2.658  0.00  0.00           H
ATOM   4706  H2  WAT X1361      48.180   8.130   1.991  0.00  0.00           H
ATOM   4707  O   WAT X1362      44.323  45.963   1.512  0.00  0.00           O
ATOM   4708  H1  WAT X1362      45.180  45.913   1.936  0.00  0.00           H
ATOM   4709  H2  WAT X1362      44.050  46.873   1.628  0.00  0.00           H
ATOM   4710  O   WAT X1363      31.517  33.955  29.311  0.00  0.00           O
ATOM   4711  H1  WAT X1363      31.722  33.157  29.798  0.00  0.00           H
ATOM   4712  H2  WAT X1363      31.126  34.539  29.961  0.00  0.00           H
ATOM   4713  O   WAT X1364      41.456  11.262   0.990  0.00  0.00           O
ATOM   4714  H1  WAT X1364      40.812  11.786   1.466  0.00  0.00           H
ATOM   4715  H2  WAT X1364      40.985  10.463   0.753  0.00  0.00           H
ATOM   4716  O   WAT X1365       8.667  21.667  38.983  0.00  0.00           O
ATOM   4717  H1  WAT X1365       8.595  21.686  38.028  0.00  0.00           H
ATOM   4718  H2  WAT X1365       8.187  20.881  39.244  0.00  0.00           H
ATOM   4719  O   WAT X1366      37.180  44.954  12.155  0.00  0.00           O
ATOM   4720  H1  WAT X1366      36.700  44.612  11.400  0.00  0.00           H
ATOM   4721  H2  WAT X1366      36.497  45.241  12.762  0.00  0.00           H
ATOM   4722  O   WAT X1367       3.433   0.747  36.308  0.00  0.00           O
ATOM   4723  H1  WAT X1367       4.276   0.892  35.880  0.00  0.00           H
ATOM   4724  H2  WAT X1367       3.378  -0.203  36.413  0.00  0.00           H
ATOM   4725  O   WAT X1368       5.135  31.379   2.722  0.00  0.00           O
ATOM   4726  H1  WAT X1368       4.811  31.648   1.862  0.00  0.00           H
ATOM   4727  H2  WAT X1368       5.379  30.460   2.609  0.00  0.00           H
ATOM   4728  O   WAT X1369      46.567  47.754  46.746  0.00  0.00           O
ATOM   4729  H1  WAT X1369      47.077  48.553  46.874  0.00  0.00           H
ATOM   4730  H2  WAT X1369      45.658  48.028  46.866  0.00  0.00           H
ATOM   4731  O   WAT X1370       4.231   9.420  15.827  0.00  0.00           O
ATOM   4732  H1  WAT X1370       4.502   9.661  16.713  0.00  0.00           H
ATOM   4733  H2  WAT X1370       3.274   9.410  15.864  0.00  0.00           H
ATOM   4734  O   WAT X1371      18.635   4.089   0.208  0.00  0.00           O
ATOM   4735  H1  WAT X1371      19.417   4.639   0.260  0.00  0.00           H
ATOM   4736  H2  WAT X1371      18.866   3.404  -0.420  0.00  0.00           H
ATOM   4737  O   WAT X1372      21.595  40.610  22.679  0.00  0.00           O
ATOM   4738  H1  WAT X1372      22.243  40.258  22.070  0.00  0.00           H
ATOM   4739  H2  WAT X1372      21.192  41.339  22.207  0.00  0.00           H
ATOM   4740  O   WAT X1373      15.573   2.538  40.197  0.00  0.00           O
ATOM   4741  H1  WAT X1373      15.065   1.732  40.292  0.00  0.00           H
ATOM   4742  H2  WAT X1373      15.150   3.004  39.476  0.00  0.00           H
ATOM   4743  O   WAT X1374      23.113  24.738  23.992  0.00  0.00           O
ATOM   4744  H1  WAT X1374      23.923  25.247  24.023  0.00  0.00           H
ATOM   4745  H2  WAT X1374      22.774  24.771  24.886  0.00  0.00           H
ATOM   4746  O   WAT X1375       7.847  36.403  17.950  0.00  0.00           O
ATOM   4747  H1  WAT X1375       8.027  36.976  17.204  0.00  0.00           H
ATOM   4748  H2  WAT X1375       8.677  35.955  18.113  0.00  0.00           H
ATOM   4749  O   WAT X1376      11.292  47.248  25.051  0.00  0.00           O
ATOM   4750  H1  WAT X1376      11.928  47.041  25.735  0.00  0.00           H
ATOM   4751  H2  WAT X1376      11.225  46.445  24.535  0.00  0.00           H
ATOM   4752  O   WAT X1377      24.170   0.761   6.090  0.00  0.00           O
ATOM   4753  H1  WAT X1377      24.613   0.742   5.242  0.00  0.00           H
ATOM   4754  H2  WAT X1377      24.374   1.625   6.447  0.00  0.00           H
ATOM   4755  O   WAT X1378      48.488  42.762   4.391  0.00  0.00           O
ATOM   4756  H1  WAT X1378      48.502  42.658   5.342  0.00  0.00           H
ATOM   4757  H2  WAT X1378      47.564  42.680   4.154  0.00  0.00           H
ATOM   4758  O   WAT X1379      40.558  19.180  30.803  0.00  0.00           O
ATOM   4759  H1  WAT X1379      41.100  19.585  31.480  0.00  0.00           H
ATOM   4760  H2  WAT X1379      39.824  19.785  30.691  0.00  0.00           H
ATOM   4761  O   WAT X1380      26.411  51.402   3.168  0.00  0.00           O
ATOM   4762  H1  WAT X1380      25.880  52.049   3.631  0.00  0.00           H
ATOM   4763  H2  WAT X1380      26.106  50.558   3.500  0.00  0.00           H
ATOM   4764  O   WAT X1381      16.073  37.737  33.930  0.00  0.00           O
ATOM   4765  H1  WAT X1381      16.231  38.067  34.815  0.00  0.00           H
ATOM   4766  H2  WAT X1381      16.880  37.934  33.454  0.00  0.00           H
ATOM   4767  O   WAT X1382       5.202  16.005  21.602  0.00  0.00           O
ATOM   4768  H1  WAT X1382       5.236  16.659  22.300  0.00  0.00           H
ATOM   4769  H2  WAT X1382       5.612  16.435  20.851  0.00  0.00           H
ATOM   4770  O   WAT X1383      24.607  30.989  12.405  0.00  0.00           O
ATOM   4771  H1  WAT X1383      24.748  31.790  11.902  0.00  0.00           H
ATOM   4772  H2  WAT X1383      23.666  30.981  12.584  0.00  0.00           H
ATOM   4773  O   WAT X1384       0.374  21.828  17.128  0.00  0.00           O
ATOM   4774  H1  WAT X1384       1.134  22.410  17.149  0.00  0.00           H
ATOM   4775  H2  WAT X1384      -0.270  22.256  17.691  0.00  0.00           H
ATOM   4776  O   WAT X1385      35.585  31.644  11.693  0.00  0.00           O
ATOM   4777  H1  WAT X1385      35.046  31.050  12.214  0.00  0.00           H
ATOM   4778  H2  WAT X1385      34.988  31.987  11.027  0.00  0.00           H
ATOM   4779  O   WAT X1386      40.487  34.236  17.871  0.00  0.00           O
ATOM   4780  H1  WAT X1386      40.313  33.862  18.735  0.00  0.00           H
ATOM   4781  H2  WAT X1386      41.432  34.387  17.861  0.00  0.00           H
ATOM   4782  O   WAT X1387       5.731  10.147  24.386  0.00  0.00           O
ATOM   4783  H1  WAT X1387       5.550   9.396  24.951  0.00  0.00           H
ATOM   4784  H2  WAT X1387       6.165  10.779  24.960  0.00  0.00           H
ATOM   4785  O   WAT X1388      39.674   9.435  -0.140  0.00  0.00           O
ATOM   4786  H1  WAT X1388      40.032   8.555  -0.260  0.00  0.00           H
ATOM   4787  H2  WAT X1388      39.110   9.361   0.630  0.00  0.00           H
ATOM   4788  O   WAT X1389      42.290  31.874   5.792  0.00  0.00           O
ATOM   4789  H1  WAT X1389      42.294  31.930   4.837  0.00  0.00           H
ATOM   4790  H2  WAT X1389      42.837  32.605   6.078  0.00  0.00           H
ATOM   4791  O   WAT X1390       4.715  40.448  33.761  0.00  0.00           O
ATOM   4792  H1  WAT X1390       4.408  40.966  33.017  0.00  0.00           H
ATOM   4793  H2  WAT X1390       3.953  39.931  34.023  0.00  0.00           H
ATOM   4794  O   WAT X1391      25.432  33.433  11.388  0.00  0.00           O
ATOM   4795  H1  WAT X1391      25.930  34.214  11.146  0.00  0.00           H
ATOM   4796  H2  WAT X1391      24.531  33.743  11.482  0.00  0.00           H
ATOM   4797  O   WAT X1392      16.158  37.300  24.859  0.00  0.00           O
ATOM   4798  H1  WAT X1392      15.751  38.066  25.264  0.00  0.00           H
ATOM   4799  H2  WAT X1392      17.000  37.619  24.535  0.00  0.00           H
ATOM   4800  O   WAT X1393      11.838  17.385   8.871  0.00  0.00           O
ATOM   4801  H1  WAT X1393      12.606  17.934   8.714  0.00  0.00           H
ATOM   4802  H2  WAT X1393      11.104  18.000   8.887  0.00  0.00           H
ATOM   4803  O   WAT X1394       0.194  38.578  20.762  0.00  0.00           O
ATOM   4804  H1  WAT X1394       0.137  39.045  21.595  0.00  0.00           H
ATOM   4805  H2  WAT X1394       0.600  39.205  20.163  0.00  0.00           H
ATOM   4806  O   WAT X1395      36.230  40.076  14.539  0.00  0.00           O
ATOM   4807  H1  WAT X1395      35.524  39.533  14.188  0.00  0.00           H
ATOM   4808  H2  WAT X1395      35.801  40.639  15.184  0.00  0.00           H
ATOM   4809  O   WAT X1396      10.532  21.992  13.487  0.00  0.00           O
ATOM   4810  H1  WAT X1396      10.905  22.774  13.892  0.00  0.00           H
ATOM   4811  H2  WAT X1396      10.145  21.506  14.215  0.00  0.00           H
ATOM   4812  O   WAT X1397       7.599  53.761  40.043  0.00  0.00           O
ATOM   4813  H1  WAT X1397       7.951  54.421  40.640  0.00  0.00           H
ATOM   4814  H2  WAT X1397       6.676  53.687  40.285  0.00  0.00           H
ATOM   4815  O   WAT X1398      34.345  14.206   7.052  0.00  0.00           O
ATOM   4816  H1  WAT X1398      34.622  13.526   7.666  0.00  0.00           H
ATOM   4817  H2  WAT X1398      34.590  13.866   6.192  0.00  0.00           H
ATOM   4818  O   WAT X1399      32.677  46.878  42.475  0.00  0.00           O
ATOM   4819  H1  WAT X1399      33.236  47.124  41.737  0.00  0.00           H
ATOM   4820  H2  WAT X1399      32.897  47.506  43.162  0.00  0.00           H
ATOM   4821  O   WAT X1400      47.310  18.180   5.846  0.00  0.00           O
ATOM   4822  H1  WAT X1400      46.455  17.833   5.593  0.00  0.00           H
ATOM   4823  H2  WAT X1400      47.828  18.151   5.042  0.00  0.00           H
ATOM   4824  O   WAT X1401      27.962  17.487  46.676  0.00  0.00           O
ATOM   4825  H1  WAT X1401      28.183  16.683  46.206  0.00  0.00           H
ATOM   4826  H2  WAT X1401      28.497  18.162  46.259  0.00  0.00           H
ATOM   4827  O   WAT X1402      40.012  27.403  13.511  0.00  0.00           O
ATOM   4828  H1  WAT X1402      39.683  26.511  13.622  0.00  0.00           H
ATOM   4829  H2  WAT X1402      40.313  27.657  14.384  0.00  0.00           H
ATOM   4830  O   WAT X1403      17.747  22.830  45.663  0.00  0.00           O
ATOM   4831  H1  WAT X1403      17.223  23.399  45.100  0.00  0.00           H
ATOM   4832  H2  WAT X1403      17.109  22.408  46.238  0.00  0.00           H
ATOM   4833  O   WAT X1404      33.565  21.076  39.503  0.00  0.00           O
ATOM   4834  H1  WAT X1404      33.332  20.514  38.765  0.00  0.00           H
ATOM   4835  H2  WAT X1404      33.092  20.704  40.247  0.00  0.00           H
ATOM   4836  O   WAT X1405      43.918  33.093  20.735  0.00  0.00           O
ATOM   4837  H1  WAT X1405      43.103  33.590  20.667  0.00  0.00           H
ATOM   4838  H2  WAT X1405      44.475  33.623  21.305  0.00  0.00           H
ATOM   4839  O   WAT X1406      21.428  46.161   8.084  0.00  0.00           O
ATOM   4840  H1  WAT X1406      20.833  46.909   8.036  0.00  0.00           H
ATOM   4841  H2  WAT X1406      22.284  46.521   7.851  0.00  0.00           H
ATOM   4842  O   WAT X1407       1.955  13.633   1.606  0.00  0.00           O
ATOM   4843  H1  WAT X1407       2.486  13.484   2.389  0.00  0.00           H
ATOM   4844  H2  WAT X1407       2.189  12.914   1.019  0.00  0.00           H
ATOM   4845  O   WAT X1408      44.667  25.181  13.765  0.00  0.00           O
ATOM   4846  H1  WAT X1408      45.566  24.853  13.765  0.00  0.00           H
ATOM   4847  H2  WAT X1408      44.244  24.721  13.040  0.00  0.00           H
ATOM   4848  O   WAT X1409      41.402   7.996  30.014  0.00  0.00           O
ATOM   4849  H1  WAT X1409      42.275   7.922  29.629  0.00  0.00           H
ATOM   4850  H2  WAT X1409      41.271   8.937  30.130  0.00  0.00           H
ATOM   4851  O   WAT X1410      47.070  13.255  11.389  0.00  0.00           O
ATOM   4852  H1  WAT X1410      47.287  14.059  10.917  0.00  0.00           H
ATOM   4853  H2  WAT X1410      46.948  13.535  12.296  0.00  0.00           H
ATOM   4854  O   WAT X1411      35.595  38.820  21.352  0.00  0.00           O
ATOM   4855  H1  WAT X1411      35.884  38.012  20.928  0.00  0.00           H
ATOM   4856  H2  WAT X1411      34.736  38.606  21.715  0.00  0.00           H
ATOM   4857  O   WAT X1412      17.553  15.374   9.034  0.00  0.00           O
ATOM   4858  H1  WAT X1412      16.732  14.882   9.016  0.00  0.00           H
ATOM   4859  H2  WAT X1412      18.231  14.714   8.892  0.00  0.00           H
ATOM   4860  O   WAT X1413      41.756  18.517  28.559  0.00  0.00           O
ATOM   4861  H1  WAT X1413      41.113  18.511  29.268  0.00  0.00           H
ATOM   4862  H2  WAT X1413      42.288  17.736  28.710  0.00  0.00           H
ATOM   4863  O   WAT X1414      15.700  29.083   7.711  0.00  0.00           O
ATOM   4864  H1  WAT X1414      14.958  29.529   8.119  0.00  0.00           H
ATOM   4865  H2  WAT X1414      15.449  28.159   7.702  0.00  0.00           H
ATOM   4866  O   WAT X1415       3.945  42.497  20.529  0.00  0.00           O
ATOM   4867  H1  WAT X1415       4.117  41.735  19.976  0.00  0.00           H
ATOM   4868  H2  WAT X1415       4.416  42.315  21.342  0.00  0.00           H
ATOM   4869  O   WAT X1416      30.981   4.834   0.527  0.00  0.00           O
ATOM   4870  H1  WAT X1416      31.062   5.596   1.099  0.00  0.00           H
ATOM   4871  H2  WAT X1416      31.676   4.946  -0.122  0.00  0.00           H
ATOM   4872  O   WAT X1417       4.279  38.430   9.441  0.00  0.00           O
ATOM   4873  H1  WAT X1417       4.911  38.276  10.143  0.00  0.00           H
ATOM   4874  H2  WAT X1417       4.798  38.805   8.729  0.00  0.00           H
ATOM   4875  O   WAT X1418      48.393  37.210  39.207  0.00  0.00           O
ATOM   4876  H1  WAT X1418      48.753  37.757  38.509  0.00  0.00           H
ATOM   4877  H2  WAT X1418      47.506  37.000  38.914  0.00  0.00           H
ATOM   4878  O   WAT X1419      47.119  18.334  38.924  0.00  0.00           O
ATOM   4879  H1  WAT X1419      47.490  18.958  39.548  0.00  0.00           H
ATOM   4880  H2  WAT X1419      46.716  18.882  38.250  0.00  0.00           H
ATOM   4881  O   WAT X1420      12.940  53.658  37.368  0.00  0.00           O
ATOM   4882  H1  WAT X1420      12.804  54.430  37.917  0.00  0.00           H
ATOM   4883  H2  WAT X1420      12.604  53.913  36.509  0.00  0.00           H
ATOM   4884  O   WAT X1421      46.897  51.445   9.857  0.00  0.00           O
ATOM   4885  H1  WAT X1421      47.663  51.604   9.306  0.00  0.00           H
ATOM   4886  H2  WAT X1421      47.003  52.047  10.594  0.00  0.00           H
ATOM   4887  O   WAT X1422      44.493  19.393   8.852  0.00  0.00           O
ATOM   4888  H1  WAT X1422      45.261  18.994   8.442  0.00  0.00           H
ATOM   4889  H2  WAT X1422      43.837  19.420   8.155  0.00  0.00           H
ATOM   4890  O   WAT X1423      18.025  17.302  33.244  0.00  0.00           O
ATOM   4891  H1  WAT X1423      17.644  16.980  34.061  0.00  0.00           H
ATOM   4892  H2  WAT X1423      18.938  17.015  33.275  0.00  0.00           H
ATOM   4893  O   WAT X1424       1.074  40.154  45.238  0.00  0.00           O
ATOM   4894  H1  WAT X1424       0.282  39.632  45.106  0.00  0.00           H
ATOM   4895  H2  WAT X1424       1.185  40.633  44.417  0.00  0.00           H
ATOM   4896  O   WAT X1425       1.955   7.751  41.441  0.00  0.00           O
ATOM   4897  H1  WAT X1425       2.880   7.861  41.220  0.00  0.00           H
ATOM   4898  H2  WAT X1425       1.962   7.399  42.331  0.00  0.00           H
ATOM   4899  O   WAT X1426      12.693   2.781  22.770  0.00  0.00           O
ATOM   4900  H1  WAT X1426      13.162   2.155  23.320  0.00  0.00           H
ATOM   4901  H2  WAT X1426      11.867   2.933  23.231  0.00  0.00           H
ATOM   4902  O   WAT X1427       0.275  32.737  10.241  0.00  0.00           O
ATOM   4903  H1  WAT X1427       1.118  32.353  10.002  0.00  0.00           H
ATOM   4904  H2  WAT X1427       0.434  33.160  11.085  0.00  0.00           H
ATOM   4905  O   WAT X1428      39.186  39.575  32.334  0.00  0.00           O
ATOM   4906  H1  WAT X1428      38.761  38.823  31.923  0.00  0.00           H
ATOM   4907  H2  WAT X1428      39.916  39.786  31.752  0.00  0.00           H
ATOM   4908  O   WAT X1429      13.171  28.092  30.226  0.00  0.00           O
ATOM   4909  H1  WAT X1429      13.364  29.029  30.272  0.00  0.00           H
ATOM   4910  H2  WAT X1429      12.968  27.846  31.129  0.00  0.00           H
ATOM   4911  O   WAT X1430      22.977  33.311  40.881  0.00  0.00           O
ATOM   4912  H1  WAT X1430      22.396  34.048  41.066  0.00  0.00           H
ATOM   4913  H2  WAT X1430      23.518  33.229  41.666  0.00  0.00           H
ATOM   4914  O   WAT X1431      15.790   6.661  30.942  0.00  0.00           O
ATOM   4915  H1  WAT X1431      15.568   6.430  31.844  0.00  0.00           H
ATOM   4916  H2  WAT X1431      15.396   7.523  30.811  0.00  0.00           H
ATOM   4917  O   WAT X1432      26.987  48.335  44.555  0.00  0.00           O
ATOM   4918  H1  WAT X1432      26.673  47.945  43.738  0.00  0.00           H
ATOM   4919  H2  WAT X1432      27.733  47.792  44.808  0.00  0.00           H
ATOM   4920  O   WAT X1433      11.427  12.959  10.634  0.00  0.00           O
ATOM   4921  H1  WAT X1433      11.796  12.417   9.937  0.00  0.00           H
ATOM   4922  H2  WAT X1433      10.524  12.653  10.723  0.00  0.00           H
ATOM   4923  O   WAT X1434      28.906  13.231  34.239  0.00  0.00           O
ATOM   4924  H1  WAT X1434      29.145  14.057  33.818  0.00  0.00           H
ATOM   4925  H2  WAT X1434      29.660  12.660  34.092  0.00  0.00           H
ATOM   4926  O   WAT X1435      36.098   3.067  44.783  0.00  0.00           O
ATOM   4927  H1  WAT X1435      36.056   2.115  44.688  0.00  0.00           H
ATOM   4928  H2  WAT X1435      35.559   3.403  44.066  0.00  0.00           H
ATOM   4929  O   WAT X1436       6.117  18.261  37.312  0.00  0.00           O
ATOM   4930  H1  WAT X1436       6.774  18.772  37.785  0.00  0.00           H
ATOM   4931  H2  WAT X1436       6.573  17.951  36.529  0.00  0.00           H
ATOM   4932  O   WAT X1437      25.873  24.044  17.198  0.00  0.00           O
ATOM   4933  H1  WAT X1437      25.235  24.646  16.816  0.00  0.00           H
ATOM   4934  H2  WAT X1437      26.161  23.502  16.464  0.00  0.00           H
ATOM   4935  O   WAT X1438      37.618  13.518   9.130  0.00  0.00           O
ATOM   4936  H1  WAT X1438      37.664  12.779   8.524  0.00  0.00           H
ATOM   4937  H2  WAT X1438      37.240  13.150   9.929  0.00  0.00           H
ATOM   4938  O   WAT X1439      38.823  44.547  36.845  0.00  0.00           O
ATOM   4939  H1  WAT X1439      39.660  44.814  36.465  0.00  0.00           H
ATOM   4940  H2  WAT X1439      38.909  43.602  36.972  0.00  0.00           H
ATOM   4941  O   WAT X1440       1.002  33.324  30.595  0.00  0.00           O
ATOM   4942  H1  WAT X1440       1.900  33.655  30.580  0.00  0.00           H
ATOM   4943  H2  WAT X1440       0.934  32.849  31.423  0.00  0.00           H
ATOM   4944  O   WAT X1441      47.814  15.693  10.304  0.00  0.00           O
ATOM   4945  H1  WAT X1441      47.404  16.519  10.047  0.00  0.00           H
ATOM   4946  H2  WAT X1441      48.038  15.269   9.475  0.00  0.00           H
ATOM   4947  O   WAT X1442      24.003  36.977  11.913  0.00  0.00           O
ATOM   4948  H1  WAT X1442      24.940  37.017  11.719  0.00  0.00           H
ATOM   4949  H2  WAT X1442      23.578  37.072  11.061  0.00  0.00           H
ATOM   4950  O   WAT X1443      43.890  27.876  32.506  0.00  0.00           O
ATOM   4951  H1  WAT X1443      43.518  28.569  31.961  0.00  0.00           H
ATOM   4952  H2  WAT X1443      44.837  28.004  32.441  0.00  0.00           H
ATOM   4953  O   WAT X1444      40.424  47.075  42.440  0.00  0.00           O
ATOM   4954  H1  WAT X1444      39.581  46.624  42.486  0.00  0.00           H
ATOM   4955  H2  WAT X1444      40.744  46.895  41.556  0.00  0.00           H
ATOM   4956  O   WAT X1445      37.175  37.133   8.229  0.00  0.00           O
ATOM   4957  H1  WAT X1445      36.967  37.374   9.132  0.00  0.00           H
ATOM   4958  H2  WAT X1445      37.929  37.676   8.003  0.00  0.00           H
ATOM   4959  O   WAT X1446      37.235   4.192  16.039  0.00  0.00           O
ATOM   4960  H1  WAT X1446      36.488   3.763  16.456  0.00  0.00           H
ATOM   4961  H2  WAT X1446      36.856   4.668  15.300  0.00  0.00           H
ATOM   4962  O   WAT X1447      22.946  31.266   3.413  0.00  0.00           O
ATOM   4963  H1  WAT X1447      22.433  32.074   3.406  0.00  0.00           H
ATOM   4964  H2  WAT X1447      22.889  30.954   4.316  0.00  0.00           H
ATOM   4965  O   WAT X1448      43.626   2.552   2.965  0.00  0.00           O
ATOM   4966  H1  WAT X1448      44.215   2.320   3.684  0.00  0.00           H
ATOM   4967  H2  WAT X1448      44.210   2.830   2.259  0.00  0.00           H
ATOM   4968  O   WAT X1449      47.305  46.568  19.408  0.00  0.00           O
ATOM   4969  H1  WAT X1449      48.219  46.778  19.601  0.00  0.00           H
ATOM   4970  H2  WAT X1449      46.808  47.007  20.099  0.00  0.00           H
ATOM   4971  O   WAT X1450      12.468  22.547  41.129  0.00  0.00           O
ATOM   4972  H1  WAT X1450      12.274  23.478  41.024  0.00  0.00           H
ATOM   4973  H2  WAT X1450      12.407  22.394  42.072  0.00  0.00           H
ATOM   4974  O   WAT X1451      45.699  28.961  28.527  0.00  0.00           O
ATOM   4975  H1  WAT X1451      45.802  29.604  29.228  0.00  0.00           H
ATOM   4976  H2  WAT X1451      45.885  29.449  27.725  0.00  0.00           H
ATOM   4977  O   WAT X1452      45.332  33.337  28.882  0.00  0.00           O
ATOM   4978  H1  WAT X1452      45.010  32.572  29.358  0.00  0.00           H
ATOM   4979  H2  WAT X1452      45.905  33.784  29.505  0.00  0.00           H
ATOM   4980  O   WAT X1453      16.209  39.307  31.228  0.00  0.00           O
ATOM   4981  H1  WAT X1453      15.802  39.102  32.070  0.00  0.00           H
ATOM   4982  H2  WAT X1453      15.474  39.410  30.625  0.00  0.00           H
ATOM   4983  O   WAT X1454      36.036  24.164  18.213  0.00  0.00           O
ATOM   4984  H1  WAT X1454      36.846  24.537  17.864  0.00  0.00           H
ATOM   4985  H2  WAT X1454      35.342  24.714  17.849  0.00  0.00           H
ATOM   4986  O   WAT X1455      21.746  51.803  40.589  0.00  0.00           O
ATOM   4987  H1  WAT X1455      21.579  50.864  40.509  0.00  0.00           H
ATOM   4988  H2  WAT X1455      22.130  52.050  39.748  0.00  0.00           H
ATOM   4989  O   WAT X1456      23.994  27.927  44.634  0.00  0.00           O
ATOM   4990  H1  WAT X1456      23.125  27.866  44.239  0.00  0.00           H
ATOM   4991  H2  WAT X1456      24.289  28.814  44.431  0.00  0.00           H
ATOM   4992  O   WAT X1457      46.051   3.836  25.841  0.00  0.00           O
ATOM   4993  H1  WAT X1457      46.269   3.540  26.725  0.00  0.00           H
ATOM   4994  H2  WAT X1457      45.140   3.570  25.718  0.00  0.00           H
ATOM   4995  O   WAT X1458      15.622  22.051  16.648  0.00  0.00           O
ATOM   4996  H1  WAT X1458      15.903  21.179  16.373  0.00  0.00           H
ATOM   4997  H2  WAT X1458      15.967  22.638  15.975  0.00  0.00           H
ATOM   4998  O   WAT X1459      17.455  36.333   5.610  0.00  0.00           O
ATOM   4999  H1  WAT X1459      17.185  35.892   4.805  0.00  0.00           H
ATOM   5000  H2  WAT X1459      16.795  36.079   6.255  0.00  0.00           H
ATOM   5001  O   WAT X1460       4.232  34.839  40.573  0.00  0.00           O
ATOM   5002  H1  WAT X1460       4.637  35.531  40.050  0.00  0.00           H
ATOM   5003  H2  WAT X1460       4.962  34.279  40.836  0.00  0.00           H
ATOM   5004  O   WAT X1461      20.071  19.864   5.749  0.00  0.00           O
ATOM   5005  H1  WAT X1461      19.771  18.955   5.717  0.00  0.00           H
ATOM   5006  H2  WAT X1461      20.784  19.858   6.387  0.00  0.00           H
ATOM   5007  O   WAT X1462      18.800  29.110  33.515  0.00  0.00           O
ATOM   5008  H1  WAT X1462      19.474  28.975  32.848  0.00  0.00           H
ATOM   5009  H2  WAT X1462      18.584  30.040  33.452  0.00  0.00           H
ATOM   5010  O   WAT X1463       8.330  43.051  19.118  0.00  0.00           O
ATOM   5011  H1  WAT X1463       8.589  42.266  19.600  0.00  0.00           H
ATOM   5012  H2  WAT X1463       7.439  42.866  18.820  0.00  0.00           H
ATOM   5013  O   WAT X1464      14.152   4.650  42.071  0.00  0.00           O
ATOM   5014  H1  WAT X1464      14.582   3.934  41.603  0.00  0.00           H
ATOM   5015  H2  WAT X1464      14.871   5.149  42.458  0.00  0.00           H
ATOM   5016  O   WAT X1465       9.491  38.537   4.390  0.00  0.00           O
ATOM   5017  H1  WAT X1465       9.503  39.227   5.054  0.00  0.00           H
ATOM   5018  H2  WAT X1465       8.713  38.019   4.596  0.00  0.00           H
ATOM   5019  O   WAT X1466       9.530   9.134  36.121  0.00  0.00           O
ATOM   5020  H1  WAT X1466       8.748   9.458  36.567  0.00  0.00           H
ATOM   5021  H2  WAT X1466       9.728   9.804  35.467  0.00  0.00           H
ATOM   5022  O   WAT X1467      34.497   1.080  46.220  0.00  0.00           O
ATOM   5023  H1  WAT X1467      34.866   0.678  45.433  0.00  0.00           H
ATOM   5024  H2  WAT X1467      33.869   0.436  46.546  0.00  0.00           H
ATOM   5025  O   WAT X1468      29.723  43.933  26.423  0.00  0.00           O
ATOM   5026  H1  WAT X1468      29.099  43.472  26.984  0.00  0.00           H
ATOM   5027  H2  WAT X1468      30.581  43.692  26.771  0.00  0.00           H
ATOM   5028  O   WAT X1469      10.023   5.505  12.728  0.00  0.00           O
ATOM   5029  H1  WAT X1469      10.466   5.130  11.967  0.00  0.00           H
ATOM   5030  H2  WAT X1469      10.633   5.365  13.452  0.00  0.00           H
ATOM   5031  O   WAT X1470      24.626  46.420  41.812  0.00  0.00           O
ATOM   5032  H1  WAT X1470      24.920  47.327  41.726  0.00  0.00           H
ATOM   5033  H2  WAT X1470      25.369  45.963  42.204  0.00  0.00           H
ATOM   5034  O   WAT X1471      20.833  49.441  38.727  0.00  0.00           O
ATOM   5035  H1  WAT X1471      20.269  49.728  39.445  0.00  0.00           H
ATOM   5036  H2  WAT X1471      20.305  48.799  38.251  0.00  0.00           H
ATOM   5037  O   WAT X1472      43.071  15.874  44.083  0.00  0.00           O
ATOM   5038  H1  WAT X1472      42.342  15.575  43.539  0.00  0.00           H
ATOM   5039  H2  WAT X1472      42.733  15.836  44.978  0.00  0.00           H
ATOM   5040  O   WAT X1473      20.532  23.079   8.831  0.00  0.00           O
ATOM   5041  H1  WAT X1473      20.536  23.961   8.458  0.00  0.00           H
ATOM   5042  H2  WAT X1473      21.047  23.157   9.634  0.00  0.00           H
ATOM   5043  O   WAT X1474      32.041   8.067   0.514  0.00  0.00           O
ATOM   5044  H1  WAT X1474      31.981   8.309  -0.410  0.00  0.00           H
ATOM   5045  H2  WAT X1474      32.656   7.333   0.530  0.00  0.00           H
ATOM   5046  O   WAT X1475      20.556  37.257  35.014  0.00  0.00           O
ATOM   5047  H1  WAT X1475      20.700  38.203  34.984  0.00  0.00           H
ATOM   5048  H2  WAT X1475      19.945  37.131  35.739  0.00  0.00           H
ATOM   5049  O   WAT X1476      37.491  37.117  12.365  0.00  0.00           O
ATOM   5050  H1  WAT X1476      37.501  37.369  13.288  0.00  0.00           H
ATOM   5051  H2  WAT X1476      36.947  36.331  12.337  0.00  0.00           H
ATOM   5052  O   WAT X1477      13.302  45.640  10.359  0.00  0.00           O
ATOM   5053  H1  WAT X1477      13.005  44.874   9.869  0.00  0.00           H
ATOM   5054  H2  WAT X1477      12.937  45.520  11.236  0.00  0.00           H
ATOM   5055  O   WAT X1478       9.465   6.605  31.498  0.00  0.00           O
ATOM   5056  H1  WAT X1478      10.393   6.819  31.592  0.00  0.00           H
ATOM   5057  H2  WAT X1478       9.454   5.672  31.285  0.00  0.00           H
ATOM   5058  O   WAT X1479      47.772   3.091  41.131  0.00  0.00           O
ATOM   5059  H1  WAT X1479      47.060   3.731  41.110  0.00  0.00           H
ATOM   5060  H2  WAT X1479      47.967   2.918  40.210  0.00  0.00           H
ATOM   5061  O   WAT X1480      15.543  32.597   8.636  0.00  0.00           O
ATOM   5062  H1  WAT X1480      15.209  32.616   9.533  0.00  0.00           H
[truncated: 561,300 more chars]
