# Supplementary material for: Synthesis of a highly thermostable insulin by phenylalanine conjugation at B29 Lysine
Source: Commun Chem. 2024 Jul 23;7:161. doi: 10.1038/s42004-024-01241-z (PMC11266353; doi:10.1038/s42004-024-01241-z)
Supplement: Supplementary file 6 — Supplementary data 4 [file 42004_2024_1241_MOESM6_ESM.txt]

CRYST1   48.629   60.208   48.326  90.00  90.00  90.00 P 1           1
ATOM      1  N   GLY X   1      11.139  54.018  31.009  0.00  0.00           N
ATOM      2  H1  GLY X   1      10.223  54.071  30.586  0.00  0.00           H
ATOM      3  H2  GLY X   1      11.340  54.956  31.326  0.00  0.00           H
ATOM      4  H3  GLY X   1      10.914  53.468  31.826  0.00  0.00           H
ATOM      5  CA  GLY X   1      12.144  53.574  30.014  0.00  0.00           C
ATOM      6  HA2 GLY X   1      11.788  52.685  29.494  0.00  0.00           H
ATOM      7  HA3 GLY X   1      12.243  54.469  29.400  0.00  0.00           H
ATOM      8  C   GLY X   1      13.415  53.263  30.769  0.00  0.00           C
ATOM      9  O   GLY X   1      13.694  53.882  31.762  0.00  0.00           O
ATOM     10  N   ILE X   2      14.201  52.348  30.187  0.00  0.00           N
ATOM     11  H   ILE X   2      13.794  51.882  29.389  0.00  0.00           H
ATOM     12  CA  ILE X   2      15.256  51.731  30.939  0.00  0.00           C
ATOM     13  HA  ILE X   2      14.892  51.685  31.965  0.00  0.00           H
ATOM     14  CB  ILE X   2      15.518  50.307  30.436  0.00  0.00           C
ATOM     15  HB  ILE X   2      14.580  49.772  30.294  0.00  0.00           H
ATOM     16  CG2 ILE X   2      16.193  50.344  29.043  0.00  0.00           C
ATOM     17 HG21 ILE X   2      17.185  50.775  29.176  0.00  0.00           H
ATOM     18 HG22 ILE X   2      16.259  49.342  28.618  0.00  0.00           H
ATOM     19 HG23 ILE X   2      15.622  51.004  28.390  0.00  0.00           H
ATOM     20  CG1 ILE X   2      16.426  49.444  31.308  0.00  0.00           C
ATOM     21 HG12 ILE X   2      16.571  48.410  30.993  0.00  0.00           H
ATOM     22 HG13 ILE X   2      17.419  49.867  31.157  0.00  0.00           H
ATOM     23  CD1 ILE X   2      16.016  49.356  32.811  0.00  0.00           C
ATOM     24 HD11 ILE X   2      16.152  50.338  33.264  0.00  0.00           H
ATOM     25 HD12 ILE X   2      14.957  49.184  33.006  0.00  0.00           H
ATOM     26 HD13 ILE X   2      16.673  48.590  33.221  0.00  0.00           H
ATOM     27  C   ILE X   2      16.449  52.635  31.169  0.00  0.00           C
ATOM     28  O   ILE X   2      17.044  52.595  32.262  0.00  0.00           O
ATOM     29  N   VAL X   3      16.717  53.589  30.265  0.00  0.00           N
ATOM     30  H   VAL X   3      16.139  53.556  29.437  0.00  0.00           H
ATOM     31  CA  VAL X   3      17.826  54.578  30.437  0.00  0.00           C
ATOM     32  HA  VAL X   3      18.773  54.047  30.540  0.00  0.00           H
ATOM     33  CB  VAL X   3      17.939  55.453  29.181  0.00  0.00           C
ATOM     34  HB  VAL X   3      17.049  56.064  29.032  0.00  0.00           H
ATOM     35  CG1 VAL X   3      19.050  56.575  29.279  0.00  0.00           C
ATOM     36 HG11 VAL X   3      18.873  57.257  30.110  0.00  0.00           H
ATOM     37 HG12 VAL X   3      20.057  56.178  29.400  0.00  0.00           H
ATOM     38 HG13 VAL X   3      19.145  57.170  28.370  0.00  0.00           H
ATOM     39  CG2 VAL X   3      18.169  54.732  27.885  0.00  0.00           C
ATOM     40 HG21 VAL X   3      17.999  55.379  27.025  0.00  0.00           H
ATOM     41 HG22 VAL X   3      19.175  54.330  27.763  0.00  0.00           H
ATOM     42 HG23 VAL X   3      17.504  53.901  27.654  0.00  0.00           H
ATOM     43  C   VAL X   3      17.644  55.493  31.643  0.00  0.00           C
ATOM     44  O   VAL X   3      18.527  55.582  32.535  0.00  0.00           O
ATOM     45  N   GLH X   4      16.476  56.131  31.769  0.00  0.00           N
ATOM     46  H   GLH X   4      15.918  56.199  30.929  0.00  0.00           H
ATOM     47  CA  GLH X   4      16.236  56.891  32.973  0.00  0.00           C
ATOM     48  HA  GLH X   4      17.136  57.455  33.216  0.00  0.00           H
ATOM     49  CB  GLH X   4      15.146  57.956  32.754  0.00  0.00           C
ATOM     50  HB2 GLH X   4      14.275  57.515  32.269  0.00  0.00           H
ATOM     51  HB3 GLH X   4      14.982  58.515  33.675  0.00  0.00           H
ATOM     52  CG  GLH X   4      15.827  59.135  31.961  0.00  0.00           C
ATOM     53  HG2 GLH X   4      15.309  60.055  32.232  0.00  0.00           H
ATOM     54  HG3 GLH X   4      16.844  59.319  32.307  0.00  0.00           H
ATOM     55  CD  GLH X   4      15.892  59.026  30.395  0.00  0.00           C
ATOM     56  OE1 GLH X   4      15.345  58.278  29.683  0.00  0.00           O
ATOM     57  OE2 GLH X   4      16.626  59.999  29.858  0.00  0.00           O
ATOM     58  HE2 GLH X   4      16.673  59.826  28.915  0.00  0.00           H
ATOM     59  C   GLH X   4      16.025  56.081  34.241  0.00  0.00           C
ATOM     60  O   GLH X   4      16.155  56.667  35.277  0.00  0.00           O
ATOM     61  N   GLN X   5      15.691  54.766  34.185  0.00  0.00           N
ATOM     62  H   GLN X   5      15.404  54.418  33.281  0.00  0.00           H
ATOM     63  CA  GLN X   5      15.558  53.865  35.322  0.00  0.00           C
ATOM     64  HA  GLN X   5      15.269  54.456  36.191  0.00  0.00           H
ATOM     65  CB  GLN X   5      14.486  52.791  34.937  0.00  0.00           C
ATOM     66  HB2 GLN X   5      14.782  52.352  33.984  0.00  0.00           H
ATOM     67  HB3 GLN X   5      14.514  52.016  35.703  0.00  0.00           H
ATOM     68  CG  GLN X   5      13.025  53.372  34.870  0.00  0.00           C
ATOM     69  HG2 GLN X   5      12.698  53.412  35.909  0.00  0.00           H
ATOM     70  HG3 GLN X   5      13.090  54.376  34.450  0.00  0.00           H
ATOM     71  CD  GLN X   5      12.019  52.606  33.920  0.00  0.00           C
ATOM     72  OE1 GLN X   5      12.355  51.748  33.113  0.00  0.00           O
ATOM     73  NE2 GLN X   5      10.791  52.868  34.055  0.00  0.00           N
ATOM     74 HE21 GLN X   5      10.472  53.664  34.588  0.00  0.00           H
ATOM     75 HE22 GLN X   5      10.110  52.304  33.566  0.00  0.00           H
ATOM     76  C   GLN X   5      16.838  53.145  35.775  0.00  0.00           C
ATOM     77  O   GLN X   5      16.939  52.598  36.852  0.00  0.00           O
ATOM     78  N   CYX X   6      17.959  53.137  35.028  0.00  0.00           N
ATOM     79  H   CYX X   6      17.789  53.377  34.062  0.00  0.00           H
ATOM     80  CA  CYX X   6      19.238  52.631  35.406  0.00  0.00           C
ATOM     81  HA  CYX X   6      19.213  52.356  36.460  0.00  0.00           H
ATOM     82  CB  CYX X   6      19.531  51.267  34.710  0.00  0.00           C
ATOM     83  HB2 CYX X   6      19.325  51.183  33.643  0.00  0.00           H
ATOM     84  HB3 CYX X   6      20.533  50.955  35.005  0.00  0.00           H
ATOM     85  SG  CYX X   6      18.433  49.952  35.479  0.00  0.00           S
ATOM     86  C   CYX X   6      20.415  53.564  35.265  0.00  0.00           C
ATOM     87  O   CYX X   6      21.413  53.406  36.023  0.00  0.00           O
ATOM     88  N   CYX X   7      20.453  54.499  34.388  0.00  0.00           N
ATOM     89  H   CYX X   7      19.757  54.582  33.661  0.00  0.00           H
ATOM     90  CA  CYX X   7      21.613  55.366  34.249  0.00  0.00           C
ATOM     91  HA  CYX X   7      22.434  54.711  34.541  0.00  0.00           H
ATOM     92  CB  CYX X   7      21.787  55.625  32.686  0.00  0.00           C
ATOM     93  HB2 CYX X   7      21.971  54.654  32.224  0.00  0.00           H
ATOM     94  HB3 CYX X   7      20.848  56.009  32.287  0.00  0.00           H
ATOM     95  SG  CYX X   7      23.085  56.821  32.336  0.00  0.00           S
ATOM     96  C   CYX X   7      21.518  56.632  35.176  0.00  0.00           C
ATOM     97  O   CYX X   7      22.422  56.890  35.978  0.00  0.00           O
ATOM     98  N   THR X   8      20.396  57.404  35.150  0.00  0.00           N
ATOM     99  H   THR X   8      19.722  57.097  34.463  0.00  0.00           H
ATOM    100  CA  THR X   8      20.183  58.613  35.979  0.00  0.00           C
ATOM    101  HA  THR X   8      21.143  59.051  36.252  0.00  0.00           H
ATOM    102  CB  THR X   8      19.362  59.681  35.255  0.00  0.00           C
ATOM    103  HB  THR X   8      19.146  60.532  35.901  0.00  0.00           H
ATOM    104  CG2 THR X   8      19.905  59.993  33.868  0.00  0.00           C
ATOM    105 HG21 THR X   8      19.436  60.761  33.254  0.00  0.00           H
ATOM    106 HG22 THR X   8      19.802  59.164  33.168  0.00  0.00           H
ATOM    107 HG23 THR X   8      20.969  60.223  33.929  0.00  0.00           H
ATOM    108  OG1 THR X   8      18.153  59.201  34.925  0.00  0.00           O
ATOM    109  HG1 THR X   8      17.502  59.901  35.011  0.00  0.00           H
ATOM    110  C   THR X   8      19.452  58.341  37.315  0.00  0.00           C
ATOM    111  O   THR X   8      19.937  58.773  38.344  0.00  0.00           O
ATOM    112  N   SER X   9      18.437  57.434  37.341  0.00  0.00           N
ATOM    113  H   SER X   9      18.050  57.037  36.497  0.00  0.00           H
ATOM    114  CA  SER X   9      18.028  56.768  38.586  0.00  0.00           C
ATOM    115  HA  SER X   9      18.060  57.404  39.471  0.00  0.00           H
ATOM    116  CB  SER X   9      16.614  56.071  38.365  0.00  0.00           C
ATOM    117  HB2 SER X   9      16.677  55.215  37.693  0.00  0.00           H
ATOM    118  HB3 SER X   9      16.181  55.835  39.337  0.00  0.00           H
ATOM    119  OG  SER X   9      15.763  56.996  37.806  0.00  0.00           O
ATOM    120  HG  SER X   9      15.948  56.842  36.877  0.00  0.00           H
ATOM    121  C   SER X   9      19.015  55.636  38.972  0.00  0.00           C
ATOM    122  O   SER X   9      19.962  55.369  38.206  0.00  0.00           O
ATOM    123  N   ILE X  10      18.842  55.074  40.190  0.00  0.00           N
ATOM    124  H   ILE X  10      18.053  55.317  40.773  0.00  0.00           H
ATOM    125  CA  ILE X  10      19.653  53.884  40.599  0.00  0.00           C
ATOM    126  HA  ILE X  10      20.578  53.864  40.022  0.00  0.00           H
ATOM    127  CB  ILE X  10      19.823  53.931  42.149  0.00  0.00           C
ATOM    128  HB  ILE X  10      18.853  53.585  42.508  0.00  0.00           H
ATOM    129  CG2 ILE X  10      20.851  52.882  42.527  0.00  0.00           C
ATOM    130 HG21 ILE X  10      20.352  51.913  42.534  0.00  0.00           H
ATOM    131 HG22 ILE X  10      21.718  52.857  41.866  0.00  0.00           H
ATOM    132 HG23 ILE X  10      21.278  53.044  43.516  0.00  0.00           H
ATOM    133  CG1 ILE X  10      20.264  55.256  42.676  0.00  0.00           C
ATOM    134 HG12 ILE X  10      21.248  55.444  42.246  0.00  0.00           H
ATOM    135 HG13 ILE X  10      19.657  56.018  42.189  0.00  0.00           H
ATOM    136  CD1 ILE X  10      20.186  55.379  44.176  0.00  0.00           C
ATOM    137 HD11 ILE X  10      20.934  54.721  44.617  0.00  0.00           H
ATOM    138 HD12 ILE X  10      20.473  56.394  44.453  0.00  0.00           H
ATOM    139 HD13 ILE X  10      19.201  55.040  44.497  0.00  0.00           H
ATOM    140  C   ILE X  10      19.005  52.549  40.113  0.00  0.00           C
ATOM    141  O   ILE X  10      17.774  52.267  40.278  0.00  0.00           O
ATOM    142  N   CYX X  11      19.779  51.698  39.406  0.00  0.00           N
ATOM    143  H   CYX X  11      20.758  51.900  39.260  0.00  0.00           H
ATOM    144  CA  CYX X  11      19.237  50.560  38.708  0.00  0.00           C
ATOM    145  HA  CYX X  11      18.470  50.867  37.996  0.00  0.00           H
ATOM    146  CB  CYX X  11      20.303  49.959  37.753  0.00  0.00           C
ATOM    147  HB2 CYX X  11      20.797  50.745  37.182  0.00  0.00           H
ATOM    148  HB3 CYX X  11      21.125  49.538  38.331  0.00  0.00           H
ATOM    149  SG  CYX X  11      19.780  48.854  36.512  0.00  0.00           S
ATOM    150  C   CYX X  11      18.666  49.474  39.669  0.00  0.00           C
ATOM    151  O   CYX X  11      18.793  49.555  40.883  0.00  0.00           O
ATOM    152  N   SER X  12      18.023  48.374  39.103  0.00  0.00           N
ATOM    153  H   SER X  12      17.990  48.283  38.098  0.00  0.00           H
ATOM    154  CA  SER X  12      17.840  47.067  39.754  0.00  0.00           C
ATOM    155  HA  SER X  12      18.766  46.968  40.320  0.00  0.00           H
ATOM    156  CB  SER X  12      16.753  47.133  40.819  0.00  0.00           C
ATOM    157  HB2 SER X  12      16.819  46.372  41.596  0.00  0.00           H
ATOM    158  HB3 SER X  12      16.827  48.051  41.402  0.00  0.00           H
ATOM    159  OG  SER X  12      15.486  47.080  40.350  0.00  0.00           O
ATOM    160  HG  SER X  12      15.038  47.625  41.002  0.00  0.00           H
ATOM    161  C   SER X  12      17.569  45.871  38.829  0.00  0.00           C
ATOM    162  O   SER X  12      17.005  45.949  37.709  0.00  0.00           O
ATOM    163  N   LEU X  13      17.866  44.673  39.340  0.00  0.00           N
ATOM    164  H   LEU X  13      18.375  44.618  40.211  0.00  0.00           H
ATOM    165  CA  LEU X  13      17.612  43.384  38.577  0.00  0.00           C
ATOM    166  HA  LEU X  13      18.177  43.412  37.646  0.00  0.00           H
ATOM    167  CB  LEU X  13      18.122  42.234  39.517  0.00  0.00           C
ATOM    168  HB2 LEU X  13      18.958  42.615  40.104  0.00  0.00           H
ATOM    169  HB3 LEU X  13      17.312  41.967  40.197  0.00  0.00           H
ATOM    170  CG  LEU X  13      18.606  40.950  38.755  0.00  0.00           C
ATOM    171  HG  LEU X  13      19.464  41.180  38.123  0.00  0.00           H
ATOM    172  CD1 LEU X  13      19.110  40.031  39.908  0.00  0.00           C
ATOM    173 HD11 LEU X  13      19.764  40.568  40.595  0.00  0.00           H
ATOM    174 HD12 LEU X  13      19.514  39.090  39.535  0.00  0.00           H
ATOM    175 HD13 LEU X  13      18.243  39.734  40.497  0.00  0.00           H
ATOM    176  CD2 LEU X  13      17.572  40.152  37.875  0.00  0.00           C
ATOM    177 HD21 LEU X  13      17.942  39.138  37.720  0.00  0.00           H
ATOM    178 HD22 LEU X  13      17.332  40.667  36.945  0.00  0.00           H
ATOM    179 HD23 LEU X  13      16.676  39.964  38.466  0.00  0.00           H
ATOM    180  C   LEU X  13      16.046  43.190  38.342  0.00  0.00           C
ATOM    181  O   LEU X  13      15.695  42.638  37.307  0.00  0.00           O
ATOM    182  N   TYR X  14      15.132  43.567  39.251  0.00  0.00           N
ATOM    183  H   TYR X  14      15.403  43.778  40.201  0.00  0.00           H
ATOM    184  CA  TYR X  14      13.732  43.405  38.992  0.00  0.00           C
ATOM    185  HA  TYR X  14      13.690  42.391  38.594  0.00  0.00           H
ATOM    186  CB  TYR X  14      13.159  43.407  40.426  0.00  0.00           C
ATOM    187  HB2 TYR X  14      13.797  42.862  41.121  0.00  0.00           H
ATOM    188  HB3 TYR X  14      13.201  44.469  40.668  0.00  0.00           H
ATOM    189  CG  TYR X  14      11.734  42.965  40.597  0.00  0.00           C
ATOM    190  CD1 TYR X  14      11.375  41.651  40.303  0.00  0.00           C
ATOM    191  HD1 TYR X  14      12.087  40.849  40.175  0.00  0.00           H
ATOM    192  CE1 TYR X  14       9.964  41.335  40.354  0.00  0.00           C
ATOM    193  HE1 TYR X  14       9.662  40.326  40.112  0.00  0.00           H
ATOM    194  CZ  TYR X  14       9.012  42.410  40.560  0.00  0.00           C
ATOM    195  OH  TYR X  14       7.654  42.196  40.453  0.00  0.00           O
ATOM    196  HH  TYR X  14       7.530  41.372  40.930  0.00  0.00           H
ATOM    197  CE2 TYR X  14       9.436  43.700  40.898  0.00  0.00           C
ATOM    198  HE2 TYR X  14       8.663  44.449  40.990  0.00  0.00           H
ATOM    199  CD2 TYR X  14      10.804  44.000  40.799  0.00  0.00           C
ATOM    200  HD2 TYR X  14      11.097  45.017  41.010  0.00  0.00           H
ATOM    201  C   TYR X  14      13.182  44.502  37.995  0.00  0.00           C
ATOM    202  O   TYR X  14      12.121  44.284  37.451  0.00  0.00           O
ATOM    203  N   GLN X  15      13.963  45.546  37.752  0.00  0.00           N
ATOM    204  H   GLN X  15      14.779  45.708  38.325  0.00  0.00           H
ATOM    205  CA  GLN X  15      13.555  46.547  36.744  0.00  0.00           C
ATOM    206  HA  GLN X  15      12.477  46.668  36.638  0.00  0.00           H
ATOM    207  CB  GLN X  15      14.027  47.952  37.224  0.00  0.00           C
ATOM    208  HB2 GLN X  15      13.572  48.148  38.195  0.00  0.00           H
ATOM    209  HB3 GLN X  15      15.106  48.067  37.326  0.00  0.00           H
ATOM    210  CG  GLN X  15      13.604  49.019  36.170  0.00  0.00           C
ATOM    211  HG2 GLN X  15      14.064  49.912  36.593  0.00  0.00           H
ATOM    212  HG3 GLN X  15      14.038  48.745  35.209  0.00  0.00           H
ATOM    213  CD  GLN X  15      12.076  49.162  36.155  0.00  0.00           C
ATOM    214  OE1 GLN X  15      11.369  49.120  35.119  0.00  0.00           O
ATOM    215  NE2 GLN X  15      11.389  49.177  37.311  0.00  0.00           N
ATOM    216 HE21 GLN X  15      11.854  49.395  38.181  0.00  0.00           H
ATOM    217 HE22 GLN X  15      10.404  48.958  37.344  0.00  0.00           H
ATOM    218  C   GLN X  15      14.060  46.143  35.387  0.00  0.00           C
ATOM    219  O   GLN X  15      13.296  46.369  34.431  0.00  0.00           O
ATOM    220  N   LEU X  16      15.288  45.653  35.317  0.00  0.00           N
ATOM    221  H   LEU X  16      15.809  45.692  36.182  0.00  0.00           H
ATOM    222  CA  LEU X  16      15.831  45.119  34.040  0.00  0.00           C
ATOM    223  HA  LEU X  16      15.954  45.874  33.264  0.00  0.00           H
ATOM    224  CB  LEU X  16      17.250  44.686  34.334  0.00  0.00           C
ATOM    225  HB2 LEU X  16      17.191  43.981  35.162  0.00  0.00           H
ATOM    226  HB3 LEU X  16      17.655  44.063  33.536  0.00  0.00           H
ATOM    227  CG  LEU X  16      18.230  45.821  34.678  0.00  0.00           C
ATOM    228  HG  LEU X  16      17.644  46.468  35.330  0.00  0.00           H
ATOM    229  CD1 LEU X  16      19.463  45.231  35.419  0.00  0.00           C
ATOM    230 HD11 LEU X  16      20.355  45.030  34.827  0.00  0.00           H
ATOM    231 HD12 LEU X  16      19.249  44.392  36.081  0.00  0.00           H
ATOM    232 HD13 LEU X  16      19.841  46.013  36.078  0.00  0.00           H
ATOM    233  CD2 LEU X  16      18.683  46.607  33.423  0.00  0.00           C
ATOM    234 HD21 LEU X  16      19.279  45.998  32.744  0.00  0.00           H
ATOM    235 HD22 LEU X  16      19.342  47.337  33.894  0.00  0.00           H
ATOM    236 HD23 LEU X  16      17.759  46.892  32.918  0.00  0.00           H
ATOM    237  C   LEU X  16      15.031  43.974  33.444  0.00  0.00           C
ATOM    238  O   LEU X  16      14.729  43.921  32.236  0.00  0.00           O
ATOM    239  N   GLH X  17      14.515  43.122  34.337  0.00  0.00           N
ATOM    240  H   GLH X  17      14.739  43.262  35.312  0.00  0.00           H
ATOM    241  CA  GLH X  17      13.755  41.908  34.030  0.00  0.00           C
ATOM    242  HA  GLH X  17      14.542  41.316  33.563  0.00  0.00           H
ATOM    243  CB  GLH X  17      13.464  41.181  35.326  0.00  0.00           C
ATOM    244  HB2 GLH X  17      13.228  41.928  36.084  0.00  0.00           H
ATOM    245  HB3 GLH X  17      12.560  40.591  35.179  0.00  0.00           H
ATOM    246  CG  GLH X  17      14.566  40.343  35.853  0.00  0.00           C
ATOM    247  HG2 GLH X  17      15.570  40.767  35.856  0.00  0.00           H
ATOM    248  HG3 GLH X  17      14.183  40.198  36.863  0.00  0.00           H
ATOM    249  CD  GLH X  17      14.597  38.947  35.227  0.00  0.00           C
ATOM    250  OE1 GLH X  17      13.618  38.195  35.237  0.00  0.00           O
ATOM    251  OE2 GLH X  17      15.798  38.626  34.635  0.00  0.00           O
ATOM    252  HE2 GLH X  17      15.861  37.674  34.532  0.00  0.00           H
ATOM    253  C   GLH X  17      12.476  42.188  33.226  0.00  0.00           C
ATOM    254  O   GLH X  17      12.058  41.334  32.405  0.00  0.00           O
ATOM    255  N   ASN X  18      11.907  43.386  33.251  0.00  0.00           N
ATOM    256  H   ASN X  18      12.248  44.098  33.881  0.00  0.00           H
ATOM    257  CA  ASN X  18      10.718  43.770  32.462  0.00  0.00           C
ATOM    258  HA  ASN X  18       9.923  43.057  32.681  0.00  0.00           H
ATOM    259  CB  ASN X  18      10.224  45.200  32.941  0.00  0.00           C
ATOM    260  HB2 ASN X  18      10.839  46.063  32.685  0.00  0.00           H
ATOM    261  HB3 ASN X  18       9.323  45.471  32.389  0.00  0.00           H
ATOM    262  CG  ASN X  18       9.629  45.284  34.286  0.00  0.00           C
ATOM    263  OD1 ASN X  18       8.723  44.627  34.786  0.00  0.00           O
ATOM    264  ND2 ASN X  18      10.262  46.113  35.051  0.00  0.00           N
ATOM    265 HD21 ASN X  18      10.979  46.769  34.777  0.00  0.00           H
ATOM    266 HD22 ASN X  18      10.153  45.909  36.034  0.00  0.00           H
ATOM    267  C   ASN X  18      11.196  43.919  30.967  0.00  0.00           C
ATOM    268  O   ASN X  18      10.392  43.976  30.083  0.00  0.00           O
ATOM    269  N   TYR X  19      12.437  44.147  30.627  0.00  0.00           N
ATOM    270  H   TYR X  19      13.109  44.109  31.381  0.00  0.00           H
ATOM    271  CA  TYR X  19      13.080  44.309  29.282  0.00  0.00           C
ATOM    272  HA  TYR X  19      12.293  44.505  28.553  0.00  0.00           H
ATOM    273  CB  TYR X  19      13.995  45.576  29.191  0.00  0.00           C
ATOM    274  HB2 TYR X  19      14.833  45.333  29.845  0.00  0.00           H
ATOM    275  HB3 TYR X  19      14.533  45.730  28.255  0.00  0.00           H
ATOM    276  CG  TYR X  19      13.356  46.852  29.697  0.00  0.00           C
ATOM    277  CD1 TYR X  19      13.264  47.099  31.097  0.00  0.00           C
ATOM    278  HD1 TYR X  19      13.718  46.463  31.842  0.00  0.00           H
ATOM    279  CE1 TYR X  19      12.514  48.204  31.583  0.00  0.00           C
ATOM    280  HE1 TYR X  19      12.474  48.329  32.655  0.00  0.00           H
ATOM    281  CZ  TYR X  19      12.040  49.147  30.675  0.00  0.00           C
ATOM    282  OH  TYR X  19      11.454  50.317  31.039  0.00  0.00           O
ATOM    283  HH  TYR X  19      11.875  50.554  31.869  0.00  0.00           H
ATOM    284  CE2 TYR X  19      12.149  48.860  29.304  0.00  0.00           C
ATOM    285  HE2 TYR X  19      11.794  49.547  28.550  0.00  0.00           H
ATOM    286  CD2 TYR X  19      12.791  47.758  28.774  0.00  0.00           C
ATOM    287  HD2 TYR X  19      12.871  47.577  27.712  0.00  0.00           H
ATOM    288  C   TYR X  19      13.818  43.010  28.819  0.00  0.00           C
ATOM    289  O   TYR X  19      14.507  43.056  27.838  0.00  0.00           O
ATOM    290  N   CYX X  20      13.607  41.888  29.511  0.00  0.00           N
ATOM    291  H   CYX X  20      13.141  41.965  30.404  0.00  0.00           H
ATOM    292  CA  CYX X  20      13.813  40.551  28.943  0.00  0.00           C
ATOM    293  HA  CYX X  20      14.822  40.671  28.549  0.00  0.00           H
ATOM    294  CB  CYX X  20      14.013  39.416  30.010  0.00  0.00           C
ATOM    295  HB2 CYX X  20      13.150  38.974  30.508  0.00  0.00           H
ATOM    296  HB3 CYX X  20      14.475  38.586  29.476  0.00  0.00           H
ATOM    297  SG  CYX X  20      15.233  39.696  31.293  0.00  0.00           S
ATOM    298  C   CYX X  20      12.815  40.203  27.935  0.00  0.00           C
ATOM    299  O   CYX X  20      11.674  40.650  28.016  0.00  0.00           O
ATOM    300  N   ASN X  21      13.089  39.443  26.903  0.00  0.00           N
ATOM    301  H   ASN X  21      14.060  39.252  26.700  0.00  0.00           H
ATOM    302  CA  ASN X  21      12.028  38.996  25.981  0.00  0.00           C
ATOM    303  HA  ASN X  21      11.504  39.926  25.760  0.00  0.00           H
ATOM    304  CB  ASN X  21      12.741  38.547  24.607  0.00  0.00           C
ATOM    305  HB2 ASN X  21      13.423  37.747  24.892  0.00  0.00           H
ATOM    306  HB3 ASN X  21      12.029  38.130  23.895  0.00  0.00           H
ATOM    307  CG  ASN X  21      13.516  39.565  23.834  0.00  0.00           C
ATOM    308  OD1 ASN X  21      13.139  40.674  23.597  0.00  0.00           O
ATOM    309  ND2 ASN X  21      14.666  39.274  23.334  0.00  0.00           N
ATOM    310 HD21 ASN X  21      14.980  38.316  23.267  0.00  0.00           H
ATOM    311 HD22 ASN X  21      15.031  40.059  22.814  0.00  0.00           H
ATOM    312  C   ASN X  21      11.169  37.779  26.476  0.00  0.00           C
ATOM    313  O   ASN X  21       9.956  37.973  26.879  0.00  0.00           O
ATOM    314  OXT ASN X  21      11.662  36.667  26.618  0.00  0.00           O
ATOM    315  N   PHE X  22      24.227  43.708  43.978  0.00  0.00           N
ATOM    316  H1  PHE X  22      23.468  43.255  44.467  0.00  0.00           H
ATOM    317  H2  PHE X  22      24.179  44.710  44.098  0.00  0.00           H
ATOM    318  H3  PHE X  22      25.016  43.466  44.560  0.00  0.00           H
ATOM    319  CA  PHE X  22      24.354  43.452  42.482  0.00  0.00           C
ATOM    320  HA  PHE X  22      25.342  43.802  42.180  0.00  0.00           H
ATOM    321  CB  PHE X  22      24.149  42.023  42.195  0.00  0.00           C
ATOM    322  HB2 PHE X  22      24.825  41.417  42.798  0.00  0.00           H
ATOM    323  HB3 PHE X  22      23.190  41.769  42.646  0.00  0.00           H
ATOM    324  CG  PHE X  22      24.118  41.499  40.789  0.00  0.00           C
ATOM    325  CD1 PHE X  22      25.230  41.548  39.939  0.00  0.00           C
ATOM    326  HD1 PHE X  22      26.127  41.958  40.381  0.00  0.00           H
ATOM    327  CE1 PHE X  22      25.139  41.040  38.647  0.00  0.00           C
ATOM    328  HE1 PHE X  22      25.934  41.259  37.949  0.00  0.00           H
ATOM    329  CZ  PHE X  22      23.908  40.610  38.130  0.00  0.00           C
ATOM    330  HZ  PHE X  22      23.796  40.284  37.107  0.00  0.00           H
ATOM    331  CE2 PHE X  22      22.783  40.599  38.963  0.00  0.00           C
ATOM    332  HE2 PHE X  22      21.818  40.322  38.564  0.00  0.00           H
ATOM    333  CD2 PHE X  22      22.909  40.983  40.325  0.00  0.00           C
ATOM    334  HD2 PHE X  22      22.062  41.071  40.989  0.00  0.00           H
ATOM    335  C   PHE X  22      23.426  44.427  41.704  0.00  0.00           C
ATOM    336  O   PHE X  22      22.289  44.532  42.086  0.00  0.00           O
ATOM    337  N   VAL X  23      23.976  45.148  40.760  0.00  0.00           N
ATOM    338  H   VAL X  23      24.953  44.971  40.575  0.00  0.00           H
ATOM    339  CA  VAL X  23      23.305  46.091  39.862  0.00  0.00           C
ATOM    340  HA  VAL X  23      24.129  46.722  39.529  0.00  0.00           H
ATOM    341  CB  VAL X  23      22.534  45.459  38.643  0.00  0.00           C
ATOM    342  HB  VAL X  23      22.217  46.282  38.002  0.00  0.00           H
ATOM    343  CG1 VAL X  23      23.433  44.638  37.759  0.00  0.00           C
ATOM    344 HG11 VAL X  23      23.640  43.626  38.107  0.00  0.00           H
ATOM    345 HG12 VAL X  23      22.897  44.604  36.810  0.00  0.00           H
ATOM    346 HG13 VAL X  23      24.381  45.151  37.596  0.00  0.00           H
ATOM    347  CG2 VAL X  23      21.344  44.581  38.877  0.00  0.00           C
ATOM    348 HG21 VAL X  23      21.602  43.759  39.545  0.00  0.00           H
ATOM    349 HG22 VAL X  23      20.558  45.140  39.385  0.00  0.00           H
ATOM    350 HG23 VAL X  23      20.956  44.247  37.915  0.00  0.00           H
ATOM    351  C   VAL X  23      22.444  47.141  40.643  0.00  0.00           C
ATOM    352  O   VAL X  23      21.759  47.876  39.992  0.00  0.00           O
ATOM    353  N   ASN X  24      22.755  47.516  41.888  0.00  0.00           N
ATOM    354  H   ASN X  24      23.563  47.145  42.368  0.00  0.00           H
ATOM    355  CA  ASN X  24      22.065  48.509  42.732  0.00  0.00           C
ATOM    356  HA  ASN X  24      21.056  48.552  42.322  0.00  0.00           H
ATOM    357  CB  ASN X  24      22.057  47.924  44.171  0.00  0.00           C
ATOM    358  HB2 ASN X  24      21.534  48.632  44.814  0.00  0.00           H
ATOM    359  HB3 ASN X  24      21.491  46.996  44.242  0.00  0.00           H
ATOM    360  CG  ASN X  24      23.452  47.576  44.645  0.00  0.00           C
ATOM    361  OD1 ASN X  24      23.956  46.493  44.545  0.00  0.00           O
ATOM    362  ND2 ASN X  24      24.147  48.553  45.161  0.00  0.00           N
ATOM    363 HD21 ASN X  24      23.868  49.520  45.253  0.00  0.00           H
ATOM    364 HD22 ASN X  24      25.111  48.304  45.326  0.00  0.00           H
ATOM    365  C   ASN X  24      22.693  49.957  42.586  0.00  0.00           C
ATOM    366  O   ASN X  24      22.739  50.705  43.575  0.00  0.00           O
ATOM    367  N   GLN X  25      23.039  50.372  41.382  0.00  0.00           N
ATOM    368  H   GLN X  25      23.085  49.663  40.665  0.00  0.00           H
ATOM    369  CA  GLN X  25      23.917  51.519  41.078  0.00  0.00           C
ATOM    370  HA  GLN X  25      23.830  52.248  41.883  0.00  0.00           H
ATOM    371  CB  GLN X  25      25.356  50.993  41.338  0.00  0.00           C
ATOM    372  HB2 GLN X  25      26.096  51.784  41.219  0.00  0.00           H
ATOM    373  HB3 GLN X  25      25.402  50.700  42.387  0.00  0.00           H
ATOM    374  CG  GLN X  25      25.888  49.752  40.570  0.00  0.00           C
ATOM    375  HG2 GLN X  25      25.064  49.253  40.060  0.00  0.00           H
ATOM    376  HG3 GLN X  25      26.565  50.123  39.801  0.00  0.00           H
ATOM    377  CD  GLN X  25      26.506  48.714  41.544  0.00  0.00           C
ATOM    378  OE1 GLN X  25      25.782  47.828  42.056  0.00  0.00           O
ATOM    379  NE2 GLN X  25      27.720  48.851  41.927  0.00  0.00           N
ATOM    380 HE21 GLN X  25      28.251  49.688  41.729  0.00  0.00           H
ATOM    381 HE22 GLN X  25      28.066  48.109  42.519  0.00  0.00           H
ATOM    382  C   GLN X  25      23.618  52.115  39.648  0.00  0.00           C
ATOM    383  O   GLN X  25      23.017  51.411  38.869  0.00  0.00           O
ATOM    384  N   HIP X  26      24.126  53.305  39.250  0.00  0.00           N
ATOM    385  H   HIP X  26      24.549  53.889  39.956  0.00  0.00           H
ATOM    386  CA  HIP X  26      24.143  53.970  37.903  0.00  0.00           C
ATOM    387  HA  HIP X  26      23.146  54.219  37.542  0.00  0.00           H
ATOM    388  CB  HIP X  26      24.626  55.441  38.057  0.00  0.00           C
ATOM    389  HB2 HIP X  26      25.634  55.438  38.472  0.00  0.00           H
ATOM    390  HB3 HIP X  26      24.605  55.949  37.093  0.00  0.00           H
ATOM    391  CG  HIP X  26      23.787  56.259  39.036  0.00  0.00           C
ATOM    392  ND1 HIP X  26      22.503  56.788  38.940  0.00  0.00           N
ATOM    393  HD1 HIP X  26      21.926  56.888  38.117  0.00  0.00           H
ATOM    394  CE1 HIP X  26      22.162  57.312  40.170  0.00  0.00           C
ATOM    395  HE1 HIP X  26      21.244  57.828  40.409  0.00  0.00           H
ATOM    396  NE2 HIP X  26      23.223  57.227  40.978  0.00  0.00           N
ATOM    397  HE2 HIP X  26      23.235  57.392  41.974  0.00  0.00           H
ATOM    398  CD2 HIP X  26      24.200  56.539  40.305  0.00  0.00           C
ATOM    399  HD2 HIP X  26      25.136  56.253  40.761  0.00  0.00           H
ATOM    400  C   HIP X  26      24.882  53.115  36.804  0.00  0.00           C
ATOM    401  O   HIP X  26      26.087  52.882  36.874  0.00  0.00           O
ATOM    402  N   LEU X  27      24.118  52.509  35.893  0.00  0.00           N
ATOM    403  H   LEU X  27      23.129  52.709  35.944  0.00  0.00           H
ATOM    404  CA  LEU X  27      24.604  51.643  34.775  0.00  0.00           C
ATOM    405  HA  LEU X  27      25.691  51.606  34.837  0.00  0.00           H
ATOM    406  CB  LEU X  27      24.074  50.150  34.944  0.00  0.00           C
ATOM    407  HB2 LEU X  27      22.987  50.231  34.927  0.00  0.00           H
ATOM    408  HB3 LEU X  27      24.295  49.571  34.047  0.00  0.00           H
ATOM    409  CG  LEU X  27      24.637  49.434  36.190  0.00  0.00           C
ATOM    410  HG  LEU X  27      24.592  50.170  36.993  0.00  0.00           H
ATOM    411  CD1 LEU X  27      23.850  48.213  36.472  0.00  0.00           C
ATOM    412 HD11 LEU X  27      23.563  47.675  35.568  0.00  0.00           H
ATOM    413 HD12 LEU X  27      22.910  48.388  36.995  0.00  0.00           H
ATOM    414 HD13 LEU X  27      24.510  47.583  37.068  0.00  0.00           H
ATOM    415  CD2 LEU X  27      26.131  49.162  35.977  0.00  0.00           C
ATOM    416 HD21 LEU X  27      26.521  49.028  36.986  0.00  0.00           H
ATOM    417 HD22 LEU X  27      26.711  50.050  35.727  0.00  0.00           H
ATOM    418 HD23 LEU X  27      26.300  48.278  35.362  0.00  0.00           H
ATOM    419  C   LEU X  27      24.037  52.211  33.495  0.00  0.00           C
ATOM    420  O   LEU X  27      22.846  52.265  33.339  0.00  0.00           O
ATOM    421  N   CYX X  28      24.969  52.735  32.662  0.00  0.00           N
ATOM    422  H   CYX X  28      25.928  52.693  32.977  0.00  0.00           H
ATOM    423  CA  CYX X  28      24.656  53.503  31.433  0.00  0.00           C
ATOM    424  HA  CYX X  28      23.591  53.698  31.304  0.00  0.00           H
ATOM    425  CB  CYX X  28      25.239  54.915  31.505  0.00  0.00           C
ATOM    426  HB2 CYX X  28      26.304  54.688  31.447  0.00  0.00           H
ATOM    427  HB3 CYX X  28      25.047  55.464  30.583  0.00  0.00           H
ATOM    428  SG  CYX X  28      24.834  55.980  32.893  0.00  0.00           S
ATOM    429  C   CYX X  28      25.059  52.800  30.106  0.00  0.00           C
ATOM    430  O   CYX X  28      25.947  51.971  30.253  0.00  0.00           O
ATOM    431  N   GLY X  29      24.521  53.114  28.929  0.00  0.00           N
ATOM    432  H   GLY X  29      23.800  53.820  28.971  0.00  0.00           H
ATOM    433  CA  GLY X  29      24.949  52.619  27.625  0.00  0.00           C
ATOM    434  HA2 GLY X  29      24.129  52.777  26.924  0.00  0.00           H
ATOM    435  HA3 GLY X  29      25.709  53.350  27.347  0.00  0.00           H
ATOM    436  C   GLY X  29      25.540  51.233  27.553  0.00  0.00           C
ATOM    437  O   GLY X  29      24.890  50.317  28.061  0.00  0.00           O
ATOM    438  N   SER X  30      26.783  51.072  27.149  0.00  0.00           N
ATOM    439  H   SER X  30      27.402  51.793  26.808  0.00  0.00           H
ATOM    440  CA  SER X  30      27.450  49.764  27.173  0.00  0.00           C
ATOM    441  HA  SER X  30      26.888  49.175  26.448  0.00  0.00           H
ATOM    442  CB  SER X  30      28.833  49.796  26.588  0.00  0.00           C
ATOM    443  HB2 SER X  30      29.192  48.768  26.650  0.00  0.00           H
ATOM    444  HB3 SER X  30      28.724  50.181  25.574  0.00  0.00           H
ATOM    445  OG  SER X  30      29.693  50.733  27.302  0.00  0.00           O
ATOM    446  HG  SER X  30      29.815  51.561  26.830  0.00  0.00           H
ATOM    447  C   SER X  30      27.459  48.954  28.534  0.00  0.00           C
ATOM    448  O   SER X  30      27.458  47.734  28.599  0.00  0.00           O
ATOM    449  N   HIP X  31      27.583  49.694  29.682  0.00  0.00           N
ATOM    450  H   HIP X  31      27.547  50.702  29.725  0.00  0.00           H
ATOM    451  CA  HIP X  31      27.531  48.976  30.973  0.00  0.00           C
ATOM    452  HA  HIP X  31      28.274  48.183  30.880  0.00  0.00           H
ATOM    453  CB  HIP X  31      27.949  49.956  32.031  0.00  0.00           C
ATOM    454  HB2 HIP X  31      27.329  50.852  32.057  0.00  0.00           H
ATOM    455  HB3 HIP X  31      27.777  49.577  33.038  0.00  0.00           H
ATOM    456  CG  HIP X  31      29.390  50.508  32.054  0.00  0.00           C
ATOM    457  ND1 HIP X  31      30.060  51.070  33.152  0.00  0.00           N
ATOM    458  HD1 HIP X  31      29.705  51.111  34.097  0.00  0.00           H
ATOM    459  CE1 HIP X  31      31.230  51.588  32.770  0.00  0.00           C
ATOM    460  HE1 HIP X  31      32.003  52.040  33.373  0.00  0.00           H
ATOM    461  NE2 HIP X  31      31.401  51.304  31.430  0.00  0.00           N
ATOM    462  HE2 HIP X  31      32.165  51.598  30.838  0.00  0.00           H
ATOM    463  CD2 HIP X  31      30.174  50.807  30.934  0.00  0.00           C
ATOM    464  HD2 HIP X  31      29.967  50.711  29.879  0.00  0.00           H
ATOM    465  C   HIP X  31      26.153  48.344  31.228  0.00  0.00           C
ATOM    466  O   HIP X  31      26.002  47.361  31.921  0.00  0.00           O
ATOM    467  N   LEU X  32      25.163  49.019  30.624  0.00  0.00           N
ATOM    468  H   LEU X  32      25.339  49.784  29.989  0.00  0.00           H
ATOM    469  CA  LEU X  32      23.776  48.569  30.723  0.00  0.00           C
ATOM    470  HA  LEU X  32      23.550  48.114  31.687  0.00  0.00           H
ATOM    471  CB  LEU X  32      22.741  49.792  30.565  0.00  0.00           C
ATOM    472  HB2 LEU X  32      23.148  50.579  31.201  0.00  0.00           H
ATOM    473  HB3 LEU X  32      22.776  50.189  29.550  0.00  0.00           H
ATOM    474  CG  LEU X  32      21.277  49.530  30.847  0.00  0.00           C
ATOM    475  HG  LEU X  32      20.885  48.658  30.324  0.00  0.00           H
ATOM    476  CD1 LEU X  32      21.049  49.311  32.319  0.00  0.00           C
ATOM    477 HD11 LEU X  32      21.610  48.430  32.631  0.00  0.00           H
ATOM    478 HD12 LEU X  32      19.978  49.155  32.445  0.00  0.00           H
ATOM    479 HD13 LEU X  32      21.435  50.177  32.856  0.00  0.00           H
ATOM    480  CD2 LEU X  32      20.540  50.775  30.501  0.00  0.00           C
ATOM    481 HD21 LEU X  32      20.907  51.590  31.125  0.00  0.00           H
ATOM    482 HD22 LEU X  32      19.516  50.450  30.681  0.00  0.00           H
ATOM    483 HD23 LEU X  32      20.540  51.057  29.448  0.00  0.00           H
ATOM    484  C   LEU X  32      23.432  47.453  29.759  0.00  0.00           C
ATOM    485  O   LEU X  32      22.680  46.576  30.127  0.00  0.00           O
ATOM    486  N   VAL X  33      24.152  47.336  28.631  0.00  0.00           N
ATOM    487  H   VAL X  33      24.586  48.171  28.264  0.00  0.00           H
ATOM    488  CA  VAL X  33      24.090  46.181  27.655  0.00  0.00           C
ATOM    489  HA  VAL X  33      23.050  46.008  27.378  0.00  0.00           H
ATOM    490  CB  VAL X  33      24.933  46.393  26.359  0.00  0.00           C
ATOM    491  HB  VAL X  33      25.968  46.676  26.547  0.00  0.00           H
ATOM    492  CG1 VAL X  33      24.955  45.184  25.453  0.00  0.00           C
ATOM    493 HG11 VAL X  33      25.510  44.339  25.859  0.00  0.00           H
ATOM    494 HG12 VAL X  33      23.923  44.863  25.308  0.00  0.00           H
ATOM    495 HG13 VAL X  33      25.373  45.589  24.532  0.00  0.00           H
ATOM    496  CG2 VAL X  33      24.284  47.497  25.521  0.00  0.00           C
ATOM    497 HG21 VAL X  33      24.342  48.415  26.105  0.00  0.00           H
ATOM    498 HG22 VAL X  33      24.908  47.614  24.634  0.00  0.00           H
ATOM    499 HG23 VAL X  33      23.286  47.207  25.194  0.00  0.00           H
ATOM    500  C   VAL X  33      24.562  44.953  28.507  0.00  0.00           C
ATOM    501  O   VAL X  33      23.833  44.040  28.814  0.00  0.00           O
ATOM    502  N   GLH X  34      25.799  45.039  28.931  0.00  0.00           N
ATOM    503  H   GLH X  34      26.413  45.796  28.667  0.00  0.00           H
ATOM    504  CA  GLH X  34      26.501  43.959  29.711  0.00  0.00           C
ATOM    505  HA  GLH X  34      26.704  43.210  28.947  0.00  0.00           H
ATOM    506  CB  GLH X  34      27.949  44.510  30.043  0.00  0.00           C
ATOM    507  HB2 GLH X  34      28.419  44.669  29.072  0.00  0.00           H
ATOM    508  HB3 GLH X  34      27.831  45.466  30.552  0.00  0.00           H
ATOM    509  CG  GLH X  34      28.739  43.525  30.922  0.00  0.00           C
ATOM    510  HG2 GLH X  34      28.425  43.723  31.947  0.00  0.00           H
ATOM    511  HG3 GLH X  34      28.510  42.495  30.648  0.00  0.00           H
ATOM    512  CD  GLH X  34      30.285  43.754  30.802  0.00  0.00           C
ATOM    513  OE1 GLH X  34      30.816  44.723  30.260  0.00  0.00           O
ATOM    514  OE2 GLH X  34      30.998  42.718  31.156  0.00  0.00           O
ATOM    515  HE2 GLH X  34      31.915  42.999  31.195  0.00  0.00           H
ATOM    516  C   GLH X  34      25.708  43.471  30.940  0.00  0.00           C
ATOM    517  O   GLH X  34      25.747  42.260  31.193  0.00  0.00           O
ATOM    518  N   ALA X  35      24.927  44.328  31.613  0.00  0.00           N
ATOM    519  H   ALA X  35      24.881  45.303  31.353  0.00  0.00           H
ATOM    520  CA  ALA X  35      24.016  43.808  32.649  0.00  0.00           C
ATOM    521  HA  ALA X  35      24.550  43.026  33.188  0.00  0.00           H
ATOM    522  CB  ALA X  35      23.791  44.888  33.724  0.00  0.00           C
ATOM    523  HB1 ALA X  35      23.367  44.384  34.592  0.00  0.00           H
ATOM    524  HB2 ALA X  35      24.674  45.460  34.008  0.00  0.00           H
ATOM    525  HB3 ALA X  35      23.143  45.672  33.332  0.00  0.00           H
ATOM    526  C   ALA X  35      22.666  43.310  32.017  0.00  0.00           C
ATOM    527  O   ALA X  35      22.313  42.257  32.521  0.00  0.00           O
ATOM    528  N   LEU X  36      21.975  43.867  31.050  0.00  0.00           N
ATOM    529  H   LEU X  36      22.216  44.792  30.726  0.00  0.00           H
ATOM    530  CA  LEU X  36      20.953  43.050  30.442  0.00  0.00           C
ATOM    531  HA  LEU X  36      20.221  42.895  31.234  0.00  0.00           H
ATOM    532  CB  LEU X  36      20.282  43.802  29.299  0.00  0.00           C
ATOM    533  HB2 LEU X  36      20.956  44.204  28.543  0.00  0.00           H
ATOM    534  HB3 LEU X  36      19.634  43.148  28.716  0.00  0.00           H
ATOM    535  CG  LEU X  36      19.352  44.878  29.816  0.00  0.00           C
ATOM    536  HG  LEU X  36      19.877  45.538  30.508  0.00  0.00           H
ATOM    537  CD1 LEU X  36      18.930  45.843  28.685  0.00  0.00           C
ATOM    538 HD11 LEU X  36      19.859  46.280  28.320  0.00  0.00           H
ATOM    539 HD12 LEU X  36      18.283  46.653  29.023  0.00  0.00           H
ATOM    540 HD13 LEU X  36      18.434  45.416  27.814  0.00  0.00           H
ATOM    541  CD2 LEU X  36      18.159  44.256  30.562  0.00  0.00           C
ATOM    542 HD21 LEU X  36      17.730  43.494  29.911  0.00  0.00           H
ATOM    543 HD22 LEU X  36      17.490  45.109  30.676  0.00  0.00           H
ATOM    544 HD23 LEU X  36      18.445  43.846  31.531  0.00  0.00           H
ATOM    545  C   LEU X  36      21.360  41.674  29.862  0.00  0.00           C
ATOM    546  O   LEU X  36      20.615  40.708  30.002  0.00  0.00           O
ATOM    547  N   TYR X  37      22.566  41.644  29.256  0.00  0.00           N
ATOM    548  H   TYR X  37      23.026  42.536  29.141  0.00  0.00           H
ATOM    549  CA  TYR X  37      23.232  40.442  28.826  0.00  0.00           C
ATOM    550  HA  TYR X  37      22.580  40.104  28.021  0.00  0.00           H
ATOM    551  CB  TYR X  37      24.594  40.735  28.074  0.00  0.00           C
ATOM    552  HB2 TYR X  37      24.420  41.419  27.243  0.00  0.00           H
ATOM    553  HB3 TYR X  37      25.306  41.161  28.781  0.00  0.00           H
ATOM    554  CG  TYR X  37      25.273  39.586  27.332  0.00  0.00           C
ATOM    555  CD1 TYR X  37      26.538  39.138  27.772  0.00  0.00           C
ATOM    556  HD1 TYR X  37      26.854  39.387  28.774  0.00  0.00           H
ATOM    557  CE1 TYR X  37      27.264  38.170  27.019  0.00  0.00           C
ATOM    558  HE1 TYR X  37      28.233  37.829  27.356  0.00  0.00           H
ATOM    559  CZ  TYR X  37      26.700  37.651  25.840  0.00  0.00           C
ATOM    560  OH  TYR X  37      27.424  36.696  25.150  0.00  0.00           O
ATOM    561  HH  TYR X  37      28.107  36.362  25.735  0.00  0.00           H
ATOM    562  CE2 TYR X  37      25.544  38.188  25.286  0.00  0.00           C
ATOM    563  HE2 TYR X  37      25.037  37.789  24.421  0.00  0.00           H
ATOM    564  CD2 TYR X  37      24.854  39.179  26.051  0.00  0.00           C
ATOM    565  HD2 TYR X  37      23.857  39.486  25.770  0.00  0.00           H
ATOM    566  C   TYR X  37      23.296  39.417  29.975  0.00  0.00           C
ATOM    567  O   TYR X  37      22.574  38.409  29.844  0.00  0.00           O
ATOM    568  N   LEU X  38      23.980  39.728  31.121  0.00  0.00           N
ATOM    569  H   LEU X  38      24.542  40.567  31.077  0.00  0.00           H
ATOM    570  CA  LEU X  38      24.164  38.809  32.270  0.00  0.00           C
ATOM    571  HA  LEU X  38      24.715  37.978  31.831  0.00  0.00           H
ATOM    572  CB  LEU X  38      25.113  39.413  33.367  0.00  0.00           C
ATOM    573  HB2 LEU X  38      26.057  39.661  32.881  0.00  0.00           H
ATOM    574  HB3 LEU X  38      24.723  40.340  33.787  0.00  0.00           H
ATOM    575  CG  LEU X  38      25.502  38.433  34.498  0.00  0.00           C
ATOM    576  HG  LEU X  38      24.633  38.214  35.118  0.00  0.00           H
ATOM    577  CD1 LEU X  38      26.151  37.102  34.094  0.00  0.00           C
ATOM    578 HD11 LEU X  38      25.444  36.572  33.455  0.00  0.00           H
ATOM    579 HD12 LEU X  38      26.175  36.513  35.011  0.00  0.00           H
ATOM    580 HD13 LEU X  38      27.074  37.042  33.518  0.00  0.00           H
ATOM    581  CD2 LEU X  38      26.395  39.124  35.442  0.00  0.00           C
ATOM    582 HD21 LEU X  38      27.398  39.190  35.020  0.00  0.00           H
ATOM    583 HD22 LEU X  38      26.363  38.564  36.377  0.00  0.00           H
ATOM    584 HD23 LEU X  38      25.952  40.108  35.593  0.00  0.00           H
ATOM    585  C   LEU X  38      22.857  38.540  32.970  0.00  0.00           C
ATOM    586  O   LEU X  38      22.699  37.406  33.426  0.00  0.00           O
ATOM    587  N   VAL X  39      21.893  39.464  32.979  0.00  0.00           N
ATOM    588  H   VAL X  39      22.091  40.342  32.521  0.00  0.00           H
ATOM    589  CA  VAL X  39      20.512  39.213  33.498  0.00  0.00           C
ATOM    590  HA  VAL X  39      20.532  38.706  34.463  0.00  0.00           H
ATOM    591  CB  VAL X  39      19.833  40.596  33.707  0.00  0.00           C
ATOM    592  HB  VAL X  39      20.012  41.089  32.752  0.00  0.00           H
ATOM    593  CG1 VAL X  39      18.300  40.639  34.000  0.00  0.00           C
ATOM    594 HG11 VAL X  39      17.905  41.653  34.052  0.00  0.00           H
ATOM    595 HG12 VAL X  39      17.779  40.087  33.218  0.00  0.00           H
ATOM    596 HG13 VAL X  39      17.998  40.189  34.946  0.00  0.00           H
ATOM    597  CG2 VAL X  39      20.520  41.399  34.847  0.00  0.00           C
ATOM    598 HG21 VAL X  39      20.218  42.442  34.746  0.00  0.00           H
ATOM    599 HG22 VAL X  39      20.293  41.072  35.862  0.00  0.00           H
ATOM    600 HG23 VAL X  39      21.604  41.300  34.785  0.00  0.00           H
ATOM    601  C   VAL X  39      19.545  38.298  32.633  0.00  0.00           C
ATOM    602  O   VAL X  39      19.182  37.207  33.037  0.00  0.00           O
ATOM    603  N   CYX X  40      19.242  38.725  31.406  0.00  0.00           N
ATOM    604  H   CYX X  40      19.581  39.618  31.077  0.00  0.00           H
ATOM    605  CA  CYX X  40      18.293  38.024  30.529  0.00  0.00           C
ATOM    606  HA  CYX X  40      17.522  37.657  31.205  0.00  0.00           H
ATOM    607  CB  CYX X  40      17.629  39.003  29.518  0.00  0.00           C
ATOM    608  HB2 CYX X  40      18.472  39.346  28.919  0.00  0.00           H
ATOM    609  HB3 CYX X  40      17.025  38.419  28.823  0.00  0.00           H
ATOM    610  SG  CYX X  40      16.782  40.445  30.182  0.00  0.00           S
ATOM    611  C   CYX X  40      18.871  36.836  29.714  0.00  0.00           C
ATOM    612  O   CYX X  40      18.083  35.980  29.372  0.00  0.00           O
ATOM    613  N   GLY X  41      20.211  36.816  29.635  0.00  0.00           N
ATOM    614  H   GLY X  41      20.720  37.559  30.093  0.00  0.00           H
ATOM    615  CA  GLY X  41      20.815  35.645  29.078  0.00  0.00           C
ATOM    616  HA2 GLY X  41      21.897  35.707  29.195  0.00  0.00           H
ATOM    617  HA3 GLY X  41      20.460  34.806  29.677  0.00  0.00           H
ATOM    618  C   GLY X  41      20.392  35.376  27.602  0.00  0.00           C
ATOM    619  O   GLY X  41      19.904  36.226  26.816  0.00  0.00           O
ATOM    620  N   GLH X  42      20.383  34.109  27.222  0.00  0.00           N
ATOM    621  H   GLH X  42      20.570  33.364  27.878  0.00  0.00           H
ATOM    622  CA  GLH X  42      19.924  33.625  25.901  0.00  0.00           C
ATOM    623  HA  GLH X  42      20.390  34.367  25.252  0.00  0.00           H
ATOM    624  CB  GLH X  42      20.671  32.342  25.516  0.00  0.00           C
ATOM    625  HB2 GLH X  42      20.600  31.753  26.431  0.00  0.00           H
ATOM    626  HB3 GLH X  42      20.135  31.726  24.794  0.00  0.00           H
ATOM    627  CG  GLH X  42      22.118  32.476  25.060  0.00  0.00           C
ATOM    628  HG2 GLH X  42      22.700  32.797  25.924  0.00  0.00           H
ATOM    629  HG3 GLH X  42      22.436  31.462  24.817  0.00  0.00           H
ATOM    630  CD  GLH X  42      22.335  33.296  23.802  0.00  0.00           C
ATOM    631  OE1 GLH X  42      21.488  33.937  23.204  0.00  0.00           O
ATOM    632  OE2 GLH X  42      23.613  33.170  23.308  0.00  0.00           O
ATOM    633  HE2 GLH X  42      23.637  33.590  22.445  0.00  0.00           H
ATOM    634  C   GLH X  42      18.345  33.687  25.655  0.00  0.00           C
ATOM    635  O   GLH X  42      17.932  33.263  24.561  0.00  0.00           O
ATOM    636  N   ARG X  43      17.590  34.483  26.477  0.00  0.00           N
ATOM    637  H   ARG X  43      18.004  34.948  27.272  0.00  0.00           H
ATOM    638  CA  ARG X  43      16.198  34.947  26.008  0.00  0.00           C
ATOM    639  HA  ARG X  43      15.721  34.085  25.541  0.00  0.00           H
ATOM    640  CB  ARG X  43      15.434  35.495  27.180  0.00  0.00           C
ATOM    641  HB2 ARG X  43      16.000  36.352  27.547  0.00  0.00           H
ATOM    642  HB3 ARG X  43      14.508  35.970  26.855  0.00  0.00           H
ATOM    643  CG  ARG X  43      15.174  34.456  28.303  0.00  0.00           C
ATOM    644  HG2 ARG X  43      14.611  33.621  27.887  0.00  0.00           H
ATOM    645  HG3 ARG X  43      16.143  34.208  28.736  0.00  0.00           H
ATOM    646  CD  ARG X  43      14.346  34.997  29.445  0.00  0.00           C
ATOM    647  HD2 ARG X  43      14.003  34.076  29.917  0.00  0.00           H
ATOM    648  HD3 ARG X  43      15.040  35.574  30.056  0.00  0.00           H
ATOM    649  NE  ARG X  43      13.231  35.890  29.100  0.00  0.00           N
ATOM    650  HE  ARG X  43      12.883  35.948  28.154  0.00  0.00           H
ATOM    651  CZ  ARG X  43      12.369  36.386  29.949  0.00  0.00           C
ATOM    652  NH1 ARG X  43      12.438  36.410  31.265  0.00  0.00           N
ATOM    653 HH11 ARG X  43      13.243  35.928  31.641  0.00  0.00           H
ATOM    654 HH12 ARG X  43      11.873  36.997  31.861  0.00  0.00           H
ATOM    655  NH2 ARG X  43      11.278  36.938  29.527  0.00  0.00           N
ATOM    656 HH21 ARG X  43      10.998  36.802  28.566  0.00  0.00           H
ATOM    657 HH22 ARG X  43      10.591  37.378  30.122  0.00  0.00           H
ATOM    658  C   ARG X  43      16.340  36.161  25.021  0.00  0.00           C
ATOM    659  O   ARG X  43      15.583  36.334  24.065  0.00  0.00           O
ATOM    660  N   GLY X  44      17.501  36.880  25.215  0.00  0.00           N
ATOM    661  H   GLY X  44      18.103  36.615  25.982  0.00  0.00           H
ATOM    662  CA  GLY X  44      17.657  38.259  24.763  0.00  0.00           C
ATOM    663  HA2 GLY X  44      18.699  38.551  24.890  0.00  0.00           H
ATOM    664  HA3 GLY X  44      17.318  38.256  23.727  0.00  0.00           H
ATOM    665  C   GLY X  44      16.830  39.168  25.603  0.00  0.00           C
ATOM    666  O   GLY X  44      16.037  38.834  26.477  0.00  0.00           O
ATOM    667  N   PHE X  45      17.076  40.413  25.223  0.00  0.00           N
ATOM    668  H   PHE X  45      17.733  40.447  24.456  0.00  0.00           H
ATOM    669  CA  PHE X  45      16.666  41.621  25.772  0.00  0.00           C
ATOM    670  HA  PHE X  45      15.716  41.470  26.284  0.00  0.00           H
ATOM    671  CB  PHE X  45      17.735  42.128  26.832  0.00  0.00           C
ATOM    672  HB2 PHE X  45      17.407  43.089  27.227  0.00  0.00           H
ATOM    673  HB3 PHE X  45      17.720  41.412  27.653  0.00  0.00           H
ATOM    674  CG  PHE X  45      19.131  42.173  26.168  0.00  0.00           C
ATOM    675  CD1 PHE X  45      19.573  43.346  25.526  0.00  0.00           C
ATOM    676  HD1 PHE X  45      18.922  44.201  25.414  0.00  0.00           H
ATOM    677  CE1 PHE X  45      20.880  43.437  24.957  0.00  0.00           C
ATOM    678  HE1 PHE X  45      21.247  44.307  24.431  0.00  0.00           H
ATOM    679  CZ  PHE X  45      21.729  42.313  25.157  0.00  0.00           C
ATOM    680  HZ  PHE X  45      22.724  42.387  24.742  0.00  0.00           H
ATOM    681  CE2 PHE X  45      21.313  41.140  25.780  0.00  0.00           C
ATOM    682  HE2 PHE X  45      21.995  40.303  25.768  0.00  0.00           H
ATOM    683  CD2 PHE X  45      20.001  41.080  26.269  0.00  0.00           C
ATOM    684  HD2 PHE X  45      19.734  40.145  26.740  0.00  0.00           H
ATOM    685  C   PHE X  45      16.322  42.783  24.768  0.00  0.00           C
ATOM    686  O   PHE X  45      16.999  42.995  23.733  0.00  0.00           O
ATOM    687  N   PHE X  46      15.256  43.565  25.062  0.00  0.00           N
ATOM    688  H   PHE X  46      14.736  43.367  25.905  0.00  0.00           H
ATOM    689  CA  PHE X  46      14.723  44.576  24.196  0.00  0.00           C
ATOM    690  HA  PHE X  46      14.679  44.146  23.195  0.00  0.00           H
ATOM    691  CB  PHE X  46      13.311  45.010  24.745  0.00  0.00           C
ATOM    692  HB2 PHE X  46      12.605  44.179  24.767  0.00  0.00           H
ATOM    693  HB3 PHE X  46      13.488  45.341  25.769  0.00  0.00           H
ATOM    694  CG  PHE X  46      12.532  46.039  23.983  0.00  0.00           C
ATOM    695  CD1 PHE X  46      11.635  45.623  22.938  0.00  0.00           C
ATOM    696  HD1 PHE X  46      11.388  44.598  22.700  0.00  0.00           H
ATOM    697  CE1 PHE X  46      10.952  46.610  22.154  0.00  0.00           C
ATOM    698  HE1 PHE X  46      10.234  46.336  21.395  0.00  0.00           H
ATOM    699  CZ  PHE X  46      11.062  47.935  22.565  0.00  0.00           C
ATOM    700  HZ  PHE X  46      10.502  48.722  22.083  0.00  0.00           H
ATOM    701  CE2 PHE X  46      11.727  48.316  23.747  0.00  0.00           C
ATOM    702  HE2 PHE X  46      11.598  49.286  24.204  0.00  0.00           H
ATOM    703  CD2 PHE X  46      12.581  47.379  24.404  0.00  0.00           C
ATOM    704  HD2 PHE X  46      13.021  47.597  25.366  0.00  0.00           H
ATOM    705  C   PHE X  46      15.581  45.827  23.915  0.00  0.00           C
ATOM    706  O   PHE X  46      15.466  46.464  22.928  0.00  0.00           O
ATOM    707  N   TYR X  47      16.445  46.230  24.827  0.00  0.00           N
ATOM    708  H   TYR X  47      16.668  45.459  25.440  0.00  0.00           H
ATOM    709  CA  TYR X  47      17.242  47.452  24.784  0.00  0.00           C
ATOM    710  HA  TYR X  47      16.642  48.192  24.255  0.00  0.00           H
ATOM    711  CB  TYR X  47      17.304  48.018  26.227  0.00  0.00           C
ATOM    712  HB2 TYR X  47      16.296  48.364  26.456  0.00  0.00           H
ATOM    713  HB3 TYR X  47      17.729  47.251  26.874  0.00  0.00           H
ATOM    714  CG  TYR X  47      18.261  49.220  26.367  0.00  0.00           C
ATOM    715  CD1 TYR X  47      17.904  50.405  25.653  0.00  0.00           C
ATOM    716  HD1 TYR X  47      16.943  50.621  25.210  0.00  0.00           H
ATOM    717  CE1 TYR X  47      18.705  51.573  25.892  0.00  0.00           C
ATOM    718  HE1 TYR X  47      18.470  52.563  25.530  0.00  0.00           H
ATOM    719  CZ  TYR X  47      20.033  51.435  26.352  0.00  0.00           C
ATOM    720  OH  TYR X  47      20.820  52.587  26.437  0.00  0.00           O
ATOM    721  HH  TYR X  47      20.389  53.326  25.999  0.00  0.00           H
ATOM    722  CE2 TYR X  47      20.523  50.216  26.809  0.00  0.00           C
ATOM    723  HE2 TYR X  47      21.527  50.188  27.206  0.00  0.00           H
ATOM    724  CD2 TYR X  47      19.540  49.156  26.896  0.00  0.00           C
ATOM    725  HD2 TYR X  47      19.842  48.224  27.352  0.00  0.00           H
ATOM    726  C   TYR X  47      18.551  47.314  24.036  0.00  0.00           C
ATOM    727  O   TYR X  47      19.194  46.297  24.083  0.00  0.00           O
ATOM    728  N   THR X  48      18.934  48.317  23.297  0.00  0.00           N
ATOM    729  H   THR X  48      18.186  48.897  22.944  0.00  0.00           H
ATOM    730  CA  THR X  48      20.246  48.370  22.628  0.00  0.00           C
ATOM    731  HA  THR X  48      20.909  47.877  23.339  0.00  0.00           H
ATOM    732  CB  THR X  48      20.240  47.618  21.305  0.00  0.00           C
ATOM    733  HB  THR X  48      19.985  46.564  21.412  0.00  0.00           H
ATOM    734  CG2 THR X  48      19.392  48.046  20.100  0.00  0.00           C
ATOM    735 HG21 THR X  48      19.371  47.220  19.390  0.00  0.00           H
ATOM    736 HG22 THR X  48      19.887  48.891  19.622  0.00  0.00           H
ATOM    737 HG23 THR X  48      18.419  48.427  20.412  0.00  0.00           H
ATOM    738  OG1 THR X  48      21.530  47.627  20.770  0.00  0.00           O
ATOM    739  HG1 THR X  48      21.851  46.732  20.902  0.00  0.00           H
ATOM    740  C   THR X  48      20.619  49.882  22.331  0.00  0.00           C
ATOM    741  O   THR X  48      19.731  50.735  22.102  0.00  0.00           O
ATOM    742  N   PRO X  49      21.913  50.260  22.515  0.00  0.00           N
ATOM    743  CD  PRO X  49      22.935  49.394  23.139  0.00  0.00           C
ATOM    744  HD2 PRO X  49      23.273  48.745  22.331  0.00  0.00           H
ATOM    745  HD3 PRO X  49      22.615  48.832  24.017  0.00  0.00           H
ATOM    746  CG  PRO X  49      24.073  50.329  23.343  0.00  0.00           C
ATOM    747  HG2 PRO X  49      25.051  49.850  23.294  0.00  0.00           H
ATOM    748  HG3 PRO X  49      23.974  50.946  24.236  0.00  0.00           H
ATOM    749  CB  PRO X  49      23.971  51.324  22.214  0.00  0.00           C
ATOM    750  HB2 PRO X  49      24.362  50.856  21.311  0.00  0.00           H
ATOM    751  HB3 PRO X  49      24.472  52.230  22.554  0.00  0.00           H
ATOM    752  CA  PRO X  49      22.500  51.536  21.995  0.00  0.00           C
ATOM    753  HA  PRO X  49      22.121  52.346  22.617  0.00  0.00           H
ATOM    754  C   PRO X  49      22.125  51.710  20.485  0.00  0.00           C
ATOM    755  O   PRO X  49      22.238  50.838  19.671  0.00  0.00           O
ATOM    756  N   FHI X  50      21.958  52.949  20.045  0.00  0.00           N
ATOM    757  H   FHI X  50      21.700  53.673  20.720  0.00  0.00           H
ATOM    758  CA  FHI X  50      22.060  53.385  18.630  0.00  0.00           C
ATOM    759  HA  FHI X  50      21.614  52.607  17.999  0.00  0.00           H
ATOM    760  CB  FHI X  50      21.109  54.630  18.581  0.00  0.00           C
ATOM    761  HB2 FHI X  50      21.491  55.393  19.270  0.00  0.00           H
ATOM    762  HB3 FHI X  50      21.091  55.005  17.550  0.00  0.00           H
ATOM    763  CG  FHI X  50      19.704  54.285  19.070  0.00  0.00           C
ATOM    764  HG2 FHI X  50      19.407  53.400  18.495  0.00  0.00           H
ATOM    765  HG3 FHI X  50      19.605  54.033  20.133  0.00  0.00           H
ATOM    766  CD  FHI X  50      18.620  55.275  18.823  0.00  0.00           C
ATOM    767  HD2 FHI X  50      18.707  55.471  17.747  0.00  0.00           H
ATOM    768  HD3 FHI X  50      17.614  54.942  19.106  0.00  0.00           H
ATOM    769  CE  FHI X  50      18.817  56.612  19.526  0.00  0.00           C
ATOM    770  HE2 FHI X  50      18.922  56.373  20.592  0.00  0.00           H
ATOM    771  HE3 FHI X  50      19.773  57.023  19.179  0.00  0.00           H
ATOM    772  NZ  FHI X  50      17.775  57.558  19.151  0.00  0.00           N
ATOM    773  HZ  FHI X  50      17.243  57.502  18.290  0.00  0.00           H
ATOM    774  C   FHI X  50      23.462  53.584  18.303  0.00  0.00           C
ATOM    775  O   FHI X  50      24.409  54.281  18.153  0.00  0.00           O
ATOM    776  NH  FHI X  50      15.213  59.975  19.986  0.00  0.00           N
ATOM    777  HH1 FHI X  50      14.468  59.290  20.178  0.00  0.00           H
ATOM    778  HH2 FHI X  50      14.786  60.791  19.524  0.00  0.00           H
ATOM    779  HH3 FHI X  50      15.533  60.244  20.928  0.00  0.00           H
ATOM    780  CTH FHI X  50      16.464  59.535  19.197  0.00  0.00           C
ATOM    781  HTH FHI X  50      16.101  59.054  18.288  0.00  0.00           H
ATOM    782  CI  FHI X  50      17.376  60.674  18.720  0.00  0.00           C
ATOM    783  HI2 FHI X  50      18.092  60.382  17.942  0.00  0.00           H
ATOM    784  HI3 FHI X  50      16.687  61.399  18.272  0.00  0.00           H
ATOM    785  CK  FHI X  50      17.984  61.474  19.852  0.00  0.00           C
ATOM    786  CL1 FHI X  50      19.160  60.977  20.401  0.00  0.00           C
ATOM    787  HL1 FHI X  50      19.574  60.020  20.098  0.00  0.00           H
ATOM    788  CM1 FHI X  50      19.718  61.639  21.460  0.00  0.00           C
ATOM    789  HM1 FHI X  50      20.553  61.185  21.985  0.00  0.00           H
ATOM    790  CN  FHI X  50      19.289  62.902  21.802  0.00  0.00           C
ATOM    791  HN  FHI X  50      19.790  63.447  22.596  0.00  0.00           H
ATOM    792  CL2 FHI X  50      18.144  63.472  21.208  0.00  0.00           C
ATOM    793  HL2 FHI X  50      18.013  64.529  21.419  0.00  0.00           H
ATOM    794  CM2 FHI X  50      17.456  62.730  20.275  0.00  0.00           C
ATOM    795  HM2 FHI X  50      16.532  63.130  19.870  0.00  0.00           H
ATOM    796  CX  FHI X  50      17.370  58.562  19.971  0.00  0.00           C
ATOM    797  OX  FHI X  50      17.031  58.193  21.060  0.00  0.00           O
ATOM    798  N   THR X  51      23.946  52.324  18.202  0.00  0.00           N
ATOM    799  H   THR X  51      23.255  51.620  18.420  0.00  0.00           H
ATOM    800  CA  THR X  51      25.254  51.712  17.861  0.00  0.00           C
ATOM    801  HA  THR X  51      26.059  51.947  18.558  0.00  0.00           H
ATOM    802  CB  THR X  51      25.122  50.183  17.795  0.00  0.00           C
ATOM    803  HB  THR X  51      24.184  49.911  17.312  0.00  0.00           H
ATOM    804  CG2 THR X  51      26.205  49.270  17.176  0.00  0.00           C
ATOM    805 HG21 THR X  51      26.483  49.620  16.181  0.00  0.00           H
ATOM    806 HG22 THR X  51      25.934  48.215  17.194  0.00  0.00           H
ATOM    807 HG23 THR X  51      27.075  49.418  17.816  0.00  0.00           H
ATOM    808  OG1 THR X  51      24.939  49.682  19.065  0.00  0.00           O
ATOM    809  HG1 THR X  51      24.102  50.052  19.354  0.00  0.00           H
ATOM    810  C   THR X  51      25.815  52.261  16.562  0.00  0.00           C
ATOM    811  O   THR X  51      26.971  52.602  16.467  0.00  0.00           O
ATOM    812  OXT THR X  51      24.913  52.332  15.686  0.00  0.00           O
ATOM    813  Cl- Cl- X  52      29.927  53.096  25.496  0.00  0.00          CL
ATOM    814  Cl- Cl- X  53      44.815  23.099  17.210  0.00  0.00          CL
ATOM    815  Cl- Cl- X  54      17.263  15.478  29.479  0.00  0.00          CL
ATOM    816  Cl- Cl- X  55      38.834  37.094  40.955  0.00  0.00          CL
ATOM    817  Na+ Na+ X  56      39.988  36.943  20.151  0.00  0.00          NA
ATOM    818  Na+ Na+ X  57      10.868   9.166  20.593  0.00  0.00          NA
ATOM    819  Cl- Cl- X  58      12.193  11.362  19.321  0.00  0.00          CL
ATOM    820  Cl- Cl- X  59      34.937  39.947   6.632  0.00  0.00          CL
ATOM    821  O   WAT X  60       7.321   4.430  15.849  0.00  0.00           O
ATOM    822  H1  WAT X  60       7.988   4.116  16.460  0.00  0.00           H
ATOM    823  H2  WAT X  60       7.590   5.324  15.640  0.00  0.00           H
ATOM    824  O   WAT X  61       0.930  29.843  13.166  0.00  0.00           O
ATOM    825  H1  WAT X  61       1.642  30.040  12.558  0.00  0.00           H
ATOM    826  H2  WAT X  61       0.742  28.915  13.022  0.00  0.00           H
ATOM    827  O   WAT X  62      44.448   5.164  30.603  0.00  0.00           O
ATOM    828  H1  WAT X  62      45.059   4.769  31.226  0.00  0.00           H
ATOM    829  H2  WAT X  62      44.201   5.997  31.006  0.00  0.00           H
ATOM    830  O   WAT X  63      13.845  14.457  42.332  0.00  0.00           O
ATOM    831  H1  WAT X  63      13.072  14.748  42.815  0.00  0.00           H
ATOM    832  H2  WAT X  63      13.994  15.144  41.682  0.00  0.00           H
ATOM    833  O   WAT X  64      23.455  35.289  44.495  0.00  0.00           O
ATOM    834  H1  WAT X  64      23.602  34.595  43.853  0.00  0.00           H
ATOM    835  H2  WAT X  64      23.678  36.096  44.030  0.00  0.00           H
ATOM    836  O   WAT X  65      32.999   4.397  35.827  0.00  0.00           O
ATOM    837  H1  WAT X  65      32.703   4.921  36.571  0.00  0.00           H
ATOM    838  H2  WAT X  65      32.405   4.635  35.114  0.00  0.00           H
ATOM    839  O   WAT X  66      13.187   4.771  10.925  0.00  0.00           O
ATOM    840  H1  WAT X  66      12.800   5.557  10.539  0.00  0.00           H
ATOM    841  H2  WAT X  66      14.080   4.751  10.583  0.00  0.00           H
ATOM    842  O   WAT X  67      23.512  10.409  12.252  0.00  0.00           O
ATOM    843  H1  WAT X  67      23.571  11.211  12.772  0.00  0.00           H
ATOM    844  H2  WAT X  67      23.755   9.711  12.860  0.00  0.00           H
ATOM    845  O   WAT X  68      22.620  22.152  31.191  0.00  0.00           O
ATOM    846  H1  WAT X  68      22.791  21.227  31.371  0.00  0.00           H
ATOM    847  H2  WAT X  68      21.825  22.149  30.658  0.00  0.00           H
ATOM    848  O   WAT X  69       1.232  57.690  45.102  0.00  0.00           O
ATOM    849  H1  WAT X  69       2.024  57.342  44.693  0.00  0.00           H
ATOM    850  H2  WAT X  69       1.282  58.634  44.956  0.00  0.00           H
ATOM    851  O   WAT X  70      25.859   9.272  28.642  0.00  0.00           O
ATOM    852  H1  WAT X  70      25.277   9.834  29.153  0.00  0.00           H
ATOM    853  H2  WAT X  70      26.352   9.878  28.088  0.00  0.00           H
ATOM    854  O   WAT X  71      39.297  41.449   9.123  0.00  0.00           O
ATOM    855  H1  WAT X  71      39.667  41.194   8.277  0.00  0.00           H
ATOM    856  H2  WAT X  71      40.059  41.576   9.689  0.00  0.00           H
ATOM    857  O   WAT X  72      42.034  11.330  12.273  0.00  0.00           O
ATOM    858  H1  WAT X  72      41.994  12.037  11.629  0.00  0.00           H
ATOM    859  H2  WAT X  72      42.905  11.408  12.661  0.00  0.00           H
ATOM    860  O   WAT X  73      28.818  51.631  40.036  0.00  0.00           O
ATOM    861  H1  WAT X  73      29.521  51.079  39.692  0.00  0.00           H
ATOM    862  H2  WAT X  73      28.846  51.492  40.983  0.00  0.00           H
ATOM    863  O   WAT X  74      27.354  30.802   1.200  0.00  0.00           O
ATOM    864  H1  WAT X  74      27.098  31.723   1.156  0.00  0.00           H
ATOM    865  H2  WAT X  74      28.170  30.804   1.701  0.00  0.00           H
ATOM    866  O   WAT X  75      47.320  24.106  43.454  0.00  0.00           O
ATOM    867  H1  WAT X  75      46.387  24.080  43.667  0.00  0.00           H
ATOM    868  H2  WAT X  75      47.358  23.902  42.519  0.00  0.00           H
ATOM    869  O   WAT X  76       1.026  47.606  34.906  0.00  0.00           O
ATOM    870  H1  WAT X  76       1.502  47.384  35.706  0.00  0.00           H
ATOM    871  H2  WAT X  76       1.600  48.220  34.448  0.00  0.00           H
ATOM    872  O   WAT X  77      33.478  53.160  21.520  0.00  0.00           O
ATOM    873  H1  WAT X  77      33.240  52.719  22.335  0.00  0.00           H
ATOM    874  H2  WAT X  77      34.412  52.983  21.415  0.00  0.00           H
ATOM    875  O   WAT X  78      17.773  21.912  30.499  0.00  0.00           O
ATOM    876  H1  WAT X  78      17.732  22.834  30.752  0.00  0.00           H
ATOM    877  H2  WAT X  78      18.705  21.744  30.357  0.00  0.00           H
ATOM    878  O   WAT X  79       1.353  24.617  26.011  0.00  0.00           O
ATOM    879  H1  WAT X  79       2.306  24.695  25.954  0.00  0.00           H
ATOM    880  H2  WAT X  79       1.186  23.677  25.939  0.00  0.00           H
ATOM    881  O   WAT X  80      35.627  31.907   0.204  0.00  0.00           O
ATOM    882  H1  WAT X  80      35.942  31.035   0.439  0.00  0.00           H
ATOM    883  H2  WAT X  80      36.408  32.460   0.229  0.00  0.00           H
ATOM    884  O   WAT X  81      13.756  13.028   7.202  0.00  0.00           O
ATOM    885  H1  WAT X  81      13.950  12.997   6.265  0.00  0.00           H
ATOM    886  H2  WAT X  81      13.037  12.407   7.319  0.00  0.00           H
ATOM    887  O   WAT X  82      41.605  41.134   1.391  0.00  0.00           O
ATOM    888  H1  WAT X  82      41.109  41.508   2.119  0.00  0.00           H
ATOM    889  H2  WAT X  82      40.996  41.147   0.653  0.00  0.00           H
ATOM    890  O   WAT X  83      15.406  29.145  44.056  0.00  0.00           O
ATOM    891  H1  WAT X  83      15.220  29.981  44.485  0.00  0.00           H
ATOM    892  H2  WAT X  83      16.336  29.192  43.834  0.00  0.00           H
ATOM    893  O   WAT X  84      30.271  50.244  19.817  0.00  0.00           O
ATOM    894  H1  WAT X  84      30.361  50.435  18.884  0.00  0.00           H
ATOM    895  H2  WAT X  84      29.373  49.924  19.911  0.00  0.00           H
ATOM    896  O   WAT X  85       1.303   8.485  45.892  0.00  0.00           O
ATOM    897  H1  WAT X  85       0.817   7.715  46.188  0.00  0.00           H
ATOM    898  H2  WAT X  85       1.945   8.644  46.584  0.00  0.00           H
ATOM    899  O   WAT X  86      27.444  34.861  36.988  0.00  0.00           O
ATOM    900  H1  WAT X  86      27.550  34.167  36.337  0.00  0.00           H
ATOM    901  H2  WAT X  86      28.114  35.506  36.761  0.00  0.00           H
ATOM    902  O   WAT X  87      17.554  27.426  46.500  0.00  0.00           O
ATOM    903  H1  WAT X  87      17.603  28.239  45.997  0.00  0.00           H
ATOM    904  H2  WAT X  87      17.484  26.739  45.838  0.00  0.00           H
ATOM    905  O   WAT X  88       6.570   3.463  34.524  0.00  0.00           O
ATOM    906  H1  WAT X  88       6.767   4.257  34.027  0.00  0.00           H
ATOM    907  H2  WAT X  88       7.376   3.276  35.006  0.00  0.00           H
ATOM    908  O   WAT X  89      38.261  28.201   3.579  0.00  0.00           O
ATOM    909  H1  WAT X  89      37.758  27.496   3.987  0.00  0.00           H
ATOM    910  H2  WAT X  89      38.731  27.775   2.862  0.00  0.00           H
ATOM    911  O   WAT X  90      11.284  21.480  26.227  0.00  0.00           O
ATOM    912  H1  WAT X  90      10.793  21.780  26.992  0.00  0.00           H
ATOM    913  H2  WAT X  90      10.621  21.365  25.547  0.00  0.00           H
ATOM    914  O   WAT X  91      18.270   2.504  11.617  0.00  0.00           O
ATOM    915  H1  WAT X  91      18.798   3.180  11.191  0.00  0.00           H
ATOM    916  H2  WAT X  91      18.527   2.545  12.538  0.00  0.00           H
ATOM    917  O   WAT X  92      34.137  26.943  26.028  0.00  0.00           O
ATOM    918  H1  WAT X  92      33.485  26.993  26.728  0.00  0.00           H
ATOM    919  H2  WAT X  92      33.639  27.095  25.225  0.00  0.00           H
ATOM    920  O   WAT X  93      12.111  59.058  37.144  0.00  0.00           O
ATOM    921  H1  WAT X  93      12.233  58.203  36.731  0.00  0.00           H
ATOM    922  H2  WAT X  93      11.161  59.169  37.189  0.00  0.00           H
ATOM    923  O   WAT X  94       6.709   1.082  25.171  0.00  0.00           O
ATOM    924  H1  WAT X  94       6.922   2.010  25.273  0.00  0.00           H
ATOM    925  H2  WAT X  94       6.893   0.698  26.028  0.00  0.00           H
ATOM    926  O   WAT X  95      38.684  18.821  28.807  0.00  0.00           O
ATOM    927  H1  WAT X  95      39.083  19.670  28.613  0.00  0.00           H
ATOM    928  H2  WAT X  95      38.615  18.389  27.955  0.00  0.00           H
ATOM    929  O   WAT X  96      15.105  34.573   7.836  0.00  0.00           O
ATOM    930  H1  WAT X  96      14.277  34.330   7.421  0.00  0.00           H
ATOM    931  H2  WAT X  96      15.697  33.849   7.632  0.00  0.00           H
ATOM    932  O   WAT X  97      48.099  57.597  19.876  0.00  0.00           O
ATOM    933  H1  WAT X  97      48.968  57.974  19.734  0.00  0.00           H
ATOM    934  H2  WAT X  97      47.494  58.253  19.530  0.00  0.00           H
ATOM    935  O   WAT X  98      40.258   7.167   2.289  0.00  0.00           O
ATOM    936  H1  WAT X  98      39.462   7.673   2.129  0.00  0.00           H
ATOM    937  H2  WAT X  98      40.025   6.271   2.047  0.00  0.00           H
ATOM    938  O   WAT X  99      40.298  40.823   6.707  0.00  0.00           O
ATOM    939  H1  WAT X  99      41.216  40.552   6.699  0.00  0.00           H
ATOM    940  H2  WAT X  99      40.314  41.731   6.402  0.00  0.00           H
ATOM    941  O   WAT X 100      30.820  38.544  23.300  0.00  0.00           O
ATOM    942  H1  WAT X 100      30.615  37.616  23.421  0.00  0.00           H
ATOM    943  H2  WAT X 100      31.244  38.586  22.443  0.00  0.00           H
ATOM    944  O   WAT X 101      29.365  52.752  37.600  0.00  0.00           O
ATOM    945  H1  WAT X 101      28.436  52.816  37.380  0.00  0.00           H
ATOM    946  H2  WAT X 101      29.383  52.725  38.557  0.00  0.00           H
ATOM    947  O   WAT X 102      46.068  52.536  19.631  0.00  0.00           O
ATOM    948  H1  WAT X 102      45.217  52.670  20.048  0.00  0.00           H
ATOM    949  H2  WAT X 102      46.703  52.835  20.282  0.00  0.00           H
ATOM    950  O   WAT X 103       3.678  60.361  13.333  0.00  0.00           O
ATOM    951  H1  WAT X 103       3.556  59.746  14.056  0.00  0.00           H
ATOM    952  H2  WAT X 103       3.868  59.807  12.577  0.00  0.00           H
ATOM    953  O   WAT X 104      31.481  11.280  13.061  0.00  0.00           O
ATOM    954  H1  WAT X 104      31.867  11.393  13.929  0.00  0.00           H
ATOM    955  H2  WAT X 104      31.432  10.331  12.942  0.00  0.00           H
ATOM    956  O   WAT X 105      47.071  56.986  38.198  0.00  0.00           O
ATOM    957  H1  WAT X 105      47.291  57.721  38.770  0.00  0.00           H
ATOM    958  H2  WAT X 105      47.804  56.378  38.297  0.00  0.00           H
ATOM    959  O   WAT X 106      47.516  48.262   7.319  0.00  0.00           O
ATOM    960  H1  WAT X 106      47.669  47.746   8.111  0.00  0.00           H
ATOM    961  H2  WAT X 106      46.579  48.453   7.335  0.00  0.00           H
ATOM    962  O   WAT X 107      47.315  55.093  17.763  0.00  0.00           O
ATOM    963  H1  WAT X 107      47.344  55.332  18.690  0.00  0.00           H
ATOM    964  H2  WAT X 107      46.894  54.234  17.750  0.00  0.00           H
ATOM    965  O   WAT X 108      44.631   3.787  23.580  0.00  0.00           O
ATOM    966  H1  WAT X 108      44.380   3.066  24.158  0.00  0.00           H
ATOM    967  H2  WAT X 108      44.020   4.491  23.797  0.00  0.00           H
ATOM    968  O   WAT X 109       8.625  38.839  38.105  0.00  0.00           O
ATOM    969  H1  WAT X 109       8.284  39.358  37.376  0.00  0.00           H
ATOM    970  H2  WAT X 109       8.187  37.992  38.022  0.00  0.00           H
ATOM    971  O   WAT X 110      42.688  18.700  26.118  0.00  0.00           O
ATOM    972  H1  WAT X 110      42.502  18.139  25.365  0.00  0.00           H
ATOM    973  H2  WAT X 110      41.878  19.190  26.258  0.00  0.00           H
ATOM    974  O   WAT X 111      16.709  49.169   8.253  0.00  0.00           O
ATOM    975  H1  WAT X 111      16.706  50.111   8.084  0.00  0.00           H
ATOM    976  H2  WAT X 111      15.783  48.926   8.277  0.00  0.00           H
ATOM    977  O   WAT X 112       4.834   2.743  38.498  0.00  0.00           O
ATOM    978  H1  WAT X 112       4.297   2.058  38.897  0.00  0.00           H
ATOM    979  H2  WAT X 112       5.736   2.467  38.662  0.00  0.00           H
ATOM    980  O   WAT X 113      34.525   4.874  41.996  0.00  0.00           O
ATOM    981  H1  WAT X 113      33.591   4.874  42.210  0.00  0.00           H
ATOM    982  H2  WAT X 113      34.919   5.452  42.649  0.00  0.00           H
ATOM    983  O   WAT X 114      33.896  29.985  20.654  0.00  0.00           O
ATOM    984  H1  WAT X 114      33.565  29.141  20.348  0.00  0.00           H
ATOM    985  H2  WAT X 114      33.150  30.388  21.100  0.00  0.00           H
ATOM    986  O   WAT X 115      29.974  37.648  16.239  0.00  0.00           O
ATOM    987  H1  WAT X 115      30.513  38.095  15.586  0.00  0.00           H
ATOM    988  H2  WAT X 115      29.092  37.656  15.866  0.00  0.00           H
ATOM    989  O   WAT X 116      44.914  58.323  41.175  0.00  0.00           O
ATOM    990  H1  WAT X 116      45.419  58.942  40.647  0.00  0.00           H
ATOM    991  H2  WAT X 116      44.392  57.835  40.538  0.00  0.00           H
ATOM    992  O   WAT X 117      11.813  50.286  11.220  0.00  0.00           O
ATOM    993  H1  WAT X 117      12.650  49.823  11.165  0.00  0.00           H
ATOM    994  H2  WAT X 117      11.829  50.708  12.079  0.00  0.00           H
ATOM    995  O   WAT X 118      25.331   4.681   5.252  0.00  0.00           O
ATOM    996  H1  WAT X 118      25.753   5.091   4.498  0.00  0.00           H
ATOM    997  H2  WAT X 118      25.697   5.139   6.009  0.00  0.00           H
ATOM    998  O   WAT X 119       3.603  38.314  47.975  0.00  0.00           O
ATOM    999  H1  WAT X 119       2.780  38.762  47.776  0.00  0.00           H
ATOM   1000  H2  WAT X 119       3.988  38.826  48.686  0.00  0.00           H
ATOM   1001  O   WAT X 120      26.096   9.599  34.980  0.00  0.00           O
ATOM   1002  H1  WAT X 120      25.820   8.776  35.384  0.00  0.00           H
ATOM   1003  H2  WAT X 120      26.389  10.139  35.714  0.00  0.00           H
ATOM   1004  O   WAT X 121      28.358  53.443   4.672  0.00  0.00           O
ATOM   1005  H1  WAT X 121      28.529  54.384   4.641  0.00  0.00           H
ATOM   1006  H2  WAT X 121      27.425  53.375   4.876  0.00  0.00           H
ATOM   1007  O   WAT X 122       1.381  29.915   9.890  0.00  0.00           O
ATOM   1008  H1  WAT X 122       2.057  29.430  10.362  0.00  0.00           H
ATOM   1009  H2  WAT X 122       0.716  29.259   9.683  0.00  0.00           H
ATOM   1010  O   WAT X 123      34.067  36.768  35.787  0.00  0.00           O
ATOM   1011  H1  WAT X 123      33.390  37.300  36.204  0.00  0.00           H
ATOM   1012  H2  WAT X 123      34.889  37.197  36.024  0.00  0.00           H
ATOM   1013  O   WAT X 124      45.857  31.893  14.093  0.00  0.00           O
ATOM   1014  H1  WAT X 124      46.706  32.285  13.888  0.00  0.00           H
ATOM   1015  H2  WAT X 124      46.060  30.983  14.312  0.00  0.00           H
ATOM   1016  O   WAT X 125      41.864  16.649   7.177  0.00  0.00           O
ATOM   1017  H1  WAT X 125      42.413  16.777   6.403  0.00  0.00           H
ATOM   1018  H2  WAT X 125      41.655  15.715   7.171  0.00  0.00           H
ATOM   1019  O   WAT X 126      40.681  24.467  27.980  0.00  0.00           O
ATOM   1020  H1  WAT X 126      41.465  24.691  28.483  0.00  0.00           H
ATOM   1021  H2  WAT X 126      40.921  24.644  27.071  0.00  0.00           H
ATOM   1022  O   WAT X 127      11.706   8.221  35.986  0.00  0.00           O
ATOM   1023  H1  WAT X 127      10.986   7.591  36.024  0.00  0.00           H
ATOM   1024  H2  WAT X 127      11.484   8.795  35.253  0.00  0.00           H
ATOM   1025  O   WAT X 128      44.873  48.537   6.904  0.00  0.00           O
ATOM   1026  H1  WAT X 128      43.987  48.804   6.659  0.00  0.00           H
ATOM   1027  H2  WAT X 128      44.928  47.619   6.637  0.00  0.00           H
ATOM   1028  O   WAT X 129      25.638  54.098  24.331  0.00  0.00           O
ATOM   1029  H1  WAT X 129      25.675  55.021  24.583  0.00  0.00           H
ATOM   1030  H2  WAT X 129      25.532  54.113  23.380  0.00  0.00           H
ATOM   1031  O   WAT X 130      44.236  19.979  38.481  0.00  0.00           O
ATOM   1032  H1  WAT X 130      44.888  19.315  38.258  0.00  0.00           H
ATOM   1033  H2  WAT X 130      44.474  20.261  39.365  0.00  0.00           H
ATOM   1034  O   WAT X 131       8.540  28.653  29.893  0.00  0.00           O
ATOM   1035  H1  WAT X 131       8.468  28.299  29.007  0.00  0.00           H
ATOM   1036  H2  WAT X 131       8.525  27.882  30.461  0.00  0.00           H
ATOM   1037  O   WAT X 132      25.488  18.159  24.678  0.00  0.00           O
ATOM   1038  H1  WAT X 132      26.201  18.789  24.786  0.00  0.00           H
ATOM   1039  H2  WAT X 132      25.048  18.148  25.528  0.00  0.00           H
ATOM   1040  O   WAT X 133      23.025  29.080  16.053  0.00  0.00           O
ATOM   1041  H1  WAT X 133      22.080  29.145  16.193  0.00  0.00           H
ATOM   1042  H2  WAT X 133      23.158  29.397  15.160  0.00  0.00           H
ATOM   1043  O   WAT X 134      40.805  31.864  16.264  0.00  0.00           O
ATOM   1044  H1  WAT X 134      41.088  30.956  16.157  0.00  0.00           H
ATOM   1045  H2  WAT X 134      41.603  32.380  16.146  0.00  0.00           H
ATOM   1046  O   WAT X 135      16.234  59.539   8.934  0.00  0.00           O
ATOM   1047  H1  WAT X 135      15.641  60.241   9.203  0.00  0.00           H
ATOM   1048  H2  WAT X 135      16.091  58.845   9.578  0.00  0.00           H
ATOM   1049  O   WAT X 136      36.514   2.267  32.464  0.00  0.00           O
ATOM   1050  H1  WAT X 136      37.469   2.322  32.501  0.00  0.00           H
ATOM   1051  H2  WAT X 136      36.232   3.155  32.242  0.00  0.00           H
ATOM   1052  O   WAT X 137      25.709  27.271  11.923  0.00  0.00           O
ATOM   1053  H1  WAT X 137      26.050  28.132  11.679  0.00  0.00           H
ATOM   1054  H2  WAT X 137      25.368  26.908  11.105  0.00  0.00           H
ATOM   1055  O   WAT X 138      10.839  38.909   1.582  0.00  0.00           O
ATOM   1056  H1  WAT X 138      11.264  38.933   0.725  0.00  0.00           H
ATOM   1057  H2  WAT X 138       9.925  38.699   1.390  0.00  0.00           H
ATOM   1058  O   WAT X 139      31.867  58.473  37.985  0.00  0.00           O
ATOM   1059  H1  WAT X 139      32.640  58.020  38.321  0.00  0.00           H
ATOM   1060  H2  WAT X 139      31.474  58.882  38.756  0.00  0.00           H
ATOM   1061  O   WAT X 140       2.708   6.481  23.813  0.00  0.00           O
ATOM   1062  H1  WAT X 140       3.600   6.268  23.539  0.00  0.00           H
ATOM   1063  H2  WAT X 140       2.148   5.986  23.215  0.00  0.00           H
ATOM   1064  O   WAT X 141      43.246   4.529  26.574  0.00  0.00           O
ATOM   1065  H1  WAT X 141      42.847   3.707  26.860  0.00  0.00           H
ATOM   1066  H2  WAT X 141      42.667   5.209  26.916  0.00  0.00           H
ATOM   1067  O   WAT X 142      28.863  43.375  40.317  0.00  0.00           O
ATOM   1068  H1  WAT X 142      28.988  42.984  41.182  0.00  0.00           H
ATOM   1069  H2  WAT X 142      29.061  42.668  39.704  0.00  0.00           H
ATOM   1070  O   WAT X 143      26.197  17.398  39.237  0.00  0.00           O
ATOM   1071  H1  WAT X 143      26.360  16.497  38.958  0.00  0.00           H
ATOM   1072  H2  WAT X 143      26.611  17.936  38.562  0.00  0.00           H
ATOM   1073  O   WAT X 144       9.183  26.500  19.346  0.00  0.00           O
ATOM   1074  H1  WAT X 144       9.588  26.218  18.526  0.00  0.00           H
ATOM   1075  H2  WAT X 144       8.243  26.493  19.164  0.00  0.00           H
ATOM   1076  O   WAT X 145      33.720   1.136   3.682  0.00  0.00           O
ATOM   1077  H1  WAT X 145      34.630   1.431   3.710  0.00  0.00           H
ATOM   1078  H2  WAT X 145      33.290   1.745   3.081  0.00  0.00           H
ATOM   1079  O   WAT X 146      47.432   3.316  23.265  0.00  0.00           O
ATOM   1080  H1  WAT X 146      47.792   4.045  23.771  0.00  0.00           H
ATOM   1081  H2  WAT X 146      46.485   3.454  23.287  0.00  0.00           H
ATOM   1082  O   WAT X 147      24.173   5.039  25.714  0.00  0.00           O
ATOM   1083  H1  WAT X 147      23.352   5.344  26.101  0.00  0.00           H
ATOM   1084  H2  WAT X 147      24.367   5.679  25.029  0.00  0.00           H
ATOM   1085  O   WAT X 148      17.830  28.109  41.346  0.00  0.00           O
ATOM   1086  H1  WAT X 148      17.980  27.164  41.354  0.00  0.00           H
ATOM   1087  H2  WAT X 148      17.828  28.343  40.418  0.00  0.00           H
ATOM   1088  O   WAT X 149      39.236  30.878  10.289  0.00  0.00           O
ATOM   1089  H1  WAT X 149      38.596  31.183   9.647  0.00  0.00           H
ATOM   1090  H2  WAT X 149      39.422  29.975  10.032  0.00  0.00           H
ATOM   1091  O   WAT X 150      16.311   7.530  40.172  0.00  0.00           O
ATOM   1092  H1  WAT X 150      15.754   7.146  40.848  0.00  0.00           H
ATOM   1093  H2  WAT X 150      16.740   8.268  40.605  0.00  0.00           H
ATOM   1094  O   WAT X 151       5.266  10.386  46.644  0.00  0.00           O
ATOM   1095  H1  WAT X 151       4.965  10.262  45.744  0.00  0.00           H
ATOM   1096  H2  WAT X 151       5.070  11.303  46.838  0.00  0.00           H
ATOM   1097  O   WAT X 152      33.500  34.066  36.085  0.00  0.00           O
ATOM   1098  H1  WAT X 152      33.587  35.015  35.996  0.00  0.00           H
ATOM   1099  H2  WAT X 152      34.354  33.776  36.405  0.00  0.00           H
ATOM   1100  O   WAT X 153      14.583   2.744   2.336  0.00  0.00           O
ATOM   1101  H1  WAT X 153      13.718   3.040   2.621  0.00  0.00           H
ATOM   1102  H2  WAT X 153      14.579   1.801   2.500  0.00  0.00           H
ATOM   1103  O   WAT X 154       7.615  53.467  43.454  0.00  0.00           O
ATOM   1104  H1  WAT X 154       8.283  53.831  44.035  0.00  0.00           H
ATOM   1105  H2  WAT X 154       7.490  52.570  43.764  0.00  0.00           H
ATOM   1106  O   WAT X 155      31.134  39.274  11.184  0.00  0.00           O
ATOM   1107  H1  WAT X 155      31.697  38.945  10.483  0.00  0.00           H
ATOM   1108  H2  WAT X 155      30.244  39.124  10.867  0.00  0.00           H
ATOM   1109  O   WAT X 156       2.107  43.607  23.244  0.00  0.00           O
ATOM   1110  H1  WAT X 156       1.708  42.804  23.578  0.00  0.00           H
ATOM   1111  H2  WAT X 156       1.963  44.252  23.937  0.00  0.00           H
ATOM   1112  O   WAT X 157      47.320  48.147  46.830  0.00  0.00           O
ATOM   1113  H1  WAT X 157      47.649  47.341  47.229  0.00  0.00           H
ATOM   1114  H2  WAT X 157      46.861  47.854  46.043  0.00  0.00           H
ATOM   1115  O   WAT X 158      14.053  41.033   8.631  0.00  0.00           O
ATOM   1116  H1  WAT X 158      14.760  41.673   8.550  0.00  0.00           H
ATOM   1117  H2  WAT X 158      13.291  41.549   8.894  0.00  0.00           H
ATOM   1118  O   WAT X 159      43.367  20.021  16.651  0.00  0.00           O
ATOM   1119  H1  WAT X 159      42.890  19.879  15.833  0.00  0.00           H
ATOM   1120  H2  WAT X 159      43.811  20.859  16.528  0.00  0.00           H
ATOM   1121  O   WAT X 160      29.862  40.619  46.326  0.00  0.00           O
ATOM   1122  H1  WAT X 160      29.449  39.768  46.472  0.00  0.00           H
ATOM   1123  H2  WAT X 160      30.728  40.409  45.977  0.00  0.00           H
ATOM   1124  O   WAT X 161      35.168   3.029  24.400  0.00  0.00           O
ATOM   1125  H1  WAT X 161      35.346   3.934  24.659  0.00  0.00           H
ATOM   1126  H2  WAT X 161      35.944   2.766  23.904  0.00  0.00           H
ATOM   1127  O   WAT X 162      28.406  57.923  23.037  0.00  0.00           O
ATOM   1128  H1  WAT X 162      28.376  57.954  22.081  0.00  0.00           H
ATOM   1129  H2  WAT X 162      29.063  57.255  23.235  0.00  0.00           H
ATOM   1130  O   WAT X 163      29.008  39.686  38.243  0.00  0.00           O
ATOM   1131  H1  WAT X 163      29.583  40.451  38.264  0.00  0.00           H
ATOM   1132  H2  WAT X 163      28.743  39.561  39.154  0.00  0.00           H
ATOM   1133  O   WAT X 164      12.733  31.836  39.492  0.00  0.00           O
ATOM   1134  H1  WAT X 164      12.647  32.652  38.999  0.00  0.00           H
ATOM   1135  H2  WAT X 164      13.045  31.200  38.850  0.00  0.00           H
ATOM   1136  O   WAT X 165       6.970  56.797   8.844  0.00  0.00           O
ATOM   1137  H1  WAT X 165       6.688  57.548   9.365  0.00  0.00           H
ATOM   1138  H2  WAT X 165       7.567  56.317   9.419  0.00  0.00           H
ATOM   1139  O   WAT X 166      32.042  21.004  41.815  0.00  0.00           O
ATOM   1140  H1  WAT X 166      32.001  20.095  42.112  0.00  0.00           H
ATOM   1141  H2  WAT X 166      32.820  21.361  42.242  0.00  0.00           H
ATOM   1142  O   WAT X 167      40.467  10.935  46.746  0.00  0.00           O
ATOM   1143  H1  WAT X 167      40.015  10.395  47.394  0.00  0.00           H
ATOM   1144  H2  WAT X 167      41.373  10.969  47.053  0.00  0.00           H
ATOM   1145  O   WAT X 168      28.015   9.751  32.766  0.00  0.00           O
ATOM   1146  H1  WAT X 168      27.068   9.819  32.640  0.00  0.00           H
ATOM   1147  H2  WAT X 168      28.314  10.658  32.824  0.00  0.00           H
ATOM   1148  O   WAT X 169      34.614  17.419  48.245  0.00  0.00           O
ATOM   1149  H1  WAT X 169      35.254  18.098  48.031  0.00  0.00           H
ATOM   1150  H2  WAT X 169      34.606  16.847  47.478  0.00  0.00           H
ATOM   1151  O   WAT X 170      25.475  36.476  21.579  0.00  0.00           O
ATOM   1152  H1  WAT X 170      25.979  36.660  20.787  0.00  0.00           H
ATOM   1153  H2  WAT X 170      26.102  36.590  22.294  0.00  0.00           H
ATOM   1154  O   WAT X 171      27.389  23.651   0.493  0.00  0.00           O
ATOM   1155  H1  WAT X 171      27.924  24.439   0.582  0.00  0.00           H
ATOM   1156  H2  WAT X 171      26.567  23.868   0.933  0.00  0.00           H
ATOM   1157  O   WAT X 172      29.057  34.938   5.436  0.00  0.00           O
ATOM   1158  H1  WAT X 172      29.810  35.530   5.423  0.00  0.00           H
ATOM   1159  H2  WAT X 172      28.479  35.302   6.106  0.00  0.00           H
ATOM   1160  O   WAT X 173      40.441  33.623  10.568  0.00  0.00           O
ATOM   1161  H1  WAT X 173      40.593  34.335   9.947  0.00  0.00           H
ATOM   1162  H2  WAT X 173      40.197  32.876  10.022  0.00  0.00           H
ATOM   1163  O   WAT X 174       0.944  50.021   5.113  0.00  0.00           O
ATOM   1164  H1  WAT X 174       0.981  49.210   5.620  0.00  0.00           H
ATOM   1165  H2  WAT X 174       1.723  49.992   4.557  0.00  0.00           H
ATOM   1166  O   WAT X 175      33.134  53.425  14.792  0.00  0.00           O
ATOM   1167  H1  WAT X 175      32.397  53.510  15.396  0.00  0.00           H
ATOM   1168  H2  WAT X 175      33.868  53.836  15.249  0.00  0.00           H
ATOM   1169  O   WAT X 176      30.198  14.248   7.679  0.00  0.00           O
ATOM   1170  H1  WAT X 176      29.491  13.713   8.039  0.00  0.00           H
ATOM   1171  H2  WAT X 176      29.751  14.970   7.237  0.00  0.00           H
ATOM   1172  O   WAT X 177      27.172  42.576  14.765  0.00  0.00           O
ATOM   1173  H1  WAT X 177      27.173  42.027  15.548  0.00  0.00           H
ATOM   1174  H2  WAT X 177      27.792  43.277  14.963  0.00  0.00           H
ATOM   1175  O   WAT X 178       7.925  55.633  31.288  0.00  0.00           O
ATOM   1176  H1  WAT X 178       8.152  54.858  30.774  0.00  0.00           H
ATOM   1177  H2  WAT X 178       7.145  55.374  31.779  0.00  0.00           H
ATOM   1178  O   WAT X 179      14.399  39.936  45.526  0.00  0.00           O
ATOM   1179  H1  WAT X 179      14.031  39.953  44.643  0.00  0.00           H
ATOM   1180  H2  WAT X 179      15.283  39.587  45.410  0.00  0.00           H
ATOM   1181  O   WAT X 180      19.144  37.274  19.827  0.00  0.00           O
ATOM   1182  H1  WAT X 180      18.563  37.913  20.240  0.00  0.00           H
ATOM   1183  H2  WAT X 180      18.583  36.518  19.655  0.00  0.00           H
ATOM   1184  O   WAT X 181      36.112  11.659  38.173  0.00  0.00           O
ATOM   1185  H1  WAT X 181      35.177  11.464  38.233  0.00  0.00           H
ATOM   1186  H2  WAT X 181      36.375  11.855  39.072  0.00  0.00           H
ATOM   1187  O   WAT X 182      28.086  30.950  24.428  0.00  0.00           O
ATOM   1188  H1  WAT X 182      28.378  30.186  24.927  0.00  0.00           H
ATOM   1189  H2  WAT X 182      27.200  31.120  24.748  0.00  0.00           H
ATOM   1190  O   WAT X 183       2.097  16.233  40.884  0.00  0.00           O
ATOM   1191  H1  WAT X 183       2.170  15.345  41.234  0.00  0.00           H
ATOM   1192  H2  WAT X 183       1.570  16.136  40.091  0.00  0.00           H
ATOM   1193  O   WAT X 184      19.431  49.796   7.724  0.00  0.00           O
ATOM   1194  H1  WAT X 184      19.255  49.056   7.143  0.00  0.00           H
ATOM   1195  H2  WAT X 184      18.814  50.472   7.444  0.00  0.00           H
ATOM   1196  O   WAT X 185       8.420  49.119  12.983  0.00  0.00           O
ATOM   1197  H1  WAT X 185       8.970  48.928  12.224  0.00  0.00           H
ATOM   1198  H2  WAT X 185       8.973  48.913  13.737  0.00  0.00           H
ATOM   1199  O   WAT X 186      18.936  43.040  45.080  0.00  0.00           O
ATOM   1200  H1  WAT X 186      19.031  43.631  45.826  0.00  0.00           H
ATOM   1201  H2  WAT X 186      18.296  43.470  44.513  0.00  0.00           H
ATOM   1202  O   WAT X 187      41.386  48.433   1.694  0.00  0.00           O
ATOM   1203  H1  WAT X 187      42.076  49.005   1.359  0.00  0.00           H
ATOM   1204  H2  WAT X 187      41.839  47.623   1.929  0.00  0.00           H
ATOM   1205  O   WAT X 188      27.297   7.183   5.548  0.00  0.00           O
ATOM   1206  H1  WAT X 188      27.167   6.855   4.658  0.00  0.00           H
ATOM   1207  H2  WAT X 188      26.682   7.912   5.627  0.00  0.00           H
ATOM   1208  O   WAT X 189       5.756  25.969   2.753  0.00  0.00           O
ATOM   1209  H1  WAT X 189       6.189  26.823   2.762  0.00  0.00           H
ATOM   1210  H2  WAT X 189       4.886  26.138   3.115  0.00  0.00           H
ATOM   1211  O   WAT X 190       3.244   2.025  10.361  0.00  0.00           O
ATOM   1212  H1  WAT X 190       3.297   1.227   9.835  0.00  0.00           H
ATOM   1213  H2  WAT X 190       2.445   1.919  10.878  0.00  0.00           H
ATOM   1214  O   WAT X 191      48.387  23.315  17.859  0.00  0.00           O
ATOM   1215  H1  WAT X 191      47.463  23.200  18.080  0.00  0.00           H
ATOM   1216  H2  WAT X 191      48.760  22.435  17.920  0.00  0.00           H
ATOM   1217  O   WAT X 192      48.223  13.187  11.504  0.00  0.00           O
ATOM   1218  H1  WAT X 192      48.756  13.965  11.341  0.00  0.00           H
ATOM   1219  H2  WAT X 192      48.608  12.511  10.946  0.00  0.00           H
ATOM   1220  O   WAT X 193       5.557  11.571  13.310  0.00  0.00           O
ATOM   1221  H1  WAT X 193       4.980  11.033  12.767  0.00  0.00           H
ATOM   1222  H2  WAT X 193       5.027  11.796  14.074  0.00  0.00           H
ATOM   1223  O   WAT X 194      46.153  33.042  47.702  0.00  0.00           O
ATOM   1224  H1  WAT X 194      46.178  32.631  46.837  0.00  0.00           H
ATOM   1225  H2  WAT X 194      45.534  32.510  48.202  0.00  0.00           H
ATOM   1226  O   WAT X 195      17.668  19.155  32.420  0.00  0.00           O
ATOM   1227  H1  WAT X 195      16.881  19.088  32.961  0.00  0.00           H
ATOM   1228  H2  WAT X 195      17.395  18.837  31.560  0.00  0.00           H
ATOM   1229  O   WAT X 196      21.080  13.032  39.779  0.00  0.00           O
ATOM   1230  H1  WAT X 196      20.491  13.749  40.011  0.00  0.00           H
ATOM   1231  H2  WAT X 196      21.615  13.382  39.066  0.00  0.00           H
ATOM   1232  O   WAT X 197      16.624  36.016  34.387  0.00  0.00           O
ATOM   1233  H1  WAT X 197      17.152  35.653  33.676  0.00  0.00           H
ATOM   1234  H2  WAT X 197      17.250  36.498  34.927  0.00  0.00           H
ATOM   1235  O   WAT X 198      29.451  15.802  36.183  0.00  0.00           O
ATOM   1236  H1  WAT X 198      30.328  15.917  36.548  0.00  0.00           H
ATOM   1237  H2  WAT X 198      29.508  14.993  35.674  0.00  0.00           H
ATOM   1238  O   WAT X 199      31.415  30.727  41.130  0.00  0.00           O
ATOM   1239  H1  WAT X 199      30.871  31.511  41.211  0.00  0.00           H
ATOM   1240  H2  WAT X 199      31.023  30.238  40.407  0.00  0.00           H
ATOM   1241  O   WAT X 200       0.465   1.177  17.966  0.00  0.00           O
ATOM   1242  H1  WAT X 200       0.948   0.570  18.526  0.00  0.00           H
ATOM   1243  H2  WAT X 200       1.072   1.381  17.254  0.00  0.00           H
ATOM   1244  O   WAT X 201      20.867  17.598  42.238  0.00  0.00           O
ATOM   1245  H1  WAT X 201      21.036  16.657  42.176  0.00  0.00           H
ATOM   1246  H2  WAT X 201      20.528  17.722  43.125  0.00  0.00           H
ATOM   1247  O   WAT X 202      44.654  40.430  18.463  0.00  0.00           O
ATOM   1248  H1  WAT X 202      45.327  40.947  18.906  0.00  0.00           H
ATOM   1249  H2  WAT X 202      45.101  40.054  17.705  0.00  0.00           H
ATOM   1250  O   WAT X 203      16.233   0.915  35.222  0.00  0.00           O
ATOM   1251  H1  WAT X 203      15.917   0.745  36.109  0.00  0.00           H
ATOM   1252  H2  WAT X 203      15.486   1.310  34.773  0.00  0.00           H
ATOM   1253  O   WAT X 204       0.066  12.085  42.204  0.00  0.00           O
ATOM   1254  H1  WAT X 204       0.558  11.339  42.545  0.00  0.00           H
ATOM   1255  H2  WAT X 204      -0.072  11.879  41.279  0.00  0.00           H
ATOM   1256  O   WAT X 205      16.885   2.622  38.518  0.00  0.00           O
ATOM   1257  H1  WAT X 205      16.999   3.548  38.307  0.00  0.00           H
ATOM   1258  H2  WAT X 205      17.643   2.404  39.060  0.00  0.00           H
ATOM   1259  O   WAT X 206      10.303  18.795  32.369  0.00  0.00           O
ATOM   1260  H1  WAT X 206       9.967  18.024  32.826  0.00  0.00           H
ATOM   1261  H2  WAT X 206      10.105  18.632  31.447  0.00  0.00           H
ATOM   1262  O   WAT X 207      16.759  47.945  47.873  0.00  0.00           O
ATOM   1263  H1  WAT X 207      16.969  47.672  48.765  0.00  0.00           H
ATOM   1264  H2  WAT X 207      16.606  47.127  47.401  0.00  0.00           H
ATOM   1265  O   WAT X 208      40.172   9.839  11.168  0.00  0.00           O
ATOM   1266  H1  WAT X 208      40.388   9.975  10.246  0.00  0.00           H
ATOM   1267  H2  WAT X 208      40.722  10.466  11.638  0.00  0.00           H
ATOM   1268  O   WAT X 209      48.214  15.358  36.740  0.00  0.00           O
ATOM   1269  H1  WAT X 209      48.410  16.289  36.847  0.00  0.00           H
ATOM   1270  H2  WAT X 209      47.760  15.304  35.899  0.00  0.00           H
ATOM   1271  O   WAT X 210      35.428  28.601  29.727  0.00  0.00           O
ATOM   1272  H1  WAT X 210      35.784  28.383  28.865  0.00  0.00           H
ATOM   1273  H2  WAT X 210      35.052  29.474  29.617  0.00  0.00           H
ATOM   1274  O   WAT X 211      16.260  13.227  42.641  0.00  0.00           O
ATOM   1275  H1  WAT X 211      16.830  13.995  42.598  0.00  0.00           H
ATOM   1276  H2  WAT X 211      15.376  13.579  42.534  0.00  0.00           H
ATOM   1277  O   WAT X 212      19.514  44.394  22.176  0.00  0.00           O
ATOM   1278  H1  WAT X 212      18.759  44.825  21.776  0.00  0.00           H
ATOM   1279  H2  WAT X 212      19.509  44.695  23.084  0.00  0.00           H
ATOM   1280  O   WAT X 213      14.909  11.816   9.724  0.00  0.00           O
ATOM   1281  H1  WAT X 213      15.276  10.960   9.502  0.00  0.00           H
ATOM   1282  H2  WAT X 213      14.488  12.113   8.918  0.00  0.00           H
ATOM   1283  O   WAT X 214      31.777   8.125  35.492  0.00  0.00           O
ATOM   1284  H1  WAT X 214      32.209   8.951  35.277  0.00  0.00           H
ATOM   1285  H2  WAT X 214      30.842   8.318  35.425  0.00  0.00           H
ATOM   1286  O   WAT X 215      20.302   3.433  34.074  0.00  0.00           O
ATOM   1287  H1  WAT X 215      20.578   2.718  34.648  0.00  0.00           H
ATOM   1288  H2  WAT X 215      20.230   4.191  34.653  0.00  0.00           H
ATOM   1289  O   WAT X 216       8.374  44.255  45.465  0.00  0.00           O
ATOM   1290  H1  WAT X 216       8.147  43.446  45.924  0.00  0.00           H
ATOM   1291  H2  WAT X 216       9.328  44.299  45.514  0.00  0.00           H
ATOM   1292  O   WAT X 217      13.656  23.161   8.433  0.00  0.00           O
ATOM   1293  H1  WAT X 217      13.313  24.051   8.514  0.00  0.00           H
ATOM   1294  H2  WAT X 217      12.940  22.663   8.038  0.00  0.00           H
ATOM   1295  O   WAT X 218      44.197   0.915  32.367  0.00  0.00           O
ATOM   1296  H1  WAT X 218      43.679   0.891  33.172  0.00  0.00           H
ATOM   1297  H2  WAT X 218      43.548   0.981  31.667  0.00  0.00           H
ATOM   1298  O   WAT X 219       8.787  54.930  12.646  0.00  0.00           O
ATOM   1299  H1  WAT X 219       9.335  55.658  12.938  0.00  0.00           H
ATOM   1300  H2  WAT X 219       9.168  54.663  11.809  0.00  0.00           H
ATOM   1301  O   WAT X 220      32.070  13.715  36.116  0.00  0.00           O
ATOM   1302  H1  WAT X 220      32.589  12.914  36.182  0.00  0.00           H
ATOM   1303  H2  WAT X 220      31.262  13.442  35.682  0.00  0.00           H
ATOM   1304  O   WAT X 221      28.365  59.403  41.788  0.00  0.00           O
ATOM   1305  H1  WAT X 221      28.068  58.575  42.166  0.00  0.00           H
ATOM   1306  H2  WAT X 221      29.037  59.715  42.393  0.00  0.00           H
ATOM   1307  O   WAT X 222      11.500  22.167  34.131  0.00  0.00           O
ATOM   1308  H1  WAT X 222      11.297  22.968  33.648  0.00  0.00           H
ATOM   1309  H2  WAT X 222      10.684  21.668  34.121  0.00  0.00           H
ATOM   1310  O   WAT X 223      27.446  48.131  13.158  0.00  0.00           O
ATOM   1311  H1  WAT X 223      27.030  48.753  12.561  0.00  0.00           H
ATOM   1312  H2  WAT X 223      28.239  48.576  13.454  0.00  0.00           H
ATOM   1313  O   WAT X 224      29.845  50.452  36.395  0.00  0.00           O
ATOM   1314  H1  WAT X 224      29.590  49.871  37.112  0.00  0.00           H
ATOM   1315  H2  WAT X 224      29.686  51.333  36.733  0.00  0.00           H
ATOM   1316  O   WAT X 225       9.464   6.415   7.100  0.00  0.00           O
ATOM   1317  H1  WAT X 225       9.471   7.088   6.419  0.00  0.00           H
ATOM   1318  H2  WAT X 225       8.547   6.148   7.163  0.00  0.00           H
ATOM   1319  O   WAT X 226      10.081   2.516  47.257  0.00  0.00           O
ATOM   1320  H1  WAT X 226      10.499   2.060  47.988  0.00  0.00           H
ATOM   1321  H2  WAT X 226       9.395   1.916  46.962  0.00  0.00           H
ATOM   1322  O   WAT X 227      33.630  23.380  34.615  0.00  0.00           O
ATOM   1323  H1  WAT X 227      34.207  22.771  34.154  0.00  0.00           H
ATOM   1324  H2  WAT X 227      33.385  24.026  33.953  0.00  0.00           H
ATOM   1325  O   WAT X 228      28.813  19.153  33.777  0.00  0.00           O
ATOM   1326  H1  WAT X 228      28.979  20.012  34.166  0.00  0.00           H
ATOM   1327  H2  WAT X 228      27.877  19.158  33.578  0.00  0.00           H
ATOM   1328  O   WAT X 229      13.144   4.916  47.907  0.00  0.00           O
ATOM   1329  H1  WAT X 229      13.413   4.055  48.229  0.00  0.00           H
ATOM   1330  H2  WAT X 229      12.376   4.739  47.364  0.00  0.00           H
ATOM   1331  O   WAT X 230      12.563  38.731  11.650  0.00  0.00           O
ATOM   1332  H1  WAT X 230      13.060  37.918  11.558  0.00  0.00           H
ATOM   1333  H2  WAT X 230      11.819  38.495  12.204  0.00  0.00           H
ATOM   1334  O   WAT X 231       9.282  32.176  11.487  0.00  0.00           O
ATOM   1335  H1  WAT X 231       9.136  31.375  11.991  0.00  0.00           H
ATOM   1336  H2  WAT X 231      10.171  32.446  11.719  0.00  0.00           H
ATOM   1337  O   WAT X 232      18.617  29.641  10.410  0.00  0.00           O
ATOM   1338  H1  WAT X 232      19.445  29.159  10.406  0.00  0.00           H
ATOM   1339  H2  WAT X 232      18.876  30.562  10.380  0.00  0.00           H
ATOM   1340  O   WAT X 233       3.677  46.622   9.433  0.00  0.00           O
ATOM   1341  H1  WAT X 233       3.226  45.940   8.935  0.00  0.00           H
ATOM   1342  H2  WAT X 233       4.306  46.993   8.815  0.00  0.00           H
ATOM   1343  O   WAT X 234       1.971   0.177   5.587  0.00  0.00           O
ATOM   1344  H1  WAT X 234       2.868  -0.068   5.813  0.00  0.00           H
ATOM   1345  H2  WAT X 234       2.065   0.955   5.038  0.00  0.00           H
ATOM   1346  O   WAT X 235      32.351   3.381   2.456  0.00  0.00           O
ATOM   1347  H1  WAT X 235      32.056   3.457   3.364  0.00  0.00           H
ATOM   1348  H2  WAT X 235      31.835   2.660   2.096  0.00  0.00           H
ATOM   1349  O   WAT X 236      28.998   8.949  35.367  0.00  0.00           O
ATOM   1350  H1  WAT X 236      28.868   9.318  36.240  0.00  0.00           H
ATOM   1351  H2  WAT X 236      28.310   9.346  34.833  0.00  0.00           H
ATOM   1352  O   WAT X 237       1.710  22.811  48.027  0.00  0.00           O
ATOM   1353  H1  WAT X 237       2.144  22.512  48.826  0.00  0.00           H
ATOM   1354  H2  WAT X 237       1.506  22.008  47.549  0.00  0.00           H
ATOM   1355  O   WAT X 238      22.696  14.976  38.837  0.00  0.00           O
ATOM   1356  H1  WAT X 238      23.105  15.062  37.976  0.00  0.00           H
ATOM   1357  H2  WAT X 238      22.259  15.816  38.979  0.00  0.00           H
ATOM   1358  O   WAT X 239      39.794  14.330  36.273  0.00  0.00           O
ATOM   1359  H1  WAT X 239      39.473  14.678  37.105  0.00  0.00           H
ATOM   1360  H2  WAT X 239      40.628  13.914  36.494  0.00  0.00           H
ATOM   1361  O   WAT X 240      47.245  54.735  13.151  0.00  0.00           O
ATOM   1362  H1  WAT X 240      47.400  53.932  12.655  0.00  0.00           H
ATOM   1363  H2  WAT X 240      47.887  55.356  12.807  0.00  0.00           H
ATOM   1364  O   WAT X 241      41.703  39.987  17.489  0.00  0.00           O
ATOM   1365  H1  WAT X 241      42.459  40.112  18.062  0.00  0.00           H
ATOM   1366  H2  WAT X 241      41.313  39.164  17.784  0.00  0.00           H
ATOM   1367  O   WAT X 242      24.246  16.000  42.604  0.00  0.00           O
ATOM   1368  H1  WAT X 242      24.531  16.902  42.458  0.00  0.00           H
ATOM   1369  H2  WAT X 242      24.657  15.749  43.431  0.00  0.00           H
ATOM   1370  O   WAT X 243       0.934  46.356  43.253  0.00  0.00           O
ATOM   1371  H1  WAT X 243       1.106  47.253  43.541  0.00  0.00           H
ATOM   1372  H2  WAT X 243       1.303  45.808  43.945  0.00  0.00           H
ATOM   1373  O   WAT X 244      24.225  11.510  29.207  0.00  0.00           O
ATOM   1374  H1  WAT X 244      23.409  11.569  28.711  0.00  0.00           H
ATOM   1375  H2  WAT X 244      23.961  11.633  30.119  0.00  0.00           H
ATOM   1376  O   WAT X 245       0.210  39.221  29.802  0.00  0.00           O
ATOM   1377  H1  WAT X 245       0.157  38.905  30.705  0.00  0.00           H
ATOM   1378  H2  WAT X 245      -0.312  38.596  29.299  0.00  0.00           H
ATOM   1379  O   WAT X 246       4.687  11.502   1.436  0.00  0.00           O
ATOM   1380  H1  WAT X 246       5.235  11.837   2.146  0.00  0.00           H
ATOM   1381  H2  WAT X 246       5.310  11.182   0.783  0.00  0.00           H
ATOM   1382  O   WAT X 247       4.386   7.792  18.803  0.00  0.00           O
ATOM   1383  H1  WAT X 247       4.405   6.958  19.272  0.00  0.00           H
ATOM   1384  H2  WAT X 247       4.118   7.561  17.914  0.00  0.00           H
ATOM   1385  O   WAT X 248      27.208  41.351   6.132  0.00  0.00           O
ATOM   1386  H1  WAT X 248      28.086  41.009   6.297  0.00  0.00           H
ATOM   1387  H2  WAT X 248      27.354  42.240   5.808  0.00  0.00           H
ATOM   1388  O   WAT X 249       0.253   5.824  40.902  0.00  0.00           O
ATOM   1389  H1  WAT X 249       0.572   5.542  40.045  0.00  0.00           H
ATOM   1390  H2  WAT X 249      -0.701   5.789  40.826  0.00  0.00           H
ATOM   1391  O   WAT X 250      13.061   4.317  29.501  0.00  0.00           O
ATOM   1392  H1  WAT X 250      13.774   4.882  29.203  0.00  0.00           H
ATOM   1393  H2  WAT X 250      13.248   3.466  29.106  0.00  0.00           H
ATOM   1394  O   WAT X 251      27.857  55.041  46.115  0.00  0.00           O
ATOM   1395  H1  WAT X 251      27.297  55.810  46.009  0.00  0.00           H
ATOM   1396  H2  WAT X 251      27.847  54.865  47.056  0.00  0.00           H
ATOM   1397  O   WAT X 252       6.052  44.609  10.999  0.00  0.00           O
ATOM   1398  H1  WAT X 252       6.064  43.674  11.203  0.00  0.00           H
ATOM   1399  H2  WAT X 252       6.961  44.819  10.786  0.00  0.00           H
ATOM   1400  O   WAT X 253      16.071   8.782  37.627  0.00  0.00           O
ATOM   1401  H1  WAT X 253      15.229   9.236  37.586  0.00  0.00           H
ATOM   1402  H2  WAT X 253      16.043   8.300  38.453  0.00  0.00           H
ATOM   1403  O   WAT X 254      27.794  49.337  23.023  0.00  0.00           O
ATOM   1404  H1  WAT X 254      27.735  49.489  22.080  0.00  0.00           H
ATOM   1405  H2  WAT X 254      27.503  50.159  23.417  0.00  0.00           H
ATOM   1406  O   WAT X 255      45.869  14.721   4.656  0.00  0.00           O
ATOM   1407  H1  WAT X 255      46.371  13.921   4.812  0.00  0.00           H
ATOM   1408  H2  WAT X 255      45.040  14.576   5.113  0.00  0.00           H
ATOM   1409  O   WAT X 256      13.179   7.885  20.265  0.00  0.00           O
ATOM   1410  H1  WAT X 256      13.047   7.033  19.849  0.00  0.00           H
ATOM   1411  H2  WAT X 256      14.130   7.988  20.304  0.00  0.00           H
ATOM   1412  O   WAT X 257      40.898  34.187   7.041  0.00  0.00           O
ATOM   1413  H1  WAT X 257      40.095  33.670   7.110  0.00  0.00           H
ATOM   1414  H2  WAT X 257      41.601  33.560   7.212  0.00  0.00           H
ATOM   1415  O   WAT X 258      33.563  38.632  26.455  0.00  0.00           O
ATOM   1416  H1  WAT X 258      32.638  38.817  26.618  0.00  0.00           H
ATOM   1417  H2  WAT X 258      33.558  38.003  25.733  0.00  0.00           H
ATOM   1418  O   WAT X 259       2.315  30.809  25.243  0.00  0.00           O
ATOM   1419  H1  WAT X 259       1.858  30.923  26.076  0.00  0.00           H
ATOM   1420  H2  WAT X 259       1.790  31.302  24.612  0.00  0.00           H
ATOM   1421  O   WAT X 260       2.358  12.698   2.577  0.00  0.00           O
ATOM   1422  H1  WAT X 260       1.734  11.977   2.661  0.00  0.00           H
ATOM   1423  H2  WAT X 260       3.119  12.307   2.148  0.00  0.00           H
ATOM   1424  O   WAT X 261      33.232  15.142  14.164  0.00  0.00           O
ATOM   1425  H1  WAT X 261      34.115  15.288  14.504  0.00  0.00           H
ATOM   1426  H2  WAT X 261      32.964  15.993  13.819  0.00  0.00           H
ATOM   1427  O   WAT X 262      38.237  58.301  39.892  0.00  0.00           O
ATOM   1428  H1  WAT X 262      38.495  58.427  40.805  0.00  0.00           H
ATOM   1429  H2  WAT X 262      39.043  58.034  39.450  0.00  0.00           H
ATOM   1430  O   WAT X 263      27.843  52.031   1.338  0.00  0.00           O
ATOM   1431  H1  WAT X 263      27.691  51.202   0.885  0.00  0.00           H
ATOM   1432  H2  WAT X 263      28.661  51.898   1.815  0.00  0.00           H
ATOM   1433  O   WAT X 264      42.778  50.580   6.551  0.00  0.00           O
ATOM   1434  H1  WAT X 264      42.422  50.879   7.387  0.00  0.00           H
ATOM   1435  H2  WAT X 264      42.466  51.223   5.914  0.00  0.00           H
ATOM   1436  O   WAT X 265      17.928  50.908  14.056  0.00  0.00           O
ATOM   1437  H1  WAT X 265      17.063  50.769  14.443  0.00  0.00           H
ATOM   1438  H2  WAT X 265      17.892  50.447  13.218  0.00  0.00           H
ATOM   1439  O   WAT X 266      13.933  14.982  13.731  0.00  0.00           O
ATOM   1440  H1  WAT X 266      13.451  15.806  13.799  0.00  0.00           H
ATOM   1441  H2  WAT X 266      13.596  14.447  14.450  0.00  0.00           H
ATOM   1442  O   WAT X 267      36.905  29.604  27.298  0.00  0.00           O
ATOM   1443  H1  WAT X 267      36.172  30.154  27.574  0.00  0.00           H
ATOM   1444  H2  WAT X 267      37.311  30.088  26.580  0.00  0.00           H
ATOM   1445  O   WAT X 268      12.988  23.710   4.456  0.00  0.00           O
ATOM   1446  H1  WAT X 268      13.629  23.049   4.720  0.00  0.00           H
ATOM   1447  H2  WAT X 268      13.058  23.743   3.502  0.00  0.00           H
ATOM   1448  O   WAT X 269      22.355  14.511  16.963  0.00  0.00           O
ATOM   1449  H1  WAT X 269      21.508  14.918  17.143  0.00  0.00           H
ATOM   1450  H2  WAT X 269      22.483  14.628  16.022  0.00  0.00           H
ATOM   1451  O   WAT X 270      34.804   9.692  40.606  0.00  0.00           O
ATOM   1452  H1  WAT X 270      35.648   9.325  40.346  0.00  0.00           H
ATOM   1453  H2  WAT X 270      34.203   8.947  40.588  0.00  0.00           H
ATOM   1454  O   WAT X 271      36.615  59.341  19.240  0.00  0.00           O
ATOM   1455  H1  WAT X 271      37.464  58.963  19.010  0.00  0.00           H
ATOM   1456  H2  WAT X 271      36.335  58.851  20.013  0.00  0.00           H
ATOM   1457  O   WAT X 272      32.472  12.158  24.418  0.00  0.00           O
ATOM   1458  H1  WAT X 272      31.659  11.721  24.673  0.00  0.00           H
ATOM   1459  H2  WAT X 272      32.469  12.129  23.461  0.00  0.00           H
ATOM   1460  O   WAT X 273      40.845   6.577  20.041  0.00  0.00           O
ATOM   1461  H1  WAT X 273      40.009   7.039  20.108  0.00  0.00           H
ATOM   1462  H2  WAT X 273      40.758   5.837  20.641  0.00  0.00           H
ATOM   1463  O   WAT X 274      35.389  54.185  39.983  0.00  0.00           O
ATOM   1464  H1  WAT X 274      34.660  53.565  40.013  0.00  0.00           H
ATOM   1465  H2  WAT X 274      34.971  55.045  39.945  0.00  0.00           H
ATOM   1466  O   WAT X 275      36.448  17.091  12.409  0.00  0.00           O
ATOM   1467  H1  WAT X 275      37.010  17.790  12.744  0.00  0.00           H
ATOM   1468  H2  WAT X 275      35.841  17.535  11.817  0.00  0.00           H
ATOM   1469  O   WAT X 276      47.287  29.533  11.792  0.00  0.00           O
ATOM   1470  H1  WAT X 276      47.607  29.528  12.694  0.00  0.00           H
ATOM   1471  H2  WAT X 276      47.082  30.451  11.615  0.00  0.00           H
ATOM   1472  O   WAT X 277      36.289   8.564  19.593  0.00  0.00           O
ATOM   1473  H1  WAT X 277      35.561   8.525  20.213  0.00  0.00           H
ATOM   1474  H2  WAT X 277      35.938   9.040  18.841  0.00  0.00           H
ATOM   1475  O   WAT X 278       9.244  58.471  34.369  0.00  0.00           O
ATOM   1476  H1  WAT X 278       8.325  58.226  34.470  0.00  0.00           H
ATOM   1477  H2  WAT X 278       9.602  57.815  33.771  0.00  0.00           H
ATOM   1478  O   WAT X 279      24.295  42.666   4.974  0.00  0.00           O
ATOM   1479  H1  WAT X 279      23.390  42.406   5.146  0.00  0.00           H
ATOM   1480  H2  WAT X 279      24.786  42.337   5.727  0.00  0.00           H
ATOM   1481  O   WAT X 280      13.533  47.823  45.803  0.00  0.00           O
ATOM   1482  H1  WAT X 280      13.636  48.440  46.527  0.00  0.00           H
ATOM   1483  H2  WAT X 280      12.614  47.557  45.845  0.00  0.00           H
ATOM   1484  O   WAT X 281       0.840  34.781   5.880  0.00  0.00           O
ATOM   1485  H1  WAT X 281       1.142  33.881   5.999  0.00  0.00           H
ATOM   1486  H2  WAT X 281       1.610  35.252   5.562  0.00  0.00           H
ATOM   1487  O   WAT X 282      30.637   0.003  16.982  0.00  0.00           O
ATOM   1488  H1  WAT X 282      31.482   0.233  16.596  0.00  0.00           H
ATOM   1489  H2  WAT X 282      30.159   0.831  17.023  0.00  0.00           H
ATOM   1490  O   WAT X 283      19.365  59.619  10.682  0.00  0.00           O
ATOM   1491  H1  WAT X 283      19.142  58.913  11.289  0.00  0.00           H
ATOM   1492  H2  WAT X 283      18.554  59.787  10.202  0.00  0.00           H
ATOM   1493  O   WAT X 284      40.343   1.391  19.944  0.00  0.00           O
ATOM   1494  H1  WAT X 284      40.280   1.324  18.991  0.00  0.00           H
ATOM   1495  H2  WAT X 284      41.083   0.829  20.175  0.00  0.00           H
ATOM   1496  O   WAT X 285       7.106  51.639  12.535  0.00  0.00           O
ATOM   1497  H1  WAT X 285       7.414  51.775  11.639  0.00  0.00           H
ATOM   1498  H2  WAT X 285       7.293  50.718  12.715  0.00  0.00           H
ATOM   1499  O   WAT X 286      26.267  57.786  43.715  0.00  0.00           O
ATOM   1500  H1  WAT X 286      26.355  57.297  44.533  0.00  0.00           H
ATOM   1501  H2  WAT X 286      25.361  57.641  43.444  0.00  0.00           H
ATOM   1502  O   WAT X 287      13.729   2.027  18.362  0.00  0.00           O
ATOM   1503  H1  WAT X 287      13.519   1.883  17.439  0.00  0.00           H
ATOM   1504  H2  WAT X 287      13.816   2.977  18.442  0.00  0.00           H
ATOM   1505  O   WAT X 288      32.157  29.789   2.476  0.00  0.00           O
ATOM   1506  H1  WAT X 288      32.797  29.340   3.028  0.00  0.00           H
ATOM   1507  H2  WAT X 288      31.931  29.147   1.802  0.00  0.00           H
ATOM   1508  O   WAT X 289      42.698  34.363  26.537  0.00  0.00           O
ATOM   1509  H1  WAT X 289      42.112  35.114  26.634  0.00  0.00           H
ATOM   1510  H2  WAT X 289      43.492  34.617  27.007  0.00  0.00           H
ATOM   1511  O   WAT X 290       8.962  37.008  45.393  0.00  0.00           O
ATOM   1512  H1  WAT X 290       9.279  36.766  44.523  0.00  0.00           H
ATOM   1513  H2  WAT X 290       9.276  37.903  45.522  0.00  0.00           H
ATOM   1514  O   WAT X 291      45.620  14.255  41.170  0.00  0.00           O
ATOM   1515  H1  WAT X 291      46.353  13.706  41.449  0.00  0.00           H
ATOM   1516  H2  WAT X 291      45.480  14.857  41.901  0.00  0.00           H
ATOM   1517  O   WAT X 292      30.912  60.170  36.187  0.00  0.00           O
ATOM   1518  H1  WAT X 292      31.572  60.830  36.400  0.00  0.00           H
ATOM   1519  H2  WAT X 292      30.959  59.543  36.908  0.00  0.00           H
ATOM   1520  O   WAT X 293      10.873  44.171  17.431  0.00  0.00           O
ATOM   1521  H1  WAT X 293      10.822  43.544  18.153  0.00  0.00           H
ATOM   1522  H2  WAT X 293      10.688  43.651  16.649  0.00  0.00           H
ATOM   1523  O   WAT X 294      32.608  22.357  17.352  0.00  0.00           O
ATOM   1524  H1  WAT X 294      31.893  22.929  17.072  0.00  0.00           H
ATOM   1525  H2  WAT X 294      33.000  22.047  16.536  0.00  0.00           H
ATOM   1526  O   WAT X 295      10.128   2.901  28.899  0.00  0.00           O
ATOM   1527  H1  WAT X 295      10.215   3.097  29.832  0.00  0.00           H
ATOM   1528  H2  WAT X 295      11.019   2.697  28.614  0.00  0.00           H
ATOM   1529  O   WAT X 296      33.223  43.397   3.773  0.00  0.00           O
ATOM   1530  H1  WAT X 296      34.127  43.247   4.050  0.00  0.00           H
ATOM   1531  H2  WAT X 296      33.063  42.731   3.105  0.00  0.00           H
ATOM   1532  O   WAT X 297      22.338  42.746   0.161  0.00  0.00           O
ATOM   1533  H1  WAT X 297      21.782  42.872   0.930  0.00  0.00           H
ATOM   1534  H2  WAT X 297      23.164  42.416   0.515  0.00  0.00           H
ATOM   1535  O   WAT X 298       4.621  47.003   2.236  0.00  0.00           O
ATOM   1536  H1  WAT X 298       4.409  46.878   3.161  0.00  0.00           H
ATOM   1537  H2  WAT X 298       5.328  47.649   2.238  0.00  0.00           H
ATOM   1538  O   WAT X 299      13.855  13.870  16.093  0.00  0.00           O
ATOM   1539  H1  WAT X 299      13.352  13.998  16.898  0.00  0.00           H
ATOM   1540  H2  WAT X 299      14.676  14.336  16.248  0.00  0.00           H
ATOM   1541  O   WAT X 300      32.084   0.370  21.323  0.00  0.00           O
ATOM   1542  H1  WAT X 300      31.750  -0.107  22.083  0.00  0.00           H
ATOM   1543  H2  WAT X 300      32.511   1.142  21.693  0.00  0.00           H
ATOM   1544  O   WAT X 301      27.611  14.174   2.465  0.00  0.00           O
ATOM   1545  H1  WAT X 301      27.180  14.910   2.899  0.00  0.00           H
ATOM   1546  H2  WAT X 301      28.541  14.295   2.654  0.00  0.00           H
ATOM   1547  O   WAT X 302      42.979  37.729  25.809  0.00  0.00           O
ATOM   1548  H1  WAT X 302      43.750  37.217  26.052  0.00  0.00           H
ATOM   1549  H2  WAT X 302      42.707  38.154  26.622  0.00  0.00           H
ATOM   1550  O   WAT X 303      17.364  57.335   4.204  0.00  0.00           O
ATOM   1551  H1  WAT X 303      17.275  57.772   5.051  0.00  0.00           H
ATOM   1552  H2  WAT X 303      18.307  57.317   4.040  0.00  0.00           H
ATOM   1553  O   WAT X 304      24.239  24.624   1.824  0.00  0.00           O
ATOM   1554  H1  WAT X 304      23.430  24.493   2.319  0.00  0.00           H
ATOM   1555  H2  WAT X 304      23.961  25.071   1.024  0.00  0.00           H
ATOM   1556  O   WAT X 305      46.774  35.448   5.578  0.00  0.00           O
ATOM   1557  H1  WAT X 305      47.683  35.441   5.878  0.00  0.00           H
ATOM   1558  H2  WAT X 305      46.499  34.532   5.624  0.00  0.00           H
ATOM   1559  O   WAT X 306       6.366  44.347  39.755  0.00  0.00           O
ATOM   1560  H1  WAT X 306       7.051  44.707  39.192  0.00  0.00           H
ATOM   1561  H2  WAT X 306       6.559  43.410  39.799  0.00  0.00           H
ATOM   1562  O   WAT X 307      27.818  18.342   7.271  0.00  0.00           O
ATOM   1563  H1  WAT X 307      28.330  19.015   6.822  0.00  0.00           H
ATOM   1564  H2  WAT X 307      27.972  17.545   6.762  0.00  0.00           H
ATOM   1565  O   WAT X 308      22.035  36.017   0.209  0.00  0.00           O
ATOM   1566  H1  WAT X 308      21.498  35.266   0.462  0.00  0.00           H
ATOM   1567  H2  WAT X 308      22.866  35.634  -0.070  0.00  0.00           H
ATOM   1568  O   WAT X 309      23.976  18.888  40.315  0.00  0.00           O
ATOM   1569  H1  WAT X 309      23.201  18.453  39.958  0.00  0.00           H
ATOM   1570  H2  WAT X 309      24.713  18.455  39.884  0.00  0.00           H
ATOM   1571  O   WAT X 310      -0.188  40.290  21.456  0.00  0.00           O
ATOM   1572  H1  WAT X 310       0.611  39.859  21.154  0.00  0.00           H
ATOM   1573  H2  WAT X 310      -0.071  40.377  22.402  0.00  0.00           H
ATOM   1574  O   WAT X 311      19.207  27.913   5.375  0.00  0.00           O
ATOM   1575  H1  WAT X 311      18.830  28.618   4.848  0.00  0.00           H
ATOM   1576  H2  WAT X 311      19.066  28.189   6.281  0.00  0.00           H
ATOM   1577  O   WAT X 312      42.561  24.170  10.519  0.00  0.00           O
ATOM   1578  H1  WAT X 312      41.694  24.013  10.145  0.00  0.00           H
ATOM   1579  H2  WAT X 312      43.032  23.347  10.384  0.00  0.00           H
ATOM   1580  O   WAT X 313      33.829   9.658   1.980  0.00  0.00           O
ATOM   1581  H1  WAT X 313      33.864   8.745   2.267  0.00  0.00           H
ATOM   1582  H2  WAT X 313      33.778  10.162   2.792  0.00  0.00           H
ATOM   1583  O   WAT X 314      44.807  39.022  22.060  0.00  0.00           O
ATOM   1584  H1  WAT X 314      44.885  38.290  21.449  0.00  0.00           H
ATOM   1585  H2  WAT X 314      45.533  38.902  22.672  0.00  0.00           H
ATOM   1586  O   WAT X 315      20.373  24.970  28.075  0.00  0.00           O
ATOM   1587  H1  WAT X 315      19.541  25.190  27.657  0.00  0.00           H
ATOM   1588  H2  WAT X 315      20.757  24.302  27.507  0.00  0.00           H
ATOM   1589  O   WAT X 316      14.152  59.236  12.549  0.00  0.00           O
ATOM   1590  H1  WAT X 316      14.223  60.191  12.526  0.00  0.00           H
ATOM   1591  H2  WAT X 316      14.477  58.993  13.417  0.00  0.00           H
ATOM   1592  O   WAT X 317       4.855  41.966  34.979  0.00  0.00           O
ATOM   1593  H1  WAT X 317       4.218  42.624  34.700  0.00  0.00           H
ATOM   1594  H2  WAT X 317       5.658  42.197  34.513  0.00  0.00           H
ATOM   1595  O   WAT X 318      19.818  17.831   7.752  0.00  0.00           O
ATOM   1596  H1  WAT X 318      19.349  18.058   8.555  0.00  0.00           H
ATOM   1597  H2  WAT X 318      19.878  16.876   7.771  0.00  0.00           H
ATOM   1598  O   WAT X 319      23.678  35.638  25.953  0.00  0.00           O
ATOM   1599  H1  WAT X 319      24.479  35.119  26.024  0.00  0.00           H
ATOM   1600  H2  WAT X 319      23.771  36.315  26.623  0.00  0.00           H
ATOM   1601  O   WAT X 320      17.785   1.487   9.104  0.00  0.00           O
ATOM   1602  H1  WAT X 320      17.693   1.605  10.050  0.00  0.00           H
ATOM   1603  H2  WAT X 320      17.202   0.757   8.896  0.00  0.00           H
ATOM   1604  O   WAT X 321       7.029  26.370  40.039  0.00  0.00           O
ATOM   1605  H1  WAT X 321       7.037  26.619  39.114  0.00  0.00           H
ATOM   1606  H2  WAT X 321       7.922  26.537  40.339  0.00  0.00           H
ATOM   1607  O   WAT X 322      46.725  52.212   9.634  0.00  0.00           O
ATOM   1608  H1  WAT X 322      46.108  51.908  10.299  0.00  0.00           H
ATOM   1609  H2  WAT X 322      47.369  52.726  10.122  0.00  0.00           H
ATOM   1610  O   WAT X 323      43.190   0.247  11.598  0.00  0.00           O
ATOM   1611  H1  WAT X 323      43.102  -0.024  10.684  0.00  0.00           H
ATOM   1612  H2  WAT X 323      43.656   1.083  11.555  0.00  0.00           H
ATOM   1613  O   WAT X 324       1.133  22.437   4.509  0.00  0.00           O
ATOM   1614  H1  WAT X 324       1.104  22.131   3.602  0.00  0.00           H
ATOM   1615  H2  WAT X 324       1.673  21.790   4.963  0.00  0.00           H
ATOM   1616  O   WAT X 325      32.633   2.402  15.766  0.00  0.00           O
ATOM   1617  H1  WAT X 325      32.657   2.807  16.633  0.00  0.00           H
ATOM   1618  H2  WAT X 325      33.531   2.109  15.614  0.00  0.00           H
ATOM   1619  O   WAT X 326      28.083   3.473  28.772  0.00  0.00           O
ATOM   1620  H1  WAT X 326      28.359   3.683  29.665  0.00  0.00           H
ATOM   1621  H2  WAT X 326      28.241   4.276  28.277  0.00  0.00           H
ATOM   1622  O   WAT X 327       9.090   9.651  35.880  0.00  0.00           O
ATOM   1623  H1  WAT X 327       8.850   8.839  35.435  0.00  0.00           H
ATOM   1624  H2  WAT X 327       9.847   9.977  35.394  0.00  0.00           H
ATOM   1625  O   WAT X 328      32.152  13.728  39.264  0.00  0.00           O
ATOM   1626  H1  WAT X 328      32.869  13.508  39.859  0.00  0.00           H
ATOM   1627  H2  WAT X 328      32.076  12.966  38.690  0.00  0.00           H
ATOM   1628  O   WAT X 329      31.864  58.243   6.957  0.00  0.00           O
ATOM   1629  H1  WAT X 329      32.260  58.721   6.229  0.00  0.00           H
ATOM   1630  H2  WAT X 329      31.297  58.885   7.385  0.00  0.00           H
ATOM   1631  O   WAT X 330      44.682   5.979  12.692  0.00  0.00           O
ATOM   1632  H1  WAT X 330      44.189   6.799  12.667  0.00  0.00           H
ATOM   1633  H2  WAT X 330      44.344   5.520  13.461  0.00  0.00           H
ATOM   1634  O   WAT X 331      10.960  25.639  48.312  0.00  0.00           O
ATOM   1635  H1  WAT X 331      10.650  24.746  48.160  0.00  0.00           H
ATOM   1636  H2  WAT X 331      10.634  26.137  47.563  0.00  0.00           H
ATOM   1637  O   WAT X 332      17.866  11.683  44.538  0.00  0.00           O
ATOM   1638  H1  WAT X 332      17.415  12.045  43.775  0.00  0.00           H
ATOM   1639  H2  WAT X 332      17.731  12.333  45.227  0.00  0.00           H
ATOM   1640  O   WAT X 333      28.606  49.124   5.568  0.00  0.00           O
ATOM   1641  H1  WAT X 333      27.791  49.405   5.153  0.00  0.00           H
ATOM   1642  H2  WAT X 333      28.810  49.821   6.192  0.00  0.00           H
ATOM   1643  O   WAT X 334      36.545   9.064  31.642  0.00  0.00           O
ATOM   1644  H1  WAT X 334      37.064   9.211  32.433  0.00  0.00           H
ATOM   1645  H2  WAT X 334      37.081   9.420  30.934  0.00  0.00           H
ATOM   1646  O   WAT X 335      37.627  33.285   5.870  0.00  0.00           O
ATOM   1647  H1  WAT X 335      38.012  33.242   4.994  0.00  0.00           H
ATOM   1648  H2  WAT X 335      36.888  33.885   5.777  0.00  0.00           H
ATOM   1649  O   WAT X 336      11.248  23.960  13.632  0.00  0.00           O
ATOM   1650  H1  WAT X 336      10.664  23.452  14.195  0.00  0.00           H
ATOM   1651  H2  WAT X 336      11.276  23.469  12.811  0.00  0.00           H
ATOM   1652  O   WAT X 337      23.021  14.323  33.561  0.00  0.00           O
ATOM   1653  H1  WAT X 337      22.877  14.418  32.620  0.00  0.00           H
ATOM   1654  H2  WAT X 337      22.473  13.581  33.814  0.00  0.00           H
ATOM   1655  O   WAT X 338      25.242   7.262  36.340  0.00  0.00           O
ATOM   1656  H1  WAT X 338      24.368   6.930  36.544  0.00  0.00           H
ATOM   1657  H2  WAT X 338      25.787   6.963  37.068  0.00  0.00           H
ATOM   1658  O   WAT X 339      33.974  38.860  14.257  0.00  0.00           O
ATOM   1659  H1  WAT X 339      33.034  39.022  14.173  0.00  0.00           H
ATOM   1660  H2  WAT X 339      34.367  39.733  14.269  0.00  0.00           H
ATOM   1661  O   WAT X 340      14.100  29.811   2.129  0.00  0.00           O
ATOM   1662  H1  WAT X 340      14.356  29.349   1.330  0.00  0.00           H
ATOM   1663  H2  WAT X 340      13.302  29.366   2.417  0.00  0.00           H
ATOM   1664  O   WAT X 341      28.255  17.955  16.871  0.00  0.00           O
ATOM   1665  H1  WAT X 341      27.653  17.427  17.395  0.00  0.00           H
ATOM   1666  H2  WAT X 341      29.010  18.097  17.442  0.00  0.00           H
ATOM   1667  O   WAT X 342       8.086  44.892  19.323  0.00  0.00           O
ATOM   1668  H1  WAT X 342       8.051  44.304  18.568  0.00  0.00           H
ATOM   1669  H2  WAT X 342       8.936  44.715  19.725  0.00  0.00           H
ATOM   1670  O   WAT X 343      36.154  58.812  22.706  0.00  0.00           O
ATOM   1671  H1  WAT X 343      35.407  58.336  23.070  0.00  0.00           H
ATOM   1672  H2  WAT X 343      36.338  58.371  21.877  0.00  0.00           H
ATOM   1673  O   WAT X 344      31.751  32.267  35.221  0.00  0.00           O
ATOM   1674  H1  WAT X 344      32.360  32.983  35.404  0.00  0.00           H
ATOM   1675  H2  WAT X 344      31.600  31.858  36.073  0.00  0.00           H
ATOM   1676  O   WAT X 345      33.569  36.332   6.860  0.00  0.00           O
ATOM   1677  H1  WAT X 345      34.460  36.677   6.911  0.00  0.00           H
ATOM   1678  H2  WAT X 345      33.561  35.805   6.061  0.00  0.00           H
ATOM   1679  O   WAT X 346      45.885  49.907  33.202  0.00  0.00           O
ATOM   1680  H1  WAT X 346      45.012  49.716  33.546  0.00  0.00           H
ATOM   1681  H2  WAT X 346      46.452  49.909  33.973  0.00  0.00           H
ATOM   1682  O   WAT X 347      44.909  29.642   1.613  0.00  0.00           O
ATOM   1683  H1  WAT X 347      44.886  28.732   1.316  0.00  0.00           H
ATOM   1684  H2  WAT X 347      45.838  29.871   1.609  0.00  0.00           H
ATOM   1685  O   WAT X 348       7.391  13.475  13.399  0.00  0.00           O
ATOM   1686  H1  WAT X 348       7.885  13.069  14.112  0.00  0.00           H
ATOM   1687  H2  WAT X 348       6.769  12.801  13.125  0.00  0.00           H
ATOM   1688  O   WAT X 349      14.979  43.405   3.921  0.00  0.00           O
ATOM   1689  H1  WAT X 349      14.848  44.093   3.269  0.00  0.00           H
ATOM   1690  H2  WAT X 349      15.057  42.601   3.408  0.00  0.00           H
ATOM   1691  O   WAT X 350       1.991   4.349  34.353  0.00  0.00           O
ATOM   1692  H1  WAT X 350       2.727   4.275  34.961  0.00  0.00           H
ATOM   1693  H2  WAT X 350       1.506   3.532  34.463  0.00  0.00           H
ATOM   1694  O   WAT X 351      22.067  30.885  37.570  0.00  0.00           O
ATOM   1695  H1  WAT X 351      22.799  31.480  37.732  0.00  0.00           H
ATOM   1696  H2  WAT X 351      22.480  30.058  37.323  0.00  0.00           H
ATOM   1697  O   WAT X 352      47.908  22.256  38.231  0.00  0.00           O
ATOM   1698  H1  WAT X 352      48.715  21.743  38.189  0.00  0.00           H
ATOM   1699  H2  WAT X 352      47.881  22.730  37.400  0.00  0.00           H
ATOM   1700  O   WAT X 353      29.662  47.701  44.993  0.00  0.00           O
ATOM   1701  H1  WAT X 353      28.832  48.166  44.892  0.00  0.00           H
ATOM   1702  H2  WAT X 353      30.117  48.173  45.691  0.00  0.00           H
ATOM   1703  O   WAT X 354      19.910  57.979  46.838  0.00  0.00           O
ATOM   1704  H1  WAT X 354      20.799  57.824  46.519  0.00  0.00           H
ATOM   1705  H2  WAT X 354      20.029  58.337  47.717  0.00  0.00           H
ATOM   1706  O   WAT X 355      25.778  31.842  46.970  0.00  0.00           O
ATOM   1707  H1  WAT X 355      24.972  32.309  46.750  0.00  0.00           H
ATOM   1708  H2  WAT X 355      25.494  31.130  47.544  0.00  0.00           H
ATOM   1709  O   WAT X 356      41.552  11.651  24.616  0.00  0.00           O
ATOM   1710  H1  WAT X 356      41.610  12.597  24.749  0.00  0.00           H
ATOM   1711  H2  WAT X 356      40.761  11.531  24.090  0.00  0.00           H
ATOM   1712  O   WAT X 357       5.881  23.030   4.689  0.00  0.00           O
ATOM   1713  H1  WAT X 357       5.428  22.601   5.415  0.00  0.00           H
ATOM   1714  H2  WAT X 357       6.588  23.524   5.105  0.00  0.00           H
ATOM   1715  O   WAT X 358      13.981  12.368   4.342  0.00  0.00           O
ATOM   1716  H1  WAT X 358      13.630  11.566   3.956  0.00  0.00           H
ATOM   1717  H2  WAT X 358      14.893  12.396   4.050  0.00  0.00           H
ATOM   1718  O   WAT X 359       4.428   8.581  41.952  0.00  0.00           O
ATOM   1719  H1  WAT X 359       3.579   8.694  41.526  0.00  0.00           H
ATOM   1720  H2  WAT X 359       4.317   7.809  42.507  0.00  0.00           H
ATOM   1721  O   WAT X 360      37.236  53.400  23.568  0.00  0.00           O
ATOM   1722  H1  WAT X 360      36.902  54.083  24.149  0.00  0.00           H
ATOM   1723  H2  WAT X 360      36.463  53.086  23.099  0.00  0.00           H
ATOM   1724  O   WAT X 361      39.711  25.718  15.517  0.00  0.00           O
ATOM   1725  H1  WAT X 361      39.005  25.548  14.893  0.00  0.00           H
ATOM   1726  H2  WAT X 361      40.297  26.318  15.056  0.00  0.00           H
ATOM   1727  O   WAT X 362      39.100  51.796   8.984  0.00  0.00           O
ATOM   1728  H1  WAT X 362      38.834  52.157   9.830  0.00  0.00           H
ATOM   1729  H2  WAT X 362      38.739  50.910   8.977  0.00  0.00           H
ATOM   1730  O   WAT X 363       7.458  20.461   2.542  0.00  0.00           O
ATOM   1731  H1  WAT X 363       8.185  19.858   2.390  0.00  0.00           H
ATOM   1732  H2  WAT X 363       7.873  21.259   2.870  0.00  0.00           H
ATOM   1733  O   WAT X 364      19.325  30.457   3.657  0.00  0.00           O
ATOM   1734  H1  WAT X 364      18.608  30.021   3.196  0.00  0.00           H
ATOM   1735  H2  WAT X 364      19.947  30.689   2.967  0.00  0.00           H
ATOM   1736  O   WAT X 365      25.566  56.809   3.493  0.00  0.00           O
ATOM   1737  H1  WAT X 365      26.415  56.537   3.842  0.00  0.00           H
ATOM   1738  H2  WAT X 365      25.064  57.074   4.264  0.00  0.00           H
ATOM   1739  O   WAT X 366      14.905  58.091  24.674  0.00  0.00           O
ATOM   1740  H1  WAT X 366      14.575  58.010  23.779  0.00  0.00           H
ATOM   1741  H2  WAT X 366      14.535  58.914  24.993  0.00  0.00           H
ATOM   1742  O   WAT X 367      -0.011  32.690   9.974  0.00  0.00           O
ATOM   1743  H1  WAT X 367       0.607  32.127  10.440  0.00  0.00           H
ATOM   1744  H2  WAT X 367       0.540  33.343   9.541  0.00  0.00           H
ATOM   1745  O   WAT X 368      34.571  16.376  45.704  0.00  0.00           O
ATOM   1746  H1  WAT X 368      34.660  16.128  44.783  0.00  0.00           H
ATOM   1747  H2  WAT X 368      33.626  16.420  45.849  0.00  0.00           H
ATOM   1748  O   WAT X 369      13.408   9.257  38.031  0.00  0.00           O
ATOM   1749  H1  WAT X 369      12.942   8.855  37.298  0.00  0.00           H
ATOM   1750  H2  WAT X 369      12.888  10.030  38.249  0.00  0.00           H
ATOM   1751  O   WAT X 370       5.001  56.981   3.259  0.00  0.00           O
ATOM   1752  H1  WAT X 370       4.934  56.438   2.474  0.00  0.00           H
ATOM   1753  H2  WAT X 370       4.575  57.804   3.018  0.00  0.00           H
ATOM   1754  O   WAT X 371       7.409  48.701  36.631  0.00  0.00           O
ATOM   1755  H1  WAT X 371       6.833  48.331  35.961  0.00  0.00           H
ATOM   1756  H2  WAT X 371       7.766  47.938  37.087  0.00  0.00           H
ATOM   1757  O   WAT X 372      21.412  12.248  15.551  0.00  0.00           O
ATOM   1758  H1  WAT X 372      21.667  12.025  16.446  0.00  0.00           H
ATOM   1759  H2  WAT X 372      22.210  12.596  15.154  0.00  0.00           H
ATOM   1760  O   WAT X 373      42.121  42.160  16.124  0.00  0.00           O
ATOM   1761  H1  WAT X 373      41.964  41.299  16.511  0.00  0.00           H
ATOM   1762  H2  WAT X 373      41.319  42.356  15.640  0.00  0.00           H
ATOM   1763  O   WAT X 374       6.139  33.899  18.309  0.00  0.00           O
ATOM   1764  H1  WAT X 374       5.416  33.497  17.827  0.00  0.00           H
ATOM   1765  H2  WAT X 374       6.912  33.405  18.037  0.00  0.00           H
ATOM   1766  O   WAT X 375      46.604   5.849  44.627  0.00  0.00           O
ATOM   1767  H1  WAT X 375      47.179   5.123  44.870  0.00  0.00           H
ATOM   1768  H2  WAT X 375      45.730   5.461  44.595  0.00  0.00           H
ATOM   1769  O   WAT X 376      23.331  43.267  13.173  0.00  0.00           O
ATOM   1770  H1  WAT X 376      23.532  43.128  14.098  0.00  0.00           H
ATOM   1771  H2  WAT X 376      24.173  43.174  12.728  0.00  0.00           H
ATOM   1772  O   WAT X 377       4.068  11.158  15.913  0.00  0.00           O
ATOM   1773  H1  WAT X 377       4.520  10.335  15.728  0.00  0.00           H
ATOM   1774  H2  WAT X 377       4.457  11.466  16.732  0.00  0.00           H
ATOM   1775  O   WAT X 378       6.559  38.129   1.468  0.00  0.00           O
ATOM   1776  H1  WAT X 378       5.823  38.698   1.692  0.00  0.00           H
ATOM   1777  H2  WAT X 378       7.241  38.360   2.099  0.00  0.00           H
ATOM   1778  O   WAT X 379      45.513  35.232   0.834  0.00  0.00           O
ATOM   1779  H1  WAT X 379      44.683  34.954   1.221  0.00  0.00           H
ATOM   1780  H2  WAT X 379      45.853  34.445   0.408  0.00  0.00           H
ATOM   1781  O   WAT X 380       7.201  55.270  37.865  0.00  0.00           O
ATOM   1782  H1  WAT X 380       8.064  55.004  38.183  0.00  0.00           H
ATOM   1783  H2  WAT X 380       6.702  55.463  38.658  0.00  0.00           H
ATOM   1784  O   WAT X 381      20.829  44.636  19.092  0.00  0.00           O
ATOM   1785  H1  WAT X 381      21.623  45.025  19.460  0.00  0.00           H
ATOM   1786  H2  WAT X 381      20.252  44.512  19.845  0.00  0.00           H
ATOM   1787  O   WAT X 382      44.279  48.391  42.975  0.00  0.00           O
ATOM   1788  H1  WAT X 382      44.780  48.960  43.559  0.00  0.00           H
ATOM   1789  H2  WAT X 382      44.446  48.739  42.099  0.00  0.00           H
ATOM   1790  O   WAT X 383      13.240  57.807   6.033  0.00  0.00           O
ATOM   1791  H1  WAT X 383      13.773  57.485   5.306  0.00  0.00           H
ATOM   1792  H2  WAT X 383      13.840  57.831   6.778  0.00  0.00           H
ATOM   1793  O   WAT X 384      33.445  37.795  44.166  0.00  0.00           O
ATOM   1794  H1  WAT X 384      33.548  37.567  43.242  0.00  0.00           H
ATOM   1795  H2  WAT X 384      34.313  37.657  44.545  0.00  0.00           H
ATOM   1796  O   WAT X 385       1.629   8.197  41.532  0.00  0.00           O
ATOM   1797  H1  WAT X 385       1.595   8.304  42.483  0.00  0.00           H
ATOM   1798  H2  WAT X 385       1.254   7.331  41.375  0.00  0.00           H
ATOM   1799  O   WAT X 386      43.227  19.365   6.485  0.00  0.00           O
ATOM   1800  H1  WAT X 386      43.764  20.153   6.565  0.00  0.00           H
ATOM   1801  H2  WAT X 386      42.499  19.508   7.091  0.00  0.00           H
ATOM   1802  O   WAT X 387      40.085  32.200  29.017  0.00  0.00           O
ATOM   1803  H1  WAT X 387      40.554  32.810  28.448  0.00  0.00           H
ATOM   1804  H2  WAT X 387      39.181  32.515  29.012  0.00  0.00           H
ATOM   1805  O   WAT X 388      48.716  40.009  44.524  0.00  0.00           O
ATOM   1806  H1  WAT X 388      48.580  39.131  44.168  0.00  0.00           H
ATOM   1807  H2  WAT X 388      47.865  40.438  44.435  0.00  0.00           H
ATOM   1808  O   WAT X 389      22.503  53.346  15.216  0.00  0.00           O
ATOM   1809  H1  WAT X 389      21.963  52.561  15.310  0.00  0.00           H
ATOM   1810  H2  WAT X 389      23.368  53.080  15.526  0.00  0.00           H
ATOM   1811  O   WAT X 390      20.351  16.315  17.307  0.00  0.00           O
ATOM   1812  H1  WAT X 390      19.425  16.535  17.206  0.00  0.00           H
ATOM   1813  H2  WAT X 390      20.631  16.806  18.080  0.00  0.00           H
ATOM   1814  O   WAT X 391      25.414  29.595  35.318  0.00  0.00           O
ATOM   1815  H1  WAT X 391      26.083  30.191  35.656  0.00  0.00           H
ATOM   1816  H2  WAT X 391      25.561  29.583  34.372  0.00  0.00           H
ATOM   1817  O   WAT X 392      40.847   9.583  26.627  0.00  0.00           O
ATOM   1818  H1  WAT X 392      41.090  10.120  25.873  0.00  0.00           H
ATOM   1819  H2  WAT X 392      40.767  10.206  27.350  0.00  0.00           H
ATOM   1820  O   WAT X 393      20.013  28.740  29.158  0.00  0.00           O
ATOM   1821  H1  WAT X 393      20.771  28.342  29.585  0.00  0.00           H
ATOM   1822  H2  WAT X 393      19.818  29.513  29.688  0.00  0.00           H
ATOM   1823  O   WAT X 394      10.939  25.799  22.680  0.00  0.00           O
ATOM   1824  H1  WAT X 394      10.436  26.581  22.455  0.00  0.00           H
ATOM   1825  H2  WAT X 394      10.344  25.278  23.219  0.00  0.00           H
ATOM   1826  O   WAT X 395      43.047  35.374  11.048  0.00  0.00           O
ATOM   1827  H1  WAT X 395      43.001  35.523  11.992  0.00  0.00           H
ATOM   1828  H2  WAT X 395      43.807  34.803  10.932  0.00  0.00           H
ATOM   1829  O   WAT X 396      41.488  11.735  43.618  0.00  0.00           O
ATOM   1830  H1  WAT X 396      41.793  12.238  44.373  0.00  0.00           H
ATOM   1831  H2  WAT X 396      42.091  10.994  43.564  0.00  0.00           H
ATOM   1832  O   WAT X 397       4.306  11.124   9.998  0.00  0.00           O
ATOM   1833  H1  WAT X 397       4.312  12.021   9.665  0.00  0.00           H
ATOM   1834  H2  WAT X 397       4.515  10.584   9.236  0.00  0.00           H
ATOM   1835  O   WAT X 398      21.486  21.992   3.939  0.00  0.00           O
ATOM   1836  H1  WAT X 398      20.694  21.970   3.402  0.00  0.00           H
ATOM   1837  H2  WAT X 398      21.165  22.018   4.840  0.00  0.00           H
ATOM   1838  O   WAT X 399      31.661  32.754  31.456  0.00  0.00           O
ATOM   1839  H1  WAT X 399      32.467  32.799  30.942  0.00  0.00           H
ATOM   1840  H2  WAT X 399      31.247  33.607  31.329  0.00  0.00           H
ATOM   1841  O   WAT X 400       4.373  41.725  21.364  0.00  0.00           O
ATOM   1842  H1  WAT X 400       5.016  42.222  21.870  0.00  0.00           H
ATOM   1843  H2  WAT X 400       3.530  41.953  21.757  0.00  0.00           H
ATOM   1844  O   WAT X 401      24.008   1.859  29.033  0.00  0.00           O
ATOM   1845  H1  WAT X 401      24.349   1.175  29.609  0.00  0.00           H
ATOM   1846  H2  WAT X 401      24.701   1.994  28.386  0.00  0.00           H
ATOM   1847  O   WAT X 402      31.374   6.343  22.231  0.00  0.00           O
ATOM   1848  H1  WAT X 402      31.774   6.807  22.966  0.00  0.00           H
ATOM   1849  H2  WAT X 402      31.338   5.430  22.515  0.00  0.00           H
ATOM   1850  O   WAT X 403       7.496  43.456  37.019  0.00  0.00           O
ATOM   1851  H1  WAT X 403       8.254  43.061  37.449  0.00  0.00           H
ATOM   1852  H2  WAT X 403       7.855  43.873  36.236  0.00  0.00           H
ATOM   1853  O   WAT X 404      47.899  42.742  16.421  0.00  0.00           O
ATOM   1854  H1  WAT X 404      48.627  42.255  16.807  0.00  0.00           H
ATOM   1855  H2  WAT X 404      47.958  43.613  16.814  0.00  0.00           H
ATOM   1856  O   WAT X 405      16.555  37.961   6.520  0.00  0.00           O
ATOM   1857  H1  WAT X 405      16.082  37.613   5.765  0.00  0.00           H
ATOM   1858  H2  WAT X 405      15.983  37.782   7.266  0.00  0.00           H
ATOM   1859  O   WAT X 406       9.669  39.562  45.621  0.00  0.00           O
ATOM   1860  H1  WAT X 406      10.062  39.734  46.477  0.00  0.00           H
ATOM   1861  H2  WAT X 406      10.190  40.082  45.009  0.00  0.00           H
ATOM   1862  O   WAT X 407      11.414   8.951  46.128  0.00  0.00           O
ATOM   1863  H1  WAT X 407      11.799   9.096  46.992  0.00  0.00           H
ATOM   1864  H2  WAT X 407      12.146   9.054  45.519  0.00  0.00           H
ATOM   1865  O   WAT X 408      32.961  56.243  14.769  0.00  0.00           O
ATOM   1866  H1  WAT X 408      33.260  56.160  15.675  0.00  0.00           H
ATOM   1867  H2  WAT X 408      32.958  55.346  14.435  0.00  0.00           H
ATOM   1868  O   WAT X 409      35.789  49.301  32.350  0.00  0.00           O
ATOM   1869  H1  WAT X 409      36.734  49.363  32.489  0.00  0.00           H
ATOM   1870  H2  WAT X 409      35.700  48.855  31.507  0.00  0.00           H
ATOM   1871  O   WAT X 410      47.604   3.616  31.430  0.00  0.00           O
ATOM   1872  H1  WAT X 410      47.161   2.795  31.216  0.00  0.00           H
ATOM   1873  H2  WAT X 410      48.415   3.589  30.922  0.00  0.00           H
ATOM   1874  O   WAT X 411      35.707   2.444  15.375  0.00  0.00           O
ATOM   1875  H1  WAT X 411      35.700   1.487  15.395  0.00  0.00           H
ATOM   1876  H2  WAT X 411      36.152   2.663  14.556  0.00  0.00           H
ATOM   1877  O   WAT X 412      13.085  33.817  37.504  0.00  0.00           O
ATOM   1878  H1  WAT X 412      12.685  33.551  36.676  0.00  0.00           H
ATOM   1879  H2  WAT X 412      13.011  34.771  37.509  0.00  0.00           H
ATOM   1880  O   WAT X 413       7.458  56.368  23.223  0.00  0.00           O
ATOM   1881  H1  WAT X 413       6.921  55.581  23.311  0.00  0.00           H
ATOM   1882  H2  WAT X 413       6.830  57.069  23.047  0.00  0.00           H
ATOM   1883  O   WAT X 414       3.246  53.167  27.655  0.00  0.00           O
ATOM   1884  H1  WAT X 414       2.815  52.320  27.548  0.00  0.00           H
ATOM   1885  H2  WAT X 414       2.835  53.550  28.430  0.00  0.00           H
ATOM   1886  O   WAT X 415      19.047   2.763  14.116  0.00  0.00           O
ATOM   1887  H1  WAT X 415      18.839   2.816  15.049  0.00  0.00           H
ATOM   1888  H2  WAT X 415      19.868   3.247  14.026  0.00  0.00           H
ATOM   1889  O   WAT X 416      16.204  52.599   1.575  0.00  0.00           O
ATOM   1890  H1  WAT X 416      16.502  53.506   1.507  0.00  0.00           H
ATOM   1891  H2  WAT X 416      15.755  52.431   0.746  0.00  0.00           H
ATOM   1892  O   WAT X 417       1.917  23.980  33.610  0.00  0.00           O
ATOM   1893  H1  WAT X 417       2.380  24.390  32.879  0.00  0.00           H
ATOM   1894  H2  WAT X 417       0.993  24.025  33.365  0.00  0.00           H
ATOM   1895  O   WAT X 418      31.450  11.125  45.716  0.00  0.00           O
ATOM   1896  H1  WAT X 418      30.995  10.431  45.239  0.00  0.00           H
ATOM   1897  H2  WAT X 418      32.373  10.870  45.687  0.00  0.00           H
ATOM   1898  O   WAT X 419      17.725  32.362   1.123  0.00  0.00           O
ATOM   1899  H1  WAT X 419      17.621  32.449   0.175  0.00  0.00           H
ATOM   1900  H2  WAT X 419      17.411  33.194   1.477  0.00  0.00           H
ATOM   1901  O   WAT X 420      32.502  33.632  23.209  0.00  0.00           O
ATOM   1902  H1  WAT X 420      31.597  33.537  23.507  0.00  0.00           H
ATOM   1903  H2  WAT X 420      32.968  32.908  23.626  0.00  0.00           H
ATOM   1904  O   WAT X 421       2.507  32.558  12.607  0.00  0.00           O
ATOM   1905  H1  WAT X 421       2.741  32.710  13.523  0.00  0.00           H
ATOM   1906  H2  WAT X 421       3.338  32.351  12.179  0.00  0.00           H
ATOM   1907  O   WAT X 422       5.452  32.957  11.073  0.00  0.00           O
ATOM   1908  H1  WAT X 422       6.156  33.365  10.568  0.00  0.00           H
ATOM   1909  H2  WAT X 422       5.659  33.164  11.984  0.00  0.00           H
ATOM   1910  O   WAT X 423      30.497  35.365  46.950  0.00  0.00           O
ATOM   1911  H1  WAT X 423      31.344  35.580  46.561  0.00  0.00           H
ATOM   1912  H2  WAT X 423      30.599  34.468  47.269  0.00  0.00           H
ATOM   1913  O   WAT X 424      20.760  32.534  34.339  0.00  0.00           O
ATOM   1914  H1  WAT X 424      20.718  32.296  35.265  0.00  0.00           H
ATOM   1915  H2  WAT X 424      21.639  32.274  34.064  0.00  0.00           H
ATOM   1916  O   WAT X 425      46.480  57.594  14.668  0.00  0.00           O
ATOM   1917  H1  WAT X 425      46.697  56.664  14.604  0.00  0.00           H
ATOM   1918  H2  WAT X 425      45.552  57.640  14.436  0.00  0.00           H
ATOM   1919  O   WAT X 426      25.627  24.988  46.402  0.00  0.00           O
ATOM   1920  H1  WAT X 426      24.871  25.380  46.839  0.00  0.00           H
ATOM   1921  H2  WAT X 426      25.590  24.062  46.643  0.00  0.00           H
ATOM   1922  O   WAT X 427       3.031  39.820  11.580  0.00  0.00           O
ATOM   1923  H1  WAT X 427       2.279  39.759  12.169  0.00  0.00           H
ATOM   1924  H2  WAT X 427       3.465  38.970  11.656  0.00  0.00           H
ATOM   1925  O   WAT X 428      14.738  19.393   5.021  0.00  0.00           O
ATOM   1926  H1  WAT X 428      14.572  18.508   4.696  0.00  0.00           H
ATOM   1927  H2  WAT X 428      13.908  19.662   5.415  0.00  0.00           H
ATOM   1928  O   WAT X 429      33.923  48.187  30.488  0.00  0.00           O
ATOM   1929  H1  WAT X 429      34.006  48.348  29.548  0.00  0.00           H
ATOM   1930  H2  WAT X 429      33.116  48.637  30.738  0.00  0.00           H
ATOM   1931  O   WAT X 430      45.743   9.233   7.433  0.00  0.00           O
ATOM   1932  H1  WAT X 430      46.493   9.555   6.933  0.00  0.00           H
ATOM   1933  H2  WAT X 430      45.006   9.292   6.824  0.00  0.00           H
ATOM   1934  O   WAT X 431      43.679  29.913  13.606  0.00  0.00           O
ATOM   1935  H1  WAT X 431      44.022  30.806  13.575  0.00  0.00           H
ATOM   1936  H2  WAT X 431      43.179  29.819  12.795  0.00  0.00           H
ATOM   1937  O   WAT X 432      45.448   3.143  47.897  0.00  0.00           O
ATOM   1938  H1  WAT X 432      45.655   2.773  48.755  0.00  0.00           H
ATOM   1939  H2  WAT X 432      44.690   2.642  47.597  0.00  0.00           H
ATOM   1940  O   WAT X 433       7.142  31.422   7.986  0.00  0.00           O
ATOM   1941  H1  WAT X 433       6.478  31.154   8.621  0.00  0.00           H
ATOM   1942  H2  WAT X 433       6.659  31.530   7.166  0.00  0.00           H
ATOM   1943  O   WAT X 434       8.967  58.771  48.066  0.00  0.00           O
ATOM   1944  H1  WAT X 434       8.757  58.356  47.230  0.00  0.00           H
ATOM   1945  H2  WAT X 434       8.707  58.128  48.725  0.00  0.00           H
ATOM   1946  O   WAT X 435       5.449  19.417  32.631  0.00  0.00           O
ATOM   1947  H1  WAT X 435       5.738  18.967  33.425  0.00  0.00           H
ATOM   1948  H2  WAT X 435       5.420  20.342  32.877  0.00  0.00           H
ATOM   1949  O   WAT X 436      15.878  29.150  26.828  0.00  0.00           O
ATOM   1950  H1  WAT X 436      16.472  29.568  27.452  0.00  0.00           H
ATOM   1951  H2  WAT X 436      15.378  28.526  27.355  0.00  0.00           H
ATOM   1952  O   WAT X 437      33.690  40.979  10.751  0.00  0.00           O
ATOM   1953  H1  WAT X 437      33.230  40.157  10.921  0.00  0.00           H
ATOM   1954  H2  WAT X 437      33.962  40.918   9.836  0.00  0.00           H
ATOM   1955  O   WAT X 438      47.957  17.988  31.037  0.00  0.00           O
ATOM   1956  H1  WAT X 438      48.217  18.112  30.125  0.00  0.00           H
ATOM   1957  H2  WAT X 438      47.000  17.995  31.016  0.00  0.00           H
ATOM   1958  O   WAT X 439      22.612  16.268  25.702  0.00  0.00           O
ATOM   1959  H1  WAT X 439      22.719  15.634  26.411  0.00  0.00           H
ATOM   1960  H2  WAT X 439      23.108  15.896  24.972  0.00  0.00           H
ATOM   1961  O   WAT X 440       0.817   8.550  20.062  0.00  0.00           O
ATOM   1962  H1  WAT X 440       0.573   8.605  20.986  0.00  0.00           H
ATOM   1963  H2  WAT X 440       0.374   7.763  19.744  0.00  0.00           H
ATOM   1964  O   WAT X 441      12.434  31.597  24.390  0.00  0.00           O
ATOM   1965  H1  WAT X 441      12.275  32.247  23.706  0.00  0.00           H
ATOM   1966  H2  WAT X 441      13.374  31.424  24.342  0.00  0.00           H
ATOM   1967  O   WAT X 442      24.864  58.609  28.159  0.00  0.00           O
ATOM   1968  H1  WAT X 442      24.887  59.054  27.312  0.00  0.00           H
ATOM   1969  H2  WAT X 442      25.117  59.283  28.790  0.00  0.00           H
ATOM   1970  O   WAT X 443      48.086  38.672   0.626  0.00  0.00           O
ATOM   1971  H1  WAT X 443      47.894  37.962   1.239  0.00  0.00           H
ATOM   1972  H2  WAT X 443      48.898  38.406   0.196  0.00  0.00           H
ATOM   1973  O   WAT X 444       6.599  15.357  44.520  0.00  0.00           O
ATOM   1974  H1  WAT X 444       7.253  15.449  45.213  0.00  0.00           H
ATOM   1975  H2  WAT X 444       6.142  16.198  44.509  0.00  0.00           H
ATOM   1976  O   WAT X 445       4.890  10.025  44.121  0.00  0.00           O
ATOM   1977  H1  WAT X 445       4.987   9.421  43.384  0.00  0.00           H
ATOM   1978  H2  WAT X 445       5.686  10.556  44.101  0.00  0.00           H
ATOM   1979  O   WAT X 446      28.939  33.330  15.774  0.00  0.00           O
ATOM   1980  H1  WAT X 446      28.754  33.711  16.632  0.00  0.00           H
ATOM   1981  H2  WAT X 446      28.267  33.698  15.199  0.00  0.00           H
ATOM   1982  O   WAT X 447       0.578   2.842  21.298  0.00  0.00           O
ATOM   1983  H1  WAT X 447       0.179   2.741  22.162  0.00  0.00           H
ATOM   1984  H2  WAT X 447       0.494   3.775  21.103  0.00  0.00           H
ATOM   1985  O   WAT X 448      48.221  30.062  19.797  0.00  0.00           O
ATOM   1986  H1  WAT X 448      47.673  29.300  19.989  0.00  0.00           H
ATOM   1987  H2  WAT X 448      48.783  30.152  20.567  0.00  0.00           H
ATOM   1988  O   WAT X 449      46.771  26.824   6.558  0.00  0.00           O
ATOM   1989  H1  WAT X 449      46.931  25.882   6.616  0.00  0.00           H
ATOM   1990  H2  WAT X 449      45.878  26.936   6.883  0.00  0.00           H
ATOM   1991  O   WAT X 450      20.235  15.899   1.514  0.00  0.00           O
ATOM   1992  H1  WAT X 450      21.104  16.091   1.867  0.00  0.00           H
ATOM   1993  H2  WAT X 450      19.718  16.679   1.714  0.00  0.00           H
ATOM   1994  O   WAT X 451      31.824  44.366  20.421  0.00  0.00           O
ATOM   1995  H1  WAT X 451      32.135  44.181  21.308  0.00  0.00           H
ATOM   1996  H2  WAT X 451      31.796  43.510  19.994  0.00  0.00           H
ATOM   1997  O   WAT X 452       5.062  52.438   8.834  0.00  0.00           O
ATOM   1998  H1  WAT X 452       5.997  52.566   8.993  0.00  0.00           H
ATOM   1999  H2  WAT X 452       4.699  53.324   8.814  0.00  0.00           H
ATOM   2000  O   WAT X 453       0.654  21.708  26.297  0.00  0.00           O
ATOM   2001  H1  WAT X 453       0.246  22.011  25.486  0.00  0.00           H
ATOM   2002  H2  WAT X 453       0.070  21.021  26.617  0.00  0.00           H
ATOM   2003  O   WAT X 454      31.793  39.527  48.371  0.00  0.00           O
ATOM   2004  H1  WAT X 454      31.718  39.646  47.424  0.00  0.00           H
ATOM   2005  H2  WAT X 454      32.733  39.573  48.544  0.00  0.00           H
ATOM   2006  O   WAT X 455       2.357  16.631  34.829  0.00  0.00           O
ATOM   2007  H1  WAT X 455       2.400  17.019  33.955  0.00  0.00           H
ATOM   2008  H2  WAT X 455       1.860  17.264  35.348  0.00  0.00           H
ATOM   2009  O   WAT X 456       9.503  27.380  40.245  0.00  0.00           O
ATOM   2010  H1  WAT X 456       9.983  27.806  39.535  0.00  0.00           H
ATOM   2011  H2  WAT X 456      10.070  27.479  41.010  0.00  0.00           H
ATOM   2012  O   WAT X 457      42.200  54.633  38.764  0.00  0.00           O
ATOM   2013  H1  WAT X 457      42.255  53.825  39.273  0.00  0.00           H
ATOM   2014  H2  WAT X 457      41.832  54.362  37.923  0.00  0.00           H
ATOM   2015  O   WAT X 458      29.010  53.439  29.889  0.00  0.00           O
ATOM   2016  H1  WAT X 458      29.627  53.072  29.256  0.00  0.00           H
ATOM   2017  H2  WAT X 458      28.679  54.232  29.469  0.00  0.00           H
ATOM   2018  O   WAT X 459       0.676  40.108  26.907  0.00  0.00           O
ATOM   2019  H1  WAT X 459      -0.163  39.662  26.788  0.00  0.00           H
ATOM   2020  H2  WAT X 459       1.218  39.476  27.379  0.00  0.00           H
ATOM   2021  O   WAT X 460       0.895  51.937  15.511  0.00  0.00           O
ATOM   2022  H1  WAT X 460       1.625  51.360  15.288  0.00  0.00           H
ATOM   2023  H2  WAT X 460       1.291  52.804  15.593  0.00  0.00           H
ATOM   2024  O   WAT X 461       2.937  42.619  30.083  0.00  0.00           O
ATOM   2025  H1  WAT X 461       2.592  42.242  29.274  0.00  0.00           H
ATOM   2026  H2  WAT X 461       2.751  41.960  30.753  0.00  0.00           H
ATOM   2027  O   WAT X 462      15.402  33.267   5.296  0.00  0.00           O
ATOM   2028  H1  WAT X 462      15.257  32.785   4.482  0.00  0.00           H
ATOM   2029  H2  WAT X 462      14.693  33.909   5.324  0.00  0.00           H
ATOM   2030  O   WAT X 463      46.968  30.198  24.277  0.00  0.00           O
ATOM   2031  H1  WAT X 463      47.762  30.688  24.066  0.00  0.00           H
ATOM   2032  H2  WAT X 463      46.528  30.081  23.435  0.00  0.00           H
ATOM   2033  O   WAT X 464      38.616  26.696  20.370  0.00  0.00           O
ATOM   2034  H1  WAT X 464      38.539  27.648  20.310  0.00  0.00           H
ATOM   2035  H2  WAT X 464      38.944  26.427  19.512  0.00  0.00           H
ATOM   2036  O   WAT X 465      41.692   4.504  47.171  0.00  0.00           O
ATOM   2037  H1  WAT X 465      41.943   5.418  47.037  0.00  0.00           H
ATOM   2038  H2  WAT X 465      42.123   4.030  46.459  0.00  0.00           H
ATOM   2039  O   WAT X 466      28.143  11.320   2.932  0.00  0.00           O
ATOM   2040  H1  WAT X 466      28.930  11.269   2.390  0.00  0.00           H
ATOM   2041  H2  WAT X 466      27.905  12.247   2.921  0.00  0.00           H
ATOM   2042  O   WAT X 467      26.228  57.121  15.577  0.00  0.00           O
ATOM   2043  H1  WAT X 467      26.240  57.623  14.762  0.00  0.00           H
ATOM   2044  H2  WAT X 467      25.966  56.239  15.311  0.00  0.00           H
ATOM   2045  O   WAT X 468      19.458  19.468   5.138  0.00  0.00           O
ATOM   2046  H1  WAT X 468      20.006  20.252   5.174  0.00  0.00           H
ATOM   2047  H2  WAT X 468      19.482  19.117   6.028  0.00  0.00           H
ATOM   2048  O   WAT X 469      28.568  16.181  14.705  0.00  0.00           O
ATOM   2049  H1  WAT X 469      28.540  16.825  15.412  0.00  0.00           H
ATOM   2050  H2  WAT X 469      27.664  15.878  14.621  0.00  0.00           H
ATOM   2051  O   WAT X 470      23.574  13.308  10.295  0.00  0.00           O
ATOM   2052  H1  WAT X 470      23.896  14.025   9.748  0.00  0.00           H
ATOM   2053  H2  WAT X 470      24.077  12.545  10.011  0.00  0.00           H
ATOM   2054  O   WAT X 471      18.510  48.191   4.788  0.00  0.00           O
ATOM   2055  H1  WAT X 471      18.050  47.599   5.384  0.00  0.00           H
ATOM   2056  H2  WAT X 471      17.867  48.393   4.108  0.00  0.00           H
ATOM   2057  O   WAT X 472       2.391  59.659   9.215  0.00  0.00           O
ATOM   2058  H1  WAT X 472       2.741  59.668   8.324  0.00  0.00           H
ATOM   2059  H2  WAT X 472       1.701  60.323   9.209  0.00  0.00           H
ATOM   2060  O   WAT X 473      45.183  36.586  35.423  0.00  0.00           O
ATOM   2061  H1  WAT X 473      45.612  36.801  36.251  0.00  0.00           H
ATOM   2062  H2  WAT X 473      45.469  35.694  35.229  0.00  0.00           H
ATOM   2063  O   WAT X 474      29.682   8.932  44.812  0.00  0.00           O
ATOM   2064  H1  WAT X 474      28.792   8.812  45.143  0.00  0.00           H
ATOM   2065  H2  WAT X 474      30.220   8.358  45.356  0.00  0.00           H
ATOM   2066  O   WAT X 475      14.268  56.911  22.263  0.00  0.00           O
ATOM   2067  H1  WAT X 475      15.201  56.882  22.049  0.00  0.00           H
ATOM   2068  H2  WAT X 475      13.977  56.002  22.190  0.00  0.00           H
ATOM   2069  O   WAT X 476      31.104  45.189  10.209  0.00  0.00           O
ATOM   2070  H1  WAT X 476      31.573  44.450   9.821  0.00  0.00           H
ATOM   2071  H2  WAT X 476      31.089  45.852   9.519  0.00  0.00           H
ATOM   2072  O   WAT X 477      18.094  16.408  26.645  0.00  0.00           O
ATOM   2073  H1  WAT X 477      17.651  17.221  26.404  0.00  0.00           H
ATOM   2074  H2  WAT X 477      17.755  16.199  27.515  0.00  0.00           H
ATOM   2075  O   WAT X 478      41.549   1.033  31.119  0.00  0.00           O
ATOM   2076  H1  WAT X 478      41.400   1.904  30.752  0.00  0.00           H
ATOM   2077  H2  WAT X 478      41.358   0.433  30.398  0.00  0.00           H
ATOM   2078  O   WAT X 479      25.445  41.183  23.488  0.00  0.00           O
ATOM   2079  H1  WAT X 479      25.921  40.898  22.707  0.00  0.00           H
ATOM   2080  H2  WAT X 479      26.130  41.424  24.111  0.00  0.00           H
ATOM   2081  O   WAT X 480      29.145  22.766  20.905  0.00  0.00           O
ATOM   2082  H1  WAT X 480      30.087  22.601  20.955  0.00  0.00           H
ATOM   2083  H2  WAT X 480      28.887  22.955  21.808  0.00  0.00           H
ATOM   2084  O   WAT X 481       4.551  52.821  31.368  0.00  0.00           O
ATOM   2085  H1  WAT X 481       4.401  51.917  31.090  0.00  0.00           H
ATOM   2086  H2  WAT X 481       3.691  53.128  31.656  0.00  0.00           H
ATOM   2087  O   WAT X 482      36.911  58.111  11.031  0.00  0.00           O
ATOM   2088  H1  WAT X 482      37.143  57.298  11.480  0.00  0.00           H
ATOM   2089  H2  WAT X 482      37.051  57.920  10.104  0.00  0.00           H
ATOM   2090  O   WAT X 483       3.801  10.188   6.077  0.00  0.00           O
ATOM   2091  H1  WAT X 483       3.110  10.218   6.739  0.00  0.00           H
ATOM   2092  H2  WAT X 483       3.435  10.656   5.327  0.00  0.00           H
ATOM   2093  O   WAT X 484      16.136  24.084   8.475  0.00  0.00           O
ATOM   2094  H1  WAT X 484      15.888  24.676   9.185  0.00  0.00           H
ATOM   2095  H2  WAT X 484      15.328  23.617   8.260  0.00  0.00           H
ATOM   2096  O   WAT X 485      21.660   9.550  22.635  0.00  0.00           O
ATOM   2097  H1  WAT X 485      22.002  10.303  22.154  0.00  0.00           H
ATOM   2098  H2  WAT X 485      21.217   9.022  21.971  0.00  0.00           H
ATOM   2099  O   WAT X 486       3.866  55.705   0.840  0.00  0.00           O
ATOM   2100  H1  WAT X 486       3.355  56.496   1.010  0.00  0.00           H
ATOM   2101  H2  WAT X 486       3.224  54.995   0.864  0.00  0.00           H
ATOM   2102  O   WAT X 487      46.756  39.208  26.725  0.00  0.00           O
ATOM   2103  H1  WAT X 487      46.542  38.804  27.566  0.00  0.00           H
ATOM   2104  H2  WAT X 487      46.059  39.848  26.582  0.00  0.00           H
ATOM   2105  O   WAT X 488      47.230  37.756  43.997  0.00  0.00           O
ATOM   2106  H1  WAT X 488      46.413  38.231  43.849  0.00  0.00           H
ATOM   2107  H2  WAT X 488      46.965  36.961  44.460  0.00  0.00           H
ATOM   2108  O   WAT X 489       9.440  49.295  44.134  0.00  0.00           O
ATOM   2109  H1  WAT X 489       9.326  49.055  45.054  0.00  0.00           H
ATOM   2110  H2  WAT X 489       8.614  49.049  43.718  0.00  0.00           H
ATOM   2111  O   WAT X 490      36.487  58.804  42.463  0.00  0.00           O
ATOM   2112  H1  WAT X 490      35.996  59.598  42.674  0.00  0.00           H
ATOM   2113  H2  WAT X 490      36.628  58.377  43.308  0.00  0.00           H
ATOM   2114  O   WAT X 491      45.244  30.102  22.055  0.00  0.00           O
ATOM   2115  H1  WAT X 491      44.522  29.723  22.556  0.00  0.00           H
ATOM   2116  H2  WAT X 491      44.854  30.850  21.601  0.00  0.00           H
ATOM   2117  O   WAT X 492      20.413  42.609   8.709  0.00  0.00           O
ATOM   2118  H1  WAT X 492      19.910  43.182   8.129  0.00  0.00           H
ATOM   2119  H2  WAT X 492      20.574  41.822   8.188  0.00  0.00           H
ATOM   2120  O   WAT X 493      39.575  33.036  32.954  0.00  0.00           O
ATOM   2121  H1  WAT X 493      39.255  32.850  33.837  0.00  0.00           H
ATOM   2122  H2  WAT X 493      39.004  32.524  32.380  0.00  0.00           H
ATOM   2123  O   WAT X 494      37.135  57.141  46.388  0.00  0.00           O
ATOM   2124  H1  WAT X 494      37.410  57.949  45.955  0.00  0.00           H
ATOM   2125  H2  WAT X 494      37.951  56.744  46.694  0.00  0.00           H
ATOM   2126  O   WAT X 495      37.967   0.258  24.030  0.00  0.00           O
ATOM   2127  H1  WAT X 495      37.527  -0.243  23.343  0.00  0.00           H
ATOM   2128  H2  WAT X 495      37.896   1.169  23.745  0.00  0.00           H
ATOM   2129  O   WAT X 496       6.157  20.515   7.846  0.00  0.00           O
ATOM   2130  H1  WAT X 496       5.713  19.667   7.839  0.00  0.00           H
ATOM   2131  H2  WAT X 496       6.376  20.662   8.766  0.00  0.00           H
ATOM   2132  O   WAT X 497      15.181  21.703   3.707  0.00  0.00           O
ATOM   2133  H1  WAT X 497      15.235  20.825   4.083  0.00  0.00           H
ATOM   2134  H2  WAT X 497      16.086  21.927   3.489  0.00  0.00           H
ATOM   2135  O   WAT X 498      26.813  45.683  18.666  0.00  0.00           O
ATOM   2136  H1  WAT X 498      27.171  45.579  19.548  0.00  0.00           H
ATOM   2137  H2  WAT X 498      26.303  46.492  18.709  0.00  0.00           H
ATOM   2138  O   WAT X 499      47.907   7.053   5.193  0.00  0.00           O
ATOM   2139  H1  WAT X 499      47.622   6.299   5.708  0.00  0.00           H
ATOM   2140  H2  WAT X 499      48.736   6.776   4.802  0.00  0.00           H
ATOM   2141  O   WAT X 500      18.511  53.684  10.498  0.00  0.00           O
ATOM   2142  H1  WAT X 500      18.539  52.727  10.487  0.00  0.00           H
ATOM   2143  H2  WAT X 500      18.595  53.915  11.423  0.00  0.00           H
ATOM   2144  O   WAT X 501      43.054  24.799  38.861  0.00  0.00           O
ATOM   2145  H1  WAT X 501      42.870  25.671  39.209  0.00  0.00           H
ATOM   2146  H2  WAT X 501      42.378  24.658  38.198  0.00  0.00           H
ATOM   2147  O   WAT X 502      16.679  59.689  39.795  0.00  0.00           O
ATOM   2148  H1  WAT X 502      17.615  59.653  39.994  0.00  0.00           H
ATOM   2149  H2  WAT X 502      16.628  60.169  38.968  0.00  0.00           H
ATOM   2150  O   WAT X 503      22.645  28.114  19.907  0.00  0.00           O
ATOM   2151  H1  WAT X 503      22.259  28.890  19.500  0.00  0.00           H
ATOM   2152  H2  WAT X 503      23.580  28.183  19.713  0.00  0.00           H
ATOM   2153  O   WAT X 504      21.489  10.482   5.908  0.00  0.00           O
ATOM   2154  H1  WAT X 504      21.411  11.012   5.115  0.00  0.00           H
ATOM   2155  H2  WAT X 504      21.646  11.117   6.607  0.00  0.00           H
ATOM   2156  O   WAT X 505       7.450  53.776   3.092  0.00  0.00           O
ATOM   2157  H1  WAT X 505       6.580  53.495   2.809  0.00  0.00           H
ATOM   2158  H2  WAT X 505       7.685  53.164   3.790  0.00  0.00           H
ATOM   2159  O   WAT X 506      27.493  44.790   3.250  0.00  0.00           O
ATOM   2160  H1  WAT X 506      28.390  45.101   3.125  0.00  0.00           H
ATOM   2161  H2  WAT X 506      27.521  43.869   2.992  0.00  0.00           H
ATOM   2162  O   WAT X 507      20.864  35.308   6.152  0.00  0.00           O
ATOM   2163  H1  WAT X 507      21.430  35.303   6.924  0.00  0.00           H
ATOM   2164  H2  WAT X 507      20.306  36.076   6.268  0.00  0.00           H
ATOM   2165  O   WAT X 508      32.068   6.373  37.774  0.00  0.00           O
ATOM   2166  H1  WAT X 508      31.563   6.925  37.178  0.00  0.00           H
ATOM   2167  H2  WAT X 508      32.920   6.805  37.836  0.00  0.00           H
ATOM   2168  O   WAT X 509      39.960  29.468  39.163  0.00  0.00           O
ATOM   2169  H1  WAT X 509      40.262  29.847  38.338  0.00  0.00           H
ATOM   2170  H2  WAT X 509      39.563  30.201  39.633  0.00  0.00           H
ATOM   2171  O   WAT X 510       4.278  33.691  36.015  0.00  0.00           O
ATOM   2172  H1  WAT X 510       3.803  34.502  36.198  0.00  0.00           H
ATOM   2173  H2  WAT X 510       4.997  33.688  36.647  0.00  0.00           H
ATOM   2174  O   WAT X 511      17.194  14.850  18.895  0.00  0.00           O
ATOM   2175  H1  WAT X 511      17.479  14.559  18.029  0.00  0.00           H
ATOM   2176  H2  WAT X 511      16.957  15.770  18.774  0.00  0.00           H
ATOM   2177  O   WAT X 512      36.085  19.064  39.256  0.00  0.00           O
ATOM   2178  H1  WAT X 512      36.283  18.294  39.788  0.00  0.00           H
ATOM   2179  H2  WAT X 512      35.740  18.708  38.437  0.00  0.00           H
ATOM   2180  O   WAT X 513      26.388   8.823  12.367  0.00  0.00           O
ATOM   2181  H1  WAT X 513      26.285   9.398  13.125  0.00  0.00           H
ATOM   2182  H2  WAT X 513      26.879   8.072  12.701  0.00  0.00           H
ATOM   2183  O   WAT X 514      18.590  13.133   9.479  0.00  0.00           O
ATOM   2184  H1  WAT X 514      19.278  12.546   9.791  0.00  0.00           H
ATOM   2185  H2  WAT X 514      18.722  13.941   9.974  0.00  0.00           H
ATOM   2186  O   WAT X 515      37.438   9.551  13.161  0.00  0.00           O
ATOM   2187  H1  WAT X 515      37.389  10.506  13.208  0.00  0.00           H
ATOM   2188  H2  WAT X 515      37.635   9.366  12.242  0.00  0.00           H
ATOM   2189  O   WAT X 516      24.181   0.285  34.101  0.00  0.00           O
ATOM   2190  H1  WAT X 516      24.880   0.611  33.533  0.00  0.00           H
ATOM   2191  H2  WAT X 516      23.380   0.418  33.594  0.00  0.00           H
ATOM   2192  O   WAT X 517      44.774  11.900  13.067  0.00  0.00           O
ATOM   2193  H1  WAT X 517      45.020  12.750  13.431  0.00  0.00           H
ATOM   2194  H2  WAT X 517      45.581  11.385  13.097  0.00  0.00           H
ATOM   2195  O   WAT X 518      32.175  14.956  33.272  0.00  0.00           O
ATOM   2196  H1  WAT X 518      31.964  14.752  32.361  0.00  0.00           H
ATOM   2197  H2  WAT X 518      31.384  15.372  33.614  0.00  0.00           H
ATOM   2198  O   WAT X 519       7.286  23.477  42.155  0.00  0.00           O
ATOM   2199  H1  WAT X 519       8.055  23.064  41.762  0.00  0.00           H
ATOM   2200  H2  WAT X 519       6.644  23.513  41.445  0.00  0.00           H
ATOM   2201  O   WAT X 520      21.887  34.172   8.733  0.00  0.00           O
ATOM   2202  H1  WAT X 520      21.275  34.524   9.380  0.00  0.00           H
ATOM   2203  H2  WAT X 520      21.517  33.324   8.489  0.00  0.00           H
ATOM   2204  O   WAT X 521      43.787  11.780  20.993  0.00  0.00           O
ATOM   2205  H1  WAT X 521      43.291  12.261  20.330  0.00  0.00           H
ATOM   2206  H2  WAT X 521      44.236  12.460  21.496  0.00  0.00           H
ATOM   2207  O   WAT X 522      30.983  36.688  40.667  0.00  0.00           O
ATOM   2208  H1  WAT X 522      31.846  36.882  41.034  0.00  0.00           H
ATOM   2209  H2  WAT X 522      31.128  35.927  40.104  0.00  0.00           H
ATOM   2210  O   WAT X 523      23.036  56.128  12.157  0.00  0.00           O
ATOM   2211  H1  WAT X 523      23.983  55.990  12.156  0.00  0.00           H
ATOM   2212  H2  WAT X 523      22.671  55.283  11.893  0.00  0.00           H
ATOM   2213  O   WAT X 524       6.007  52.884  35.557  0.00  0.00           O
ATOM   2214  H1  WAT X 524       5.497  52.077  35.630  0.00  0.00           H
ATOM   2215  H2  WAT X 524       6.033  53.232  36.449  0.00  0.00           H
ATOM   2216  O   WAT X 525      23.594  26.157  33.326  0.00  0.00           O
ATOM   2217  H1  WAT X 525      23.361  25.271  33.049  0.00  0.00           H
ATOM   2218  H2  WAT X 525      23.286  26.214  34.230  0.00  0.00           H
ATOM   2219  O   WAT X 526      38.845  37.862  18.401  0.00  0.00           O
ATOM   2220  H1  WAT X 526      38.150  37.260  18.132  0.00  0.00           H
ATOM   2221  H2  WAT X 526      38.776  38.595  17.790  0.00  0.00           H
ATOM   2222  O   WAT X 527      27.839  33.126  20.830  0.00  0.00           O
ATOM   2223  H1  WAT X 527      27.004  33.592  20.874  0.00  0.00           H
ATOM   2224  H2  WAT X 527      28.409  33.597  21.439  0.00  0.00           H
ATOM   2225  O   WAT X 528      28.968   9.946  21.884  0.00  0.00           O
ATOM   2226  H1  WAT X 528      29.527   9.510  21.241  0.00  0.00           H
ATOM   2227  H2  WAT X 528      29.173   9.511  22.712  0.00  0.00           H
ATOM   2228  O   WAT X 529      11.165  13.143  33.012  0.00  0.00           O
ATOM   2229  H1  WAT X 529      10.341  13.426  32.617  0.00  0.00           H
ATOM   2230  H2  WAT X 529      11.101  13.422  33.925  0.00  0.00           H
ATOM   2231  O   WAT X 530      47.136  59.922  45.492  0.00  0.00           O
ATOM   2232  H1  WAT X 530      46.983  59.205  44.877  0.00  0.00           H
ATOM   2233  H2  WAT X 530      46.377  60.495  45.385  0.00  0.00           H
ATOM   2234  O   WAT X 531      21.749   2.515  19.278  0.00  0.00           O
ATOM   2235  H1  WAT X 531      21.501   1.662  18.920  0.00  0.00           H
ATOM   2236  H2  WAT X 531      22.369   2.870  18.642  0.00  0.00           H
ATOM   2237  O   WAT X 532      46.606  38.209  24.145  0.00  0.00           O
ATOM   2238  H1  WAT X 532      46.541  38.826  24.874  0.00  0.00           H
ATOM   2239  H2  WAT X 532      46.580  37.346  24.558  0.00  0.00           H
ATOM   2240  O   WAT X 533      31.382  11.760  42.975  0.00  0.00           O
ATOM   2241  H1  WAT X 533      31.107  11.767  43.892  0.00  0.00           H
ATOM   2242  H2  WAT X 533      32.306  11.512  43.004  0.00  0.00           H
ATOM   2243  O   WAT X 534      48.887  50.682   9.040  0.00  0.00           O
ATOM   2244  H1  WAT X 534      48.135  51.227   9.271  0.00  0.00           H
ATOM   2245  H2  WAT X 534      48.518  49.980   8.504  0.00  0.00           H
ATOM   2246  O   WAT X 535      38.074  45.239  28.539  0.00  0.00           O
ATOM   2247  H1  WAT X 535      37.799  45.166  27.625  0.00  0.00           H
ATOM   2248  H2  WAT X 535      38.823  44.648  28.612  0.00  0.00           H
ATOM   2249  O   WAT X 536      41.055  41.145  25.138  0.00  0.00           O
ATOM   2250  H1  WAT X 536      41.649  41.883  25.273  0.00  0.00           H
ATOM   2251  H2  WAT X 536      41.448  40.650  24.419  0.00  0.00           H
ATOM   2252  O   WAT X 537      42.990  11.263   5.103  0.00  0.00           O
ATOM   2253  H1  WAT X 537      42.435  11.409   5.869  0.00  0.00           H
ATOM   2254  H2  WAT X 537      43.637  11.968   5.138  0.00  0.00           H
ATOM   2255  O   WAT X 538      34.359  28.045  37.195  0.00  0.00           O
ATOM   2256  H1  WAT X 538      34.897  28.541  36.578  0.00  0.00           H
ATOM   2257  H2  WAT X 538      34.917  27.934  37.965  0.00  0.00           H
ATOM   2258  O   WAT X 539      44.458  26.919  31.607  0.00  0.00           O
ATOM   2259  H1  WAT X 539      43.859  26.554  32.258  0.00  0.00           H
ATOM   2260  H2  WAT X 539      44.089  27.775  31.395  0.00  0.00           H
ATOM   2261  O   WAT X 540      13.479  39.313   4.044  0.00  0.00           O
ATOM   2262  H1  WAT X 540      13.401  39.168   4.987  0.00  0.00           H
ATOM   2263  H2  WAT X 540      12.785  39.941   3.840  0.00  0.00           H
ATOM   2264  O   WAT X 541      25.272  57.719   0.984  0.00  0.00           O
ATOM   2265  H1  WAT X 541      25.210  57.158   1.757  0.00  0.00           H
ATOM   2266  H2  WAT X 541      25.808  58.460   1.269  0.00  0.00           H
ATOM   2267  O   WAT X 542      37.457  47.110   1.180  0.00  0.00           O
ATOM   2268  H1  WAT X 542      36.823  47.322   1.865  0.00  0.00           H
ATOM   2269  H2  WAT X 542      37.685  47.956   0.795  0.00  0.00           H
ATOM   2270  O   WAT X 543      41.164   4.671  17.872  0.00  0.00           O
ATOM   2271  H1  WAT X 543      41.377   5.039  18.729  0.00  0.00           H
ATOM   2272  H2  WAT X 543      40.889   5.425  17.349  0.00  0.00           H
ATOM   2273  O   WAT X 544       0.978  56.757  32.799  0.00  0.00           O
ATOM   2274  H1  WAT X 544       0.611  57.614  32.582  0.00  0.00           H
ATOM   2275  H2  WAT X 544       1.751  56.679  32.239  0.00  0.00           H
ATOM   2276  O   WAT X 545      32.594  34.499   4.668  0.00  0.00           O
ATOM   2277  H1  WAT X 545      32.826  33.868   3.988  0.00  0.00           H
ATOM   2278  H2  WAT X 545      32.153  33.977   5.339  0.00  0.00           H
ATOM   2279  O   WAT X 546      22.628  18.351   8.555  0.00  0.00           O
ATOM   2280  H1  WAT X 546      21.888  18.053   8.025  0.00  0.00           H
ATOM   2281  H2  WAT X 546      22.243  18.964   9.181  0.00  0.00           H
ATOM   2282  O   WAT X 547      33.171  30.547  24.724  0.00  0.00           O
ATOM   2283  H1  WAT X 547      34.124  30.614  24.781  0.00  0.00           H
ATOM   2284  H2  WAT X 547      33.012  29.662  24.394  0.00  0.00           H
ATOM   2285  O   WAT X 548      38.939   4.632   2.719  0.00  0.00           O
ATOM   2286  H1  WAT X 548      39.809   4.520   3.102  0.00  0.00           H
ATOM   2287  H2  WAT X 548      38.972   4.136   1.901  0.00  0.00           H
ATOM   2288  O   WAT X 549      42.604  38.943   6.645  0.00  0.00           O
ATOM   2289  H1  WAT X 549      43.132  38.497   5.983  0.00  0.00           H
ATOM   2290  H2  WAT X 549      41.984  38.278   6.945  0.00  0.00           H
ATOM   2291  O   WAT X 550      39.630  39.732  11.628  0.00  0.00           O
ATOM   2292  H1  WAT X 550      39.335  40.585  11.310  0.00  0.00           H
ATOM   2293  H2  WAT X 550      40.250  39.939  12.327  0.00  0.00           H
ATOM   2294  O   WAT X 551      14.507  37.193   8.284  0.00  0.00           O
ATOM   2295  H1  WAT X 551      14.736  36.294   8.050  0.00  0.00           H
ATOM   2296  H2  WAT X 551      13.845  37.101   8.969  0.00  0.00           H
ATOM   2297  O   WAT X 552      36.790  17.377  41.413  0.00  0.00           O
ATOM   2298  H1  WAT X 552      36.546  16.586  40.932  0.00  0.00           H
ATOM   2299  H2  WAT X 552      37.414  17.074  42.072  0.00  0.00           H
ATOM   2300  O   WAT X 553      31.929   9.942  29.019  0.00  0.00           O
ATOM   2301  H1  WAT X 553      32.643   9.487  29.464  0.00  0.00           H
ATOM   2302  H2  WAT X 553      31.133   9.575  29.405  0.00  0.00           H
ATOM   2303  O   WAT X 554      32.351  24.846  44.200  0.00  0.00           O
ATOM   2304  H1  WAT X 554      32.681  25.119  43.343  0.00  0.00           H
ATOM   2305  H2  WAT X 554      31.761  24.118  44.008  0.00  0.00           H
ATOM   2306  O   WAT X 555      47.379  45.262  11.375  0.00  0.00           O
ATOM   2307  H1  WAT X 555      47.895  45.710  12.045  0.00  0.00           H
ATOM   2308  H2  WAT X 555      46.575  45.004  11.824  0.00  0.00           H
ATOM   2309  O   WAT X 556       8.429  36.646  17.554  0.00  0.00           O
ATOM   2310  H1  WAT X 556       8.922  35.826  17.524  0.00  0.00           H
ATOM   2311  H2  WAT X 556       8.444  36.901  18.477  0.00  0.00           H
ATOM   2312  O   WAT X 557       8.160  58.140  30.406  0.00  0.00           O
ATOM   2313  H1  WAT X 557       8.094  57.432  31.047  0.00  0.00           H
ATOM   2314  H2  WAT X 557       8.092  58.941  30.926  0.00  0.00           H
ATOM   2315  O   WAT X 558      21.885  36.856  24.344  0.00  0.00           O
ATOM   2316  H1  WAT X 558      22.673  36.552  24.795  0.00  0.00           H
ATOM   2317  H2  WAT X 558      21.278  37.084  25.048  0.00  0.00           H
ATOM   2318  O   WAT X 559      26.869  28.934   8.331  0.00  0.00           O
ATOM   2319  H1  WAT X 559      26.133  28.324   8.274  0.00  0.00           H
ATOM   2320  H2  WAT X 559      26.526  29.677   8.829  0.00  0.00           H
ATOM   2321  O   WAT X 560      31.316  37.814   6.265  0.00  0.00           O
ATOM   2322  H1  WAT X 560      31.609  37.797   5.354  0.00  0.00           H
ATOM   2323  H2  WAT X 560      32.096  37.589   6.772  0.00  0.00           H
ATOM   2324  O   WAT X 561       6.851  29.922  23.323  0.00  0.00           O
ATOM   2325  H1  WAT X 561       6.299  29.275  23.761  0.00  0.00           H
ATOM   2326  H2  WAT X 561       7.039  29.537  22.467  0.00  0.00           H
ATOM   2327  O   WAT X 562      46.242  59.491   9.550  0.00  0.00           O
ATOM   2328  H1  WAT X 562      46.522  60.379   9.775  0.00  0.00           H
ATOM   2329  H2  WAT X 562      45.296  59.494   9.697  0.00  0.00           H
ATOM   2330  O   WAT X 563      13.488  53.591  42.549  0.00  0.00           O
ATOM   2331  H1  WAT X 563      14.021  52.950  43.019  0.00  0.00           H
ATOM   2332  H2  WAT X 563      12.697  53.112  42.304  0.00  0.00           H
ATOM   2333  O   WAT X 564      48.482  15.983   6.145  0.00  0.00           O
ATOM   2334  H1  WAT X 564      48.064  16.382   5.382  0.00  0.00           H
ATOM   2335  H2  WAT X 564      48.876  16.719   6.615  0.00  0.00           H
ATOM   2336  O   WAT X 565       5.215  21.076  14.419  0.00  0.00           O
ATOM   2337  H1  WAT X 565       6.032  20.670  14.705  0.00  0.00           H
ATOM   2338  H2  WAT X 565       4.530  20.574  14.861  0.00  0.00           H
ATOM   2339  O   WAT X 566      19.714  13.817  36.090  0.00  0.00           O
ATOM   2340  H1  WAT X 566      20.049  14.713  36.072  0.00  0.00           H
ATOM   2341  H2  WAT X 566      18.906  13.852  35.578  0.00  0.00           H
ATOM   2342  O   WAT X 567      22.780  16.963  45.924  0.00  0.00           O
ATOM   2343  H1  WAT X 567      23.434  17.020  45.227  0.00  0.00           H
ATOM   2344  H2  WAT X 567      23.228  17.300  46.700  0.00  0.00           H
ATOM   2345  O   WAT X 568       2.148  53.496   0.429  0.00  0.00           O
ATOM   2346  H1  WAT X 568       1.960  52.573   0.601  0.00  0.00           H
ATOM   2347  H2  WAT X 568       1.437  53.970   0.859  0.00  0.00           H
ATOM   2348  O   WAT X 569      27.345  51.999  24.304  0.00  0.00           O
ATOM   2349  H1  WAT X 569      28.156  52.499  24.398  0.00  0.00           H
ATOM   2350  H2  WAT X 569      26.667  52.575  24.657  0.00  0.00           H
ATOM   2351  O   WAT X 570       9.329  58.728  36.978  0.00  0.00           O
ATOM   2352  H1  WAT X 570       9.426  58.557  36.041  0.00  0.00           H
ATOM   2353  H2  WAT X 570       8.383  58.738  37.123  0.00  0.00           H
ATOM   2354  O   WAT X 571       1.933  39.173  19.251  0.00  0.00           O
ATOM   2355  H1  WAT X 571       2.169  39.176  20.178  0.00  0.00           H
ATOM   2356  H2  WAT X 571       1.854  38.246  19.026  0.00  0.00           H
ATOM   2357  O   WAT X 572      37.697  57.216   8.458  0.00  0.00           O
ATOM   2358  H1  WAT X 572      38.152  56.376   8.405  0.00  0.00           H
ATOM   2359  H2  WAT X 572      37.868  57.635   7.614  0.00  0.00           H
ATOM   2360  O   WAT X 573      36.859  34.498   1.121  0.00  0.00           O
ATOM   2361  H1  WAT X 573      37.234  34.190   1.946  0.00  0.00           H
ATOM   2362  H2  WAT X 573      36.036  34.917   1.374  0.00  0.00           H
ATOM   2363  O   WAT X 574       3.520  56.425  41.548  0.00  0.00           O
ATOM   2364  H1  WAT X 574       4.030  55.993  42.233  0.00  0.00           H
ATOM   2365  H2  WAT X 574       2.711  55.916  41.494  0.00  0.00           H
ATOM   2366  O   WAT X 575      36.792  33.190  18.693  0.00  0.00           O
ATOM   2367  H1  WAT X 575      36.125  32.945  18.051  0.00  0.00           H
ATOM   2368  H2  WAT X 575      37.476  32.528  18.593  0.00  0.00           H
ATOM   2369  O   WAT X 576      17.821  39.221  21.026  0.00  0.00           O
ATOM   2370  H1  WAT X 576      18.160  39.615  21.830  0.00  0.00           H
ATOM   2371  H2  WAT X 576      17.058  39.754  20.802  0.00  0.00           H
ATOM   2372  O   WAT X 577       9.887  47.183  16.888  0.00  0.00           O
ATOM   2373  H1  WAT X 577       9.845  46.267  17.162  0.00  0.00           H
ATOM   2374  H2  WAT X 577       9.013  47.371  16.545  0.00  0.00           H
ATOM   2375  O   WAT X 578       5.950   0.750  15.486  0.00  0.00           O
ATOM   2376  H1  WAT X 578       5.477   1.552  15.709  0.00  0.00           H
ATOM   2377  H2  WAT X 578       5.311   0.220  15.009  0.00  0.00           H
ATOM   2378  O   WAT X 579      28.147  45.168  21.317  0.00  0.00           O
ATOM   2379  H1  WAT X 579      28.249  45.372  22.247  0.00  0.00           H
ATOM   2380  H2  WAT X 579      28.962  44.727  21.077  0.00  0.00           H
ATOM   2381  O   WAT X 580      45.839  50.865  28.914  0.00  0.00           O
ATOM   2382  H1  WAT X 580      45.011  50.813  29.392  0.00  0.00           H
ATOM   2383  H2  WAT X 580      46.413  50.243  29.362  0.00  0.00           H
ATOM   2384  O   WAT X 581      39.875  56.221  24.890  0.00  0.00           O
ATOM   2385  H1  WAT X 581      40.264  55.438  25.281  0.00  0.00           H
ATOM   2386  H2  WAT X 581      40.194  56.221  23.988  0.00  0.00           H
ATOM   2387  O   WAT X 582      12.357   6.335  16.323  0.00  0.00           O
ATOM   2388  H1  WAT X 582      12.522   6.077  17.230  0.00  0.00           H
ATOM   2389  H2  WAT X 582      12.789   7.184  16.232  0.00  0.00           H
ATOM   2390  O   WAT X 583      32.972  27.083  20.668  0.00  0.00           O
ATOM   2391  H1  WAT X 583      32.120  26.658  20.768  0.00  0.00           H
ATOM   2392  H2  WAT X 583      33.575  26.532  21.167  0.00  0.00           H
ATOM   2393  O   WAT X 584      47.446  49.236  35.754  0.00  0.00           O
ATOM   2394  H1  WAT X 584      47.954  49.918  36.193  0.00  0.00           H
ATOM   2395  H2  WAT X 584      48.099  48.601  35.461  0.00  0.00           H
ATOM   2396  O   WAT X 585      40.769  38.896  21.242  0.00  0.00           O
ATOM   2397  H1  WAT X 585      41.115  39.702  20.858  0.00  0.00           H
ATOM   2398  H2  WAT X 585      41.031  38.938  22.162  0.00  0.00           H
ATOM   2399  O   WAT X 586      36.630  13.201  24.358  0.00  0.00           O
ATOM   2400  H1  WAT X 586      36.578  14.002  23.837  0.00  0.00           H
ATOM   2401  H2  WAT X 586      36.718  13.508  25.261  0.00  0.00           H
ATOM   2402  O   WAT X 587      12.236  55.639  44.022  0.00  0.00           O
ATOM   2403  H1  WAT X 587      12.763  56.432  43.918  0.00  0.00           H
ATOM   2404  H2  WAT X 587      12.830  54.925  43.791  0.00  0.00           H
ATOM   2405  O   WAT X 588       4.279  30.889  21.524  0.00  0.00           O
ATOM   2406  H1  WAT X 588       3.526  31.451  21.344  0.00  0.00           H
ATOM   2407  H2  WAT X 588       4.992  31.499  21.717  0.00  0.00           H
ATOM   2408  O   WAT X 589      10.022   2.211  25.598  0.00  0.00           O
ATOM   2409  H1  WAT X 589      10.494   3.037  25.703  0.00  0.00           H
ATOM   2410  H2  WAT X 589       9.280   2.428  25.034  0.00  0.00           H
ATOM   2411  O   WAT X 590       9.223   9.847  27.410  0.00  0.00           O
ATOM   2412  H1  WAT X 590       8.697   9.110  27.099  0.00  0.00           H
ATOM   2413  H2  WAT X 590       9.717   9.493  28.150  0.00  0.00           H
ATOM   2414  O   WAT X 591       0.005  36.832  22.753  0.00  0.00           O
ATOM   2415  H1  WAT X 591      -0.322  37.616  23.193  0.00  0.00           H
ATOM   2416  H2  WAT X 591       0.421  36.322  23.449  0.00  0.00           H
ATOM   2417  O   WAT X 592      15.952  43.069   8.182  0.00  0.00           O
ATOM   2418  H1  WAT X 592      15.885  44.024   8.182  0.00  0.00           H
ATOM   2419  H2  WAT X 592      16.766  42.887   8.651  0.00  0.00           H
ATOM   2420  O   WAT X 593       9.957  44.999  27.608  0.00  0.00           O
ATOM   2421  H1  WAT X 593      10.020  44.629  28.489  0.00  0.00           H
ATOM   2422  H2  WAT X 593       9.042  45.266  27.525  0.00  0.00           H
ATOM   2423  O   WAT X 594      24.680  17.153  16.116  0.00  0.00           O
ATOM   2424  H1  WAT X 594      24.969  16.263  15.915  0.00  0.00           H
ATOM   2425  H2  WAT X 594      23.728  17.124  16.018  0.00  0.00           H
ATOM   2426  O   WAT X 595      21.043  12.001   0.425  0.00  0.00           O
ATOM   2427  H1  WAT X 595      21.947  12.295   0.310  0.00  0.00           H
ATOM   2428  H2  WAT X 595      21.123  11.110   0.766  0.00  0.00           H
ATOM   2429  O   WAT X 596      15.131  36.833   4.280  0.00  0.00           O
ATOM   2430  H1  WAT X 596      15.452  37.273   3.493  0.00  0.00           H
ATOM   2431  H2  WAT X 596      14.331  36.390   3.997  0.00  0.00           H
ATOM   2432  O   WAT X 597       5.442   9.515   7.929  0.00  0.00           O
ATOM   2433  H1  WAT X 597       5.548   8.583   7.738  0.00  0.00           H
ATOM   2434  H2  WAT X 597       5.188   9.904   7.092  0.00  0.00           H
ATOM   2435  O   WAT X 598      41.940  41.751  20.640  0.00  0.00           O
ATOM   2436  H1  WAT X 598      42.848  41.715  20.940  0.00  0.00           H
ATOM   2437  H2  WAT X 598      41.853  42.617  20.242  0.00  0.00           H
ATOM   2438  O   WAT X 599      38.027  32.062  14.753  0.00  0.00           O
ATOM   2439  H1  WAT X 599      37.576  31.241  14.951  0.00  0.00           H
ATOM   2440  H2  WAT X 599      38.929  31.802  14.569  0.00  0.00           H
ATOM   2441  O   WAT X 600       5.879  34.130  32.799  0.00  0.00           O
ATOM   2442  H1  WAT X 600       6.624  33.901  33.356  0.00  0.00           H
ATOM   2443  H2  WAT X 600       5.324  33.350  32.809  0.00  0.00           H
ATOM   2444  O   WAT X 601      18.960  30.623  14.194  0.00  0.00           O
ATOM   2445  H1  WAT X 601      18.711  31.331  13.599  0.00  0.00           H
ATOM   2446  H2  WAT X 601      18.219  30.543  14.794  0.00  0.00           H
ATOM   2447  O   WAT X 602      43.707  16.160  47.649  0.00  0.00           O
ATOM   2448  H1  WAT X 602      43.236  15.404  47.300  0.00  0.00           H
ATOM   2449  H2  WAT X 602      43.079  16.586  48.232  0.00  0.00           H
ATOM   2450  O   WAT X 603      37.750  53.239  39.087  0.00  0.00           O
ATOM   2451  H1  WAT X 603      36.827  53.468  39.194  0.00  0.00           H
ATOM   2452  H2  WAT X 603      38.188  53.654  39.829  0.00  0.00           H
ATOM   2453  O   WAT X 604       9.866   2.597  39.835  0.00  0.00           O
ATOM   2454  H1  WAT X 604      10.362   1.798  39.655  0.00  0.00           H
ATOM   2455  H2  WAT X 604      10.370   3.042  40.516  0.00  0.00           H
ATOM   2456  O   WAT X 605      28.763  11.838  13.243  0.00  0.00           O
ATOM   2457  H1  WAT X 605      28.583  11.585  12.337  0.00  0.00           H
ATOM   2458  H2  WAT X 605      29.689  11.630  13.369  0.00  0.00           H
ATOM   2459  O   WAT X 606      38.747  10.359  30.126  0.00  0.00           O
ATOM   2460  H1  WAT X 606      39.502  10.532  29.564  0.00  0.00           H
ATOM   2461  H2  WAT X 606      39.103  10.370  31.015  0.00  0.00           H
ATOM   2462  O   WAT X 607      39.011  15.160   4.954  0.00  0.00           O
ATOM   2463  H1  WAT X 607      38.979  14.405   5.542  0.00  0.00           H
ATOM   2464  H2  WAT X 607      38.969  15.919   5.535  0.00  0.00           H
ATOM   2465  O   WAT X 608      28.366  57.779   9.520  0.00  0.00           O
ATOM   2466  H1  WAT X 608      29.181  57.582   9.982  0.00  0.00           H
ATOM   2467  H2  WAT X 608      28.235  58.717   9.655  0.00  0.00           H
ATOM   2468  O   WAT X 609      16.431  53.760   8.604  0.00  0.00           O
ATOM   2469  H1  WAT X 609      17.020  53.160   8.147  0.00  0.00           H
ATOM   2470  H2  WAT X 609      16.853  53.914   9.449  0.00  0.00           H
ATOM   2471  O   WAT X 610       1.961  42.316  27.580  0.00  0.00           O
ATOM   2472  H1  WAT X 610       2.581  42.572  26.898  0.00  0.00           H
ATOM   2473  H2  WAT X 610       1.509  41.554  27.219  0.00  0.00           H
ATOM   2474  O   WAT X 611      32.839   7.910  24.044  0.00  0.00           O
ATOM   2475  H1  WAT X 611      32.990   8.713  23.545  0.00  0.00           H
ATOM   2476  H2  WAT X 611      32.527   8.212  24.897  0.00  0.00           H
ATOM   2477  O   WAT X 612       7.771   1.267  46.727  0.00  0.00           O
ATOM   2478  H1  WAT X 612       8.107   0.371  46.756  0.00  0.00           H
ATOM   2479  H2  WAT X 612       6.977   1.208  46.195  0.00  0.00           H
ATOM   2480  O   WAT X 613      47.703  56.355  44.364  0.00  0.00           O
ATOM   2481  H1  WAT X 613      48.000  55.489  44.646  0.00  0.00           H
ATOM   2482  H2  WAT X 613      48.414  56.945  44.612  0.00  0.00           H
ATOM   2483  O   WAT X 614       7.157  40.050  44.586  0.00  0.00           O
ATOM   2484  H1  WAT X 614       6.810  39.218  44.908  0.00  0.00           H
ATOM   2485  H2  WAT X 614       8.039  40.099  44.953  0.00  0.00           H
ATOM   2486  O   WAT X 615      33.771  17.629   8.164  0.00  0.00           O
ATOM   2487  H1  WAT X 615      33.061  18.268   8.227  0.00  0.00           H
ATOM   2488  H2  WAT X 615      33.334  16.806   7.943  0.00  0.00           H
ATOM   2489  O   WAT X 616      43.222  24.909  33.539  0.00  0.00           O
ATOM   2490  H1  WAT X 616      42.666  24.343  33.003  0.00  0.00           H
ATOM   2491  H2  WAT X 616      42.672  25.149  34.285  0.00  0.00           H
ATOM   2492  O   WAT X 617      20.849  21.409  22.641  0.00  0.00           O
ATOM   2493  H1  WAT X 617      21.660  21.143  23.075  0.00  0.00           H
ATOM   2494  H2  WAT X 617      21.137  21.964  21.916  0.00  0.00           H
ATOM   2495  O   WAT X 618      25.171  54.929  14.626  0.00  0.00           O
ATOM   2496  H1  WAT X 618      24.920  54.496  13.811  0.00  0.00           H
ATOM   2497  H2  WAT X 618      25.177  54.228  15.278  0.00  0.00           H
ATOM   2498  O   WAT X 619      18.053  26.834  29.671  0.00  0.00           O
ATOM   2499  H1  WAT X 619      17.892  26.849  28.728  0.00  0.00           H
ATOM   2500  H2  WAT X 619      18.912  27.243  29.775  0.00  0.00           H
ATOM   2501  O   WAT X 620       9.985  12.789  21.034  0.00  0.00           O
ATOM   2502  H1  WAT X 620       9.565  11.973  21.308  0.00  0.00           H
ATOM   2503  H2  WAT X 620      10.770  12.508  20.564  0.00  0.00           H
ATOM   2504  O   WAT X 621      40.447  18.809  40.327  0.00  0.00           O
ATOM   2505  H1  WAT X 621      40.090  19.689  40.449  0.00  0.00           H
ATOM   2506  H2  WAT X 621      40.776  18.807  39.427  0.00  0.00           H
ATOM   2507  O   WAT X 622      47.582  30.727   2.116  0.00  0.00           O
ATOM   2508  H1  WAT X 622      48.397  30.769   1.616  0.00  0.00           H
ATOM   2509  H2  WAT X 622      47.446  31.621   2.430  0.00  0.00           H
ATOM   2510  O   WAT X 623      30.992   7.802   8.367  0.00  0.00           O
ATOM   2511  H1  WAT X 623      30.290   7.976   8.994  0.00  0.00           H
ATOM   2512  H2  WAT X 623      31.162   8.650   7.956  0.00  0.00           H
ATOM   2513  O   WAT X 624       7.751  11.114   8.389  0.00  0.00           O
ATOM   2514  H1  WAT X 624       7.210  10.406   8.038  0.00  0.00           H
ATOM   2515  H2  WAT X 624       8.325  10.685   9.023  0.00  0.00           H
ATOM   2516  O   WAT X 625      15.702  18.226  30.318  0.00  0.00           O
ATOM   2517  H1  WAT X 625      16.095  17.367  30.158  0.00  0.00           H
ATOM   2518  H2  WAT X 625      15.014  18.058  30.962  0.00  0.00           H
ATOM   2519  O   WAT X 626      48.125  41.896   1.336  0.00  0.00           O
ATOM   2520  H1  WAT X 626      47.412  42.289   0.833  0.00  0.00           H
ATOM   2521  H2  WAT X 626      48.250  42.488   2.078  0.00  0.00           H
ATOM   2522  O   WAT X 627       4.851  58.434  15.352  0.00  0.00           O
ATOM   2523  H1  WAT X 627       5.475  58.140  16.017  0.00  0.00           H
ATOM   2524  H2  WAT X 627       4.247  57.699  15.249  0.00  0.00           H
ATOM   2525  O   WAT X 628       8.815  40.127  27.695  0.00  0.00           O
ATOM   2526  H1  WAT X 628       9.666  40.423  28.019  0.00  0.00           H
ATOM   2527  H2  WAT X 628       8.989  39.262  27.323  0.00  0.00           H
ATOM   2528  O   WAT X 629      24.983  14.353  40.567  0.00  0.00           O
ATOM   2529  H1  WAT X 629      24.541  14.761  41.312  0.00  0.00           H
ATOM   2530  H2  WAT X 629      24.381  14.478  39.833  0.00  0.00           H
ATOM   2531  O   WAT X 630       8.700   4.736  27.428  0.00  0.00           O
ATOM   2532  H1  WAT X 630       9.308   4.098  27.803  0.00  0.00           H
ATOM   2533  H2  WAT X 630       8.291   4.276  26.695  0.00  0.00           H
ATOM   2534  O   WAT X 631      16.272  15.713  37.023  0.00  0.00           O
ATOM   2535  H1  WAT X 631      15.390  15.583  37.372  0.00  0.00           H
ATOM   2536  H2  WAT X 631      16.366  16.663  36.959  0.00  0.00           H
ATOM   2537  O   WAT X 632       6.619  54.514  47.716  0.00  0.00           O
ATOM   2538  H1  WAT X 632       6.590  55.467  47.633  0.00  0.00           H
ATOM   2539  H2  WAT X 632       6.873  54.361  48.626  0.00  0.00           H
ATOM   2540  O   WAT X 633      46.387  50.716  47.617  0.00  0.00           O
ATOM   2541  H1  WAT X 633      46.751  49.836  47.512  0.00  0.00           H
ATOM   2542  H2  WAT X 633      45.538  50.575  48.036  0.00  0.00           H
ATOM   2543  O   WAT X 634      23.583  13.189  12.894  0.00  0.00           O
ATOM   2544  H1  WAT X 634      23.458  13.332  11.956  0.00  0.00           H
ATOM   2545  H2  WAT X 634      24.441  13.567  13.082  0.00  0.00           H
ATOM   2546  O   WAT X 635      31.408  41.723  19.418  0.00  0.00           O
ATOM   2547  H1  WAT X 635      30.808  41.808  20.159  0.00  0.00           H
ATOM   2548  H2  WAT X 635      31.835  40.877  19.551  0.00  0.00           H
ATOM   2549  O   WAT X 636      36.307  12.494   3.658  0.00  0.00           O
ATOM   2550  H1  WAT X 636      36.084  13.366   3.984  0.00  0.00           H
ATOM   2551  H2  WAT X 636      37.118  12.268   4.114  0.00  0.00           H
ATOM   2552  O   WAT X 637      47.173  49.079  30.697  0.00  0.00           O
ATOM   2553  H1  WAT X 637      46.462  48.459  30.533  0.00  0.00           H
ATOM   2554  H2  WAT X 637      46.869  49.601  31.439  0.00  0.00           H
ATOM   2555  O   WAT X 638      40.422  20.442  32.795  0.00  0.00           O
ATOM   2556  H1  WAT X 638      40.155  19.654  32.321  0.00  0.00           H
ATOM   2557  H2  WAT X 638      40.482  20.163  33.709  0.00  0.00           H
ATOM   2558  O   WAT X 639      36.011  41.581  40.441  0.00  0.00           O
ATOM   2559  H1  WAT X 639      35.603  41.766  39.595  0.00  0.00           H
ATOM   2560  H2  WAT X 639      35.352  41.837  41.086  0.00  0.00           H
ATOM   2561  O   WAT X 640      33.654  40.713  21.064  0.00  0.00           O
ATOM   2562  H1  WAT X 640      34.251  40.669  20.317  0.00  0.00           H
ATOM   2563  H2  WAT X 640      33.675  39.833  21.440  0.00  0.00           H
ATOM   2564  O   WAT X 641       7.661  18.066  31.065  0.00  0.00           O
ATOM   2565  H1  WAT X 641       7.059  18.666  31.505  0.00  0.00           H
ATOM   2566  H2  WAT X 641       7.939  17.459  31.751  0.00  0.00           H
ATOM   2567  O   WAT X 642      34.021  11.686  36.109  0.00  0.00           O
ATOM   2568  H1  WAT X 642      33.743  10.911  35.621  0.00  0.00           H
ATOM   2569  H2  WAT X 642      34.541  12.190  35.483  0.00  0.00           H
ATOM   2570  O   WAT X 643      42.523  39.492  27.908  0.00  0.00           O
ATOM   2571  H1  WAT X 643      43.096  40.234  28.106  0.00  0.00           H
ATOM   2572  H2  WAT X 643      41.689  39.718  28.319  0.00  0.00           H
ATOM   2573  O   WAT X 644      38.394   7.638  42.775  0.00  0.00           O
ATOM   2574  H1  WAT X 644      38.181   8.077  43.598  0.00  0.00           H
ATOM   2575  H2  WAT X 644      39.252   7.243  42.930  0.00  0.00           H
ATOM   2576  O   WAT X 645      29.573  28.163   6.732  0.00  0.00           O
ATOM   2577  H1  WAT X 645      30.453  28.212   7.106  0.00  0.00           H
ATOM   2578  H2  WAT X 645      28.990  28.169   7.491  0.00  0.00           H
ATOM   2579  O   WAT X 646      35.232  10.753  45.269  0.00  0.00           O
ATOM   2580  H1  WAT X 646      35.199  10.449  46.176  0.00  0.00           H
ATOM   2581  H2  WAT X 646      35.245  11.708  45.336  0.00  0.00           H
ATOM   2582  O   WAT X 647      34.527   4.873   5.676  0.00  0.00           O
ATOM   2583  H1  WAT X 647      33.989   4.196   6.087  0.00  0.00           H
ATOM   2584  H2  WAT X 647      33.927   5.606   5.539  0.00  0.00           H
ATOM   2585  O   WAT X 648      48.627  25.147  12.044  0.00  0.00           O
ATOM   2586  H1  WAT X 648      49.140  24.396  12.341  0.00  0.00           H
ATOM   2587  H2  WAT X 648      47.827  25.114  12.568  0.00  0.00           H
ATOM   2588  O   WAT X 649      33.971  23.208  39.042  0.00  0.00           O
ATOM   2589  H1  WAT X 649      33.164  23.213  38.527  0.00  0.00           H
ATOM   2590  H2  WAT X 649      34.625  22.825  38.458  0.00  0.00           H
ATOM   2591  O   WAT X 650      39.721  25.448  18.017  0.00  0.00           O
ATOM   2592  H1  WAT X 650      40.472  24.868  18.142  0.00  0.00           H
ATOM   2593  H2  WAT X 650      39.791  25.738  17.108  0.00  0.00           H
ATOM   2594  O   WAT X 651      14.780  52.610  39.613  0.00  0.00           O
ATOM   2595  H1  WAT X 651      15.715  52.411  39.563  0.00  0.00           H
ATOM   2596  H2  WAT X 651      14.729  53.379  40.180  0.00  0.00           H
ATOM   2597  O   WAT X 652       2.049   6.485  13.924  0.00  0.00           O
ATOM   2598  H1  WAT X 652       1.181   6.396  14.317  0.00  0.00           H
ATOM   2599  H2  WAT X 652       1.908   7.038  13.155  0.00  0.00           H
ATOM   2600  O   WAT X 653      17.611  15.971  42.647  0.00  0.00           O
ATOM   2601  H1  WAT X 653      17.703  16.125  43.588  0.00  0.00           H
ATOM   2602  H2  WAT X 653      17.203  16.770  42.313  0.00  0.00           H
ATOM   2603  O   WAT X 654      16.505  10.597  27.670  0.00  0.00           O
ATOM   2604  H1  WAT X 654      16.192   9.841  28.166  0.00  0.00           H
ATOM   2605  H2  WAT X 654      16.017  10.563  26.847  0.00  0.00           H
ATOM   2606  O   WAT X 655      11.458   4.158  20.505  0.00  0.00           O
ATOM   2607  H1  WAT X 655      11.227   3.919  21.403  0.00  0.00           H
ATOM   2608  H2  WAT X 655      10.870   3.635  19.960  0.00  0.00           H
ATOM   2609  O   WAT X 656      44.777   5.512   8.439  0.00  0.00           O
ATOM   2610  H1  WAT X 656      44.584   5.616   7.507  0.00  0.00           H
ATOM   2611  H2  WAT X 656      45.412   6.202   8.630  0.00  0.00           H
ATOM   2612  O   WAT X 657      39.637   1.604  11.459  0.00  0.00           O
ATOM   2613  H1  WAT X 657      40.297   2.217  11.137  0.00  0.00           H
ATOM   2614  H2  WAT X 657      39.921   1.391  12.348  0.00  0.00           H
ATOM   2615  O   WAT X 658      42.239  51.272  22.963  0.00  0.00           O
ATOM   2616  H1  WAT X 658      42.826  51.545  23.668  0.00  0.00           H
ATOM   2617  H2  WAT X 658      41.782  50.507  23.314  0.00  0.00           H
ATOM   2618  O   WAT X 659      42.709  21.509  19.387  0.00  0.00           O
ATOM   2619  H1  WAT X 659      42.946  20.583  19.429  0.00  0.00           H
ATOM   2620  H2  WAT X 659      43.274  21.870  18.704  0.00  0.00           H
ATOM   2621  O   WAT X 660       6.710   6.040   6.555  0.00  0.00           O
ATOM   2622  H1  WAT X 660       6.000   5.672   7.083  0.00  0.00           H
ATOM   2623  H2  WAT X 660       6.265   6.526   5.861  0.00  0.00           H
ATOM   2624  O   WAT X 661       2.072  57.047  14.820  0.00  0.00           O
ATOM   2625  H1  WAT X 661       1.775  57.574  14.079  0.00  0.00           H
ATOM   2626  H2  WAT X 661       1.293  56.562  15.096  0.00  0.00           H
ATOM   2627  O   WAT X 662      41.806  33.307  30.962  0.00  0.00           O
ATOM   2628  H1  WAT X 662      41.207  32.630  30.649  0.00  0.00           H
ATOM   2629  H2  WAT X 662      41.240  33.951  31.387  0.00  0.00           H
ATOM   2630  O   WAT X 663      39.921  33.660  26.026  0.00  0.00           O
ATOM   2631  H1  WAT X 663      40.326  34.336  26.570  0.00  0.00           H
ATOM   2632  H2  WAT X 663      39.996  33.996  25.132  0.00  0.00           H
ATOM   2633  O   WAT X 664      19.954  32.116  10.487  0.00  0.00           O
ATOM   2634  H1  WAT X 664      19.720  33.043  10.543  0.00  0.00           H
ATOM   2635  H2  WAT X 664      20.500  31.960  11.257  0.00  0.00           H
ATOM   2636  O   WAT X 665      33.610  15.898  28.304  0.00  0.00           O
ATOM   2637  H1  WAT X 665      33.543  15.248  29.004  0.00  0.00           H
ATOM   2638  H2  WAT X 665      34.078  15.447  27.602  0.00  0.00           H
ATOM   2639  O   WAT X 666      46.515  48.315  38.357  0.00  0.00           O
ATOM   2640  H1  WAT X 666      46.152  49.188  38.507  0.00  0.00           H
ATOM   2641  H2  WAT X 666      47.022  48.402  37.549  0.00  0.00           H
ATOM   2642  O   WAT X 667      18.222   5.767   5.599  0.00  0.00           O
ATOM   2643  H1  WAT X 667      18.271   6.282   6.404  0.00  0.00           H
ATOM   2644  H2  WAT X 667      17.842   4.931   5.872  0.00  0.00           H
ATOM   2645  O   WAT X 668      30.567   3.972  38.250  0.00  0.00           O
ATOM   2646  H1  WAT X 668      31.373   3.614  38.623  0.00  0.00           H
ATOM   2647  H2  WAT X 668      30.828   4.818  37.885  0.00  0.00           H
ATOM   2648  O   WAT X 669      38.749   8.369  20.198  0.00  0.00           O
ATOM   2649  H1  WAT X 669      37.800   8.389  20.074  0.00  0.00           H
ATOM   2650  H2  WAT X 669      38.875   8.608  21.117  0.00  0.00           H
ATOM   2651  O   WAT X 670      25.193  50.701   9.355  0.00  0.00           O
ATOM   2652  H1  WAT X 670      25.233  50.331   8.473  0.00  0.00           H
ATOM   2653  H2  WAT X 670      25.490  51.604   9.250  0.00  0.00           H
ATOM   2654  O   WAT X 671      48.448  46.762  39.510  0.00  0.00           O
ATOM   2655  H1  WAT X 671      47.781  47.260  39.038  0.00  0.00           H
ATOM   2656  H2  WAT X 671      48.026  46.515  40.333  0.00  0.00           H
ATOM   2657  O   WAT X 672       6.134  26.242  27.838  0.00  0.00           O
ATOM   2658  H1  WAT X 672       5.655  26.440  28.643  0.00  0.00           H
ATOM   2659  H2  WAT X 672       6.453  27.091  27.534  0.00  0.00           H
ATOM   2660  O   WAT X 673       8.120  31.517  20.073  0.00  0.00           O
ATOM   2661  H1  WAT X 673       8.666  31.261  19.329  0.00  0.00           H
ATOM   2662  H2  WAT X 673       7.553  30.761  20.226  0.00  0.00           H
ATOM   2663  O   WAT X 674      44.521  37.925  43.708  0.00  0.00           O
ATOM   2664  H1  WAT X 674      43.710  38.009  44.210  0.00  0.00           H
ATOM   2665  H2  WAT X 674      44.274  37.411  42.939  0.00  0.00           H
ATOM   2666  O   WAT X 675      42.181  11.560   2.574  0.00  0.00           O
ATOM   2667  H1  WAT X 675      41.547  12.171   2.950  0.00  0.00           H
ATOM   2668  H2  WAT X 675      42.729  11.298   3.314  0.00  0.00           H
ATOM   2669  O   WAT X 676       3.671  21.582  31.038  0.00  0.00           O
ATOM   2670  H1  WAT X 676       3.837  22.469  30.718  0.00  0.00           H
ATOM   2671  H2  WAT X 676       2.940  21.268  30.506  0.00  0.00           H
ATOM   2672  O   WAT X 677      16.660  19.358  14.609  0.00  0.00           O
ATOM   2673  H1  WAT X 677      15.858  18.918  14.328  0.00  0.00           H
ATOM   2674  H2  WAT X 677      16.392  20.262  14.774  0.00  0.00           H
ATOM   2675  O   WAT X 678      29.677  33.233  24.017  0.00  0.00           O
ATOM   2676  H1  WAT X 678      30.179  33.133  24.826  0.00  0.00           H
ATOM   2677  H2  WAT X 678      29.180  32.419  23.941  0.00  0.00           H
ATOM   2678  O   WAT X 679      11.326  48.923  40.439  0.00  0.00           O
ATOM   2679  H1  WAT X 679      12.015  49.513  40.132  0.00  0.00           H
ATOM   2680  H2  WAT X 679      11.186  49.173  41.352  0.00  0.00           H
ATOM   2681  O   WAT X 680      26.424   9.635   6.858  0.00  0.00           O
ATOM   2682  H1  WAT X 680      26.903  10.343   7.289  0.00  0.00           H
ATOM   2683  H2  WAT X 680      25.503   9.827   7.033  0.00  0.00           H
ATOM   2684  O   WAT X 681      11.490  48.687  13.810  0.00  0.00           O
ATOM   2685  H1  WAT X 681      11.879  48.398  14.636  0.00  0.00           H
ATOM   2686  H2  WAT X 681      12.231  49.003  13.294  0.00  0.00           H
ATOM   2687  O   WAT X 682      15.800  32.210  30.285  0.00  0.00           O
ATOM   2688  H1  WAT X 682      15.176  31.636  29.839  0.00  0.00           H
ATOM   2689  H2  WAT X 682      16.606  32.130  29.775  0.00  0.00           H
ATOM   2690  O   WAT X 683      20.527  10.744  30.829  0.00  0.00           O
ATOM   2691  H1  WAT X 683      19.817  11.364  30.664  0.00  0.00           H
ATOM   2692  H2  WAT X 683      20.296  10.330  31.660  0.00  0.00           H
ATOM   2693  O   WAT X 684      22.627  31.305  41.724  0.00  0.00           O
ATOM   2694  H1  WAT X 684      21.899  31.222  42.340  0.00  0.00           H
ATOM   2695  H2  WAT X 684      23.238  30.615  41.981  0.00  0.00           H
ATOM   2696  O   WAT X 685      17.742  17.483  16.626  0.00  0.00           O
ATOM   2697  H1  WAT X 685      17.160  17.677  17.361  0.00  0.00           H
ATOM   2698  H2  WAT X 685      17.524  18.144  15.968  0.00  0.00           H
ATOM   2699  O   WAT X 686      19.721  23.612  24.451  0.00  0.00           O
ATOM   2700  H1  WAT X 686      19.331  22.744  24.562  0.00  0.00           H
ATOM   2701  H2  WAT X 686      19.902  23.675  23.514  0.00  0.00           H
ATOM   2702  O   WAT X 687       8.743  26.867  13.601  0.00  0.00           O
ATOM   2703  H1  WAT X 687       9.174  26.914  14.454  0.00  0.00           H
ATOM   2704  H2  WAT X 687       9.152  26.120  13.166  0.00  0.00           H
ATOM   2705  O   WAT X 688      24.042  18.961  31.013  0.00  0.00           O
ATOM   2706  H1  WAT X 688      23.274  18.522  31.379  0.00  0.00           H
ATOM   2707  H2  WAT X 688      24.360  18.362  30.337  0.00  0.00           H
ATOM   2708  O   WAT X 689       2.228  25.205  46.969  0.00  0.00           O
ATOM   2709  H1  WAT X 689       1.521  25.232  46.324  0.00  0.00           H
ATOM   2710  H2  WAT X 689       1.990  24.486  47.554  0.00  0.00           H
ATOM   2711  O   WAT X 690       7.859  52.785   6.633  0.00  0.00           O
ATOM   2712  H1  WAT X 690       7.442  52.062   6.166  0.00  0.00           H
ATOM   2713  H2  WAT X 690       7.889  53.497   5.994  0.00  0.00           H
ATOM   2714  O   WAT X 691      47.987  12.273  15.721  0.00  0.00           O
ATOM   2715  H1  WAT X 691      48.805  12.456  15.258  0.00  0.00           H
ATOM   2716  H2  WAT X 691      47.586  13.132  15.848  0.00  0.00           H
ATOM   2717  O   WAT X 692       3.091  15.284   2.741  0.00  0.00           O
ATOM   2718  H1  WAT X 692       3.498  14.875   1.977  0.00  0.00           H
ATOM   2719  H2  WAT X 692       2.281  14.791   2.873  0.00  0.00           H
ATOM   2720  O   WAT X 693      42.666  54.409   1.430  0.00  0.00           O
ATOM   2721  H1  WAT X 693      41.834  54.612   1.858  0.00  0.00           H
ATOM   2722  H2  WAT X 693      43.328  54.818   1.987  0.00  0.00           H
ATOM   2723  O   WAT X 694      21.164   3.498  27.014  0.00  0.00           O
ATOM   2724  H1  WAT X 694      20.492   4.169  26.892  0.00  0.00           H
ATOM   2725  H2  WAT X 694      21.587   3.731  27.840  0.00  0.00           H
ATOM   2726  O   WAT X 695      12.958  29.163   6.412  0.00  0.00           O
ATOM   2727  H1  WAT X 695      13.485  29.370   7.184  0.00  0.00           H
ATOM   2728  H2  WAT X 695      12.792  28.223   6.481  0.00  0.00           H
ATOM   2729  O   WAT X 696      23.704  57.365  43.792  0.00  0.00           O
ATOM   2730  H1  WAT X 696      23.560  56.527  44.231  0.00  0.00           H
ATOM   2731  H2  WAT X 696      23.143  57.982  44.262  0.00  0.00           H
ATOM   2732  O   WAT X 697      46.523  34.913  11.583  0.00  0.00           O
ATOM   2733  H1  WAT X 697      46.520  35.420  10.771  0.00  0.00           H
ATOM   2734  H2  WAT X 697      47.445  34.700  11.730  0.00  0.00           H
ATOM   2735  O   WAT X 698       3.065  14.617  43.043  0.00  0.00           O
ATOM   2736  H1  WAT X 698       3.782  15.140  42.684  0.00  0.00           H
ATOM   2737  H2  WAT X 698       3.312  13.711  42.857  0.00  0.00           H
ATOM   2738  O   WAT X 699      10.008  59.819  19.660  0.00  0.00           O
ATOM   2739  H1  WAT X 699       9.391  59.751  18.932  0.00  0.00           H
ATOM   2740  H2  WAT X 699       9.519  59.499  20.419  0.00  0.00           H
ATOM   2741  O   WAT X 700      48.544  57.913   9.375  0.00  0.00           O
ATOM   2742  H1  WAT X 700      47.888  58.608   9.327  0.00  0.00           H
ATOM   2743  H2  WAT X 700      49.373  58.375   9.501  0.00  0.00           H
ATOM   2744  O   WAT X 701      47.841  38.218  35.567  0.00  0.00           O
ATOM   2745  H1  WAT X 701      48.035  37.787  36.399  0.00  0.00           H
ATOM   2746  H2  WAT X 701      47.238  38.925  35.798  0.00  0.00           H
ATOM   2747  O   WAT X 702       6.527  18.094  35.113  0.00  0.00           O
ATOM   2748  H1  WAT X 702       6.284  17.245  35.481  0.00  0.00           H
ATOM   2749  H2  WAT X 702       6.679  18.651  35.877  0.00  0.00           H
ATOM   2750  O   WAT X 703       2.475  18.391   2.814  0.00  0.00           O
ATOM   2751  H1  WAT X 703       2.864  17.544   2.597  0.00  0.00           H
ATOM   2752  H2  WAT X 703       3.216  18.932   3.087  0.00  0.00           H
ATOM   2753  O   WAT X 704      20.099  25.199   6.865  0.00  0.00           O
ATOM   2754  H1  WAT X 704      20.303  24.914   5.975  0.00  0.00           H
ATOM   2755  H2  WAT X 704      19.552  25.976   6.749  0.00  0.00           H
ATOM   2756  O   WAT X 705      19.726  43.859  11.436  0.00  0.00           O
ATOM   2757  H1  WAT X 705      20.368  44.453  11.826  0.00  0.00           H
ATOM   2758  H2  WAT X 705      20.229  43.343  10.807  0.00  0.00           H
ATOM   2759  O   WAT X 706      41.441  28.917  14.842  0.00  0.00           O
ATOM   2760  H1  WAT X 706      40.972  29.595  14.356  0.00  0.00           H
ATOM   2761  H2  WAT X 706      42.351  29.005  14.558  0.00  0.00           H
ATOM   2762  O   WAT X 707      42.450  30.801  43.141  0.00  0.00           O
ATOM   2763  H1  WAT X 707      43.034  30.062  42.974  0.00  0.00           H
ATOM   2764  H2  WAT X 707      41.649  30.401  43.479  0.00  0.00           H
ATOM   2765  O   WAT X 708      26.536  31.516  14.380  0.00  0.00           O
ATOM   2766  H1  WAT X 708      26.299  32.426  14.556  0.00  0.00           H
ATOM   2767  H2  WAT X 708      26.276  31.043  15.170  0.00  0.00           H
ATOM   2768  O   WAT X 709      13.506  18.010  47.799  0.00  0.00           O
ATOM   2769  H1  WAT X 709      13.276  18.457  46.984  0.00  0.00           H
ATOM   2770  H2  WAT X 709      14.204  17.404  47.551  0.00  0.00           H
ATOM   2771  O   WAT X 710      41.194  27.936  42.295  0.00  0.00           O
ATOM   2772  H1  WAT X 710      40.756  27.279  41.754  0.00  0.00           H
ATOM   2773  H2  WAT X 710      41.194  28.728  41.757  0.00  0.00           H
ATOM   2774  O   WAT X 711      40.508   0.173  22.785  0.00  0.00           O
ATOM   2775  H1  WAT X 711      41.098   0.726  23.297  0.00  0.00           H
ATOM   2776  H2  WAT X 711      39.637   0.369  23.129  0.00  0.00           H
ATOM   2777  O   WAT X 712      47.477   4.247   8.316  0.00  0.00           O
ATOM   2778  H1  WAT X 712      48.212   4.733   8.689  0.00  0.00           H
ATOM   2779  H2  WAT X 712      46.709   4.781   8.518  0.00  0.00           H
ATOM   2780  O   WAT X 713      30.578  26.780  25.644  0.00  0.00           O
ATOM   2781  H1  WAT X 713      29.973  26.292  26.203  0.00  0.00           H
ATOM   2782  H2  WAT X 713      30.381  27.700  25.823  0.00  0.00           H
ATOM   2783  O   WAT X 714      47.317   3.730  38.559  0.00  0.00           O
ATOM   2784  H1  WAT X 714      47.310   4.311  37.799  0.00  0.00           H
ATOM   2785  H2  WAT X 714      47.745   2.933  38.247  0.00  0.00           H
ATOM   2786  O   WAT X 715      14.493  56.565   4.040  0.00  0.00           O
ATOM   2787  H1  WAT X 715      14.405  55.620   3.913  0.00  0.00           H
ATOM   2788  H2  WAT X 715      15.378  56.766   3.734  0.00  0.00           H
ATOM   2789  O   WAT X 716      38.591   8.543   8.577  0.00  0.00           O
ATOM   2790  H1  WAT X 716      39.231   8.378   9.270  0.00  0.00           H
ATOM   2791  H2  WAT X 716      39.072   8.388   7.765  0.00  0.00           H
ATOM   2792  O   WAT X 717      36.243  59.494   7.004  0.00  0.00           O
ATOM   2793  H1  WAT X 717      35.934  60.181   6.414  0.00  0.00           H
ATOM   2794  H2  WAT X 717      36.758  59.958   7.664  0.00  0.00           H
ATOM   2795  O   WAT X 718      42.615  29.539  30.657  0.00  0.00           O
ATOM   2796  H1  WAT X 718      41.967  30.218  30.468  0.00  0.00           H
ATOM   2797  H2  WAT X 718      42.152  28.716  30.498  0.00  0.00           H
ATOM   2798  O   WAT X 719      12.050  43.140   7.787  0.00  0.00           O
ATOM   2799  H1  WAT X 719      12.357  43.015   6.889  0.00  0.00           H
ATOM   2800  H2  WAT X 719      11.354  42.492   7.895  0.00  0.00           H
ATOM   2801  O   WAT X 720       2.553  29.341   6.460  0.00  0.00           O
ATOM   2802  H1  WAT X 720       3.056  28.548   6.644  0.00  0.00           H
ATOM   2803  H2  WAT X 720       1.653  29.114   6.695  0.00  0.00           H
ATOM   2804  O   WAT X 721      34.039  21.906   9.536  0.00  0.00           O
ATOM   2805  H1  WAT X 721      33.899  21.853   8.591  0.00  0.00           H
ATOM   2806  H2  WAT X 721      33.337  22.475   9.851  0.00  0.00           H
ATOM   2807  O   WAT X 722      46.615  22.066  10.853  0.00  0.00           O
ATOM   2808  H1  WAT X 722      47.018  22.126   9.987  0.00  0.00           H
ATOM   2809  H2  WAT X 722      45.679  22.182  10.689  0.00  0.00           H
ATOM   2810  O   WAT X 723      33.938  42.083   1.764  0.00  0.00           O
ATOM   2811  H1  WAT X 723      33.856  41.997   0.814  0.00  0.00           H
ATOM   2812  H2  WAT X 723      34.733  42.601   1.890  0.00  0.00           H
ATOM   2813  O   WAT X 724      38.278  44.012  31.669  0.00  0.00           O
ATOM   2814  H1  WAT X 724      38.199  44.961  31.768  0.00  0.00           H
ATOM   2815  H2  WAT X 724      37.594  43.779  31.042  0.00  0.00           H
ATOM   2816  O   WAT X 725       4.210  25.439  45.046  0.00  0.00           O
ATOM   2817  H1  WAT X 725       3.665  25.526  45.828  0.00  0.00           H
ATOM   2818  H2  WAT X 725       3.587  25.422  44.320  0.00  0.00           H
ATOM   2819  O   WAT X 726       5.795  17.413  26.396  0.00  0.00           O
ATOM   2820  H1  WAT X 726       6.379  16.655  26.399  0.00  0.00           H
ATOM   2821  H2  WAT X 726       5.653  17.610  27.322  0.00  0.00           H
ATOM   2822  O   WAT X 727      23.070  58.308  19.388  0.00  0.00           O
ATOM   2823  H1  WAT X 727      22.313  58.365  18.804  0.00  0.00           H
ATOM   2824  H2  WAT X 727      23.626  57.636  18.993  0.00  0.00           H
ATOM   2825  O   WAT X 728      19.992  13.655  13.570  0.00  0.00           O
ATOM   2826  H1  WAT X 728      20.321  13.395  14.431  0.00  0.00           H
ATOM   2827  H2  WAT X 728      19.106  13.293  13.534  0.00  0.00           H
ATOM   2828  O   WAT X 729      24.356   0.794   5.884  0.00  0.00           O
ATOM   2829  H1  WAT X 729      23.873   1.408   6.438  0.00  0.00           H
ATOM   2830  H2  WAT X 729      23.704   0.470   5.262  0.00  0.00           H
ATOM   2831  O   WAT X 730      39.408  47.432  29.431  0.00  0.00           O
ATOM   2832  H1  WAT X 730      39.013  46.568  29.314  0.00  0.00           H
ATOM   2833  H2  WAT X 730      38.665  48.036  29.442  0.00  0.00           H
ATOM   2834  O   WAT X 731       4.864   8.125   2.880  0.00  0.00           O
ATOM   2835  H1  WAT X 731       5.612   7.530   2.939  0.00  0.00           H
ATOM   2836  H2  WAT X 731       5.183   8.859   2.354  0.00  0.00           H
ATOM   2837  O   WAT X 732      13.008   0.044  34.388  0.00  0.00           O
ATOM   2838  H1  WAT X 732      12.825   0.874  34.828  0.00  0.00           H
ATOM   2839  H2  WAT X 732      12.905  -0.618  35.071  0.00  0.00           H
ATOM   2840  O   WAT X 733      20.259  58.333   6.382  0.00  0.00           O
ATOM   2841  H1  WAT X 733      19.400  58.238   6.793  0.00  0.00           H
ATOM   2842  H2  WAT X 733      20.765  58.857   7.004  0.00  0.00           H
ATOM   2843  O   WAT X 734      21.230  42.468  17.487  0.00  0.00           O
ATOM   2844  H1  WAT X 734      20.901  41.683  17.925  0.00  0.00           H
ATOM   2845  H2  WAT X 734      21.008  43.185  18.080  0.00  0.00           H
ATOM   2846  O   WAT X 735      33.288  13.217   5.526  0.00  0.00           O
ATOM   2847  H1  WAT X 735      34.154  13.616   5.438  0.00  0.00           H
ATOM   2848  H2  WAT X 735      32.908  13.636   6.299  0.00  0.00           H
ATOM   2849  O   WAT X 736      42.338  35.432  33.542  0.00  0.00           O
ATOM   2850  H1  WAT X 736      42.681  36.166  34.051  0.00  0.00           H
ATOM   2851  H2  WAT X 736      42.158  34.753  34.192  0.00  0.00           H
ATOM   2852  O   WAT X 737       2.557  37.699   7.498  0.00  0.00           O
ATOM   2853  H1  WAT X 737       1.639  37.654   7.766  0.00  0.00           H
ATOM   2854  H2  WAT X 737       2.999  37.053   8.049  0.00  0.00           H
ATOM   2855  O   WAT X 738      21.621  49.661   1.017  0.00  0.00           O
ATOM   2856  H1  WAT X 738      20.828  49.161   0.821  0.00  0.00           H
ATOM   2857  H2  WAT X 738      21.564  49.843   1.955  0.00  0.00           H
ATOM   2858  O   WAT X 739      23.530  17.185  33.378  0.00  0.00           O
ATOM   2859  H1  WAT X 739      23.517  16.233  33.473  0.00  0.00           H
ATOM   2860  H2  WAT X 739      23.607  17.514  34.274  0.00  0.00           H
ATOM   2861  O   WAT X 740      23.877  55.167  45.354  0.00  0.00           O
ATOM   2862  H1  WAT X 740      23.565  54.618  46.073  0.00  0.00           H
ATOM   2863  H2  WAT X 740      24.586  54.662  44.957  0.00  0.00           H
ATOM   2864  O   WAT X 741      43.889  18.067  22.432  0.00  0.00           O
ATOM   2865  H1  WAT X 741      43.685  18.636  21.689  0.00  0.00           H
ATOM   2866  H2  WAT X 741      43.406  17.259  22.253  0.00  0.00           H
ATOM   2867  O   WAT X 742      13.605  15.668  37.416  0.00  0.00           O
ATOM   2868  H1  WAT X 742      12.961  15.108  36.983  0.00  0.00           H
ATOM   2869  H2  WAT X 742      13.147  16.497  37.555  0.00  0.00           H
ATOM   2870  O   WAT X 743      13.049   8.715  25.249  0.00  0.00           O
ATOM   2871  H1  WAT X 743      13.039   7.912  25.769  0.00  0.00           H
ATOM   2872  H2  WAT X 743      12.309   9.224  25.580  0.00  0.00           H
ATOM   2873  O   WAT X 744      35.408  21.114  18.787  0.00  0.00           O
ATOM   2874  H1  WAT X 744      35.110  21.098  17.878  0.00  0.00           H
ATOM   2875  H2  WAT X 744      35.936  21.910  18.852  0.00  0.00           H
ATOM   2876  O   WAT X 745      48.093  54.706  20.625  0.00  0.00           O
ATOM   2877  H1  WAT X 745      48.133  55.658  20.532  0.00  0.00           H
ATOM   2878  H2  WAT X 745      47.773  54.567  21.516  0.00  0.00           H
ATOM   2879  O   WAT X 746      42.440  13.888  46.435  0.00  0.00           O
ATOM   2880  H1  WAT X 746      42.926  13.652  45.644  0.00  0.00           H
ATOM   2881  H2  WAT X 746      42.339  13.062  46.909  0.00  0.00           H
ATOM   2882  O   WAT X 747      43.739  32.061  36.775  0.00  0.00           O
ATOM   2883  H1  WAT X 747      43.516  31.132  36.830  0.00  0.00           H
ATOM   2884  H2  WAT X 747      43.489  32.316  35.887  0.00  0.00           H
ATOM   2885  O   WAT X 748      45.795  22.464  28.902  0.00  0.00           O
ATOM   2886  H1  WAT X 748      46.005  22.507  27.970  0.00  0.00           H
ATOM   2887  H2  WAT X 748      45.496  21.565  29.039  0.00  0.00           H
ATOM   2888  O   WAT X 749      21.406  38.222  12.634  0.00  0.00           O
ATOM   2889  H1  WAT X 749      21.451  37.644  11.872  0.00  0.00           H
ATOM   2890  H2  WAT X 749      20.472  38.290  12.829  0.00  0.00           H
ATOM   2891  O   WAT X 750      45.849   0.440  39.773  0.00  0.00           O
ATOM   2892  H1  WAT X 750      45.771   0.463  38.819  0.00  0.00           H
ATOM   2893  H2  WAT X 750      45.611   1.323  40.054  0.00  0.00           H
ATOM   2894  O   WAT X 751       1.971  59.282  19.503  0.00  0.00           O
ATOM   2895  H1  WAT X 751       2.359  58.777  18.789  0.00  0.00           H
ATOM   2896  H2  WAT X 751       2.670  59.874  19.785  0.00  0.00           H
ATOM   2897  O   WAT X 752       2.149  23.266  12.767  0.00  0.00           O
ATOM   2898  H1  WAT X 752       2.727  22.920  12.087  0.00  0.00           H
ATOM   2899  H2  WAT X 752       2.738  23.510  13.481  0.00  0.00           H
ATOM   2900  O   WAT X 753      47.049  29.269  14.594  0.00  0.00           O
ATOM   2901  H1  WAT X 753      47.765  29.620  15.124  0.00  0.00           H
ATOM   2902  H2  WAT X 753      46.492  28.806  15.219  0.00  0.00           H
ATOM   2903  O   WAT X 754      10.692   8.363  29.146  0.00  0.00           O
ATOM   2904  H1  WAT X 754      10.888   7.633  29.733  0.00  0.00           H
ATOM   2905  H2  WAT X 754      11.539   8.784  28.996  0.00  0.00           H
ATOM   2906  O   WAT X 755      14.846  23.717  43.991  0.00  0.00           O
ATOM   2907  H1  WAT X 755      15.154  23.400  44.840  0.00  0.00           H
ATOM   2908  H2  WAT X 755      14.145  24.333  44.205  0.00  0.00           H
ATOM   2909  O   WAT X 756      31.233  39.185  14.412  0.00  0.00           O
ATOM   2910  H1  WAT X 756      31.010  39.055  13.491  0.00  0.00           H
ATOM   2911  H2  WAT X 756      31.272  40.136  14.517  0.00  0.00           H
ATOM   2912  O   WAT X 757      33.838  31.693  33.573  0.00  0.00           O
ATOM   2913  H1  WAT X 757      33.095  31.777  34.171  0.00  0.00           H
ATOM   2914  H2  WAT X 757      33.452  31.386  32.753  0.00  0.00           H
ATOM   2915  O   WAT X 758      12.273  59.094  47.486  0.00  0.00           O
ATOM   2916  H1  WAT X 758      11.764  58.316  47.260  0.00  0.00           H
ATOM   2917  H2  WAT X 758      12.524  59.470  46.642  0.00  0.00           H
ATOM   2918  O   WAT X 759      43.379  41.621  45.284  0.00  0.00           O
ATOM   2919  H1  WAT X 759      43.395  40.902  45.916  0.00  0.00           H
ATOM   2920  H2  WAT X 759      42.881  41.277  44.542  0.00  0.00           H
ATOM   2921  O   WAT X 760      30.360  45.960  33.323  0.00  0.00           O
ATOM   2922  H1  WAT X 760      30.500  46.752  32.803  0.00  0.00           H
ATOM   2923  H2  WAT X 760      29.442  46.009  33.592  0.00  0.00           H
ATOM   2924  O   WAT X 761       5.407  54.032  22.004  0.00  0.00           O
ATOM   2925  H1  WAT X 761       4.740  54.562  21.568  0.00  0.00           H
ATOM   2926  H2  WAT X 761       5.893  53.623  21.289  0.00  0.00           H
ATOM   2927  O   WAT X 762       6.393  57.547  13.070  0.00  0.00           O
ATOM   2928  H1  WAT X 762       5.537  57.797  13.418  0.00  0.00           H
ATOM   2929  H2  WAT X 762       7.019  58.056  13.585  0.00  0.00           H
ATOM   2930  O   WAT X 763      21.720  55.313  22.147  0.00  0.00           O
ATOM   2931  H1  WAT X 763      21.073  55.984  21.933  0.00  0.00           H
ATOM   2932  H2  WAT X 763      22.556  55.779  22.153  0.00  0.00           H
ATOM   2933  O   WAT X 764       1.830  11.794  29.674  0.00  0.00           O
ATOM   2934  H1  WAT X 764       2.304  11.424  28.929  0.00  0.00           H
ATOM   2935  H2  WAT X 764       1.413  11.041  30.091  0.00  0.00           H
ATOM   2936  O   WAT X 765      16.046  50.265  20.656  0.00  0.00           O
ATOM   2937  H1  WAT X 765      15.288  49.780  20.982  0.00  0.00           H
ATOM   2938  H2  WAT X 765      15.698  50.804  19.946  0.00  0.00           H
ATOM   2939  O   WAT X 766      13.562  25.434  13.069  0.00  0.00           O
ATOM   2940  H1  WAT X 766      14.138  25.487  13.831  0.00  0.00           H
ATOM   2941  H2  WAT X 766      12.885  24.806  13.324  0.00  0.00           H
ATOM   2942  O   WAT X 767       7.813  10.089  45.275  0.00  0.00           O
ATOM   2943  H1  WAT X 767       7.128  10.231  45.929  0.00  0.00           H
ATOM   2944  H2  WAT X 767       7.927  10.943  44.858  0.00  0.00           H
ATOM   2945  O   WAT X 768      13.191   0.537  45.284  0.00  0.00           O
ATOM   2946  H1  WAT X 768      12.617   1.278  45.478  0.00  0.00           H
ATOM   2947  H2  WAT X 768      14.048   0.932  45.127  0.00  0.00           H
ATOM   2948  O   WAT X 769       4.976  31.729  44.956  0.00  0.00           O
ATOM   2949  H1  WAT X 769       4.166  31.521  44.492  0.00  0.00           H
ATOM   2950  H2  WAT X 769       5.655  31.693  44.282  0.00  0.00           H
ATOM   2951  O   WAT X 770      37.376   8.032   1.956  0.00  0.00           O
ATOM   2952  H1  WAT X 770      37.064   8.467   2.750  0.00  0.00           H
ATOM   2953  H2  WAT X 770      36.785   7.287   1.843  0.00  0.00           H
ATOM   2954  O   WAT X 771      38.034  29.277  21.060  0.00  0.00           O
ATOM   2955  H1  WAT X 771      38.930  29.613  21.077  0.00  0.00           H
ATOM   2956  H2  WAT X 771      37.840  29.065  21.973  0.00  0.00           H
ATOM   2957  O   WAT X 772      23.008  57.069  47.453  0.00  0.00           O
ATOM   2958  H1  WAT X 772      23.721  56.834  46.860  0.00  0.00           H
ATOM   2959  H2  WAT X 772      23.430  57.174  48.306  0.00  0.00           H
ATOM   2960  O   WAT X 773      30.845  22.649   7.423  0.00  0.00           O
ATOM   2961  H1  WAT X 773      31.787  22.614   7.257  0.00  0.00           H
ATOM   2962  H2  WAT X 773      30.635  23.583   7.418  0.00  0.00           H
ATOM   2963  O   WAT X 774      43.357  38.895  31.970  0.00  0.00           O
ATOM   2964  H1  WAT X 774      43.125  38.652  32.866  0.00  0.00           H
ATOM   2965  H2  WAT X 774      44.289  39.107  32.013  0.00  0.00           H
ATOM   2966  O   WAT X 775      38.009  49.015  34.556  0.00  0.00           O
ATOM   2967  H1  WAT X 775      37.382  49.656  34.892  0.00  0.00           H
ATOM   2968  H2  WAT X 775      38.679  49.540  34.120  0.00  0.00           H
ATOM   2969  O   WAT X 776       3.337  35.090   9.034  0.00  0.00           O
ATOM   2970  H1  WAT X 776       3.201  34.216   8.669  0.00  0.00           H
ATOM   2971  H2  WAT X 776       4.287  35.165   9.129  0.00  0.00           H
ATOM   2972  O   WAT X 777      15.665  22.697  17.563  0.00  0.00           O
ATOM   2973  H1  WAT X 777      15.024  22.993  18.210  0.00  0.00           H
ATOM   2974  H2  WAT X 777      16.413  23.282  17.682  0.00  0.00           H
ATOM   2975  O   WAT X 778      27.039  17.844  42.110  0.00  0.00           O
ATOM   2976  H1  WAT X 778      26.603  18.682  41.953  0.00  0.00           H
ATOM   2977  H2  WAT X 778      27.373  17.584  41.251  0.00  0.00           H
ATOM   2978  O   WAT X 779      23.994  32.739  18.245  0.00  0.00           O
ATOM   2979  H1  WAT X 779      24.657  33.416  18.109  0.00  0.00           H
ATOM   2980  H2  WAT X 779      24.338  32.206  18.961  0.00  0.00           H
ATOM   2981  O   WAT X 780      38.865  31.562  18.367  0.00  0.00           O
ATOM   2982  H1  WAT X 780      39.660  31.790  17.887  0.00  0.00           H
ATOM   2983  H2  WAT X 780      38.777  30.616  18.250  0.00  0.00           H
ATOM   2984  O   WAT X 781      36.521  55.389   0.341  0.00  0.00           O
ATOM   2985  H1  WAT X 781      36.489  56.215  -0.142  0.00  0.00           H
ATOM   2986  H2  WAT X 781      37.444  55.137   0.323  0.00  0.00           H
ATOM   2987  O   WAT X 782       1.986   9.904  43.509  0.00  0.00           O
ATOM   2988  H1  WAT X 782       2.821  10.111  43.928  0.00  0.00           H
ATOM   2989  H2  WAT X 782       1.450   9.536  44.211  0.00  0.00           H
ATOM   2990  O   WAT X 783       0.835  25.451   2.136  0.00  0.00           O
ATOM   2991  H1  WAT X 783       0.068  25.313   1.580  0.00  0.00           H
ATOM   2992  H2  WAT X 783       0.521  25.278   3.024  0.00  0.00           H
ATOM   2993  O   WAT X 784      30.151  29.574  38.421  0.00  0.00           O
ATOM   2994  H1  WAT X 784      29.981  28.734  37.996  0.00  0.00           H
ATOM   2995  H2  WAT X 784      29.645  29.538  39.233  0.00  0.00           H
ATOM   2996  O   WAT X 785      15.612  26.096   2.235  0.00  0.00           O
ATOM   2997  H1  WAT X 785      16.447  25.971   1.783  0.00  0.00           H
ATOM   2998  H2  WAT X 785      15.005  26.365   1.546  0.00  0.00           H
ATOM   2999  O   WAT X 786      33.675  45.994  13.047  0.00  0.00           O
ATOM   3000  H1  WAT X 786      32.922  46.530  12.799  0.00  0.00           H
ATOM   3001  H2  WAT X 786      33.489  45.132  12.676  0.00  0.00           H
ATOM   3002  O   WAT X 787      18.954  19.485  22.742  0.00  0.00           O
ATOM   3003  H1  WAT X 787      19.268  20.356  22.502  0.00  0.00           H
ATOM   3004  H2  WAT X 787      19.705  18.910  22.593  0.00  0.00           H
ATOM   3005  O   WAT X 788      28.614  13.390   9.985  0.00  0.00           O
ATOM   3006  H1  WAT X 788      29.381  12.852  10.183  0.00  0.00           H
ATOM   3007  H2  WAT X 788      28.701  14.151  10.559  0.00  0.00           H
ATOM   3008  O   WAT X 789      20.417  33.253  13.708  0.00  0.00           O
ATOM   3009  H1  WAT X 789      20.881  32.490  13.363  0.00  0.00           H
ATOM   3010  H2  WAT X 789      19.501  33.100  13.478  0.00  0.00           H
ATOM   3011  O   WAT X 790       3.335  25.253  38.767  0.00  0.00           O
ATOM   3012  H1  WAT X 790       4.069  25.707  39.181  0.00  0.00           H
ATOM   3013  H2  WAT X 790       2.557  25.682  39.122  0.00  0.00           H
ATOM   3014  O   WAT X 791      40.845   4.623  13.527  0.00  0.00           O
ATOM   3015  H1  WAT X 791      39.956   4.728  13.867  0.00  0.00           H
ATOM   3016  H2  WAT X 791      41.373   4.414  14.298  0.00  0.00           H
ATOM   3017  O   WAT X 792      14.014  33.745  46.470  0.00  0.00           O
ATOM   3018  H1  WAT X 792      14.343  33.847  47.363  0.00  0.00           H
ATOM   3019  H2  WAT X 792      13.088  33.977  46.528  0.00  0.00           H
ATOM   3020  O   WAT X 793       5.330  26.311   7.449  0.00  0.00           O
ATOM   3021  H1  WAT X 793       5.105  27.228   7.604  0.00  0.00           H
ATOM   3022  H2  WAT X 793       4.615  25.977   6.907  0.00  0.00           H
ATOM   3023  O   WAT X 794       8.659   2.958  36.942  0.00  0.00           O
ATOM   3024  H1  WAT X 794       9.177   2.766  36.161  0.00  0.00           H
ATOM   3025  H2  WAT X 794       9.279   3.369  37.545  0.00  0.00           H
ATOM   3026  O   WAT X 795      19.536  48.077   0.324  0.00  0.00           O
ATOM   3027  H1  WAT X 795      19.522  47.138   0.507  0.00  0.00           H
ATOM   3028  H2  WAT X 795      19.516  48.136  -0.631  0.00  0.00           H
ATOM   3029  O   WAT X 796      39.020  12.647   6.486  0.00  0.00           O
ATOM   3030  H1  WAT X 796      39.508  11.824   6.450  0.00  0.00           H
ATOM   3031  H2  WAT X 796      38.457  12.557   7.254  0.00  0.00           H
ATOM   3032  O   WAT X 797      21.120  23.086  46.715  0.00  0.00           O
ATOM   3033  H1  WAT X 797      21.360  23.932  46.339  0.00  0.00           H
ATOM   3034  H2  WAT X 797      21.652  22.451  46.236  0.00  0.00           H
ATOM   3035  O   WAT X 798      48.007   6.262  15.315  0.00  0.00           O
ATOM   3036  H1  WAT X 798      47.218   5.978  15.777  0.00  0.00           H
ATOM   3037  H2  WAT X 798      48.572   6.615  16.002  0.00  0.00           H
ATOM   3038  O   WAT X 799      21.361  33.168  46.569  0.00  0.00           O
ATOM   3039  H1  WAT X 799      20.773  33.892  46.353  0.00  0.00           H
ATOM   3040  H2  WAT X 799      22.109  33.585  46.995  0.00  0.00           H
ATOM   3041  O   WAT X 800      15.849   5.220  26.365  0.00  0.00           O
ATOM   3042  H1  WAT X 800      15.194   4.816  25.797  0.00  0.00           H
ATOM   3043  H2  WAT X 800      16.540   5.506  25.767  0.00  0.00           H
ATOM   3044  O   WAT X 801      15.792   9.293   9.004  0.00  0.00           O
ATOM   3045  H1  WAT X 801      16.619   8.980   9.369  0.00  0.00           H
ATOM   3046  H2  WAT X 801      16.051   9.898   8.309  0.00  0.00           H
ATOM   3047  O   WAT X 802      15.637  34.506  10.899  0.00  0.00           O
ATOM   3048  H1  WAT X 802      15.441  33.570  10.854  0.00  0.00           H
ATOM   3049  H2  WAT X 802      16.476  34.597  10.446  0.00  0.00           H
ATOM   3050  O   WAT X 803      28.640  26.402  27.537  0.00  0.00           O
ATOM   3051  H1  WAT X 803      29.045  27.263  27.649  0.00  0.00           H
ATOM   3052  H2  WAT X 803      28.431  26.119  28.427  0.00  0.00           H
ATOM   3053  O   WAT X 804      23.287  57.718  15.045  0.00  0.00           O
ATOM   3054  H1  WAT X 804      22.990  57.074  14.402  0.00  0.00           H
ATOM   3055  H2  WAT X 804      24.216  57.525  15.167  0.00  0.00           H
ATOM   3056  O   WAT X 805      22.457   4.194  29.772  0.00  0.00           O
ATOM   3057  H1  WAT X 805      23.073   3.472  29.896  0.00  0.00           H
ATOM   3058  H2  WAT X 805      22.638   4.790  30.499  0.00  0.00           H
ATOM   3059  O   WAT X 806       9.896  36.907   4.690  0.00  0.00           O
ATOM   3060  H1  WAT X 806      10.136  37.499   5.402  0.00  0.00           H
ATOM   3061  H2  WAT X 806      10.676  36.869   4.136  0.00  0.00           H
ATOM   3062  O   WAT X 807      37.923   0.334  48.133  0.00  0.00           O
ATOM   3063  H1  WAT X 807      37.579  -0.227  48.829  0.00  0.00           H
ATOM   3064  H2  WAT X 807      37.229   0.975  47.979  0.00  0.00           H
ATOM   3065  O   WAT X 808      26.787  29.562  45.533  0.00  0.00           O
ATOM   3066  H1  WAT X 808      26.943  29.207  44.658  0.00  0.00           H
ATOM   3067  H2  WAT X 808      27.240  28.958  46.121  0.00  0.00           H
ATOM   3068  O   WAT X 809      45.418  13.765  22.084  0.00  0.00           O
ATOM   3069  H1  WAT X 809      45.691  14.153  21.253  0.00  0.00           H
ATOM   3070  H2  WAT X 809      46.235  13.499  22.505  0.00  0.00           H
ATOM   3071  O   WAT X 810      34.620  58.832  47.367  0.00  0.00           O
ATOM   3072  H1  WAT X 810      35.374  58.410  46.956  0.00  0.00           H
ATOM   3073  H2  WAT X 810      34.441  59.593  46.815  0.00  0.00           H
ATOM   3074  O   WAT X 811       0.994  54.802  46.540  0.00  0.00           O
ATOM   3075  H1  WAT X 811       1.498  54.470  47.283  0.00  0.00           H
ATOM   3076  H2  WAT X 811       1.498  55.552  46.226  0.00  0.00           H
ATOM   3077  O   WAT X 812      48.638  36.059  37.409  0.00  0.00           O
ATOM   3078  H1  WAT X 812      48.639  36.256  38.346  0.00  0.00           H
ATOM   3079  H2  WAT X 812      48.172  35.226  37.340  0.00  0.00           H
ATOM   3080  O   WAT X 813      14.435  40.935  17.063  0.00  0.00           O
ATOM   3081  H1  WAT X 813      15.208  40.372  17.026  0.00  0.00           H
ATOM   3082  H2  WAT X 813      13.964  40.644  17.843  0.00  0.00           H
ATOM   3083  O   WAT X 814      15.016  21.160  12.620  0.00  0.00           O
ATOM   3084  H1  WAT X 814      15.031  22.000  12.161  0.00  0.00           H
ATOM   3085  H2  WAT X 814      15.473  21.329  13.444  0.00  0.00           H
ATOM   3086  O   WAT X 815      32.719  26.388  41.167  0.00  0.00           O
ATOM   3087  H1  WAT X 815      33.327  25.708  41.457  0.00  0.00           H
ATOM   3088  H2  WAT X 815      32.030  25.912  40.703  0.00  0.00           H
ATOM   3089  O   WAT X 816      46.784  46.777  42.295  0.00  0.00           O
ATOM   3090  H1  WAT X 816      46.414  47.347  42.970  0.00  0.00           H
ATOM   3091  H2  WAT X 816      47.657  46.557  42.619  0.00  0.00           H
ATOM   3092  O   WAT X 817      15.546  34.417  39.307  0.00  0.00           O
ATOM   3093  H1  WAT X 817      16.241  35.066  39.414  0.00  0.00           H
ATOM   3094  H2  WAT X 817      15.688  34.055  38.432  0.00  0.00           H
ATOM   3095  O   WAT X 818      26.915  45.243  41.313  0.00  0.00           O
ATOM   3096  H1  WAT X 818      26.933  45.329  42.266  0.00  0.00           H
ATOM   3097  H2  WAT X 818      27.388  44.431  41.135  0.00  0.00           H
ATOM   3098  O   WAT X 819      16.061  15.004   7.655  0.00  0.00           O
ATOM   3099  H1  WAT X 819      15.372  14.349   7.547  0.00  0.00           H
ATOM   3100  H2  WAT X 819      16.725  14.568   8.189  0.00  0.00           H
ATOM   3101  O   WAT X 820       4.300  40.176   1.572  0.00  0.00           O
ATOM   3102  H1  WAT X 820       3.685  40.112   2.303  0.00  0.00           H
ATOM   3103  H2  WAT X 820       3.979  40.912   1.052  0.00  0.00           H
ATOM   3104  O   WAT X 821      38.571  12.408  26.619  0.00  0.00           O
ATOM   3105  H1  WAT X 821      39.379  12.921  26.622  0.00  0.00           H
ATOM   3106  H2  WAT X 821      37.927  12.973  27.044  0.00  0.00           H
ATOM   3107  O   WAT X 822      35.240  22.915   1.801  0.00  0.00           O
ATOM   3108  H1  WAT X 822      34.960  22.000   1.812  0.00  0.00           H
ATOM   3109  H2  WAT X 822      34.427  23.415   1.877  0.00  0.00           H
ATOM   3110  O   WAT X 823      42.649  36.518  36.755  0.00  0.00           O
ATOM   3111  H1  WAT X 823      43.511  36.672  37.143  0.00  0.00           H
ATOM   3112  H2  WAT X 823      42.106  36.224  37.486  0.00  0.00           H
ATOM   3113  O   WAT X 824       1.210  20.792  35.968  0.00  0.00           O
ATOM   3114  H1  WAT X 824       1.872  20.681  35.286  0.00  0.00           H
ATOM   3115  H2  WAT X 824       0.763  21.607  35.738  0.00  0.00           H
ATOM   3116  O   WAT X 825      11.731   3.514   6.189  0.00  0.00           O
ATOM   3117  H1  WAT X 825      12.100   4.397   6.182  0.00  0.00           H
ATOM   3118  H2  WAT X 825      11.072   3.523   5.495  0.00  0.00           H
ATOM   3119  O   WAT X 826       9.620  55.841   9.499  0.00  0.00           O
ATOM   3120  H1  WAT X 826      10.427  56.068   9.963  0.00  0.00           H
ATOM   3121  H2  WAT X 826       9.785  56.099   8.592  0.00  0.00           H
ATOM   3122  O   WAT X 827      45.701  16.817   6.653  0.00  0.00           O
ATOM   3123  H1  WAT X 827      45.879  16.186   5.956  0.00  0.00           H
ATOM   3124  H2  WAT X 827      46.029  17.650   6.313  0.00  0.00           H
ATOM   3125  O   WAT X 828       5.569  29.619  30.193  0.00  0.00           O
ATOM   3126  H1  WAT X 828       5.338  30.483  29.852  0.00  0.00           H
ATOM   3127  H2  WAT X 828       6.510  29.542  30.035  0.00  0.00           H
ATOM   3128  O   WAT X 829      41.923  34.425  45.813  0.00  0.00           O
ATOM   3129  H1  WAT X 829      41.364  35.011  45.303  0.00  0.00           H
ATOM   3130  H2  WAT X 829      42.620  34.990  46.148  0.00  0.00           H
ATOM   3131  O   WAT X 830      35.697  19.633  43.046  0.00  0.00           O
ATOM   3132  H1  WAT X 830      36.194  18.959  42.582  0.00  0.00           H
ATOM   3133  H2  WAT X 830      36.365  20.198  43.434  0.00  0.00           H
ATOM   3134  O   WAT X 831      47.073  26.692  31.962  0.00  0.00           O
ATOM   3135  H1  WAT X 831      47.188  25.851  31.521  0.00  0.00           H
ATOM   3136  H2  WAT X 831      46.184  26.963  31.735  0.00  0.00           H
ATOM   3137  O   WAT X 832      30.572  47.281  31.154  0.00  0.00           O
ATOM   3138  H1  WAT X 832      30.800  47.627  30.291  0.00  0.00           H
ATOM   3139  H2  WAT X 832      30.588  46.331  31.044  0.00  0.00           H
ATOM   3140  O   WAT X 833       4.061  12.775  19.280  0.00  0.00           O
ATOM   3141  H1  WAT X 833       3.379  13.442  19.350  0.00  0.00           H
ATOM   3142  H2  WAT X 833       3.619  11.956  19.504  0.00  0.00           H
ATOM   3143  O   WAT X 834      47.285  15.165   8.718  0.00  0.00           O
ATOM   3144  H1  WAT X 834      47.037  15.444   7.836  0.00  0.00           H
ATOM   3145  H2  WAT X 834      47.455  15.981   9.188  0.00  0.00           H
ATOM   3146  O   WAT X 835      22.976  15.307  22.501  0.00  0.00           O
ATOM   3147  H1  WAT X 835      23.641  15.692  21.930  0.00  0.00           H
ATOM   3148  H2  WAT X 835      23.474  14.907  23.214  0.00  0.00           H
ATOM   3149  O   WAT X 836      22.059  20.292  27.067  0.00  0.00           O
ATOM   3150  H1  WAT X 836      22.948  20.109  27.371  0.00  0.00           H
ATOM   3151  H2  WAT X 836      21.681  19.429  26.899  0.00  0.00           H
ATOM   3152  O   WAT X 837      45.496   5.800  26.711  0.00  0.00           O
ATOM   3153  H1  WAT X 837      44.701   5.294  26.549  0.00  0.00           H
ATOM   3154  H2  WAT X 837      45.397   6.584  26.170  0.00  0.00           H
ATOM   3155  O   WAT X 838      28.545  22.868  23.503  0.00  0.00           O
ATOM   3156  H1  WAT X 838      29.375  22.639  23.922  0.00  0.00           H
ATOM   3157  H2  WAT X 838      28.094  23.413  24.147  0.00  0.00           H
ATOM   3158  O   WAT X 839      27.603  32.676  11.732  0.00  0.00           O
ATOM   3159  H1  WAT X 839      27.167  32.210  12.446  0.00  0.00           H
ATOM   3160  H2  WAT X 839      28.405  33.020  12.125  0.00  0.00           H
ATOM   3161  O   WAT X 840      40.628  43.386  38.527  0.00  0.00           O
ATOM   3162  H1  WAT X 840      40.205  42.776  39.132  0.00  0.00           H
ATOM   3163  H2  WAT X 840      40.610  44.227  38.984  0.00  0.00           H
ATOM   3164  O   WAT X 841      23.140  30.053   3.450  0.00  0.00           O
ATOM   3165  H1  WAT X 841      23.827  30.060   4.117  0.00  0.00           H
ATOM   3166  H2  WAT X 841      23.128  30.948   3.110  0.00  0.00           H
ATOM   3167  O   WAT X 842      12.518  31.351  43.845  0.00  0.00           O
ATOM   3168  H1  WAT X 842      12.540  32.291  43.666  0.00  0.00           H
ATOM   3169  H2  WAT X 842      11.623  31.087  43.627  0.00  0.00           H
ATOM   3170  O   WAT X 843       8.315   1.066  31.271  0.00  0.00           O
ATOM   3171  H1  WAT X 843       8.735   1.712  30.703  0.00  0.00           H
ATOM   3172  H2  WAT X 843       8.676   1.241  32.140  0.00  0.00           H
ATOM   3173  O   WAT X 844      30.169  17.426  42.274  0.00  0.00           O
ATOM   3174  H1  WAT X 844      30.898  18.038  42.377  0.00  0.00           H
ATOM   3175  H2  WAT X 844      30.467  16.625  42.704  0.00  0.00           H
ATOM   3176  O   WAT X 845      37.991  17.714  26.497  0.00  0.00           O
ATOM   3177  H1  WAT X 845      37.061  17.517  26.379  0.00  0.00           H
ATOM   3178  H2  WAT X 845      38.264  18.088  25.660  0.00  0.00           H
ATOM   3179  O   WAT X 846      17.706  42.645   9.952  0.00  0.00           O
ATOM   3180  H1  WAT X 846      18.575  42.272   9.806  0.00  0.00           H
ATOM   3181  H2  WAT X 846      17.849  43.347  10.587  0.00  0.00           H
ATOM   3182  O   WAT X 847       1.857   7.350  30.522  0.00  0.00           O
ATOM   3183  H1  WAT X 847       2.709   7.554  30.908  0.00  0.00           H
ATOM   3184  H2  WAT X 847       2.067   6.890  29.709  0.00  0.00           H
ATOM   3185  O   WAT X 848      15.060  30.912  24.379  0.00  0.00           O
ATOM   3186  H1  WAT X 848      15.130  30.229  25.045  0.00  0.00           H
ATOM   3187  H2  WAT X 848      15.760  31.529  24.593  0.00  0.00           H
ATOM   3188  O   WAT X 849       0.974  20.758  17.921  0.00  0.00           O
ATOM   3189  H1  WAT X 849       1.788  21.259  17.975  0.00  0.00           H
ATOM   3190  H2  WAT X 849       0.991  20.367  17.047  0.00  0.00           H
ATOM   3191  O   WAT X 850      40.484  37.201  10.664  0.00  0.00           O
ATOM   3192  H1  WAT X 850      40.233  38.122  10.743  0.00  0.00           H
ATOM   3193  H2  WAT X 850      40.768  36.954  11.544  0.00  0.00           H
ATOM   3194  O   WAT X 851      35.358  34.511  46.888  0.00  0.00           O
ATOM   3195  H1  WAT X 851      35.910  34.425  47.665  0.00  0.00           H
ATOM   3196  H2  WAT X 851      34.931  33.659  46.801  0.00  0.00           H
ATOM   3197  O   WAT X 852      18.994  40.717  23.154  0.00  0.00           O
ATOM   3198  H1  WAT X 852      19.850  40.328  23.335  0.00  0.00           H
ATOM   3199  H2  WAT X 852      19.192  41.518  22.670  0.00  0.00           H
ATOM   3200  O   WAT X 853       1.475  19.583  20.536  0.00  0.00           O
ATOM   3201  H1  WAT X 853       1.218  19.626  19.615  0.00  0.00           H
ATOM   3202  H2  WAT X 853       2.203  18.961  20.552  0.00  0.00           H
ATOM   3203  O   WAT X 854      29.610   8.608  10.862  0.00  0.00           O
ATOM   3204  H1  WAT X 854      30.349   8.738  11.457  0.00  0.00           H
ATOM   3205  H2  WAT X 854      29.537   7.657  10.776  0.00  0.00           H
ATOM   3206  O   WAT X 855       4.302  26.692  22.390  0.00  0.00           O
ATOM   3207  H1  WAT X 855       3.826  26.006  22.859  0.00  0.00           H
ATOM   3208  H2  WAT X 855       4.046  27.503  22.828  0.00  0.00           H
ATOM   3209  O   WAT X 856      31.626  59.317  31.441  0.00  0.00           O
ATOM   3210  H1  WAT X 856      30.975  59.204  32.133  0.00  0.00           H
ATOM   3211  H2  WAT X 856      31.597  58.497  30.948  0.00  0.00           H
ATOM   3212  O   WAT X 857      32.032  41.065   8.178  0.00  0.00           O
ATOM   3213  H1  WAT X 857      31.964  40.121   8.034  0.00  0.00           H
ATOM   3214  H2  WAT X 857      32.843  41.317   7.735  0.00  0.00           H
ATOM   3215  O   WAT X 858       3.538   2.552   4.713  0.00  0.00           O
ATOM   3216  H1  WAT X 858       3.278   3.085   5.464  0.00  0.00           H
ATOM   3217  H2  WAT X 858       4.491   2.634   4.679  0.00  0.00           H
ATOM   3218  O   WAT X 859      20.744  25.786  41.958  0.00  0.00           O
ATOM   3219  H1  WAT X 859      20.204  25.596  41.191  0.00  0.00           H
ATOM   3220  H2  WAT X 859      20.115  25.950  42.660  0.00  0.00           H
ATOM   3221  O   WAT X 860       4.184  24.731  26.387  0.00  0.00           O
ATOM   3222  H1  WAT X 860       4.593  24.255  25.664  0.00  0.00           H
ATOM   3223  H2  WAT X 860       4.919  25.098  26.878  0.00  0.00           H
ATOM   3224  O   WAT X 861      39.630  54.335  41.473  0.00  0.00           O
ATOM   3225  H1  WAT X 861      40.537  54.628  41.385  0.00  0.00           H
ATOM   3226  H2  WAT X 861      39.686  53.538  42.000  0.00  0.00           H
ATOM   3227  O   WAT X 862      35.884  16.935   6.459  0.00  0.00           O
ATOM   3228  H1  WAT X 862      35.453  17.173   7.280  0.00  0.00           H
ATOM   3229  H2  WAT X 862      36.805  17.153   6.600  0.00  0.00           H
ATOM   3230  O   WAT X 863      12.251  15.391  21.804  0.00  0.00           O
ATOM   3231  H1  WAT X 863      12.281  16.299  22.105  0.00  0.00           H
ATOM   3232  H2  WAT X 863      11.592  14.976  22.360  0.00  0.00           H
ATOM   3233  O   WAT X 864      17.333   6.882  43.503  0.00  0.00           O
ATOM   3234  H1  WAT X 864      16.380   6.891  43.408  0.00  0.00           H
ATOM   3235  H2  WAT X 864      17.637   7.590  42.936  0.00  0.00           H
ATOM   3236  O   WAT X 865      30.932  34.470  39.040  0.00  0.00           O
ATOM   3237  H1  WAT X 865      31.710  33.938  38.875  0.00  0.00           H
ATOM   3238  H2  WAT X 865      31.025  35.219  38.451  0.00  0.00           H
ATOM   3239  O   WAT X 866      22.064  26.195  35.796  0.00  0.00           O
ATOM   3240  H1  WAT X 866      22.390  25.295  35.773  0.00  0.00           H
ATOM   3241  H2  WAT X 866      21.225  26.157  35.336  0.00  0.00           H
ATOM   3242  O   WAT X 867      22.200   5.932   6.558  0.00  0.00           O
ATOM   3243  H1  WAT X 867      22.907   6.437   6.958  0.00  0.00           H
ATOM   3244  H2  WAT X 867      21.948   6.441   5.787  0.00  0.00           H
ATOM   3245  O   WAT X 868       4.542  46.954   4.849  0.00  0.00           O
ATOM   3246  H1  WAT X 868       5.323  47.450   5.092  0.00  0.00           H
ATOM   3247  H2  WAT X 868       4.351  46.416   5.618  0.00  0.00           H
ATOM   3248  O   WAT X 869       1.010  10.939  35.967  0.00  0.00           O
ATOM   3249  H1  WAT X 869       0.581  10.181  36.364  0.00  0.00           H
ATOM   3250  H2  WAT X 869       0.329  11.345  35.430  0.00  0.00           H
ATOM   3251  O   WAT X 870      33.733   9.655  34.057  0.00  0.00           O
ATOM   3252  H1  WAT X 870      33.509  10.238  33.332  0.00  0.00           H
ATOM   3253  H2  WAT X 870      33.506   8.781  33.741  0.00  0.00           H
ATOM   3254  O   WAT X 871      17.513  55.274  24.303  0.00  0.00           O
ATOM   3255  H1  WAT X 871      18.212  54.858  24.808  0.00  0.00           H
ATOM   3256  H2  WAT X 871      17.885  56.110  24.023  0.00  0.00           H
ATOM   3257  O   WAT X 872       9.475  38.968  13.125  0.00  0.00           O
ATOM   3258  H1  WAT X 872      10.104  38.576  13.731  0.00  0.00           H
ATOM   3259  H2  WAT X 872       8.752  39.255  13.683  0.00  0.00           H
ATOM   3260  O   WAT X 873      36.344  40.900   9.164  0.00  0.00           O
ATOM   3261  H1  WAT X 873      36.841  41.581   8.711  0.00  0.00           H
ATOM   3262  H2  WAT X 873      35.866  40.449   8.467  0.00  0.00           H
ATOM   3263  O   WAT X 874      15.832   0.106  46.361  0.00  0.00           O
ATOM   3264  H1  WAT X 874      15.928   0.667  47.130  0.00  0.00           H
ATOM   3265  H2  WAT X 874      16.434  -0.621  46.518  0.00  0.00           H
ATOM   3266  O   WAT X 875      18.485  15.215  11.530  0.00  0.00           O
ATOM   3267  H1  WAT X 875      19.181  15.437  12.149  0.00  0.00           H
ATOM   3268  H2  WAT X 875      17.676  15.336  12.027  0.00  0.00           H
ATOM   3269  O   WAT X 876      25.034  35.157   1.961  0.00  0.00           O
ATOM   3270  H1  WAT X 876      24.752  35.614   2.753  0.00  0.00           H
ATOM   3271  H2  WAT X 876      25.202  35.856   1.328  0.00  0.00           H
ATOM   3272  O   WAT X 877      14.984  28.170   8.383  0.00  0.00           O
ATOM   3273  H1  WAT X 877      14.356  28.376   9.076  0.00  0.00           H
ATOM   3274  H2  WAT X 877      15.316  27.301   8.611  0.00  0.00           H
ATOM   3275  O   WAT X 878      33.535  59.508  35.003  0.00  0.00           O
ATOM   3276  H1  WAT X 878      34.317  59.785  34.526  0.00  0.00           H
ATOM   3277  H2  WAT X 878      33.260  60.288  35.485  0.00  0.00           H
ATOM   3278  O   WAT X 879      39.252   3.795  33.799  0.00  0.00           O
ATOM   3279  H1  WAT X 879      39.258   2.882  33.511  0.00  0.00           H
ATOM   3280  H2  WAT X 879      39.417   4.298  33.002  0.00  0.00           H
ATOM   3281  O   WAT X 880      16.435  30.120  15.259  0.00  0.00           O
ATOM   3282  H1  WAT X 880      16.127  30.148  14.353  0.00  0.00           H
ATOM   3283  H2  WAT X 880      15.762  30.588  15.755  0.00  0.00           H
ATOM   3284  O   WAT X 881      45.675   2.558   7.334  0.00  0.00           O
ATOM   3285  H1  WAT X 881      46.378   3.001   7.809  0.00  0.00           H
ATOM   3286  H2  WAT X 881      46.026   1.688   7.141  0.00  0.00           H
ATOM   3287  O   WAT X 882      36.546  41.056   0.825  0.00  0.00           O
ATOM   3288  H1  WAT X 882      36.984  41.907   0.800  0.00  0.00           H
ATOM   3289  H2  WAT X 882      37.051  40.545   1.458  0.00  0.00           H
ATOM   3290  O   WAT X 883      36.183  60.040  33.757  0.00  0.00           O
ATOM   3291  H1  WAT X 883      36.796  59.615  33.156  0.00  0.00           H
ATOM   3292  H2  WAT X 883      36.136  60.945  33.449  0.00  0.00           H
ATOM   3293  O   WAT X 884      18.973   5.471   2.681  0.00  0.00           O
ATOM   3294  H1  WAT X 884      18.442   6.034   2.118  0.00  0.00           H
ATOM   3295  H2  WAT X 884      18.679   5.675   3.569  0.00  0.00           H
ATOM   3296  O   WAT X 885      38.493  23.573  45.066  0.00  0.00           O
ATOM   3297  H1  WAT X 885      38.872  24.334  45.506  0.00  0.00           H
ATOM   3298  H2  WAT X 885      38.405  23.844  44.152  0.00  0.00           H
ATOM   3299  O   WAT X 886      29.628   8.565  24.198  0.00  0.00           O
ATOM   3300  H1  WAT X 886      30.462   8.936  24.485  0.00  0.00           H
ATOM   3301  H2  WAT X 886      29.385   7.955  24.895  0.00  0.00           H
ATOM   3302  O   WAT X 887       7.951  18.458  11.763  0.00  0.00           O
ATOM   3303  H1  WAT X 887       8.908  18.488  11.733  0.00  0.00           H
ATOM   3304  H2  WAT X 887       7.752  17.941  12.543  0.00  0.00           H
ATOM   3305  O   WAT X 888      11.214  42.533   0.333  0.00  0.00           O
ATOM   3306  H1  WAT X 888      11.770  42.183  -0.363  0.00  0.00           H
ATOM   3307  H2  WAT X 888      10.322  42.320   0.058  0.00  0.00           H
ATOM   3308  O   WAT X 889       2.121  12.732  24.568  0.00  0.00           O
ATOM   3309  H1  WAT X 889       1.327  13.259  24.658  0.00  0.00           H
ATOM   3310  H2  WAT X 889       1.840  11.959  24.077  0.00  0.00           H
ATOM   3311  O   WAT X 890       0.468  39.639  12.789  0.00  0.00           O
ATOM   3312  H1  WAT X 890       0.223  40.527  13.052  0.00  0.00           H
ATOM   3313  H2  WAT X 890       0.542  39.158  13.613  0.00  0.00           H
ATOM   3314  O   WAT X 891      31.121  12.267  10.232  0.00  0.00           O
ATOM   3315  H1  WAT X 891      31.353  11.679  10.952  0.00  0.00           H
ATOM   3316  H2  WAT X 891      31.746  12.989  10.302  0.00  0.00           H
ATOM   3317  O   WAT X 892      44.319  54.459  47.531  0.00  0.00           O
ATOM   3318  H1  WAT X 892      43.640  54.351  48.197  0.00  0.00           H
ATOM   3319  H2  WAT X 892      45.095  54.730  48.022  0.00  0.00           H
ATOM   3320  O   WAT X 893      36.419   3.202  18.418  0.00  0.00           O
ATOM   3321  H1  WAT X 893      36.921   3.988  18.630  0.00  0.00           H
ATOM   3322  H2  WAT X 893      35.718   3.512  17.846  0.00  0.00           H
ATOM   3323  O   WAT X 894      27.933  26.352  46.192  0.00  0.00           O
ATOM   3324  H1  WAT X 894      28.358  26.116  47.016  0.00  0.00           H
ATOM   3325  H2  WAT X 894      27.122  25.844  46.186  0.00  0.00           H
ATOM   3326  O   WAT X 895       1.337  25.542  18.677  0.00  0.00           O
ATOM   3327  H1  WAT X 895       0.900  24.736  18.404  0.00  0.00           H
ATOM   3328  H2  WAT X 895       2.106  25.244  19.163  0.00  0.00           H
ATOM   3329  O   WAT X 896      17.373  33.969  31.698  0.00  0.00           O
ATOM   3330  H1  WAT X 896      16.758  33.403  31.232  0.00  0.00           H
ATOM   3331  H2  WAT X 896      17.625  34.631  31.053  0.00  0.00           H
ATOM   3332  O   WAT X 897      24.859  58.520  35.711  0.00  0.00           O
ATOM   3333  H1  WAT X 897      23.961  58.258  35.913  0.00  0.00           H
ATOM   3334  H2  WAT X 897      24.768  59.176  35.020  0.00  0.00           H
ATOM   3335  O   WAT X 898      35.915   1.434  27.224  0.00  0.00           O
ATOM   3336  H1  WAT X 898      36.055   2.346  27.479  0.00  0.00           H
ATOM   3337  H2  WAT X 898      35.579   1.013  28.015  0.00  0.00           H
ATOM   3338  O   WAT X 899      20.199  34.197   1.045  0.00  0.00           O
ATOM   3339  H1  WAT X 899      20.119  34.689   1.861  0.00  0.00           H
ATOM   3340  H2  WAT X 899      19.350  33.767   0.940  0.00  0.00           H
ATOM   3341  O   WAT X 900      12.586  24.822  26.627  0.00  0.00           O
ATOM   3342  H1  WAT X 900      11.662  24.958  26.416  0.00  0.00           H
ATOM   3343  H2  WAT X 900      13.042  24.936  25.793  0.00  0.00           H
ATOM   3344  O   WAT X 901      43.300  58.501  19.277  0.00  0.00           O
ATOM   3345  H1  WAT X 901      42.611  58.662  19.921  0.00  0.00           H
ATOM   3346  H2  WAT X 901      43.310  57.550  19.169  0.00  0.00           H
ATOM   3347  O   WAT X 902      37.083  18.643   2.130  0.00  0.00           O
ATOM   3348  H1  WAT X 902      36.642  19.157   2.807  0.00  0.00           H
ATOM   3349  H2  WAT X 902      37.781  19.216   1.812  0.00  0.00           H
ATOM   3350  O   WAT X 903      19.370  54.426   3.879  0.00  0.00           O
ATOM   3351  H1  WAT X 903      19.237  54.293   4.818  0.00  0.00           H
ATOM   3352  H2  WAT X 903      19.886  55.230   3.822  0.00  0.00           H
ATOM   3353  O   WAT X 904      18.766  11.588  17.243  0.00  0.00           O
ATOM   3354  H1  WAT X 904      18.338  10.803  16.899  0.00  0.00           H
ATOM   3355  H2  WAT X 904      19.347  11.872  16.538  0.00  0.00           H
ATOM   3356  O   WAT X 905      42.228  51.864  33.600  0.00  0.00           O
ATOM   3357  H1  WAT X 905      42.028  52.462  32.880  0.00  0.00           H
ATOM   3358  H2  WAT X 905      42.206  50.994  33.202  0.00  0.00           H
ATOM   3359  O   WAT X 906      38.360  24.401  32.708  0.00  0.00           O
ATOM   3360  H1  WAT X 906      38.591  25.064  32.057  0.00  0.00           H
ATOM   3361  H2  WAT X 906      38.264  23.594  32.203  0.00  0.00           H
ATOM   3362  O   WAT X 907      15.642  55.809   6.923  0.00  0.00           O
ATOM   3363  H1  WAT X 907      15.581  55.500   6.018  0.00  0.00           H
ATOM   3364  H2  WAT X 907      15.760  55.012   7.440  0.00  0.00           H
ATOM   3365  O   WAT X 908       6.497  58.805  39.853  0.00  0.00           O
ATOM   3366  H1  WAT X 908       6.385  59.416  39.125  0.00  0.00           H
ATOM   3367  H2  WAT X 908       6.657  59.365  40.613  0.00  0.00           H
ATOM   3368  O   WAT X 909      40.497  48.746   6.988  0.00  0.00           O
ATOM   3369  H1  WAT X 909      41.092  48.468   7.684  0.00  0.00           H
ATOM   3370  H2  WAT X 909      41.003  49.379   6.478  0.00  0.00           H
ATOM   3371  O   WAT X 910      42.743  49.893  13.297  0.00  0.00           O
ATOM   3372  H1  WAT X 910      42.676  49.067  12.817  0.00  0.00           H
ATOM   3373  H2  WAT X 910      41.938  50.362  13.078  0.00  0.00           H
ATOM   3374  O   WAT X 911      39.597   7.548  12.075  0.00  0.00           O
ATOM   3375  H1  WAT X 911      39.523   7.039  11.268  0.00  0.00           H
ATOM   3376  H2  WAT X 911      39.613   8.460  11.783  0.00  0.00           H
ATOM   3377  O   WAT X 912      43.821  20.085   3.827  0.00  0.00           O
ATOM   3378  H1  WAT X 912      44.695  20.467   3.907  0.00  0.00           H
ATOM   3379  H2  WAT X 912      43.777  19.436   4.530  0.00  0.00           H
ATOM   3380  O   WAT X 913      21.587  18.455  37.199  0.00  0.00           O
ATOM   3381  H1  WAT X 913      21.825  17.959  37.982  0.00  0.00           H
ATOM   3382  H2  WAT X 913      20.729  18.828  37.403  0.00  0.00           H
ATOM   3383  O   WAT X 914      44.899  15.363  43.608  0.00  0.00           O
ATOM   3384  H1  WAT X 914      44.050  15.748  43.826  0.00  0.00           H
ATOM   3385  H2  WAT X 914      44.802  14.434  43.818  0.00  0.00           H
ATOM   3386  O   WAT X 915      33.704  25.127  18.200  0.00  0.00           O
ATOM   3387  H1  WAT X 915      33.837  24.770  19.079  0.00  0.00           H
ATOM   3388  H2  WAT X 915      33.004  24.591  17.828  0.00  0.00           H
ATOM   3389  O   WAT X 916      28.969  59.502  20.923  0.00  0.00           O
ATOM   3390  H1  WAT X 916      29.659  58.863  20.746  0.00  0.00           H
ATOM   3391  H2  WAT X 916      29.310  60.325  20.575  0.00  0.00           H
ATOM   3392  O   WAT X 917      28.174  59.410  17.630  0.00  0.00           O
ATOM   3393  H1  WAT X 917      28.917  59.674  17.088  0.00  0.00           H
ATOM   3394  H2  WAT X 917      28.545  58.796  18.264  0.00  0.00           H
ATOM   3395  O   WAT X 918      24.481  27.665   7.336  0.00  0.00           O
ATOM   3396  H1  WAT X 918      23.566  27.726   7.609  0.00  0.00           H
ATOM   3397  H2  WAT X 918      24.553  28.273   6.600  0.00  0.00           H
ATOM   3398  O   WAT X 919      27.749  22.239  39.639  0.00  0.00           O
ATOM   3399  H1  WAT X 919      28.615  21.884  39.441  0.00  0.00           H
ATOM   3400  H2  WAT X 919      27.391  21.644  40.298  0.00  0.00           H
ATOM   3401  O   WAT X 920      15.260  43.395  17.903  0.00  0.00           O
ATOM   3402  H1  WAT X 920      15.803  43.171  18.658  0.00  0.00           H
ATOM   3403  H2  WAT X 920      15.072  42.555  17.485  0.00  0.00           H
ATOM   3404  O   WAT X 921      35.283  13.227   9.031  0.00  0.00           O
ATOM   3405  H1  WAT X 921      34.897  13.991   8.603  0.00  0.00           H
ATOM   3406  H2  WAT X 921      34.576  12.582   9.053  0.00  0.00           H
ATOM   3407  O   WAT X 922      44.377  46.958  34.677  0.00  0.00           O
ATOM   3408  H1  WAT X 922      45.324  46.899  34.807  0.00  0.00           H
ATOM   3409  H2  WAT X 922      44.026  46.190  35.128  0.00  0.00           H
ATOM   3410  O   WAT X 923      19.955  45.020   0.737  0.00  0.00           O
ATOM   3411  H1  WAT X 923      20.199  44.630   1.576  0.00  0.00           H
ATOM   3412  H2  WAT X 923      20.701  44.842   0.164  0.00  0.00           H
ATOM   3413  O   WAT X 924      10.299  16.152  26.736  0.00  0.00           O
ATOM   3414  H1  WAT X 924      10.457  17.078  26.915  0.00  0.00           H
ATOM   3415  H2  WAT X 924      10.561  15.704  27.541  0.00  0.00           H
ATOM   3416  O   WAT X 925       5.339  -0.047  19.473  0.00  0.00           O
ATOM   3417  H1  WAT X 925       5.168   0.836  19.801  0.00  0.00           H
ATOM   3418  H2  WAT X 925       6.196   0.016  19.052  0.00  0.00           H
ATOM   3419  O   WAT X 926      18.584  57.716  12.448  0.00  0.00           O
ATOM   3420  H1  WAT X 926      18.960  56.905  12.791  0.00  0.00           H
ATOM   3421  H2  WAT X 926      18.427  58.254  13.224  0.00  0.00           H
ATOM   3422  O   WAT X 927      10.378  56.918  12.554  0.00  0.00           O
ATOM   3423  H1  WAT X 927      10.856  57.255  11.797  0.00  0.00           H
ATOM   3424  H2  WAT X 927      10.930  57.139  13.304  0.00  0.00           H
ATOM   3425  O   WAT X 928      46.317  55.479  27.286  0.00  0.00           O
ATOM   3426  H1  WAT X 928      47.182  55.480  26.876  0.00  0.00           H
ATOM   3427  H2  WAT X 928      45.904  54.675  26.973  0.00  0.00           H
ATOM   3428  O   WAT X 929       7.736  34.459  20.769  0.00  0.00           O
ATOM   3429  H1  WAT X 929       7.395  33.592  20.989  0.00  0.00           H
ATOM   3430  H2  WAT X 929       7.025  34.880  20.285  0.00  0.00           H
ATOM   3431  O   WAT X 930      39.511  27.433  45.153  0.00  0.00           O
ATOM   3432  H1  WAT X 930      39.196  28.327  45.021  0.00  0.00           H
ATOM   3433  H2  WAT X 930      39.216  26.957  44.376  0.00  0.00           H
ATOM   3434  O   WAT X 931      24.040  35.278  36.435  0.00  0.00           O
ATOM   3435  H1  WAT X 931      23.432  35.913  36.813  0.00  0.00           H
ATOM   3436  H2  WAT X 931      23.590  34.947  35.658  0.00  0.00           H
ATOM   3437  O   WAT X 932      38.534   7.210  46.513  0.00  0.00           O
ATOM   3438  H1  WAT X 932      39.354   7.288  46.026  0.00  0.00           H
ATOM   3439  H2  WAT X 932      38.456   8.039  46.985  0.00  0.00           H
ATOM   3440  O   WAT X 933       9.961   6.558   3.678  0.00  0.00           O
ATOM   3441  H1  WAT X 933       9.327   6.913   4.301  0.00  0.00           H
ATOM   3442  H2  WAT X 933      10.806   6.650   4.118  0.00  0.00           H
ATOM   3443  O   WAT X 934      23.406  11.789  31.773  0.00  0.00           O
ATOM   3444  H1  WAT X 934      22.559  11.366  31.914  0.00  0.00           H
ATOM   3445  H2  WAT X 934      23.412  12.524  32.386  0.00  0.00           H
ATOM   3446  O   WAT X 935      22.811   1.102  38.204  0.00  0.00           O
ATOM   3447  H1  WAT X 935      23.559   0.504  38.185  0.00  0.00           H
ATOM   3448  H2  WAT X 935      22.454   1.012  39.087  0.00  0.00           H
ATOM   3449  O   WAT X 936       4.662  27.087  29.963  0.00  0.00           O
ATOM   3450  H1  WAT X 936       3.904  26.968  29.390  0.00  0.00           H
ATOM   3451  H2  WAT X 936       4.728  28.034  30.079  0.00  0.00           H
ATOM   3452  O   WAT X 937      25.130  29.689   5.533  0.00  0.00           O
ATOM   3453  H1  WAT X 937      26.084  29.620   5.490  0.00  0.00           H
ATOM   3454  H2  WAT X 937      24.970  30.492   6.029  0.00  0.00           H
ATOM   3455  O   WAT X 938       7.396  15.131  25.944  0.00  0.00           O
ATOM   3456  H1  WAT X 938       7.297  15.177  24.993  0.00  0.00           H
ATOM   3457  H2  WAT X 938       8.316  15.346  26.099  0.00  0.00           H
ATOM   3458  O   WAT X 939      29.192  51.228  42.682  0.00  0.00           O
ATOM   3459  H1  WAT X 939      30.072  51.063  43.021  0.00  0.00           H
ATOM   3460  H2  WAT X 939      28.653  51.345  43.464  0.00  0.00           H
ATOM   3461  O   WAT X 940       5.689  36.215  21.155  0.00  0.00           O
ATOM   3462  H1  WAT X 940       5.335  36.821  21.805  0.00  0.00           H
ATOM   3463  H2  WAT X 940       5.353  36.537  20.319  0.00  0.00           H
ATOM   3464  O   WAT X 941      14.382   1.089  40.684  0.00  0.00           O
ATOM   3465  H1  WAT X 941      14.964   0.570  40.129  0.00  0.00           H
ATOM   3466  H2  WAT X 941      13.544   0.627  40.651  0.00  0.00           H
ATOM   3467  O   WAT X 942       7.330  28.016  34.241  0.00  0.00           O
ATOM   3468  H1  WAT X 942       8.170  27.931  34.692  0.00  0.00           H
ATOM   3469  H2  WAT X 942       6.822  28.614  34.789  0.00  0.00           H
ATOM   3470  O   WAT X 943      19.741  37.815   5.423  0.00  0.00           O
ATOM   3471  H1  WAT X 943      20.522  38.323   5.203  0.00  0.00           H
ATOM   3472  H2  WAT X 943      19.080  38.472   5.640  0.00  0.00           H
ATOM   3473  O   WAT X 944      11.347  34.987  24.199  0.00  0.00           O
ATOM   3474  H1  WAT X 944      10.474  34.604  24.114  0.00  0.00           H
ATOM   3475  H2  WAT X 944      11.244  35.677  24.854  0.00  0.00           H
ATOM   3476  O   WAT X 945      36.058  36.727  44.706  0.00  0.00           O
ATOM   3477  H1  WAT X 945      36.105  35.847  45.080  0.00  0.00           H
ATOM   3478  H2  WAT X 945      36.966  36.949  44.501  0.00  0.00           H
ATOM   3479  O   WAT X 946       0.791  51.000  37.751  0.00  0.00           O
ATOM   3480  H1  WAT X 946       1.188  51.706  37.241  0.00  0.00           H
ATOM   3481  H2  WAT X 946       0.438  51.434  38.527  0.00  0.00           H
ATOM   3482  O   WAT X 947      42.122  48.010  29.865  0.00  0.00           O
ATOM   3483  H1  WAT X 947      41.928  47.692  30.747  0.00  0.00           H
ATOM   3484  H2  WAT X 947      41.294  47.923  29.392  0.00  0.00           H
ATOM   3485  O   WAT X 948      40.107  45.944  11.449  0.00  0.00           O
ATOM   3486  H1  WAT X 948      40.493  45.979  10.573  0.00  0.00           H
ATOM   3487  H2  WAT X 948      39.204  46.236  11.325  0.00  0.00           H
ATOM   3488  O   WAT X 949      12.404  17.014   7.661  0.00  0.00           O
ATOM   3489  H1  WAT X 949      12.242  17.511   6.859  0.00  0.00           H
ATOM   3490  H2  WAT X 949      13.288  17.268   7.926  0.00  0.00           H
ATOM   3491  O   WAT X 950      13.819   5.261  22.590  0.00  0.00           O
ATOM   3492  H1  WAT X 950      14.118   4.435  22.208  0.00  0.00           H
ATOM   3493  H2  WAT X 950      14.451   5.910  22.281  0.00  0.00           H
ATOM   3494  O   WAT X 951      21.667  17.556  29.778  0.00  0.00           O
ATOM   3495  H1  WAT X 951      21.080  16.809  29.897  0.00  0.00           H
ATOM   3496  H2  WAT X 951      21.281  18.050  29.055  0.00  0.00           H
ATOM   3497  O   WAT X 952      15.112  53.990  27.783  0.00  0.00           O
ATOM   3498  H1  WAT X 952      14.899  54.699  27.176  0.00  0.00           H
ATOM   3499  H2  WAT X 952      14.567  53.258  27.497  0.00  0.00           H
ATOM   3500  O   WAT X 953      37.447  32.388  25.997  0.00  0.00           O
ATOM   3501  H1  WAT X 953      38.381  32.434  26.205  0.00  0.00           H
ATOM   3502  H2  WAT X 953      37.039  33.026  26.582  0.00  0.00           H
ATOM   3503  O   WAT X 954      34.096   2.761  20.959  0.00  0.00           O
ATOM   3504  H1  WAT X 954      35.045   2.680  21.052  0.00  0.00           H
ATOM   3505  H2  WAT X 954      33.842   3.390  21.634  0.00  0.00           H
ATOM   3506  O   WAT X 955      36.215  43.232  30.071  0.00  0.00           O
ATOM   3507  H1  WAT X 955      36.563  44.027  29.668  0.00  0.00           H
ATOM   3508  H2  WAT X 955      36.237  42.580  29.371  0.00  0.00           H
ATOM   3509  O   WAT X 956      15.997   6.856  21.423  0.00  0.00           O
ATOM   3510  H1  WAT X 956      16.392   7.681  21.704  0.00  0.00           H
ATOM   3511  H2  WAT X 956      16.119   6.844  20.474  0.00  0.00           H
ATOM   3512  O   WAT X 957      28.718  53.717  13.758  0.00  0.00           O
ATOM   3513  H1  WAT X 957      27.775  53.698  13.600  0.00  0.00           H
ATOM   3514  H2  WAT X 957      28.801  53.698  14.712  0.00  0.00           H
ATOM   3515  O   WAT X 958      36.663  22.790  10.444  0.00  0.00           O
ATOM   3516  H1  WAT X 958      35.897  22.433  10.893  0.00  0.00           H
ATOM   3517  H2  WAT X 958      36.610  22.432   9.558  0.00  0.00           H
ATOM   3518  O   WAT X 959      42.401  43.576  18.390  0.00  0.00           O
ATOM   3519  H1  WAT X 959      41.447  43.619  18.333  0.00  0.00           H
ATOM   3520  H2  WAT X 959      42.644  42.850  17.815  0.00  0.00           H
ATOM   3521  O   WAT X 960      38.269  35.248  23.769  0.00  0.00           O
ATOM   3522  H1  WAT X 960      38.242  34.292  23.803  0.00  0.00           H
ATOM   3523  H2  WAT X 960      37.684  35.529  24.473  0.00  0.00           H
ATOM   3524  O   WAT X 961      17.054  20.251  43.631  0.00  0.00           O
ATOM   3525  H1  WAT X 961      16.240  19.800  43.857  0.00  0.00           H
ATOM   3526  H2  WAT X 961      17.163  20.093  42.694  0.00  0.00           H
ATOM   3527  O   WAT X 962      42.587  35.461   1.815  0.00  0.00           O
ATOM   3528  H1  WAT X 962      42.763  35.791   0.933  0.00  0.00           H
ATOM   3529  H2  WAT X 962      41.635  35.371   1.851  0.00  0.00           H
ATOM   3530  O   WAT X 963      12.641  56.144  27.531  0.00  0.00           O
ATOM   3531  H1  WAT X 963      12.042  56.849  27.287  0.00  0.00           H
ATOM   3532  H2  WAT X 963      13.049  55.880  26.706  0.00  0.00           H
ATOM   3533  O   WAT X 964      48.254  26.467  26.480  0.00  0.00           O
ATOM   3534  H1  WAT X 964      48.190  27.036  25.713  0.00  0.00           H
ATOM   3535  H2  WAT X 964      48.899  25.805  26.234  0.00  0.00           H
ATOM   3536  O   WAT X 965      31.701  14.435  41.959  0.00  0.00           O
ATOM   3537  H1  WAT X 965      31.465  13.558  41.657  0.00  0.00           H
ATOM   3538  H2  WAT X 965      31.703  14.367  42.914  0.00  0.00           H
ATOM   3539  O   WAT X 966       8.683  52.909  30.197  0.00  0.00           O
ATOM   3540  H1  WAT X 966       8.082  52.968  29.454  0.00  0.00           H
ATOM   3541  H2  WAT X 966       8.761  51.971  30.369  0.00  0.00           H
ATOM   3542  O   WAT X 967       3.380  35.221  14.354  0.00  0.00           O
ATOM   3543  H1  WAT X 967       4.258  34.902  14.144  0.00  0.00           H
ATOM   3544  H2  WAT X 967       3.004  35.462  13.508  0.00  0.00           H
ATOM   3545  O   WAT X 968      42.821  11.324  -0.251  0.00  0.00           O
ATOM   3546  H1  WAT X 968      43.772  11.255  -0.161  0.00  0.00           H
ATOM   3547  H2  WAT X 968      42.495  11.335   0.649  0.00  0.00           H
ATOM   3548  O   WAT X 969      29.713  44.917  36.982  0.00  0.00           O
ATOM   3549  H1  WAT X 969      30.396  44.889  36.312  0.00  0.00           H
ATOM   3550  H2  WAT X 969      30.002  45.597  37.591  0.00  0.00           H
ATOM   3551  O   WAT X 970       5.280  33.880  39.015  0.00  0.00           O
ATOM   3552  H1  WAT X 970       5.602  33.300  39.705  0.00  0.00           H
ATOM   3553  H2  WAT X 970       4.583  34.385  39.432  0.00  0.00           H
ATOM   3554  O   WAT X 971       8.641   4.927  33.621  0.00  0.00           O
ATOM   3555  H1  WAT X 971       9.468   4.515  33.870  0.00  0.00           H
ATOM   3556  H2  WAT X 971       8.853   5.436  32.839  0.00  0.00           H
ATOM   3557  O   WAT X 972      10.712  13.425  17.654  0.00  0.00           O
ATOM   3558  H1  WAT X 972      11.069  12.731  18.209  0.00  0.00           H
ATOM   3559  H2  WAT X 972      10.753  14.212  18.197  0.00  0.00           H
ATOM   3560  O   WAT X 973      42.512  46.393  45.161  0.00  0.00           O
ATOM   3561  H1  WAT X 973      42.993  46.298  44.339  0.00  0.00           H
ATOM   3562  H2  WAT X 973      43.050  46.985  45.686  0.00  0.00           H
ATOM   3563  O   WAT X 974      36.624  36.806   3.363  0.00  0.00           O
ATOM   3564  H1  WAT X 974      35.817  36.922   2.861  0.00  0.00           H
ATOM   3565  H2  WAT X 974      36.692  37.598   3.895  0.00  0.00           H
ATOM   3566  O   WAT X 975      22.051  25.436  19.509  0.00  0.00           O
ATOM   3567  H1  WAT X 975      22.020  26.271  19.977  0.00  0.00           H
ATOM   3568  H2  WAT X 975      22.247  25.677  18.603  0.00  0.00           H
ATOM   3569  O   WAT X 976      21.079  12.448  23.977  0.00  0.00           O
ATOM   3570  H1  WAT X 976      21.506  13.262  24.247  0.00  0.00           H
ATOM   3571  H2  WAT X 976      21.665  11.757  24.285  0.00  0.00           H
ATOM   3572  O   WAT X 977       3.635  17.800  20.379  0.00  0.00           O
ATOM   3573  H1  WAT X 977       3.975  16.958  20.076  0.00  0.00           H
ATOM   3574  H2  WAT X 977       4.257  18.082  21.049  0.00  0.00           H
ATOM   3575  O   WAT X 978      35.136  51.925  33.065  0.00  0.00           O
ATOM   3576  H1  WAT X 978      35.064  52.290  32.183  0.00  0.00           H
ATOM   3577  H2  WAT X 978      35.269  50.987  32.925  0.00  0.00           H
ATOM   3578  O   WAT X 979      38.580  50.337  31.535  0.00  0.00           O
ATOM   3579  H1  WAT X 979      39.186  49.596  31.559  0.00  0.00           H
ATOM   3580  H2  WAT X 979      38.360  50.435  30.609  0.00  0.00           H
ATOM   3581  O   WAT X 980       1.526  18.243  12.853  0.00  0.00           O
ATOM   3582  H1  WAT X 980       2.065  17.461  12.968  0.00  0.00           H
ATOM   3583  H2  WAT X 980       0.639  17.957  13.071  0.00  0.00           H
ATOM   3584  O   WAT X 981      35.958   4.309  27.929  0.00  0.00           O
ATOM   3585  H1  WAT X 981      35.849   5.044  28.532  0.00  0.00           H
ATOM   3586  H2  WAT X 981      36.225   4.713  27.104  0.00  0.00           H
ATOM   3587  O   WAT X 982      22.808  24.854  11.931  0.00  0.00           O
ATOM   3588  H1  WAT X 982      22.654  25.368  11.138  0.00  0.00           H
ATOM   3589  H2  WAT X 982      23.658  24.439  11.785  0.00  0.00           H
ATOM   3590  O   WAT X 983       1.350  55.737   2.683  0.00  0.00           O
ATOM   3591  H1  WAT X 983       2.028  55.963   3.319  0.00  0.00           H
ATOM   3592  H2  WAT X 983       1.163  56.558   2.229  0.00  0.00           H
ATOM   3593  O   WAT X 984       7.178  19.192  37.458  0.00  0.00           O
ATOM   3594  H1  WAT X 984       7.995  19.506  37.845  0.00  0.00           H
ATOM   3595  H2  WAT X 984       6.687  19.988  37.255  0.00  0.00           H
ATOM   3596  O   WAT X 985      46.852   0.875  30.977  0.00  0.00           O
ATOM   3597  H1  WAT X 985      45.938   0.774  31.244  0.00  0.00           H
ATOM   3598  H2  WAT X 985      46.946   0.294  30.222  0.00  0.00           H
ATOM   3599  O   WAT X 986       2.437  43.459   2.838  0.00  0.00           O
ATOM   3600  H1  WAT X 986       2.610  42.903   3.597  0.00  0.00           H
ATOM   3601  H2  WAT X 986       2.738  42.944   2.090  0.00  0.00           H
ATOM   3602  O   WAT X 987       8.072  50.103   3.123  0.00  0.00           O
ATOM   3603  H1  WAT X 987       8.842  50.666   3.030  0.00  0.00           H
ATOM   3604  H2  WAT X 987       7.663  50.390   3.940  0.00  0.00           H
ATOM   3605  O   WAT X 988      13.242  54.553  37.934  0.00  0.00           O
ATOM   3606  H1  WAT X 988      13.643  53.693  38.061  0.00  0.00           H
ATOM   3607  H2  WAT X 988      13.101  54.884  38.821  0.00  0.00           H
ATOM   3608  O   WAT X 989      43.993  20.875  41.725  0.00  0.00           O
ATOM   3609  H1  WAT X 989      44.083  20.307  42.491  0.00  0.00           H
ATOM   3610  H2  WAT X 989      44.893  21.052  41.451  0.00  0.00           H
ATOM   3611  O   WAT X 990       6.415  42.205  12.308  0.00  0.00           O
ATOM   3612  H1  WAT X 990       6.491  41.304  12.623  0.00  0.00           H
ATOM   3613  H2  WAT X 990       6.633  42.744  13.069  0.00  0.00           H
ATOM   3614  O   WAT X 991      31.169  38.136  33.360  0.00  0.00           O
ATOM   3615  H1  WAT X 991      30.886  39.044  33.248  0.00  0.00           H
ATOM   3616  H2  WAT X 991      31.252  37.799  32.468  0.00  0.00           H
ATOM   3617  O   WAT X 992       3.051  26.129   3.274  0.00  0.00           O
ATOM   3618  H1  WAT X 992       2.387  25.753   2.696  0.00  0.00           H
ATOM   3619  H2  WAT X 992       2.840  27.062   3.307  0.00  0.00           H
ATOM   3620  O   WAT X 993      25.772  37.805  17.931  0.00  0.00           O
ATOM   3621  H1  WAT X 993      25.946  37.881  16.993  0.00  0.00           H
ATOM   3622  H2  WAT X 993      24.920  37.372  17.983  0.00  0.00           H
ATOM   3623  O   WAT X 994       6.307  46.603   8.779  0.00  0.00           O
ATOM   3624  H1  WAT X 994       6.266  45.965   9.491  0.00  0.00           H
ATOM   3625  H2  WAT X 994       6.148  47.446   9.203  0.00  0.00           H
ATOM   3626  O   WAT X 995      40.868  13.971   3.304  0.00  0.00           O
ATOM   3627  H1  WAT X 995      41.423  14.739   3.169  0.00  0.00           H
ATOM   3628  H2  WAT X 995      40.231  14.249   3.963  0.00  0.00           H
ATOM   3629  O   WAT X 996      30.969  16.429  28.331  0.00  0.00           O
ATOM   3630  H1  WAT X 996      30.843  17.026  29.069  0.00  0.00           H
ATOM   3631  H2  WAT X 996      31.908  16.243  28.331  0.00  0.00           H
ATOM   3632  O   WAT X 997       3.307  13.230  12.696  0.00  0.00           O
ATOM   3633  H1  WAT X 997       2.728  13.498  11.982  0.00  0.00           H
ATOM   3634  H2  WAT X 997       4.186  13.271  12.321  0.00  0.00           H
ATOM   3635  O   WAT X 998      -0.064  32.318  13.160  0.00  0.00           O
ATOM   3636  H1  WAT X 998       0.263  31.428  13.295  0.00  0.00           H
ATOM   3637  H2  WAT X 998       0.657  32.775  12.728  0.00  0.00           H
ATOM   3638  O   WAT X 999      33.046   7.044  20.054  0.00  0.00           O
ATOM   3639  H1  WAT X 999      33.477   6.317  19.605  0.00  0.00           H
ATOM   3640  H2  WAT X 999      32.538   6.628  20.750  0.00  0.00           H
ATOM   3641  O   WAT X1000      45.866  40.777  36.047  0.00  0.00           O
ATOM   3642  H1  WAT X1000      45.074  40.552  35.558  0.00  0.00           H
ATOM   3643  H2  WAT X1000      45.548  41.274  36.801  0.00  0.00           H
ATOM   3644  O   WAT X1001      48.177  45.410   6.091  0.00  0.00           O
ATOM   3645  H1  WAT X1001      48.880  45.662   5.492  0.00  0.00           H
ATOM   3646  H2  WAT X1001      47.799  46.240   6.379  0.00  0.00           H
ATOM   3647  O   WAT X1002      39.141  45.550  48.353  0.00  0.00           O
ATOM   3648  H1  WAT X1002      39.209  46.131  47.595  0.00  0.00           H
ATOM   3649  H2  WAT X1002      38.704  46.077  49.021  0.00  0.00           H
ATOM   3650  O   WAT X1003       5.668  15.099  33.161  0.00  0.00           O
ATOM   3651  H1  WAT X1003       5.295  14.370  32.665  0.00  0.00           H
ATOM   3652  H2  WAT X1003       5.799  15.789  32.510  0.00  0.00           H
ATOM   3653  O   WAT X1004      10.364  23.576   8.931  0.00  0.00           O
ATOM   3654  H1  WAT X1004      10.662  23.513   8.023  0.00  0.00           H
ATOM   3655  H2  WAT X1004      10.001  24.458   9.003  0.00  0.00           H
ATOM   3656  O   WAT X1005      47.052  41.323  19.314  0.00  0.00           O
ATOM   3657  H1  WAT X1005      47.284  42.206  19.602  0.00  0.00           H
ATOM   3658  H2  WAT X1005      47.656  40.751  19.787  0.00  0.00           H
ATOM   3659  O   WAT X1006      32.362  23.730  10.423  0.00  0.00           O
ATOM   3660  H1  WAT X1006      32.280  23.938  11.354  0.00  0.00           H
ATOM   3661  H2  WAT X1006      32.457  24.581   9.995  0.00  0.00           H
ATOM   3662  O   WAT X1007      20.619  22.106  29.240  0.00  0.00           O
ATOM   3663  H1  WAT X1007      20.296  22.860  28.748  0.00  0.00           H
ATOM   3664  H2  WAT X1007      20.750  21.426  28.579  0.00  0.00           H
ATOM   3665  O   WAT X1008      38.833  20.376  48.070  0.00  0.00           O
ATOM   3666  H1  WAT X1008      39.431  20.553  47.344  0.00  0.00           H
ATOM   3667  H2  WAT X1008      39.101  20.987  48.756  0.00  0.00           H
ATOM   3668  O   WAT X1009      20.499   7.405  15.346  0.00  0.00           O
ATOM   3669  H1  WAT X1009      21.249   6.811  15.370  0.00  0.00           H
ATOM   3670  H2  WAT X1009      20.086   7.236  14.499  0.00  0.00           H
ATOM   3671  O   WAT X1010      18.815  29.478  21.780  0.00  0.00           O
ATOM   3672  H1  WAT X1010      18.791  29.836  22.667  0.00  0.00           H
ATOM   3673  H2  WAT X1010      19.644  29.001  21.737  0.00  0.00           H
ATOM   3674  O   WAT X1011       1.017  10.117  39.345  0.00  0.00           O
ATOM   3675  H1  WAT X1011       1.743  10.544  38.889  0.00  0.00           H
ATOM   3676  H2  WAT X1011       1.422   9.383  39.807  0.00  0.00           H
ATOM   3677  O   WAT X1012       3.294  12.858  32.524  0.00  0.00           O
ATOM   3678  H1  WAT X1012       2.872  13.309  33.256  0.00  0.00           H
ATOM   3679  H2  WAT X1012       2.568  12.573  31.968  0.00  0.00           H
ATOM   3680  O   WAT X1013       0.134  45.355  37.062  0.00  0.00           O
ATOM   3681  H1  WAT X1013       0.842  44.711  37.086  0.00  0.00           H
ATOM   3682  H2  WAT X1013       0.302  45.926  37.811  0.00  0.00           H
ATOM   3683  O   WAT X1014      39.938  53.802   2.725  0.00  0.00           O
ATOM   3684  H1  WAT X1014      39.199  54.335   2.430  0.00  0.00           H
ATOM   3685  H2  WAT X1014      39.543  53.137   3.288  0.00  0.00           H
ATOM   3686  O   WAT X1015       8.867  33.631  37.797  0.00  0.00           O
ATOM   3687  H1  WAT X1015       9.228  32.798  38.102  0.00  0.00           H
ATOM   3688  H2  WAT X1015       9.179  33.711  36.896  0.00  0.00           H
ATOM   3689  O   WAT X1016       3.741  53.951   5.795  0.00  0.00           O
ATOM   3690  H1  WAT X1016       3.681  53.155   6.324  0.00  0.00           H
ATOM   3691  H2  WAT X1016       3.569  54.662   6.413  0.00  0.00           H
ATOM   3692  O   WAT X1017      27.673  36.928  12.687  0.00  0.00           O
ATOM   3693  H1  WAT X1017      27.237  37.208  11.882  0.00  0.00           H
ATOM   3694  H2  WAT X1017      28.269  36.233  12.407  0.00  0.00           H
ATOM   3695  O   WAT X1018      11.591  22.902  22.880  0.00  0.00           O
ATOM   3696  H1  WAT X1018      11.005  22.179  23.105  0.00  0.00           H
ATOM   3697  H2  WAT X1018      11.211  23.278  22.086  0.00  0.00           H
ATOM   3698  O   WAT X1019       3.671   3.763  47.234  0.00  0.00           O
ATOM   3699  H1  WAT X1019       3.342   4.144  48.049  0.00  0.00           H
ATOM   3700  H2  WAT X1019       4.268   4.425  46.885  0.00  0.00           H
ATOM   3701  O   WAT X1020      41.120  57.944   4.676  0.00  0.00           O
ATOM   3702  H1  WAT X1020      41.658  58.731   4.587  0.00  0.00           H
ATOM   3703  H2  WAT X1020      41.297  57.632   5.563  0.00  0.00           H
ATOM   3704  O   WAT X1021      43.128  48.537  17.298  0.00  0.00           O
ATOM   3705  H1  WAT X1021      43.800  49.109  17.670  0.00  0.00           H
ATOM   3706  H2  WAT X1021      42.859  47.977  18.026  0.00  0.00           H
ATOM   3707  O   WAT X1022      16.979  18.712  26.153  0.00  0.00           O
ATOM   3708  H1  WAT X1022      16.607  19.573  26.343  0.00  0.00           H
ATOM   3709  H2  WAT X1022      16.659  18.500  25.276  0.00  0.00           H
ATOM   3710  O   WAT X1023       9.478  50.028  28.339  0.00  0.00           O
ATOM   3711  H1  WAT X1023       9.355  49.280  27.754  0.00  0.00           H
ATOM   3712  H2  WAT X1023       9.371  49.664  29.218  0.00  0.00           H
ATOM   3713  O   WAT X1024       2.888  32.080  30.931  0.00  0.00           O
ATOM   3714  H1  WAT X1024       3.031  32.080  31.877  0.00  0.00           H
ATOM   3715  H2  WAT X1024       1.973  32.340  30.827  0.00  0.00           H
ATOM   3716  O   WAT X1025      27.174  45.365  13.524  0.00  0.00           O
ATOM   3717  H1  WAT X1025      27.107  46.319  13.548  0.00  0.00           H
ATOM   3718  H2  WAT X1025      27.477  45.123  14.399  0.00  0.00           H
ATOM   3719  O   WAT X1026      12.829  10.482   8.253  0.00  0.00           O
ATOM   3720  H1  WAT X1026      13.260  10.329   9.095  0.00  0.00           H
ATOM   3721  H2  WAT X1026      11.974  10.061   8.342  0.00  0.00           H
ATOM   3722  O   WAT X1027      17.311  58.064   6.767  0.00  0.00           O
ATOM   3723  H1  WAT X1027      16.608  57.415   6.791  0.00  0.00           H
ATOM   3724  H2  WAT X1027      17.377  58.380   7.668  0.00  0.00           H
ATOM   3725  O   WAT X1028      33.766  43.572  11.739  0.00  0.00           O
ATOM   3726  H1  WAT X1028      33.779  42.651  11.480  0.00  0.00           H
ATOM   3727  H2  WAT X1028      33.906  44.052  10.923  0.00  0.00           H
ATOM   3728  O   WAT X1029      18.906  13.437   2.688  0.00  0.00           O
ATOM   3729  H1  WAT X1029      19.513  12.734   2.457  0.00  0.00           H
ATOM   3730  H2  WAT X1029      19.187  14.181   2.156  0.00  0.00           H
ATOM   3731  O   WAT X1030      18.615  22.025  15.814  0.00  0.00           O
ATOM   3732  H1  WAT X1030      19.461  22.278  15.443  0.00  0.00           H
ATOM   3733  H2  WAT X1030      17.994  22.138  15.095  0.00  0.00           H
ATOM   3734  O   WAT X1031       3.992  19.537  -0.107  0.00  0.00           O
ATOM   3735  H1  WAT X1031       3.299  19.768   0.511  0.00  0.00           H
ATOM   3736  H2  WAT X1031       4.211  18.630   0.107  0.00  0.00           H
ATOM   3737  O   WAT X1032      32.569  51.250   4.753  0.00  0.00           O
ATOM   3738  H1  WAT X1032      32.126  51.757   5.434  0.00  0.00           H
ATOM   3739  H2  WAT X1032      32.843  50.446   5.193  0.00  0.00           H
ATOM   3740  O   WAT X1033      33.486  46.334   4.291  0.00  0.00           O
ATOM   3741  H1  WAT X1033      33.315  45.413   4.093  0.00  0.00           H
ATOM   3742  H2  WAT X1033      32.645  46.769   4.147  0.00  0.00           H
ATOM   3743  O   WAT X1034      20.219  14.704  28.776  0.00  0.00           O
ATOM   3744  H1  WAT X1034      19.307  14.793  29.053  0.00  0.00           H
ATOM   3745  H2  WAT X1034      20.171  14.591  27.827  0.00  0.00           H
ATOM   3746  O   WAT X1035      26.245  39.829  19.942  0.00  0.00           O
ATOM   3747  H1  WAT X1035      26.059  39.062  19.401  0.00  0.00           H
ATOM   3748  H2  WAT X1035      25.677  40.514  19.590  0.00  0.00           H
ATOM   3749  O   WAT X1036       7.823   7.296  16.902  0.00  0.00           O
ATOM   3750  H1  WAT X1036       8.545   7.030  16.332  0.00  0.00           H
ATOM   3751  H2  WAT X1036       7.823   6.648  17.606  0.00  0.00           H
ATOM   3752  O   WAT X1037      20.709  51.809  47.843  0.00  0.00           O
ATOM   3753  H1  WAT X1037      20.616  51.552  46.926  0.00  0.00           H
ATOM   3754  H2  WAT X1037      21.114  51.051  48.265  0.00  0.00           H
ATOM   3755  O   WAT X1038      40.076   3.884  24.619  0.00  0.00           O
ATOM   3756  H1  WAT X1038      39.335   3.684  24.047  0.00  0.00           H
ATOM   3757  H2  WAT X1038      40.333   4.774  24.378  0.00  0.00           H
ATOM   3758  O   WAT X1039      15.560   0.452  22.717  0.00  0.00           O
ATOM   3759  H1  WAT X1039      15.010   1.119  23.128  0.00  0.00           H
ATOM   3760  H2  WAT X1039      16.426   0.585  23.102  0.00  0.00           H
ATOM   3761  O   WAT X1040      34.836  15.972   2.065  0.00  0.00           O
ATOM   3762  H1  WAT X1040      35.615  16.182   2.581  0.00  0.00           H
ATOM   3763  H2  WAT X1040      34.725  16.724   1.483  0.00  0.00           H
ATOM   3764  O   WAT X1041      10.453  52.514  39.252  0.00  0.00           O
ATOM   3765  H1  WAT X1041       9.833  51.968  38.769  0.00  0.00           H
ATOM   3766  H2  WAT X1041      10.192  53.412  39.048  0.00  0.00           H
ATOM   3767  O   WAT X1042       3.094  40.418   7.044  0.00  0.00           O
ATOM   3768  H1  WAT X1042       2.700  39.546   7.018  0.00  0.00           H
ATOM   3769  H2  WAT X1042       2.722  40.826   7.826  0.00  0.00           H
ATOM   3770  O   WAT X1043      34.671   9.510  17.161  0.00  0.00           O
ATOM   3771  H1  WAT X1043      34.192  10.161  16.648  0.00  0.00           H
ATOM   3772  H2  WAT X1043      34.959   8.863  16.517  0.00  0.00           H
ATOM   3773  O   WAT X1044      38.245  51.180  13.633  0.00  0.00           O
ATOM   3774  H1  WAT X1044      37.609  51.151  14.348  0.00  0.00           H
ATOM   3775  H2  WAT X1044      38.969  51.702  13.978  0.00  0.00           H
ATOM   3776  O   WAT X1045      42.392  57.941  36.091  0.00  0.00           O
ATOM   3777  H1  WAT X1045      42.402  58.721  36.646  0.00  0.00           H
ATOM   3778  H2  WAT X1045      43.187  58.012  35.563  0.00  0.00           H
ATOM   3779  O   WAT X1046      29.311  58.921  33.412  0.00  0.00           O
ATOM   3780  H1  WAT X1046      30.161  58.594  33.708  0.00  0.00           H
ATOM   3781  H2  WAT X1046      29.074  59.589  34.055  0.00  0.00           H
ATOM   3782  O   WAT X1047      42.676  42.093  39.884  0.00  0.00           O
ATOM   3783  H1  WAT X1047      42.059  42.617  39.374  0.00  0.00           H
ATOM   3784  H2  WAT X1047      43.265  42.735  40.280  0.00  0.00           H
ATOM   3785  O   WAT X1048      24.147  34.602  47.245  0.00  0.00           O
ATOM   3786  H1  WAT X1048      25.104  34.615  47.279  0.00  0.00           H
ATOM   3787  H2  WAT X1048      23.935  34.923  46.368  0.00  0.00           H
ATOM   3788  O   WAT X1049      31.976   1.993  45.129  0.00  0.00           O
ATOM   3789  H1  WAT X1049      32.483   1.302  45.555  0.00  0.00           H
ATOM   3790  H2  WAT X1049      32.161   2.779  45.644  0.00  0.00           H
ATOM   3791  O   WAT X1050      45.997  48.737  10.772  0.00  0.00           O
ATOM   3792  H1  WAT X1050      46.722  48.440  10.223  0.00  0.00           H
ATOM   3793  H2  WAT X1050      45.213  48.546  10.257  0.00  0.00           H
ATOM   3794  O   WAT X1051      44.832  19.871  29.227  0.00  0.00           O
ATOM   3795  H1  WAT X1051      45.024  19.666  30.143  0.00  0.00           H
ATOM   3796  H2  WAT X1051      43.879  19.957  29.196  0.00  0.00           H
ATOM   3797  O   WAT X1052       4.074   3.892  36.192  0.00  0.00           O
ATOM   3798  H1  WAT X1052       4.917   3.759  35.759  0.00  0.00           H
ATOM   3799  H2  WAT X1052       4.194   3.527  37.068  0.00  0.00           H
ATOM   3800  O   WAT X1053      11.067  45.845  45.362  0.00  0.00           O
ATOM   3801  H1  WAT X1053      10.675  46.688  45.133  0.00  0.00           H
ATOM   3802  H2  WAT X1053      11.436  45.981  46.234  0.00  0.00           H
ATOM   3803  O   WAT X1054      14.630  26.674  27.179  0.00  0.00           O
ATOM   3804  H1  WAT X1054      14.199  26.020  26.628  0.00  0.00           H
ATOM   3805  H2  WAT X1054      15.313  26.187  27.640  0.00  0.00           H
ATOM   3806  O   WAT X1055      28.731  25.779   3.143  0.00  0.00           O
ATOM   3807  H1  WAT X1055      27.863  26.131   3.338  0.00  0.00           H
ATOM   3808  H2  WAT X1055      29.333  26.491   3.360  0.00  0.00           H
ATOM   3809  O   WAT X1056       2.042  36.465  19.024  0.00  0.00           O
ATOM   3810  H1  WAT X1056       2.209  35.974  18.220  0.00  0.00           H
ATOM   3811  H2  WAT X1056       2.278  35.860  19.728  0.00  0.00           H
ATOM   3812  O   WAT X1057      38.076  37.142  21.713  0.00  0.00           O
ATOM   3813  H1  WAT X1057      38.075  36.357  22.260  0.00  0.00           H
ATOM   3814  H2  WAT X1057      38.408  37.833  22.286  0.00  0.00           H
ATOM   3815  O   WAT X1058      18.652  23.196  41.615  0.00  0.00           O
ATOM   3816  H1  WAT X1058      19.507  23.287  41.194  0.00  0.00           H
ATOM   3817  H2  WAT X1058      18.820  22.646  42.380  0.00  0.00           H
ATOM   3818  O   WAT X1059       8.780  41.751  47.942  0.00  0.00           O
ATOM   3819  H1  WAT X1059       8.109  42.067  48.546  0.00  0.00           H
ATOM   3820  H2  WAT X1059       8.657  40.802  47.921  0.00  0.00           H
ATOM   3821  O   WAT X1060      21.785  36.496  19.184  0.00  0.00           O
ATOM   3822  H1  WAT X1060      22.448  37.064  19.577  0.00  0.00           H
ATOM   3823  H2  WAT X1060      20.952  36.911  19.407  0.00  0.00           H
ATOM   3824  O   WAT X1061      41.907  55.020  11.256  0.00  0.00           O
ATOM   3825  H1  WAT X1061      41.459  55.526  10.578  0.00  0.00           H
ATOM   3826  H2  WAT X1061      42.838  55.133  11.064  0.00  0.00           H
ATOM   3827  O   WAT X1062      24.661   6.189  46.610  0.00  0.00           O
ATOM   3828  H1  WAT X1062      24.603   5.241  46.484  0.00  0.00           H
ATOM   3829  H2  WAT X1062      23.751   6.476  46.688  0.00  0.00           H
ATOM   3830  O   WAT X1063       4.214  56.292  11.615  0.00  0.00           O
ATOM   3831  H1  WAT X1063       4.205  57.232  11.436  0.00  0.00           H
ATOM   3832  H2  WAT X1063       5.057  56.137  12.042  0.00  0.00           H
ATOM   3833  O   WAT X1064      13.212   2.508  35.640  0.00  0.00           O
ATOM   3834  H1  WAT X1064      13.615   3.287  35.257  0.00  0.00           H
ATOM   3835  H2  WAT X1064      13.344   2.609  36.583  0.00  0.00           H
ATOM   3836  O   WAT X1065       1.999  48.054   7.215  0.00  0.00           O
ATOM   3837  H1  WAT X1065       1.358  47.440   7.573  0.00  0.00           H
ATOM   3838  H2  WAT X1065       2.796  47.534   7.110  0.00  0.00           H
ATOM   3839  O   WAT X1066       9.319  24.892   3.333  0.00  0.00           O
ATOM   3840  H1  WAT X1066       8.891  25.473   2.704  0.00  0.00           H
ATOM   3841  H2  WAT X1066       9.643  25.476   4.018  0.00  0.00           H
ATOM   3842  O   WAT X1067      38.275  36.835   0.827  0.00  0.00           O
ATOM   3843  H1  WAT X1067      38.002  35.923   0.728  0.00  0.00           H
ATOM   3844  H2  WAT X1067      37.694  37.187   1.501  0.00  0.00           H
ATOM   3845  O   WAT X1068      42.043  31.619  19.348  0.00  0.00           O
ATOM   3846  H1  WAT X1068      41.770  32.410  18.885  0.00  0.00           H
ATOM   3847  H2  WAT X1068      42.476  31.087  18.680  0.00  0.00           H
ATOM   3848  O   WAT X1069       7.789  44.888   1.506  0.00  0.00           O
ATOM   3849  H1  WAT X1069       7.085  44.280   1.281  0.00  0.00           H
ATOM   3850  H2  WAT X1069       8.194  44.508   2.285  0.00  0.00           H
ATOM   3851  O   WAT X1070      41.218   4.303  21.403  0.00  0.00           O
ATOM   3852  H1  WAT X1070      42.116   4.076  21.644  0.00  0.00           H
ATOM   3853  H2  WAT X1070      40.853   3.492  21.049  0.00  0.00           H
ATOM   3854  O   WAT X1071      30.808  48.960   8.456  0.00  0.00           O
ATOM   3855  H1  WAT X1071      29.980  49.033   8.930  0.00  0.00           H
ATOM   3856  H2  WAT X1071      30.945  49.829   8.078  0.00  0.00           H
ATOM   3857  O   WAT X1072       5.014   4.092   1.799  0.00  0.00           O
ATOM   3858  H1  WAT X1072       5.277   3.640   2.600  0.00  0.00           H
ATOM   3859  H2  WAT X1072       5.755   3.977   1.204  0.00  0.00           H
ATOM   3860  O   WAT X1073      21.828  47.959  17.587  0.00  0.00           O
ATOM   3861  H1  WAT X1073      21.841  48.218  18.509  0.00  0.00           H
ATOM   3862  H2  WAT X1073      21.401  47.102  17.585  0.00  0.00           H
ATOM   3863  O   WAT X1074      21.638   7.418  42.570  0.00  0.00           O
ATOM   3864  H1  WAT X1074      21.811   7.927  41.778  0.00  0.00           H
ATOM   3865  H2  WAT X1074      22.505   7.238  42.933  0.00  0.00           H
ATOM   3866  O   WAT X1075      16.274  12.052  20.335  0.00  0.00           O
ATOM   3867  H1  WAT X1075      16.418  12.811  20.900  0.00  0.00           H
ATOM   3868  H2  WAT X1075      16.260  12.412  19.448  0.00  0.00           H
ATOM   3869  O   WAT X1076      18.237   9.247   4.282  0.00  0.00           O
ATOM   3870  H1  WAT X1076      17.416   9.277   3.790  0.00  0.00           H
ATOM   3871  H2  WAT X1076      17.986   9.463   5.180  0.00  0.00           H
ATOM   3872  O   WAT X1077      23.120   0.243  47.579  0.00  0.00           O
ATOM   3873  H1  WAT X1077      23.805   0.770  47.166  0.00  0.00           H
ATOM   3874  H2  WAT X1077      22.342   0.800  47.556  0.00  0.00           H
ATOM   3875  O   WAT X1078      28.647  27.177  37.628  0.00  0.00           O
ATOM   3876  H1  WAT X1078      28.420  27.123  38.557  0.00  0.00           H
ATOM   3877  H2  WAT X1078      27.842  27.475  37.203  0.00  0.00           H
ATOM   3878  O   WAT X1079      38.912  13.222  47.424  0.00  0.00           O
ATOM   3879  H1  WAT X1079      38.459  12.679  48.069  0.00  0.00           H
ATOM   3880  H2  WAT X1079      39.482  12.612  46.955  0.00  0.00           H
ATOM   3881  O   WAT X1080      14.850  26.573  41.196  0.00  0.00           O
ATOM   3882  H1  WAT X1080      15.482  26.055  41.695  0.00  0.00           H
ATOM   3883  H2  WAT X1080      14.785  27.399  41.675  0.00  0.00           H
ATOM   3884  O   WAT X1081      10.339  21.053  42.724  0.00  0.00           O
ATOM   3885  H1  WAT X1081      10.250  21.353  43.629  0.00  0.00           H
ATOM   3886  H2  WAT X1081       9.504  20.627  42.530  0.00  0.00           H
ATOM   3887  O   WAT X1082      45.605  41.294  15.676  0.00  0.00           O
ATOM   3888  H1  WAT X1082      44.939  41.956  15.488  0.00  0.00           H
ATOM   3889  H2  WAT X1082      46.338  41.789  16.043  0.00  0.00           H
ATOM   3890  O   WAT X1083      41.245  30.472  25.804  0.00  0.00           O
ATOM   3891  H1  WAT X1083      41.534  31.184  26.375  0.00  0.00           H
ATOM   3892  H2  WAT X1083      41.408  29.677  26.312  0.00  0.00           H
ATOM   3893  O   WAT X1084      26.553  36.969  38.644  0.00  0.00           O
ATOM   3894  H1  WAT X1084      27.392  37.245  38.275  0.00  0.00           H
ATOM   3895  H2  WAT X1084      26.229  36.306  38.035  0.00  0.00           H
ATOM   3896  O   WAT X1085      21.336   0.479  27.603  0.00  0.00           O
ATOM   3897  H1  WAT X1085      21.000   1.368  27.486  0.00  0.00           H
ATOM   3898  H2  WAT X1085      22.285   0.588  27.665  0.00  0.00           H
ATOM   3899  O   WAT X1086      31.888  52.197   0.353  0.00  0.00           O
ATOM   3900  H1  WAT X1086      31.606  52.841   1.002  0.00  0.00           H
ATOM   3901  H2  WAT X1086      32.005  51.389   0.853  0.00  0.00           H
ATOM   3902  O   WAT X1087      26.506  11.871  48.039  0.00  0.00           O
ATOM   3903  H1  WAT X1087      26.269  10.944  48.005  0.00  0.00           H
ATOM   3904  H2  WAT X1087      27.461  11.871  48.107  0.00  0.00           H
ATOM   3905  O   WAT X1088      13.462   5.954  37.857  0.00  0.00           O
ATOM   3906  H1  WAT X1088      13.809   6.838  37.735  0.00  0.00           H
ATOM   3907  H2  WAT X1088      14.001   5.404  37.289  0.00  0.00           H
ATOM   3908  O   WAT X1089      24.806  15.051  36.033  0.00  0.00           O
ATOM   3909  H1  WAT X1089      25.264  15.312  35.235  0.00  0.00           H
ATOM   3910  H2  WAT X1089      25.487  15.033  36.705  0.00  0.00           H
ATOM   3911  O   WAT X1090      15.384  21.224  46.190  0.00  0.00           O
ATOM   3912  H1  WAT X1090      16.022  20.903  45.552  0.00  0.00           H
ATOM   3913  H2  WAT X1090      15.613  20.777  47.004  0.00  0.00           H
ATOM   3914  O   WAT X1091      13.273  21.750   1.256  0.00  0.00           O
ATOM   3915  H1  WAT X1091      14.036  21.880   1.819  0.00  0.00           H
ATOM   3916  H2  WAT X1091      13.081  20.815   1.324  0.00  0.00           H
ATOM   3917  O   WAT X1092       2.076  53.195  36.891  0.00  0.00           O
ATOM   3918  H1  WAT X1092       2.899  52.869  36.528  0.00  0.00           H
ATOM   3919  H2  WAT X1092       1.856  53.951  36.346  0.00  0.00           H
ATOM   3920  O   WAT X1093      28.522  46.381  10.926  0.00  0.00           O
ATOM   3921  H1  WAT X1093      27.822  46.064  11.497  0.00  0.00           H
ATOM   3922  H2  WAT X1093      29.092  45.622  10.802  0.00  0.00           H
ATOM   3923  O   WAT X1094      26.231  45.733  47.090  0.00  0.00           O
ATOM   3924  H1  WAT X1094      25.525  45.570  47.717  0.00  0.00           H
ATOM   3925  H2  WAT X1094      26.180  45.000  46.477  0.00  0.00           H
ATOM   3926  O   WAT X1095      31.534  57.360  28.996  0.00  0.00           O
ATOM   3927  H1  WAT X1095      32.210  56.888  28.510  0.00  0.00           H
ATOM   3928  H2  WAT X1095      31.411  58.174  28.508  0.00  0.00           H
ATOM   3929  O   WAT X1096       3.977   2.757  31.407  0.00  0.00           O
ATOM   3930  H1  WAT X1096       4.046   3.665  31.702  0.00  0.00           H
ATOM   3931  H2  WAT X1096       3.979   2.242  32.214  0.00  0.00           H
ATOM   3932  O   WAT X1097      32.296  44.773   7.532  0.00  0.00           O
ATOM   3933  H1  WAT X1097      31.778  45.319   6.940  0.00  0.00           H
ATOM   3934  H2  WAT X1097      31.788  43.967   7.621  0.00  0.00           H
ATOM   3935  O   WAT X1098      30.516   0.391   7.444  0.00  0.00           O
ATOM   3936  H1  WAT X1098      30.731   1.023   6.758  0.00  0.00           H
ATOM   3937  H2  WAT X1098      30.236   0.928   8.185  0.00  0.00           H
ATOM   3938  O   WAT X1099       9.288  22.222   3.463  0.00  0.00           O
ATOM   3939  H1  WAT X1099       9.214  23.167   3.596  0.00  0.00           H
ATOM   3940  H2  WAT X1099       9.249  22.110   2.513  0.00  0.00           H
ATOM   3941  O   WAT X1100      48.700  32.931  31.588  0.00  0.00           O
ATOM   3942  H1  WAT X1100      47.858  32.547  31.835  0.00  0.00           H
ATOM   3943  H2  WAT X1100      48.471  33.760  31.168  0.00  0.00           H
ATOM   3944  O   WAT X1101      30.180   5.649  29.115  0.00  0.00           O
ATOM   3945  H1  WAT X1101      30.887   6.082  29.592  0.00  0.00           H
ATOM   3946  H2  WAT X1101      29.518   6.330  28.997  0.00  0.00           H
ATOM   3947  O   WAT X1102      17.284  13.148  32.513  0.00  0.00           O
ATOM   3948  H1  WAT X1102      16.813  13.712  31.900  0.00  0.00           H
ATOM   3949  H2  WAT X1102      18.197  13.426  32.442  0.00  0.00           H
ATOM   3950  O   WAT X1103      17.659   1.056   3.555  0.00  0.00           O
ATOM   3951  H1  WAT X1103      16.923   0.908   2.962  0.00  0.00           H
ATOM   3952  H2  WAT X1103      17.251   1.245   4.400  0.00  0.00           H
ATOM   3953  O   WAT X1104       2.447  20.954  33.341  0.00  0.00           O
ATOM   3954  H1  WAT X1104       2.096  21.842  33.411  0.00  0.00           H
ATOM   3955  H2  WAT X1104       3.269  21.058  32.862  0.00  0.00           H
ATOM   3956  O   WAT X1105      34.631  49.820  43.090  0.00  0.00           O
ATOM   3957  H1  WAT X1105      34.837  50.369  43.846  0.00  0.00           H
ATOM   3958  H2  WAT X1105      35.241  50.110  42.411  0.00  0.00           H
ATOM   3959  O   WAT X1106      33.946  14.089  17.257  0.00  0.00           O
ATOM   3960  H1  WAT X1106      33.787  14.576  18.066  0.00  0.00           H
ATOM   3961  H2  WAT X1106      33.110  13.663  17.066  0.00  0.00           H
ATOM   3962  O   WAT X1107      25.873  29.690  32.554  0.00  0.00           O
ATOM   3963  H1  WAT X1107      24.922  29.778  32.608  0.00  0.00           H
ATOM   3964  H2  WAT X1107      26.012  28.933  31.985  0.00  0.00           H
ATOM   3965  O   WAT X1108      18.439  26.780  14.836  0.00  0.00           O
ATOM   3966  H1  WAT X1108      19.246  26.325  14.597  0.00  0.00           H
ATOM   3967  H2  WAT X1108      18.608  27.123  15.714  0.00  0.00           H
ATOM   3968  O   WAT X1109      27.172  53.276   8.312  0.00  0.00           O
ATOM   3969  H1  WAT X1109      27.428  53.937   7.668  0.00  0.00           H
ATOM   3970  H2  WAT X1109      27.859  53.311   8.978  0.00  0.00           H
ATOM   3971  O   WAT X1110      21.944  51.831   3.341  0.00  0.00           O
ATOM   3972  H1  WAT X1110      22.831  51.989   3.665  0.00  0.00           H
ATOM   3973  H2  WAT X1110      21.849  52.432   2.601  0.00  0.00           H
ATOM   3974  O   WAT X1111      19.958  29.531  36.479  0.00  0.00           O
ATOM   3975  H1  WAT X1111      20.581  30.056  36.981  0.00  0.00           H
ATOM   3976  H2  WAT X1111      19.137  30.020  36.529  0.00  0.00           H
ATOM   3977  O   WAT X1112      48.041   9.693   5.673  0.00  0.00           O
ATOM   3978  H1  WAT X1112      47.986   8.746   5.551  0.00  0.00           H
ATOM   3979  H2  WAT X1112      47.823  10.058   4.815  0.00  0.00           H
ATOM   3980  O   WAT X1113      22.753  16.311  10.573  0.00  0.00           O
ATOM   3981  H1  WAT X1113      22.848  16.857   9.792  0.00  0.00           H
ATOM   3982  H2  WAT X1113      22.792  15.414  10.243  0.00  0.00           H
ATOM   3983  O   WAT X1114      25.547  53.493   2.191  0.00  0.00           O
ATOM   3984  H1  WAT X1114      25.801  53.619   3.105  0.00  0.00           H
ATOM   3985  H2  WAT X1114      26.300  53.058   1.791  0.00  0.00           H
ATOM   3986  O   WAT X1115      26.242   3.489  21.888  0.00  0.00           O
ATOM   3987  H1  WAT X1115      25.796   3.636  22.722  0.00  0.00           H
ATOM   3988  H2  WAT X1115      27.142   3.271  22.132  0.00  0.00           H
ATOM   3989  O   WAT X1116      17.929  35.107  19.472  0.00  0.00           O
ATOM   3990  H1  WAT X1116      18.519  34.437  19.127  0.00  0.00           H
ATOM   3991  H2  WAT X1116      17.858  34.907  20.405  0.00  0.00           H
ATOM   3992  O   WAT X1117      22.140  54.955  29.097  0.00  0.00           O
ATOM   3993  H1  WAT X1117      21.410  54.495  28.682  0.00  0.00           H
ATOM   3994  H2  WAT X1117      22.022  55.870  28.840  0.00  0.00           H
ATOM   3995  O   WAT X1118      23.201  22.084  45.145  0.00  0.00           O
ATOM   3996  H1  WAT X1118      23.212  22.509  44.287  0.00  0.00           H
ATOM   3997  H2  WAT X1118      23.999  22.393  45.574  0.00  0.00           H
ATOM   3998  O   WAT X1119       9.732  11.073   3.488  0.00  0.00           O
ATOM   3999  H1  WAT X1119       9.276  11.324   2.684  0.00  0.00           H
ATOM   4000  H2  WAT X1119      10.047  11.900   3.853  0.00  0.00           H
ATOM   4001  O   WAT X1120      21.628  14.966  42.542  0.00  0.00           O
ATOM   4002  H1  WAT X1120      21.568  14.334  43.259  0.00  0.00           H
ATOM   4003  H2  WAT X1120      22.566  15.039  42.365  0.00  0.00           H
ATOM   4004  O   WAT X1121      41.789  21.435   0.612  0.00  0.00           O
ATOM   4005  H1  WAT X1121      42.528  21.956   0.298  0.00  0.00           H
ATOM   4006  H2  WAT X1121      41.440  21.016  -0.175  0.00  0.00           H
ATOM   4007  O   WAT X1122       0.490  38.377  32.240  0.00  0.00           O
ATOM   4008  H1  WAT X1122       1.193  38.996  32.438  0.00  0.00           H
ATOM   4009  H2  WAT X1122       0.258  37.999  33.088  0.00  0.00           H
ATOM   4010  O   WAT X1123      34.824  47.164  44.914  0.00  0.00           O
ATOM   4011  H1  WAT X1123      35.266  47.593  44.181  0.00  0.00           H
ATOM   4012  H2  WAT X1123      33.895  47.344  44.772  0.00  0.00           H
ATOM   4013  O   WAT X1124       1.372  48.367  22.337  0.00  0.00           O
ATOM   4014  H1  WAT X1124       0.535  48.745  22.608  0.00  0.00           H
ATOM   4015  H2  WAT X1124       1.560  48.780  21.495  0.00  0.00           H
ATOM   4016  O   WAT X1125      19.084   2.650   0.785  0.00  0.00           O
ATOM   4017  H1  WAT X1125      19.218   3.513   1.177  0.00  0.00           H
ATOM   4018  H2  WAT X1125      19.968   2.323   0.618  0.00  0.00           H
ATOM   4019  O   WAT X1126       1.298  28.931  31.319  0.00  0.00           O
ATOM   4020  H1  WAT X1126       1.229  28.583  32.208  0.00  0.00           H
ATOM   4021  H2  WAT X1126       0.785  29.740  31.339  0.00  0.00           H
ATOM   4022  O   WAT X1127      46.151  24.162  34.183  0.00  0.00           O
ATOM   4023  H1  WAT X1127      46.184  23.295  33.779  0.00  0.00           H
ATOM   4024  H2  WAT X1127      45.282  24.496  33.961  0.00  0.00           H
ATOM   4025  O   WAT X1128      11.441  52.412   4.966  0.00  0.00           O
ATOM   4026  H1  WAT X1128      11.101  52.229   5.842  0.00  0.00           H
ATOM   4027  H2  WAT X1128      12.193  52.984   5.117  0.00  0.00           H
ATOM   4028  O   WAT X1129      31.226  50.198  24.611  0.00  0.00           O
ATOM   4029  H1  WAT X1129      30.612  49.780  24.008  0.00  0.00           H
ATOM   4030  H2  WAT X1129      30.816  51.035  24.829  0.00  0.00           H
ATOM   4031  O   WAT X1130       3.143   1.373  40.232  0.00  0.00           O
ATOM   4032  H1  WAT X1130       2.372   0.813  40.147  0.00  0.00           H
ATOM   4033  H2  WAT X1130       2.876   2.055  40.848  0.00  0.00           H
ATOM   4034  O   WAT X1131       6.732  59.205  10.586  0.00  0.00           O
ATOM   4035  H1  WAT X1131       6.620  60.123  10.833  0.00  0.00           H
ATOM   4036  H2  WAT X1131       7.036  58.777  11.387  0.00  0.00           H
ATOM   4037  O   WAT X1132      28.796   2.515  16.882  0.00  0.00           O
ATOM   4038  H1  WAT X1132      28.195   1.776  16.792  0.00  0.00           H
ATOM   4039  H2  WAT X1132      28.851   2.665  17.825  0.00  0.00           H
ATOM   4040  O   WAT X1133      47.909  43.712   8.676  0.00  0.00           O
ATOM   4041  H1  WAT X1133      48.374  42.924   8.395  0.00  0.00           H
ATOM   4042  H2  WAT X1133      47.799  43.600   9.621  0.00  0.00           H
ATOM   4043  O   WAT X1134       0.540  23.068  31.388  0.00  0.00           O
ATOM   4044  H1  WAT X1134      -0.173  23.525  30.942  0.00  0.00           H
ATOM   4045  H2  WAT X1134       0.830  22.407  30.759  0.00  0.00           H
ATOM   4046  O   WAT X1135      31.397   5.590  17.616  0.00  0.00           O
ATOM   4047  H1  WAT X1135      30.440   5.572  17.600  0.00  0.00           H
ATOM   4048  H2  WAT X1135      31.642   4.858  18.182  0.00  0.00           H
ATOM   4049  O   WAT X1136      25.276  14.666  15.794  0.00  0.00           O
ATOM   4050  H1  WAT X1136      25.759  14.168  15.135  0.00  0.00           H
ATOM   4051  H2  WAT X1136      24.905  14.001  16.374  0.00  0.00           H
ATOM   4052  O   WAT X1137      39.324  16.035  48.233  0.00  0.00           O
ATOM   4053  H1  WAT X1137      39.435  15.174  47.829  0.00  0.00           H
ATOM   4054  H2  WAT X1137      38.491  15.975  48.700  0.00  0.00           H
ATOM   4055  O   WAT X1138      38.455  36.285  29.548  0.00  0.00           O
ATOM   4056  H1  WAT X1138      39.070  36.221  30.279  0.00  0.00           H
ATOM   4057  H2  WAT X1138      37.886  37.020  29.777  0.00  0.00           H
ATOM   4058  O   WAT X1139      32.821  35.674  45.789  0.00  0.00           O
ATOM   4059  H1  WAT X1139      33.717  35.629  46.124  0.00  0.00           H
ATOM   4060  H2  WAT X1139      32.859  36.329  45.092  0.00  0.00           H
ATOM   4061  O   WAT X1140      32.813  54.764  33.943  0.00  0.00           O
ATOM   4062  H1  WAT X1140      31.945  54.591  34.309  0.00  0.00           H
ATOM   4063  H2  WAT X1140      33.402  54.733  34.697  0.00  0.00           H
ATOM   4064  O   WAT X1141      14.353  14.310  29.964  0.00  0.00           O
ATOM   4065  H1  WAT X1141      15.216  14.621  29.692  0.00  0.00           H
ATOM   4066  H2  WAT X1141      13.746  14.977  29.645  0.00  0.00           H
ATOM   4067  O   WAT X1142      29.190  17.384  47.118  0.00  0.00           O
ATOM   4068  H1  WAT X1142      28.705  17.246  46.305  0.00  0.00           H
ATOM   4069  H2  WAT X1142      28.528  17.673  47.746  0.00  0.00           H
ATOM   4070  O   WAT X1143      13.254   9.103  16.331  0.00  0.00           O
ATOM   4071  H1  WAT X1143      13.965   9.300  16.940  0.00  0.00           H
ATOM   4072  H2  WAT X1143      12.916   9.960  16.072  0.00  0.00           H
ATOM   4073  O   WAT X1144       2.809  50.731  26.746  0.00  0.00           O
ATOM   4074  H1  WAT X1144       1.980  50.343  26.468  0.00  0.00           H
ATOM   4075  H2  WAT X1144       3.365  50.691  25.967  0.00  0.00           H
ATOM   4076  O   WAT X1145      48.403  55.049   5.414  0.00  0.00           O
ATOM   4077  H1  WAT X1145      48.930  55.140   4.620  0.00  0.00           H
ATOM   4078  H2  WAT X1145      48.245  54.108   5.491  0.00  0.00           H
ATOM   4079  O   WAT X1146      20.071   1.946  45.130  0.00  0.00           O
ATOM   4080  H1  WAT X1146      19.205   2.312  45.312  0.00  0.00           H
ATOM   4081  H2  WAT X1146      20.061   1.763  44.191  0.00  0.00           H
ATOM   4082  O   WAT X1147      40.630  60.058  28.878  0.00  0.00           O
ATOM   4083  H1  WAT X1147      39.739  59.948  29.210  0.00  0.00           H
ATOM   4084  H2  WAT X1147      40.639  59.574  28.052  0.00  0.00           H
ATOM   4085  O   WAT X1148       4.128  39.103  43.617  0.00  0.00           O
ATOM   4086  H1  WAT X1148       3.520  39.817  43.426  0.00  0.00           H
ATOM   4087  H2  WAT X1148       4.514  39.336  44.461  0.00  0.00           H
ATOM   4088  O   WAT X1149       9.729  55.239  38.674  0.00  0.00           O
ATOM   4089  H1  WAT X1149      10.293  55.314  39.443  0.00  0.00           H
ATOM   4090  H2  WAT X1149      10.278  55.525  37.945  0.00  0.00           H
ATOM   4091  O   WAT X1150      40.858  15.456  24.165  0.00  0.00           O
ATOM   4092  H1  WAT X1150      40.425  15.311  23.324  0.00  0.00           H
ATOM   4093  H2  WAT X1150      41.780  15.583  23.942  0.00  0.00           H
ATOM   4094  O   WAT X1151       4.357  50.446  24.144  0.00  0.00           O
ATOM   4095  H1  WAT X1151       4.105  49.522  24.153  0.00  0.00           H
ATOM   4096  H2  WAT X1151       4.003  50.782  23.321  0.00  0.00           H
ATOM   4097  O   WAT X1152      22.500   6.321  31.629  0.00  0.00           O
ATOM   4098  H1  WAT X1152      22.556   7.225  31.319  0.00  0.00           H
ATOM   4099  H2  WAT X1152      23.407   6.074  31.813  0.00  0.00           H
ATOM   4100  O   WAT X1153       8.923  47.347  40.309  0.00  0.00           O
ATOM   4101  H1  WAT X1153       8.587  47.755  41.107  0.00  0.00           H
ATOM   4102  H2  WAT X1153       9.569  47.970  39.975  0.00  0.00           H
ATOM   4103  O   WAT X1154      13.908  16.968  40.753  0.00  0.00           O
ATOM   4104  H1  WAT X1154      14.423  17.765  40.883  0.00  0.00           H
ATOM   4105  H2  WAT X1154      13.533  17.066  39.878  0.00  0.00           H
ATOM   4106  O   WAT X1155       5.231  17.587  45.273  0.00  0.00           O
ATOM   4107  H1  WAT X1155       4.564  18.244  45.074  0.00  0.00           H
ATOM   4108  H2  WAT X1155       4.767  16.920  45.780  0.00  0.00           H
ATOM   4109  O   WAT X1156      17.469  14.340  39.229  0.00  0.00           O
ATOM   4110  H1  WAT X1156      18.412  14.465  39.337  0.00  0.00           H
ATOM   4111  H2  WAT X1156      17.294  14.608  38.327  0.00  0.00           H
ATOM   4112  O   WAT X1157      48.901  53.067  43.081  0.00  0.00           O
ATOM   4113  H1  WAT X1157      48.612  52.879  43.974  0.00  0.00           H
ATOM   4114  H2  WAT X1157      48.246  52.647  42.524  0.00  0.00           H
ATOM   4115  O   WAT X1158      11.720  49.741  42.881  0.00  0.00           O
ATOM   4116  H1  WAT X1158      10.945  49.642  43.435  0.00  0.00           H
ATOM   4117  H2  WAT X1158      11.713  50.662  42.622  0.00  0.00           H
ATOM   4118  O   WAT X1159      26.462   5.599  31.033  0.00  0.00           O
ATOM   4119  H1  WAT X1159      25.819   4.894  31.105  0.00  0.00           H
ATOM   4120  H2  WAT X1159      26.409   6.059  31.871  0.00  0.00           H
ATOM   4121  O   WAT X1160      37.665  26.026  35.147  0.00  0.00           O
ATOM   4122  H1  WAT X1160      37.869  25.686  34.277  0.00  0.00           H
ATOM   4123  H2  WAT X1160      37.429  26.942  34.997  0.00  0.00           H
ATOM   4124  O   WAT X1161      21.366  17.059  39.500  0.00  0.00           O
ATOM   4125  H1  WAT X1161      20.426  16.960  39.349  0.00  0.00           H
ATOM   4126  H2  WAT X1161      21.443  17.208  40.443  0.00  0.00           H
ATOM   4127  O   WAT X1162      38.278  39.567  16.387  0.00  0.00           O
ATOM   4128  H1  WAT X1162      38.764  39.466  15.569  0.00  0.00           H
ATOM   4129  H2  WAT X1162      38.020  40.489  16.400  0.00  0.00           H
ATOM   4130  O   WAT X1163      22.314   9.953  46.794  0.00  0.00           O
ATOM   4131  H1  WAT X1163      21.624  10.194  46.176  0.00  0.00           H
ATOM   4132  H2  WAT X1163      22.766   9.221  46.374  0.00  0.00           H
ATOM   4133  O   WAT X1164      32.044  16.963  45.937  0.00  0.00           O
ATOM   4134  H1  WAT X1164      32.309  17.875  46.059  0.00  0.00           H
ATOM   4135  H2  WAT X1164      31.307  16.846  46.536  0.00  0.00           H
ATOM   4136  O   WAT X1165      16.459   3.345  29.816  0.00  0.00           O
ATOM   4137  H1  WAT X1165      16.621   2.549  30.322  0.00  0.00           H
ATOM   4138  H2  WAT X1165      16.070   3.034  28.998  0.00  0.00           H
ATOM   4139  O   WAT X1166       3.412   0.639  26.957  0.00  0.00           O
ATOM   4140  H1  WAT X1166       2.598   0.144  27.053  0.00  0.00           H
ATOM   4141  H2  WAT X1166       4.077   0.089  27.372  0.00  0.00           H
ATOM   4142  O   WAT X1167      17.236  23.575   0.683  0.00  0.00           O
ATOM   4143  H1  WAT X1167      16.351  23.334   0.410  0.00  0.00           H
ATOM   4144  H2  WAT X1167      17.802  23.225  -0.005  0.00  0.00           H
ATOM   4145  O   WAT X1168      33.482  35.850  10.706  0.00  0.00           O
ATOM   4146  H1  WAT X1168      33.729  35.112  10.148  0.00  0.00           H
ATOM   4147  H2  WAT X1168      33.971  35.711  11.517  0.00  0.00           H
ATOM   4148  O   WAT X1169      14.343  23.364  47.403  0.00  0.00           O
ATOM   4149  H1  WAT X1169      14.864  22.752  46.883  0.00  0.00           H
ATOM   4150  H2  WAT X1169      13.741  22.807  47.896  0.00  0.00           H
ATOM   4151  O   WAT X1170      12.666  33.629   7.192  0.00  0.00           O
ATOM   4152  H1  WAT X1170      12.458  34.167   6.428  0.00  0.00           H
ATOM   4153  H2  WAT X1170      11.967  32.976   7.223  0.00  0.00           H
ATOM   4154  O   WAT X1171      40.893  46.157   5.782  0.00  0.00           O
ATOM   4155  H1  WAT X1171      40.786  46.764   6.514  0.00  0.00           H
ATOM   4156  H2  WAT X1171      41.156  46.711   5.047  0.00  0.00           H
ATOM   4157  O   WAT X1172      11.848  56.121  19.717  0.00  0.00           O
ATOM   4158  H1  WAT X1172      11.586  57.027  19.881  0.00  0.00           H
ATOM   4159  H2  WAT X1172      11.063  55.606  19.906  0.00  0.00           H
ATOM   4160  O   WAT X1173       6.056  37.921  32.572  0.00  0.00           O
ATOM   4161  H1  WAT X1173       6.708  37.507  33.138  0.00  0.00           H
ATOM   4162  H2  WAT X1173       5.515  38.438  33.168  0.00  0.00           H
ATOM   4163  O   WAT X1174      36.725  21.691   7.766  0.00  0.00           O
ATOM   4164  H1  WAT X1174      36.966  22.575   7.489  0.00  0.00           H
ATOM   4165  H2  WAT X1174      36.572  21.218   6.948  0.00  0.00           H
ATOM   4166  O   WAT X1175      18.558  55.732  14.668  0.00  0.00           O
ATOM   4167  H1  WAT X1175      19.502  55.791  14.522  0.00  0.00           H
ATOM   4168  H2  WAT X1175      18.311  54.884  14.298  0.00  0.00           H
ATOM   4169  O   WAT X1176      20.256   4.603   7.921  0.00  0.00           O
ATOM   4170  H1  WAT X1176      19.573   5.237   7.703  0.00  0.00           H
ATOM   4171  H2  WAT X1176      20.972   4.807   7.319  0.00  0.00           H
ATOM   4172  O   WAT X1177       5.559  50.892  20.875  0.00  0.00           O
ATOM   4173  H1  WAT X1177       5.175  50.126  20.449  0.00  0.00           H
ATOM   4174  H2  WAT X1177       6.481  50.663  20.995  0.00  0.00           H
ATOM   4175  O   WAT X1178       5.202  21.106  17.860  0.00  0.00           O
ATOM   4176  H1  WAT X1178       5.532  21.664  18.564  0.00  0.00           H
ATOM   4177  H2  WAT X1178       4.520  21.629  17.439  0.00  0.00           H
ATOM   4178  O   WAT X1179      21.303  53.506   1.366  0.00  0.00           O
ATOM   4179  H1  WAT X1179      20.452  53.933   1.465  0.00  0.00           H
ATOM   4180  H2  WAT X1179      21.269  53.102   0.499  0.00  0.00           H
ATOM   4181  O   WAT X1180       0.765   2.379   1.531  0.00  0.00           O
ATOM   4182  H1  WAT X1180       0.634   1.628   2.110  0.00  0.00           H
ATOM   4183  H2  WAT X1180       0.670   2.020   0.648  0.00  0.00           H
ATOM   4184  O   WAT X1181       8.255   4.017  12.595  0.00  0.00           O
ATOM   4185  H1  WAT X1181       8.774   3.282  12.269  0.00  0.00           H
ATOM   4186  H2  WAT X1181       8.635   4.786  12.172  0.00  0.00           H
ATOM   4187  O   WAT X1182       8.220  43.422   9.523  0.00  0.00           O
ATOM   4188  H1  WAT X1182       7.797  42.586   9.324  0.00  0.00           H
ATOM   4189  H2  WAT X1182       8.983  43.184  10.049  0.00  0.00           H
ATOM   4190  O   WAT X1183      34.474  20.406   2.368  0.00  0.00           O
ATOM   4191  H1  WAT X1183      33.958  20.404   3.174  0.00  0.00           H
ATOM   4192  H2  WAT X1183      34.101  19.698   1.843  0.00  0.00           H
ATOM   4193  O   WAT X1184      36.410  49.137   3.355  0.00  0.00           O
ATOM   4194  H1  WAT X1184      36.985  49.487   2.674  0.00  0.00           H
ATOM   4195  H2  WAT X1184      36.018  49.912   3.759  0.00  0.00           H
ATOM   4196  O   WAT X1185      30.314   2.707  14.480  0.00  0.00           O
ATOM   4197  H1  WAT X1185      31.203   2.389  14.637  0.00  0.00           H
ATOM   4198  H2  WAT X1185      29.970   2.897  15.352  0.00  0.00           H
ATOM   4199  O   WAT X1186       3.341  41.577   4.749  0.00  0.00           O
ATOM   4200  H1  WAT X1186       3.270  41.318   5.667  0.00  0.00           H
ATOM   4201  H2  WAT X1186       2.698  41.031   4.296  0.00  0.00           H
ATOM   4202  O   WAT X1187       5.334  50.226  38.211  0.00  0.00           O
ATOM   4203  H1  WAT X1187       5.753  49.423  37.902  0.00  0.00           H
ATOM   4204  H2  WAT X1187       4.643  50.398  37.572  0.00  0.00           H
ATOM   4205  O   WAT X1188       3.747  55.063  38.173  0.00  0.00           O
ATOM   4206  H1  WAT X1188       4.459  55.370  38.734  0.00  0.00           H
ATOM   4207  H2  WAT X1188       3.360  55.864  37.818  0.00  0.00           H
ATOM   4208  O   WAT X1189      27.310  24.536   5.991  0.00  0.00           O
ATOM   4209  H1  WAT X1189      26.454  24.578   6.417  0.00  0.00           H
ATOM   4210  H2  WAT X1189      27.132  24.144   5.135  0.00  0.00           H
ATOM   4211  O   WAT X1190      20.943  45.541  16.514  0.00  0.00           O
ATOM   4212  H1  WAT X1190      20.646  44.953  15.819  0.00  0.00           H
ATOM   4213  H2  WAT X1190      20.649  45.123  17.323  0.00  0.00           H
ATOM   4214  O   WAT X1191      12.662  36.926  43.312  0.00  0.00           O
ATOM   4215  H1  WAT X1191      13.166  36.503  42.616  0.00  0.00           H
ATOM   4216  H2  WAT X1191      12.879  36.430  44.101  0.00  0.00           H
ATOM   4217  O   WAT X1192      35.409  30.165  13.563  0.00  0.00           O
ATOM   4218  H1  WAT X1192      35.652  29.993  14.473  0.00  0.00           H
ATOM   4219  H2  WAT X1192      35.080  31.064  13.568  0.00  0.00           H
ATOM   4220  O   WAT X1193      25.933  23.301  13.859  0.00  0.00           O
ATOM   4221  H1  WAT X1193      25.233  23.713  14.366  0.00  0.00           H
ATOM   4222  H2  WAT X1193      26.729  23.754  14.139  0.00  0.00           H
ATOM   4223  O   WAT X1194       7.824  11.837  32.382  0.00  0.00           O
ATOM   4224  H1  WAT X1194       8.108  10.947  32.175  0.00  0.00           H
ATOM   4225  H2  WAT X1194       7.794  11.862  33.339  0.00  0.00           H
ATOM   4226  O   WAT X1195      12.874  17.613  28.128  0.00  0.00           O
ATOM   4227  H1  WAT X1195      12.615  17.821  27.230  0.00  0.00           H
ATOM   4228  H2  WAT X1195      13.782  17.909  28.190  0.00  0.00           H
ATOM   4229  O   WAT X1196      17.950  26.300   0.716  0.00  0.00           O
ATOM   4230  H1  WAT X1196      17.986  25.361   0.531  0.00  0.00           H
ATOM   4231  H2  WAT X1196      17.873  26.711  -0.144  0.00  0.00           H
ATOM   4232  O   WAT X1197      17.076  49.505  17.018  0.00  0.00           O
ATOM   4233  H1  WAT X1197      16.777  49.691  17.908  0.00  0.00           H
ATOM   4234  H2  WAT X1197      17.995  49.256  17.121  0.00  0.00           H
ATOM   4235  O   WAT X1198       4.499  41.744  10.400  0.00  0.00           O
ATOM   4236  H1  WAT X1198       3.922  41.025  10.659  0.00  0.00           H
ATOM   4237  H2  WAT X1198       5.138  41.806  11.110  0.00  0.00           H
ATOM   4238  O   WAT X1199      28.582  55.622   7.626  0.00  0.00           O
ATOM   4239  H1  WAT X1199      28.570  56.318   8.283  0.00  0.00           H
ATOM   4240  H2  WAT X1199      29.496  55.339   7.593  0.00  0.00           H
ATOM   4241  O   WAT X1200      39.587  18.756  21.390  0.00  0.00           O
ATOM   4242  H1  WAT X1200      39.150  19.510  21.787  0.00  0.00           H
ATOM   4243  H2  WAT X1200      38.881  18.135  21.213  0.00  0.00           H
ATOM   4244  O   WAT X1201      24.295  46.528  11.797  0.00  0.00           O
ATOM   4245  H1  WAT X1201      24.290  46.929  10.928  0.00  0.00           H
ATOM   4246  H2  WAT X1201      24.737  45.689  11.670  0.00  0.00           H
ATOM   4247  O   WAT X1202      33.378  51.645  29.658  0.00  0.00           O
ATOM   4248  H1  WAT X1202      34.257  52.008  29.555  0.00  0.00           H
ATOM   4249  H2  WAT X1202      32.887  51.992  28.913  0.00  0.00           H
ATOM   4250  O   WAT X1203      25.528  18.127   8.628  0.00  0.00           O
ATOM   4251  H1  WAT X1203      26.194  18.496   8.048  0.00  0.00           H
ATOM   4252  H2  WAT X1203      24.702  18.482   8.301  0.00  0.00           H
ATOM   4253  O   WAT X1204      18.942  51.020   2.374  0.00  0.00           O
ATOM   4254  H1  WAT X1204      18.358  51.295   1.668  0.00  0.00           H
ATOM   4255  H2  WAT X1204      19.522  51.769   2.512  0.00  0.00           H
ATOM   4256  O   WAT X1205      21.063  31.628   1.168  0.00  0.00           O
ATOM   4257  H1  WAT X1205      21.279  32.438   1.629  0.00  0.00           H
ATOM   4258  H2  WAT X1205      20.664  31.918   0.348  0.00  0.00           H
ATOM   4259  O   WAT X1206      14.034  49.017  21.855  0.00  0.00           O
ATOM   4260  H1  WAT X1206      13.163  49.245  21.528  0.00  0.00           H
ATOM   4261  H2  WAT X1206      13.900  48.205  22.344  0.00  0.00           H
ATOM   4262  O   WAT X1207      44.819  23.562  44.373  0.00  0.00           O
ATOM   4263  H1  WAT X1207      43.870  23.620  44.255  0.00  0.00           H
ATOM   4264  H2  WAT X1207      44.929  23.145  45.227  0.00  0.00           H
ATOM   4265  O   WAT X1208      34.831  47.295   1.680  0.00  0.00           O
ATOM   4266  H1  WAT X1208      34.741  46.531   2.250  0.00  0.00           H
ATOM   4267  H2  WAT X1208      35.014  48.019   2.279  0.00  0.00           H
ATOM   4268  O   WAT X1209      18.378  29.120  43.953  0.00  0.00           O
ATOM   4269  H1  WAT X1209      18.123  28.984  43.040  0.00  0.00           H
ATOM   4270  H2  WAT X1209      19.335  29.126  43.936  0.00  0.00           H
ATOM   4271  O   WAT X1210       5.668  21.039  25.947  0.00  0.00           O
ATOM   4272  H1  WAT X1210       5.561  21.197  26.885  0.00  0.00           H
ATOM   4273  H2  WAT X1210       4.884  20.551  25.695  0.00  0.00           H
ATOM   4274  O   WAT X1211       4.134   5.622  39.405  0.00  0.00           O
ATOM   4275  H1  WAT X1211       4.475   4.733  39.311  0.00  0.00           H
ATOM   4276  H2  WAT X1211       3.625   5.599  40.215  0.00  0.00           H
ATOM   4277  O   WAT X1212      23.358  31.618  34.288  0.00  0.00           O
ATOM   4278  H1  WAT X1212      23.233  30.869  33.705  0.00  0.00           H
ATOM   4279  H2  WAT X1212      23.807  31.253  35.051  0.00  0.00           H
ATOM   4280  O   WAT X1213       2.905  51.104  22.066  0.00  0.00           O
ATOM   4281  H1  WAT X1213       3.652  51.421  21.558  0.00  0.00           H
ATOM   4282  H2  WAT X1213       2.391  50.591  21.443  0.00  0.00           H
ATOM   4283  O   WAT X1214      25.503   1.442   2.251  0.00  0.00           O
ATOM   4284  H1  WAT X1214      25.811   1.877   3.047  0.00  0.00           H
ATOM   4285  H2  WAT X1214      25.422   2.147   1.609  0.00  0.00           H
ATOM   4286  O   WAT X1215      22.468   2.039  32.567  0.00  0.00           O
ATOM   4287  H1  WAT X1215      21.845   1.997  31.842  0.00  0.00           H
ATOM   4288  H2  WAT X1215      22.022   2.558  33.237  0.00  0.00           H
ATOM   4289  O   WAT X1216      10.615  15.628  19.335  0.00  0.00           O
ATOM   4290  H1  WAT X1216      11.095  15.569  20.161  0.00  0.00           H
ATOM   4291  H2  WAT X1216      10.276  16.523  19.319  0.00  0.00           H
ATOM   4292  O   WAT X1217       1.711  50.425  34.060  0.00  0.00           O
ATOM   4293  H1  WAT X1217       1.008  51.053  33.895  0.00  0.00           H
ATOM   4294  H2  WAT X1217       2.035  50.194  33.189  0.00  0.00           H
ATOM   4295  O   WAT X1218      22.866  44.278  46.276  0.00  0.00           O
ATOM   4296  H1  WAT X1218      23.035  45.018  46.860  0.00  0.00           H
ATOM   4297  H2  WAT X1218      22.651  43.553  46.863  0.00  0.00           H
ATOM   4298  O   WAT X1219      31.556  30.857  21.566  0.00  0.00           O
ATOM   4299  H1  WAT X1219      31.387  31.560  22.193  0.00  0.00           H
ATOM   4300  H2  WAT X1219      30.862  30.946  20.913  0.00  0.00           H
ATOM   4301  O   WAT X1220      29.717  41.789  27.492  0.00  0.00           O
ATOM   4302  H1  WAT X1220      29.976  41.242  26.751  0.00  0.00           H
ATOM   4303  H2  WAT X1220      30.483  42.338  27.663  0.00  0.00           H
ATOM   4304  O   WAT X1221       9.108  36.481  11.528  0.00  0.00           O
ATOM   4305  H1  WAT X1221       9.483  36.338  12.397  0.00  0.00           H
ATOM   4306  H2  WAT X1221       8.874  37.409  11.517  0.00  0.00           H
ATOM   4307  O   WAT X1222      10.038  12.538  11.900  0.00  0.00           O
ATOM   4308  H1  WAT X1222       9.275  11.961  11.868  0.00  0.00           H
ATOM   4309  H2  WAT X1222       9.889  13.090  12.668  0.00  0.00           H
ATOM   4310  O   WAT X1223      45.340  16.154  20.225  0.00  0.00           O
ATOM   4311  H1  WAT X1223      46.139  16.630  20.453  0.00  0.00           H
ATOM   4312  H2  WAT X1223      44.747  16.828  19.894  0.00  0.00           H
ATOM   4313  O   WAT X1224      45.783  35.423  14.418  0.00  0.00           O
ATOM   4314  H1  WAT X1224      45.690  34.471  14.439  0.00  0.00           H
ATOM   4315  H2  WAT X1224      45.750  35.646  13.488  0.00  0.00           H
ATOM   4316  O   WAT X1225      44.287  52.574  45.215  0.00  0.00           O
ATOM   4317  H1  WAT X1225      44.453  53.143  45.967  0.00  0.00           H
ATOM   4318  H2  WAT X1225      43.545  52.980  44.767  0.00  0.00           H
ATOM   4319  O   WAT X1226      32.338  37.750   3.923  0.00  0.00           O
ATOM   4320  H1  WAT X1226      32.713  36.946   3.564  0.00  0.00           H
ATOM   4321  H2  WAT X1226      33.027  38.405   3.814  0.00  0.00           H
ATOM   4322  O   WAT X1227       5.504   6.620  23.212  0.00  0.00           O
ATOM   4323  H1  WAT X1227       5.697   6.451  24.134  0.00  0.00           H
ATOM   4324  H2  WAT X1227       5.235   7.539  23.188  0.00  0.00           H
ATOM   4325  O   WAT X1228       4.812  59.601   5.670  0.00  0.00           O
ATOM   4326  H1  WAT X1228       5.323  58.795   5.734  0.00  0.00           H
ATOM   4327  H2  WAT X1228       5.014  59.945   4.800  0.00  0.00           H
ATOM   4328  O   WAT X1229      44.669  55.380  10.942  0.00  0.00           O
ATOM   4329  H1  WAT X1229      45.105  56.103  11.392  0.00  0.00           H
ATOM   4330  H2  WAT X1229      45.381  54.797  10.678  0.00  0.00           H
ATOM   4331  O   WAT X1230      45.771  26.654  42.230  0.00  0.00           O
ATOM   4332  H1  WAT X1230      45.010  27.167  42.501  0.00  0.00           H
ATOM   4333  H2  WAT X1230      45.408  25.955  41.687  0.00  0.00           H
ATOM   4334  O   WAT X1231      20.819   0.373  17.025  0.00  0.00           O
ATOM   4335  H1  WAT X1231      21.207   0.471  16.156  0.00  0.00           H
ATOM   4336  H2  WAT X1231      20.371  -0.473  16.994  0.00  0.00           H
ATOM   4337  O   WAT X1232       0.747   5.572  21.888  0.00  0.00           O
ATOM   4338  H1  WAT X1232       0.371   5.781  21.032  0.00  0.00           H
ATOM   4339  H2  WAT X1232      -0.005   5.542  22.479  0.00  0.00           H
ATOM   4340  O   WAT X1233      32.901  41.694  28.370  0.00  0.00           O
ATOM   4341  H1  WAT X1233      32.743  42.597  28.646  0.00  0.00           H
ATOM   4342  H2  WAT X1233      33.851  41.591  28.422  0.00  0.00           H
ATOM   4343  O   WAT X1234      43.798  51.015   3.236  0.00  0.00           O
ATOM   4344  H1  WAT X1234      44.416  50.402   3.634  0.00  0.00           H
ATOM   4345  H2  WAT X1234      43.544  51.598   3.952  0.00  0.00           H
ATOM   4346  O   WAT X1235      27.962  47.197   0.338  0.00  0.00           O
ATOM   4347  H1  WAT X1235      27.182  46.710   0.075  0.00  0.00           H
ATOM   4348  H2  WAT X1235      28.694  46.671   0.015  0.00  0.00           H
ATOM   4349  O   WAT X1236      38.494  15.193  12.613  0.00  0.00           O
ATOM   4350  H1  WAT X1236      38.024  15.980  12.338  0.00  0.00           H
ATOM   4351  H2  WAT X1236      37.837  14.497  12.577  0.00  0.00           H
ATOM   4352  O   WAT X1237      44.333  53.593  32.845  0.00  0.00           O
ATOM   4353  H1  WAT X1237      44.033  54.401  33.262  0.00  0.00           H
ATOM   4354  H2  WAT X1237      43.954  52.894  33.377  0.00  0.00           H
ATOM   4355  O   WAT X1238      30.842  24.607  17.821  0.00  0.00           O
ATOM   4356  H1  WAT X1238      30.049  24.777  17.311  0.00  0.00           H
ATOM   4357  H2  WAT X1238      30.910  25.356  18.413  0.00  0.00           H
ATOM   4358  O   WAT X1239       2.256  22.120  44.994  0.00  0.00           O
ATOM   4359  H1  WAT X1239       1.681  21.428  45.320  0.00  0.00           H
ATOM   4360  H2  WAT X1239       3.068  22.010  45.489  0.00  0.00           H
ATOM   4361  O   WAT X1240      41.388  10.966  33.820  0.00  0.00           O
ATOM   4362  H1  WAT X1240      41.269  10.328  34.523  0.00  0.00           H
ATOM   4363  H2  WAT X1240      42.143  10.641  33.328  0.00  0.00           H
ATOM   4364  O   WAT X1241      23.434  20.537  37.554  0.00  0.00           O
ATOM   4365  H1  WAT X1241      23.592  20.981  36.721  0.00  0.00           H
ATOM   4366  H2  WAT X1241      23.086  19.680  37.307  0.00  0.00           H
ATOM   4367  O   WAT X1242      41.158  29.827  21.185  0.00  0.00           O
ATOM   4368  H1  WAT X1242      41.977  29.422  21.469  0.00  0.00           H
ATOM   4369  H2  WAT X1242      41.394  30.316  20.396  0.00  0.00           H
ATOM   4370  O   WAT X1243      43.853  36.321  41.653  0.00  0.00           O
ATOM   4371  H1  WAT X1243      43.741  35.395  41.437  0.00  0.00           H
ATOM   4372  H2  WAT X1243      44.067  36.737  40.818  0.00  0.00           H
ATOM   4373  O   WAT X1244       9.438  42.195  15.704  0.00  0.00           O
ATOM   4374  H1  WAT X1244      10.311  41.834  15.551  0.00  0.00           H
ATOM   4375  H2  WAT X1244       9.176  42.557  14.858  0.00  0.00           H
ATOM   4376  O   WAT X1245       9.758  18.512  21.863  0.00  0.00           O
ATOM   4377  H1  WAT X1245       9.018  18.340  21.281  0.00  0.00           H
ATOM   4378  H2  WAT X1245      10.377  19.005  21.325  0.00  0.00           H
ATOM   4379  O   WAT X1246      11.838  10.552  41.064  0.00  0.00           O
ATOM   4380  H1  WAT X1246      11.829  11.282  40.444  0.00  0.00           H
ATOM   4381  H2  WAT X1246      11.601   9.788  40.538  0.00  0.00           H
ATOM   4382  O   WAT X1247      47.535  43.911  20.007  0.00  0.00           O
ATOM   4383  H1  WAT X1247      48.042  44.652  20.339  0.00  0.00           H
ATOM   4384  H2  WAT X1247      46.849  44.312  19.473  0.00  0.00           H
ATOM   4385  O   WAT X1248      15.333  60.249   2.393  0.00  0.00           O
ATOM   4386  H1  WAT X1248      14.922  59.516   2.851  0.00  0.00           H
ATOM   4387  H2  WAT X1248      15.750  59.850   1.629  0.00  0.00           H
ATOM   4388  O   WAT X1249      29.377  45.032  26.543  0.00  0.00           O
ATOM   4389  H1  WAT X1249      29.702  45.930  26.468  0.00  0.00           H
ATOM   4390  H2  WAT X1249      30.167  44.500  26.641  0.00  0.00           H
ATOM   4391  O   WAT X1250      17.228  18.703  41.080  0.00  0.00           O
ATOM   4392  H1  WAT X1250      16.710  19.253  40.492  0.00  0.00           H
ATOM   4393  H2  WAT X1250      17.712  18.119  40.497  0.00  0.00           H
ATOM   4394  O   WAT X1251      45.716  47.257   1.850  0.00  0.00           O
ATOM   4395  H1  WAT X1251      46.464  47.725   1.478  0.00  0.00           H
ATOM   4396  H2  WAT X1251      45.809  46.361   1.526  0.00  0.00           H
ATOM   4397  O   WAT X1252      11.350  17.201  42.588  0.00  0.00           O
ATOM   4398  H1  WAT X1252      12.201  16.942  42.234  0.00  0.00           H
ATOM   4399  H2  WAT X1252      10.831  17.432  41.817  0.00  0.00           H
ATOM   4400  O   WAT X1253      30.151  21.132   1.658  0.00  0.00           O
ATOM   4401  H1  WAT X1253      30.231  21.952   2.145  0.00  0.00           H
ATOM   4402  H2  WAT X1253      30.493  20.465   2.254  0.00  0.00           H
ATOM   4403  O   WAT X1254      24.484  60.072  21.029  0.00  0.00           O
ATOM   4404  H1  WAT X1254      25.216  59.641  20.588  0.00  0.00           H
ATOM   4405  H2  WAT X1254      23.870  60.282  20.326  0.00  0.00           H
ATOM   4406  O   WAT X1255      26.132  50.446   5.196  0.00  0.00           O
ATOM   4407  H1  WAT X1255      26.007  49.921   4.405  0.00  0.00           H
ATOM   4408  H2  WAT X1255      26.032  49.822   5.915  0.00  0.00           H
ATOM   4409  O   WAT X1256      36.908  41.224  11.791  0.00  0.00           O
ATOM   4410  H1  WAT X1256      36.522  41.342  10.923  0.00  0.00           H
ATOM   4411  H2  WAT X1256      37.325  40.364  11.753  0.00  0.00           H
ATOM   4412  O   WAT X1257       7.958  17.281  46.814  0.00  0.00           O
ATOM   4413  H1  WAT X1257       7.174  17.681  46.437  0.00  0.00           H
ATOM   4414  H2  WAT X1257       8.684  17.687  46.341  0.00  0.00           H
ATOM   4415  O   WAT X1258      11.806  54.551  10.908  0.00  0.00           O
ATOM   4416  H1  WAT X1258      12.711  54.397  10.633  0.00  0.00           H
ATOM   4417  H2  WAT X1258      11.882  55.123  11.671  0.00  0.00           H
ATOM   4418  O   WAT X1259      46.735   2.008  10.778  0.00  0.00           O
ATOM   4419  H1  WAT X1259      46.245   2.824  10.878  0.00  0.00           H
ATOM   4420  H2  WAT X1259      46.729   1.615  11.651  0.00  0.00           H
ATOM   4421  O   WAT X1260      47.227  34.149  27.160  0.00  0.00           O
ATOM   4422  H1  WAT X1260      47.025  33.296  27.546  0.00  0.00           H
ATOM   4423  H2  WAT X1260      47.911  34.511  27.723  0.00  0.00           H
ATOM   4424  O   WAT X1261      13.109  43.736  21.078  0.00  0.00           O
ATOM   4425  H1  WAT X1261      13.988  43.373  21.181  0.00  0.00           H
ATOM   4426  H2  WAT X1261      13.246  44.681  21.013  0.00  0.00           H
ATOM   4427  O   WAT X1262      27.431  42.790  42.674  0.00  0.00           O
ATOM   4428  H1  WAT X1262      28.001  43.400  43.144  0.00  0.00           H
ATOM   4429  H2  WAT X1262      27.811  41.928  42.843  0.00  0.00           H
ATOM   4430  O   WAT X1263       6.355   2.818   4.615  0.00  0.00           O
ATOM   4431  H1  WAT X1263       6.868   2.850   5.422  0.00  0.00           H
ATOM   4432  H2  WAT X1263       6.509   1.939   4.268  0.00  0.00           H
ATOM   4433  O   WAT X1264       0.697   1.754  15.017  0.00  0.00           O
ATOM   4434  H1  WAT X1264       1.516   1.360  15.317  0.00  0.00           H
ATOM   4435  H2  WAT X1264       0.018   1.145  15.307  0.00  0.00           H
ATOM   4436  O   WAT X1265       6.792  41.886  27.222  0.00  0.00           O
ATOM   4437  H1  WAT X1265       7.298  41.092  27.394  0.00  0.00           H
ATOM   4438  H2  WAT X1265       6.439  41.759  26.341  0.00  0.00           H
ATOM   4439  O   WAT X1266       9.522  56.094  44.110  0.00  0.00           O
ATOM   4440  H1  WAT X1266       9.128  56.725  44.712  0.00  0.00           H
ATOM   4441  H2  WAT X1266      10.418  55.987  44.427  0.00  0.00           H
ATOM   4442  O   WAT X1267      46.597  32.375   5.895  0.00  0.00           O
ATOM   4443  H1  WAT X1267      46.108  31.769   5.338  0.00  0.00           H
ATOM   4444  H2  WAT X1267      46.619  31.948   6.752  0.00  0.00           H
ATOM   4445  O   WAT X1268      27.644  23.311  31.759  0.00  0.00           O
ATOM   4446  H1  WAT X1268      26.896  22.816  32.092  0.00  0.00           H
ATOM   4447  H2  WAT X1268      28.319  23.204  32.429  0.00  0.00           H
ATOM   4448  O   WAT X1269      22.524  13.709  44.697  0.00  0.00           O
ATOM   4449  H1  WAT X1269      21.971  13.676  45.478  0.00  0.00           H
ATOM   4450  H2  WAT X1269      23.237  14.302  44.934  0.00  0.00           H
ATOM   4451  O   WAT X1270       9.338  16.004  36.225  0.00  0.00           O
ATOM   4452  H1  WAT X1270       9.885  16.785  36.310  0.00  0.00           H
ATOM   4453  H2  WAT X1270       8.656  16.116  36.888  0.00  0.00           H
ATOM   4454  O   WAT X1271      44.324  59.594  29.327  0.00  0.00           O
ATOM   4455  H1  WAT X1271      43.462  59.384  28.966  0.00  0.00           H
ATOM   4456  H2  WAT X1271      44.942  59.287  28.664  0.00  0.00           H
ATOM   4457  O   WAT X1272      30.507  56.835  40.893  0.00  0.00           O
ATOM   4458  H1  WAT X1272      29.783  56.459  41.393  0.00  0.00           H
ATOM   4459  H2  WAT X1272      30.189  57.695  40.619  0.00  0.00           H
ATOM   4460  O   WAT X1273      39.596  43.800  19.201  0.00  0.00           O
ATOM   4461  H1  WAT X1273      38.927  43.540  18.568  0.00  0.00           H
ATOM   4462  H2  WAT X1273      39.138  43.813  20.041  0.00  0.00           H
ATOM   4463  O   WAT X1274      10.188  29.756  43.240  0.00  0.00           O
ATOM   4464  H1  WAT X1274      10.199  28.800  43.202  0.00  0.00           H
ATOM   4465  H2  WAT X1274       9.277  29.977  43.430  0.00  0.00           H
ATOM   4466  O   WAT X1275      20.741  26.205  13.474  0.00  0.00           O
ATOM   4467  H1  WAT X1275      21.327  25.567  13.067  0.00  0.00           H
ATOM   4468  H2  WAT X1275      21.111  27.055  13.239  0.00  0.00           H
ATOM   4469  O   WAT X1276       3.847  15.750   5.422  0.00  0.00           O
ATOM   4470  H1  WAT X1276       3.793  15.496   4.500  0.00  0.00           H
ATOM   4471  H2  WAT X1276       4.676  15.378   5.724  0.00  0.00           H
ATOM   4472  O   WAT X1277      13.559   1.916  15.535  0.00  0.00           O
ATOM   4473  H1  WAT X1277      14.486   2.117  15.667  0.00  0.00           H
ATOM   4474  H2  WAT X1277      13.224   2.654  15.027  0.00  0.00           H
ATOM   4475  O   WAT X1278       9.364  27.746  36.385  0.00  0.00           O
ATOM   4476  H1  WAT X1278      10.172  27.414  35.994  0.00  0.00           H
ATOM   4477  H2  WAT X1278       9.560  27.816  37.319  0.00  0.00           H
ATOM   4478  O   WAT X1279      44.071  10.413  26.907  0.00  0.00           O
ATOM   4479  H1  WAT X1279      43.747  10.433  26.006  0.00  0.00           H
ATOM   4480  H2  WAT X1279      43.972   9.500  27.177  0.00  0.00           H
ATOM   4481  O   WAT X1280      36.725  12.951  11.848  0.00  0.00           O
ATOM   4482  H1  WAT X1280      36.168  12.221  12.117  0.00  0.00           H
ATOM   4483  H2  WAT X1280      36.132  13.550  11.394  0.00  0.00           H
ATOM   4484  O   WAT X1281      33.955  13.872  26.429  0.00  0.00           O
ATOM   4485  H1  WAT X1281      33.421  13.459  25.750  0.00  0.00           H
ATOM   4486  H2  WAT X1281      34.265  13.142  26.965  0.00  0.00           H
ATOM   4487  O   WAT X1282      24.238  48.401   0.181  0.00  0.00           O
ATOM   4488  H1  WAT X1282      24.037  47.533   0.530  0.00  0.00           H
ATOM   4489  H2  WAT X1282      23.495  48.610  -0.386  0.00  0.00           H
ATOM   4490  O   WAT X1283      46.329  25.838  39.257  0.00  0.00           O
ATOM   4491  H1  WAT X1283      46.948  25.342  39.792  0.00  0.00           H
ATOM   4492  H2  WAT X1283      46.004  25.204  38.618  0.00  0.00           H
ATOM   4493  O   WAT X1284      26.283   8.912  -0.028  0.00  0.00           O
ATOM   4494  H1  WAT X1284      25.603   8.331   0.314  0.00  0.00           H
ATOM   4495  H2  WAT X1284      27.094   8.590   0.367  0.00  0.00           H
ATOM   4496  O   WAT X1285      30.797  10.229   7.380  0.00  0.00           O
ATOM   4497  H1  WAT X1285      30.326  10.746   8.033  0.00  0.00           H
ATOM   4498  H2  WAT X1285      30.263  10.299   6.589  0.00  0.00           H
ATOM   4499  O   WAT X1286       6.613  47.123  18.138  0.00  0.00           O
ATOM   4500  H1  WAT X1286       6.933  46.312  18.533  0.00  0.00           H
ATOM   4501  H2  WAT X1286       5.684  46.959  17.973  0.00  0.00           H
ATOM   4502  O   WAT X1287      37.425  26.882  37.693  0.00  0.00           O
ATOM   4503  H1  WAT X1287      36.900  26.349  38.290  0.00  0.00           H
ATOM   4504  H2  WAT X1287      37.463  26.370  36.885  0.00  0.00           H
ATOM   4505  O   WAT X1288       3.492  49.356  40.067  0.00  0.00           O
ATOM   4506  H1  WAT X1288       4.120  49.714  39.440  0.00  0.00           H
ATOM   4507  H2  WAT X1288       2.833  50.043  40.164  0.00  0.00           H
ATOM   4508  O   WAT X1289      24.360  45.417  16.398  0.00  0.00           O
ATOM   4509  H1  WAT X1289      23.592  45.962  16.570  0.00  0.00           H
ATOM   4510  H2  WAT X1289      24.744  45.789  15.604  0.00  0.00           H
ATOM   4511  O   WAT X1290      26.388  12.672  34.857  0.00  0.00           O
ATOM   4512  H1  WAT X1290      26.283  12.201  35.684  0.00  0.00           H
ATOM   4513  H2  WAT X1290      25.701  13.338  34.872  0.00  0.00           H
ATOM   4514  O   WAT X1291      42.016   9.022  38.369  0.00  0.00           O
ATOM   4515  H1  WAT X1291      41.184   8.764  38.764  0.00  0.00           H
ATOM   4516  H2  WAT X1291      42.322   9.752  38.908  0.00  0.00           H
ATOM   4517  O   WAT X1292      36.054   2.463  47.930  0.00  0.00           O
ATOM   4518  H1  WAT X1292      36.156   3.400  48.096  0.00  0.00           H
ATOM   4519  H2  WAT X1292      35.108   2.329  47.883  0.00  0.00           H
ATOM   4520  O   WAT X1293      37.844  53.421  16.893  0.00  0.00           O
ATOM   4521  H1  WAT X1293      37.093  53.644  17.443  0.00  0.00           H
ATOM   4522  H2  WAT X1293      38.379  54.215  16.883  0.00  0.00           H
ATOM   4523  O   WAT X1294      16.842  42.316  14.618  0.00  0.00           O
ATOM   4524  H1  WAT X1294      16.186  43.002  14.744  0.00  0.00           H
ATOM   4525  H2  WAT X1294      17.193  42.156  15.494  0.00  0.00           H
ATOM   4526  O   WAT X1295      20.380  20.511   0.025  0.00  0.00           O
ATOM   4527  H1  WAT X1295      20.392  21.210  -0.628  0.00  0.00           H
ATOM   4528  H2  WAT X1295      19.890  20.879   0.761  0.00  0.00           H
ATOM   4529  O   WAT X1296      25.802  -0.120   8.313  0.00  0.00           O
ATOM   4530  H1  WAT X1296      25.429   0.262   9.107  0.00  0.00           H
ATOM   4531  H2  WAT X1296      25.267   0.234   7.603  0.00  0.00           H
ATOM   4532  O   WAT X1297       5.166  40.302  40.007  0.00  0.00           O
ATOM   4533  H1  WAT X1297       5.281  40.830  39.216  0.00  0.00           H
ATOM   4534  H2  WAT X1297       6.051  40.195  40.355  0.00  0.00           H
ATOM   4535  O   WAT X1298      43.699  45.985   5.743  0.00  0.00           O
ATOM   4536  H1  WAT X1298      42.763  45.794   5.691  0.00  0.00           H
ATOM   4537  H2  WAT X1298      44.077  45.219   6.175  0.00  0.00           H
ATOM   4538  O   WAT X1299      33.982  43.587  31.528  0.00  0.00           O
ATOM   4539  H1  WAT X1299      34.389  44.254  32.081  0.00  0.00           H
ATOM   4540  H2  WAT X1299      34.542  43.543  30.753  0.00  0.00           H
ATOM   4541  O   WAT X1300      38.249  16.328  43.601  0.00  0.00           O
ATOM   4542  H1  WAT X1300      38.577  16.691  44.424  0.00  0.00           H
ATOM   4543  H2  WAT X1300      37.418  15.916  43.836  0.00  0.00           H
ATOM   4544  O   WAT X1301      41.794  18.897  38.007  0.00  0.00           O
ATOM   4545  H1  WAT X1301      42.680  19.244  38.117  0.00  0.00           H
ATOM   4546  H2  WAT X1301      41.881  17.960  38.179  0.00  0.00           H
ATOM   4547  O   WAT X1302      42.185   1.550  24.534  0.00  0.00           O
ATOM   4548  H1  WAT X1302      43.010   1.500  25.016  0.00  0.00           H
ATOM   4549  H2  WAT X1302      41.617   2.086  25.088  0.00  0.00           H
ATOM   4550  O   WAT X1303      36.257   2.109   3.685  0.00  0.00           O
ATOM   4551  H1  WAT X1303      36.719   2.692   3.084  0.00  0.00           H
ATOM   4552  H2  WAT X1303      36.403   2.491   4.550  0.00  0.00           H
ATOM   4553  O   WAT X1304      37.547  56.039  37.720  0.00  0.00           O
ATOM   4554  H1  WAT X1304      37.075  56.403  38.469  0.00  0.00           H
ATOM   4555  H2  WAT X1304      37.868  56.805  37.244  0.00  0.00           H
ATOM   4556  O   WAT X1305       2.283  35.627  36.138  0.00  0.00           O
ATOM   4557  H1  WAT X1305       1.901  35.363  35.301  0.00  0.00           H
ATOM   4558  H2  WAT X1305       1.535  35.702  36.730  0.00  0.00           H
ATOM   4559  O   WAT X1306      20.545  24.330  21.622  0.00  0.00           O
ATOM   4560  H1  WAT X1306      19.856  24.299  20.959  0.00  0.00           H
ATOM   4561  H2  WAT X1306      21.297  24.710  21.168  0.00  0.00           H
ATOM   4562  O   WAT X1307       6.050  49.089   1.797  0.00  0.00           O
ATOM   4563  H1  WAT X1307       6.181  49.201   0.856  0.00  0.00           H
ATOM   4564  H2  WAT X1307       6.750  49.604   2.199  0.00  0.00           H
ATOM   4565  O   WAT X1308       8.995  13.852   4.987  0.00  0.00           O
ATOM   4566  H1  WAT X1308       9.147  14.796   4.950  0.00  0.00           H
ATOM   4567  H2  WAT X1308       9.061  13.636   5.918  0.00  0.00           H
ATOM   4568  O   WAT X1309      17.063  58.576  42.799  0.00  0.00           O
ATOM   4569  H1  WAT X1309      17.292  59.270  42.182  0.00  0.00           H
ATOM   4570  H2  WAT X1309      17.466  58.847  43.624  0.00  0.00           H
ATOM   4571  O   WAT X1310      36.150  32.358  30.637  0.00  0.00           O
ATOM   4572  H1  WAT X1310      35.958  32.885  31.413  0.00  0.00           H
ATOM   4573  H2  WAT X1310      37.017  31.989  30.807  0.00  0.00           H
ATOM   4574  O   WAT X1311      12.736  28.258  44.224  0.00  0.00           O
ATOM   4575  H1  WAT X1311      13.691  28.328  44.218  0.00  0.00           H
ATOM   4576  H2  WAT X1311      12.429  29.160  44.136  0.00  0.00           H
ATOM   4577  O   WAT X1312      36.755  44.762  17.282  0.00  0.00           O
ATOM   4578  H1  WAT X1312      36.738  44.927  16.339  0.00  0.00           H
ATOM   4579  H2  WAT X1312      35.873  44.986  17.580  0.00  0.00           H
ATOM   4580  O   WAT X1313      42.242  26.581   3.967  0.00  0.00           O
ATOM   4581  H1  WAT X1313      41.321  26.800   3.823  0.00  0.00           H
ATOM   4582  H2  WAT X1313      42.717  27.381   3.740  0.00  0.00           H
ATOM   4583  O   WAT X1314       3.816  50.229  29.176  0.00  0.00           O
ATOM   4584  H1  WAT X1314       4.702  49.991  28.904  0.00  0.00           H
ATOM   4585  H2  WAT X1314       3.331  50.327  28.356  0.00  0.00           H
ATOM   4586  O   WAT X1315      18.302  38.440  12.169  0.00  0.00           O
ATOM   4587  H1  WAT X1315      18.142  38.897  12.995  0.00  0.00           H
ATOM   4588  H2  WAT X1315      17.462  38.472  11.711  0.00  0.00           H
ATOM   4589  O   WAT X1316      23.063   6.657  39.194  0.00  0.00           O
ATOM   4590  H1  WAT X1316      23.206   7.539  38.849  0.00  0.00           H
ATOM   4591  H2  WAT X1316      22.923   6.116  38.417  0.00  0.00           H
ATOM   4592  O   WAT X1317       1.937  27.387  42.795  0.00  0.00           O
ATOM   4593  H1  WAT X1317       1.732  27.908  43.571  0.00  0.00           H
ATOM   4594  H2  WAT X1317       1.780  26.482  43.066  0.00  0.00           H
ATOM   4595  O   WAT X1318       1.674  22.387  40.103  0.00  0.00           O
ATOM   4596  H1  WAT X1318       2.295  22.502  39.384  0.00  0.00           H
ATOM   4597  H2  WAT X1318       2.203  22.050  40.826  0.00  0.00           H
ATOM   4598  O   WAT X1319      14.437  47.047   5.726  0.00  0.00           O
ATOM   4599  H1  WAT X1319      15.010  47.623   5.219  0.00  0.00           H
ATOM   4600  H2  WAT X1319      13.828  47.642   6.164  0.00  0.00           H
ATOM   4601  O   WAT X1320       3.214  25.230   5.739  0.00  0.00           O
ATOM   4602  H1  WAT X1320       3.334  25.607   4.867  0.00  0.00           H
ATOM   4603  H2  WAT X1320       2.276  25.315   5.909  0.00  0.00           H
ATOM   4604  O   WAT X1321      28.763  18.413   9.894  0.00  0.00           O
ATOM   4605  H1  WAT X1321      28.690  18.512   8.945  0.00  0.00           H
ATOM   4606  H2  WAT X1321      28.070  17.795  10.124  0.00  0.00           H
ATOM   4607  O   WAT X1322      31.993  50.206  44.018  0.00  0.00           O
ATOM   4608  H1  WAT X1322      31.798  49.274  43.913  0.00  0.00           H
ATOM   4609  H2  WAT X1322      32.826  50.329  43.563  0.00  0.00           H
ATOM   4610  O   WAT X1323      30.781  48.247  17.559  0.00  0.00           O
ATOM   4611  H1  WAT X1323      31.728  48.382  17.521  0.00  0.00           H
ATOM   4612  H2  WAT X1323      30.531  48.057  16.654  0.00  0.00           H
ATOM   4613  O   WAT X1324      30.055  42.216  37.990  0.00  0.00           O
ATOM   4614  H1  WAT X1324      29.614  42.964  37.588  0.00  0.00           H
ATOM   4615  H2  WAT X1324      30.965  42.498  38.086  0.00  0.00           H
ATOM   4616  O   WAT X1325      27.600  23.005  43.605  0.00  0.00           O
ATOM   4617  H1  WAT X1325      27.262  23.469  44.371  0.00  0.00           H
ATOM   4618  H2  WAT X1325      28.534  22.897  43.783  0.00  0.00           H
ATOM   4619  O   WAT X1326      24.145   7.449   7.658  0.00  0.00           O
ATOM   4620  H1  WAT X1326      24.209   7.277   8.598  0.00  0.00           H
ATOM   4621  H2  WAT X1326      24.996   7.821   7.425  0.00  0.00           H
ATOM   4622  O   WAT X1327       4.442  12.981   8.185  0.00  0.00           O
ATOM   4623  H1  WAT X1327       4.964  13.624   7.705  0.00  0.00           H
ATOM   4624  H2  WAT X1327       3.550  13.105   7.859  0.00  0.00           H
ATOM   4625  O   WAT X1328       1.996  27.459  35.801  0.00  0.00           O
ATOM   4626  H1  WAT X1328       1.776  27.599  34.880  0.00  0.00           H
ATOM   4627  H2  WAT X1328       2.738  26.854  35.781  0.00  0.00           H
ATOM   4628  O   WAT X1329      19.552  34.649  10.381  0.00  0.00           O
ATOM   4629  H1  WAT X1329      19.090  35.258   9.804  0.00  0.00           H
ATOM   4630  H2  WAT X1329      20.080  35.211  10.948  0.00  0.00           H
ATOM   4631  O   WAT X1330      43.803  44.701   8.733  0.00  0.00           O
ATOM   4632  H1  WAT X1330      44.441  44.542   8.037  0.00  0.00           H
ATOM   4633  H2  WAT X1330      43.721  43.858   9.179  0.00  0.00           H
ATOM   4634  O   WAT X1331      13.377   5.428  18.771  0.00  0.00           O
ATOM   4635  H1  WAT X1331      14.262   5.271  19.098  0.00  0.00           H
ATOM   4636  H2  WAT X1331      12.836   4.780  19.223  0.00  0.00           H
ATOM   4637  O   WAT X1332      30.015  27.309   9.709  0.00  0.00           O
ATOM   4638  H1  WAT X1332      29.207  27.139  10.193  0.00  0.00           H
ATOM   4639  H2  WAT X1332      30.710  27.198  10.358  0.00  0.00           H
ATOM   4640  O   WAT X1333      47.147  17.995  33.848  0.00  0.00           O
ATOM   4641  H1  WAT X1333      46.271  18.357  33.717  0.00  0.00           H
ATOM   4642  H2  WAT X1333      47.554  18.032  32.983  0.00  0.00           H
ATOM   4643  O   WAT X1334       1.585  32.132  36.326  0.00  0.00           O
ATOM   4644  H1  WAT X1334       2.339  32.369  36.866  0.00  0.00           H
ATOM   4645  H2  WAT X1334       1.899  31.413  35.778  0.00  0.00           H
ATOM   4646  O   WAT X1335       8.376   5.681  23.696  0.00  0.00           O
ATOM   4647  H1  WAT X1335       7.897   6.263  23.107  0.00  0.00           H
ATOM   4648  H2  WAT X1335       9.280   5.715  23.385  0.00  0.00           H
ATOM   4649  O   WAT X1336      41.070  27.372  24.663  0.00  0.00           O
ATOM   4650  H1  WAT X1336      40.189  27.720  24.800  0.00  0.00           H
ATOM   4651  H2  WAT X1336      41.002  26.857  23.859  0.00  0.00           H
ATOM   4652  O   WAT X1337       9.301  56.404  25.446  0.00  0.00           O
ATOM   4653  H1  WAT X1337       8.923  56.660  26.287  0.00  0.00           H
ATOM   4654  H2  WAT X1337       8.567  56.442  24.832  0.00  0.00           H
ATOM   4655  O   WAT X1338      14.958  52.619  19.410  0.00  0.00           O
ATOM   4656  H1  WAT X1338      14.976  53.083  20.246  0.00  0.00           H
ATOM   4657  H2  WAT X1338      14.031  52.433  19.260  0.00  0.00           H
ATOM   4658  O   WAT X1339      22.953  26.297  16.976  0.00  0.00           O
ATOM   4659  H1  WAT X1339      23.139  27.176  16.648  0.00  0.00           H
ATOM   4660  H2  WAT X1339      23.592  25.737  16.537  0.00  0.00           H
ATOM   4661  O   WAT X1340      34.763  18.379  14.831  0.00  0.00           O
ATOM   4662  H1  WAT X1340      35.643  18.089  15.072  0.00  0.00           H
ATOM   4663  H2  WAT X1340      34.689  18.171  13.900  0.00  0.00           H
ATOM   4664  O   WAT X1341       5.854  23.100   1.829  0.00  0.00           O
ATOM   4665  H1  WAT X1341       5.755  23.999   2.144  0.00  0.00           H
ATOM   4666  H2  WAT X1341       5.869  22.568   2.625  0.00  0.00           H
ATOM   4667  O   WAT X1342      35.949  51.535  15.366  0.00  0.00           O
ATOM   4668  H1  WAT X1342      36.305  52.316  15.790  0.00  0.00           H
ATOM   4669  H2  WAT X1342      35.185  51.302  15.894  0.00  0.00           H
ATOM   4670  O   WAT X1343      30.358  46.308  39.168  0.00  0.00           O
ATOM   4671  H1  WAT X1343      29.537  45.859  39.371  0.00  0.00           H
ATOM   4672  H2  WAT X1343      31.008  45.882  39.727  0.00  0.00           H
ATOM   4673  O   WAT X1344       4.295  48.502  19.607  0.00  0.00           O
ATOM   4674  H1  WAT X1344       4.440  47.603  19.311  0.00  0.00           H
ATOM   4675  H2  WAT X1344       3.992  48.965  18.826  0.00  0.00           H
ATOM   4676  O   WAT X1345      30.401  45.793  15.761  0.00  0.00           O
ATOM   4677  H1  WAT X1345      30.220  46.667  15.415  0.00  0.00           H
ATOM   4678  H2  WAT X1345      30.472  45.238  14.985  0.00  0.00           H
ATOM   4679  O   WAT X1346      29.235  14.595  47.673  0.00  0.00           O
ATOM   4680  H1  WAT X1346      29.355  15.505  47.401  0.00  0.00           H
ATOM   4681  H2  WAT X1346      28.745  14.652  48.493  0.00  0.00           H
ATOM   4682  O   WAT X1347      46.272  14.434  13.378  0.00  0.00           O
ATOM   4683  H1  WAT X1347      45.684  14.831  12.736  0.00  0.00           H
ATOM   4684  H2  WAT X1347      46.784  13.801  12.874  0.00  0.00           H
ATOM   4685  O   WAT X1348      13.329   5.525  31.946  0.00  0.00           O
ATOM   4686  H1  WAT X1348      14.199   5.910  31.835  0.00  0.00           H
ATOM   4687  H2  WAT X1348      13.219   4.958  31.183  0.00  0.00           H
ATOM   4688  O   WAT X1349      46.630   7.054  46.988  0.00  0.00           O
ATOM   4689  H1  WAT X1349      46.344   6.626  46.182  0.00  0.00           H
ATOM   4690  H2  WAT X1349      45.907   6.920  47.601  0.00  0.00           H
ATOM   4691  O   WAT X1350      40.347  43.116  29.136  0.00  0.00           O
ATOM   4692  H1  WAT X1350      41.096  43.391  28.607  0.00  0.00           H
ATOM   4693  H2  WAT X1350      40.735  42.656  29.880  0.00  0.00           H
ATOM   4694  O   WAT X1351      41.090  47.750  24.420  0.00  0.00           O
ATOM   4695  H1  WAT X1351      41.983  47.582  24.118  0.00  0.00           H
ATOM   4696  H2  WAT X1351      40.540  47.211  23.852  0.00  0.00           H
ATOM   4697  O   WAT X1352       3.513  34.151  45.775  0.00  0.00           O
ATOM   4698  H1  WAT X1352       3.704  34.880  45.186  0.00  0.00           H
ATOM   4699  H2  WAT X1352       4.360  33.727  45.914  0.00  0.00           H
ATOM   4700  O   WAT X1353      40.261   6.541  23.843  0.00  0.00           O
ATOM   4701  H1  WAT X1353      39.682   7.272  23.627  0.00  0.00           H
ATOM   4702  H2  WAT X1353      40.397   6.614  24.788  0.00  0.00           H
ATOM   4703  O   WAT X1354      42.637   1.328  34.889  0.00  0.00           O
ATOM   4704  H1  WAT X1354      41.973   1.001  35.497  0.00  0.00           H
ATOM   4705  H2  WAT X1354      42.180   1.990  34.370  0.00  0.00           H
ATOM   4706  O   WAT X1355      -0.234  17.332   9.767  0.00  0.00           O
ATOM   4707  H1  WAT X1355       0.322  18.098   9.624  0.00  0.00           H
ATOM   4708  H2  WAT X1355       0.368  16.650  10.065  0.00  0.00           H
ATOM   4709  O   WAT X1356      37.989  22.231  31.090  0.00  0.00           O
ATOM   4710  H1  WAT X1356      38.224  21.581  30.427  0.00  0.00           H
ATOM   4711  H2  WAT X1356      37.435  22.858  30.626  0.00  0.00           H
ATOM   4712  O   WAT X1357      40.408  15.790  18.351  0.00  0.00           O
ATOM   4713  H1  WAT X1357      40.750  16.638  18.633  0.00  0.00           H
ATOM   4714  H2  WAT X1357      40.383  15.848  17.396  0.00  0.00           H
ATOM   4715  O   WAT X1358      18.084  19.693   9.398  0.00  0.00           O
ATOM   4716  H1  WAT X1358      17.339  19.652   8.798  0.00  0.00           H
ATOM   4717  H2  WAT X1358      17.780  19.245  10.188  0.00  0.00           H
ATOM   4718  O   WAT X1359       8.091  59.796  14.467  0.00  0.00           O
ATOM   4719  H1  WAT X1359       7.902  60.650  14.078  0.00  0.00           H
ATOM   4720  H2  WAT X1359       7.448  59.705  15.170  0.00  0.00           H
ATOM   4721  O   WAT X1360      41.972  28.265  27.253  0.00  0.00           O
ATOM   4722  H1  WAT X1360      41.846  27.498  26.695  0.00  0.00           H
ATOM   4723  H2  WAT X1360      42.206  27.903  28.108  0.00  0.00           H
ATOM   4724  O   WAT X1361      33.562  55.712  24.216  0.00  0.00           O
ATOM   4725  H1  WAT X1361      34.412  56.150  24.177  0.00  0.00           H
ATOM   4726  H2  WAT X1361      33.494  55.248  23.381  0.00  0.00           H
ATOM   4727  O   WAT X1362      23.524  33.760  32.476  0.00  0.00           O
ATOM   4728  H1  WAT X1362      22.869  34.324  32.887  0.00  0.00           H
ATOM   4729  H2  WAT X1362      23.731  33.108  33.146  0.00  0.00           H
ATOM   4730  O   WAT X1363      32.266  19.954   0.481  0.00  0.00           O
ATOM   4731  H1  WAT X1363      31.550  20.588   0.508  0.00  0.00           H
ATOM   4732  H2  WAT X1363      32.231  19.591  -0.404  0.00  0.00           H
ATOM   4733  O   WAT X1364      12.851  15.080   9.555  0.00  0.00           O
ATOM   4734  H1  WAT X1364      13.124  14.227   9.217  0.00  0.00           H
ATOM   4735  H2  WAT X1364      12.807  15.642   8.782  0.00  0.00           H
ATOM   4736  O   WAT X1365      37.532  30.520   5.824  0.00  0.00           O
ATOM   4737  H1  WAT X1365      37.357  31.460   5.802  0.00  0.00           H
ATOM   4738  H2  WAT X1365      38.141  30.406   6.554  0.00  0.00           H
ATOM   4739  O   WAT X1366      13.333  45.066  16.453  0.00  0.00           O
ATOM   4740  H1  WAT X1366      12.488  44.761  16.783  0.00  0.00           H
ATOM   4741  H2  WAT X1366      13.977  44.659  17.033  0.00  0.00           H
ATOM   4742  O   WAT X1367      34.298  46.681   9.247  0.00  0.00           O
ATOM   4743  H1  WAT X1367      34.513  45.755   9.361  0.00  0.00           H
ATOM   4744  H2  WAT X1367      34.385  46.833   8.306  0.00  0.00           H
ATOM   4745  O   WAT X1368      10.693   7.268   1.197  0.00  0.00           O
ATOM   4746  H1  WAT X1368      10.496   7.216   2.132  0.00  0.00           H
ATOM   4747  H2  WAT X1368      11.649   7.294   1.154  0.00  0.00           H
ATOM   4748  O   WAT X1369      40.462   5.984  42.073  0.00  0.00           O
ATOM   4749  H1  WAT X1369      39.820   5.284  42.185  0.00  0.00           H
ATOM   4750  H2  WAT X1369      41.301   5.530  41.997  0.00  0.00           H
ATOM   4751  O   WAT X1370      28.721  30.949  43.117  0.00  0.00           O
ATOM   4752  H1  WAT X1370      29.416  31.452  42.691  0.00  0.00           H
ATOM   4753  H2  WAT X1370      29.163  30.484  43.828  0.00  0.00           H
ATOM   4754  O   WAT X1371      10.869  13.942  38.466  0.00  0.00           O
ATOM   4755  H1  WAT X1371      10.545  13.529  39.267  0.00  0.00           H
ATOM   4756  H2  WAT X1371      10.597  13.351  37.765  0.00  0.00           H
ATOM   4757  O   WAT X1372      45.361  32.777  18.234  0.00  0.00           O
ATOM   4758  H1  WAT X1372      45.398  32.021  18.820  0.00  0.00           H
ATOM   4759  H2  WAT X1372      44.927  33.457  18.748  0.00  0.00           H
ATOM   4760  O   WAT X1373       1.985  14.608  28.978  0.00  0.00           O
ATOM   4761  H1  WAT X1373       1.983  13.741  29.383  0.00  0.00           H
ATOM   4762  H2  WAT X1373       2.661  14.555  28.302  0.00  0.00           H
ATOM   4763  O   WAT X1374      19.365  32.477  41.609  0.00  0.00           O
ATOM   4764  H1  WAT X1374      19.851  32.548  42.430  0.00  0.00           H
ATOM   4765  H2  WAT X1374      19.608  31.620  41.259  0.00  0.00           H
ATOM   4766  O   WAT X1375      46.184  55.150   0.957  0.00  0.00           O
ATOM   4767  H1  WAT X1375      46.168  55.899   1.553  0.00  0.00           H
ATOM   4768  H2  WAT X1375      46.360  54.398   1.523  0.00  0.00           H
ATOM   4769  O   WAT X1376      42.202  39.455  47.088  0.00  0.00           O
ATOM   4770  H1  WAT X1376      42.347  39.976  47.879  0.00  0.00           H
ATOM   4771  H2  WAT X1376      41.363  39.767  46.748  0.00  0.00           H
ATOM   4772  O   WAT X1377      30.853  21.992  14.982  0.00  0.00           O
ATOM   4773  H1  WAT X1377      29.921  22.113  15.166  0.00  0.00           H
ATOM   4774  H2  WAT X1377      31.007  21.059  15.131  0.00  0.00           H
ATOM   4775  O   WAT X1378      21.351  20.045  16.366  0.00  0.00           O
ATOM   4776  H1  WAT X1378      20.794  19.549  15.766  0.00  0.00           H
ATOM   4777  H2  WAT X1378      20.917  19.965  17.216  0.00  0.00           H
ATOM   4778  O   WAT X1379      10.424  23.014  20.383  0.00  0.00           O
ATOM   4779  H1  WAT X1379      10.758  22.192  20.743  0.00  0.00           H
ATOM   4780  H2  WAT X1379       9.527  22.813  20.117  0.00  0.00           H
ATOM   4781  O   WAT X1380      29.098  11.582  37.849  0.00  0.00           O
ATOM   4782  H1  WAT X1380      28.586  12.208  38.362  0.00  0.00           H
ATOM   4783  H2  WAT X1380      29.184  10.819  38.419  0.00  0.00           H
ATOM   4784  O   WAT X1381      15.668  47.052  12.680  0.00  0.00           O
ATOM   4785  H1  WAT X1381      15.087  46.360  12.363  0.00  0.00           H
ATOM   4786  H2  WAT X1381      16.399  46.585  13.083  0.00  0.00           H
ATOM   4787  O   WAT X1382      24.397  22.221   8.684  0.00  0.00           O
ATOM   4788  H1  WAT X1382      24.883  22.800   8.097  0.00  0.00           H
ATOM   4789  H2  WAT X1382      24.943  22.164   9.468  0.00  0.00           H
ATOM   4790  O   WAT X1383      21.387   5.072  40.737  0.00  0.00           O
ATOM   4791  H1  WAT X1383      21.644   5.418  39.882  0.00  0.00           H
ATOM   4792  H2  WAT X1383      21.712   5.719  41.363  0.00  0.00           H
ATOM   4793  O   WAT X1384      17.962   3.585  32.682  0.00  0.00           O
ATOM   4794  H1  WAT X1384      17.689   4.448  32.996  0.00  0.00           H
ATOM   4795  H2  WAT X1384      18.708   3.354  33.235  0.00  0.00           H
ATOM   4796  O   WAT X1385      46.431  21.186  15.574  0.00  0.00           O
ATOM   4797  H1  WAT X1385      45.996  21.961  15.930  0.00  0.00           H
ATOM   4798  H2  WAT X1385      46.565  21.390  14.649  0.00  0.00           H
ATOM   4799  O   WAT X1386      35.683  27.676  18.240  0.00  0.00           O
ATOM   4800  H1  WAT X1386      35.460  28.318  18.913  0.00  0.00           H
ATOM   4801  H2  WAT X1386      35.411  26.836  18.611  0.00  0.00           H
ATOM   4802  O   WAT X1387      21.933  49.116  15.302  0.00  0.00           O
ATOM   4803  H1  WAT X1387      21.787  48.263  14.893  0.00  0.00           H
ATOM   4804  H2  WAT X1387      22.030  48.920  16.234  0.00  0.00           H
ATOM   4805  O   WAT X1388      15.002  31.488  19.945  0.00  0.00           O
ATOM   4806  H1  WAT X1388      14.078  31.627  19.738  0.00  0.00           H
ATOM   4807  H2  WAT X1388      15.357  32.369  20.066  0.00  0.00           H
ATOM   4808  O   WAT X1389       0.393   6.007  46.856  0.00  0.00           O
ATOM   4809  H1  WAT X1389      -0.452   6.421  47.030  0.00  0.00           H
ATOM   4810  H2  WAT X1389       0.212   5.067  46.893  0.00  0.00           H
ATOM   4811  O   WAT X1390      12.681  59.095  40.296  0.00  0.00           O
ATOM   4812  H1  WAT X1390      12.844  58.935  39.366  0.00  0.00           H
ATOM   4813  H2  WAT X1390      12.959  58.289  40.730  0.00  0.00           H
ATOM   4814  O   WAT X1391       5.657  33.136  13.824  0.00  0.00           O
ATOM   4815  H1  WAT X1391       6.394  33.385  14.382  0.00  0.00           H
ATOM   4816  H2  WAT X1391       5.411  32.262  14.129  0.00  0.00           H
ATOM   4817  O   WAT X1392      39.324   5.747  37.851  0.00  0.00           O
ATOM   4818  H1  WAT X1392      38.571   6.249  37.540  0.00  0.00           H
ATOM   4819  H2  WAT X1392      39.564   6.162  38.679  0.00  0.00           H
ATOM   4820  O   WAT X1393      41.198  36.947   8.015  0.00  0.00           O
ATOM   4821  H1  WAT X1393      41.016  36.836   8.948  0.00  0.00           H
ATOM   4822  H2  WAT X1393      41.086  36.072   7.644  0.00  0.00           H
ATOM   4823  O   WAT X1394      45.275  43.742   6.365  0.00  0.00           O
ATOM   4824  H1  WAT X1394      45.348  43.075   5.682  0.00  0.00           H
ATOM   4825  H2  WAT X1394      46.179  43.996   6.550  0.00  0.00           H
ATOM   4826  O   WAT X1395       2.598  38.375  28.210  0.00  0.00           O
ATOM   4827  H1  WAT X1395       2.390  39.010  28.895  0.00  0.00           H
ATOM   4828  H2  WAT X1395       2.283  37.539  28.555  0.00  0.00           H
ATOM   4829  O   WAT X1396      36.870  27.067  25.396  0.00  0.00           O
ATOM   4830  H1  WAT X1396      35.913  27.081  25.386  0.00  0.00           H
ATOM   4831  H2  WAT X1396      37.099  27.014  26.323  0.00  0.00           H
ATOM   4832  O   WAT X1397      44.746  27.000   1.052  0.00  0.00           O
ATOM   4833  H1  WAT X1397      44.670  26.050   0.961  0.00  0.00           H
ATOM   4834  H2  WAT X1397      45.354  27.123   1.780  0.00  0.00           H
ATOM   4835  O   WAT X1398      47.837  58.852  40.567  0.00  0.00           O
ATOM   4836  H1  WAT X1398      48.322  59.279  41.274  0.00  0.00           H
ATOM   4837  H2  WAT X1398      47.167  59.489  40.319  0.00  0.00           H
ATOM   4838  O   WAT X1399       2.617  10.705  48.088  0.00  0.00           O
ATOM   4839  H1  WAT X1399       2.431  10.269  48.920  0.00  0.00           H
ATOM   4840  H2  WAT X1399       3.548  10.545  47.937  0.00  0.00           H
ATOM   4841  O   WAT X1400      24.551  15.153   8.518  0.00  0.00           O
ATOM   4842  H1  WAT X1400      24.379  14.871   7.620  0.00  0.00           H
ATOM   4843  H2  WAT X1400      25.141  15.901   8.425  0.00  0.00           H
ATOM   4844  O   WAT X1401      20.194   1.944   3.714  0.00  0.00           O
ATOM   4845  H1  WAT X1401      19.272   1.756   3.540  0.00  0.00           H
ATOM   4846  H2  WAT X1401      20.228   2.894   3.827  0.00  0.00           H
ATOM   4847  O   WAT X1402       7.357  35.490   1.143  0.00  0.00           O
ATOM   4848  H1  WAT X1402       7.030  36.341   1.435  0.00  0.00           H
ATOM   4849  H2  WAT X1402       7.446  35.581   0.194  0.00  0.00           H
ATOM   4850  O   WAT X1403      13.643  39.514  42.911  0.00  0.00           O
ATOM   4851  H1  WAT X1403      13.256  38.653  43.071  0.00  0.00           H
ATOM   4852  H2  WAT X1403      12.947  40.133  43.132  0.00  0.00           H
ATOM   4853  O   WAT X1404      45.118  17.100  36.870  0.00  0.00           O
ATOM   4854  H1  WAT X1404      45.088  16.225  37.257  0.00  0.00           H
ATOM   4855  H2  WAT X1404      45.725  17.588  37.426  0.00  0.00           H
ATOM   4856  O   WAT X1405      28.888   2.808  22.563  0.00  0.00           O
ATOM   4857  H1  WAT X1405      29.251   2.211  23.217  0.00  0.00           H
ATOM   4858  H2  WAT X1405      29.495   2.753  21.825  0.00  0.00           H
ATOM   4859  O   WAT X1406      29.977   1.690  20.062  0.00  0.00           O
ATOM   4860  H1  WAT X1406      30.854   1.312  20.127  0.00  0.00           H
ATOM   4861  H2  WAT X1406      30.124   2.636  20.059  0.00  0.00           H
ATOM   4862  O   WAT X1407      30.123   5.509   1.674  0.00  0.00           O
ATOM   4863  H1  WAT X1407      30.987   5.370   2.061  0.00  0.00           H
ATOM   4864  H2  WAT X1407      30.095   4.908   0.930  0.00  0.00           H
ATOM   4865  O   WAT X1408      23.732  39.518  11.589  0.00  0.00           O
ATOM   4866  H1  WAT X1408      24.459  39.845  12.118  0.00  0.00           H
ATOM   4867  H2  WAT X1408      23.015  39.401  12.213  0.00  0.00           H
ATOM   4868  O   WAT X1409       1.268  35.820  24.688  0.00  0.00           O
ATOM   4869  H1  WAT X1409       2.063  36.353  24.672  0.00  0.00           H
ATOM   4870  H2  WAT X1409       1.396  35.219  25.422  0.00  0.00           H
ATOM   4871  O   WAT X1410       7.307  30.789  43.821  0.00  0.00           O
ATOM   4872  H1  WAT X1410       7.809  30.612  44.616  0.00  0.00           H
ATOM   4873  H2  WAT X1410       7.215  29.933  43.401  0.00  0.00           H
ATOM   4874  O   WAT X1411      26.603  57.220  24.638  0.00  0.00           O
ATOM   4875  H1  WAT X1411      27.113  57.342  23.837  0.00  0.00           H
ATOM   4876  H2  WAT X1411      26.140  58.049  24.756  0.00  0.00           H
ATOM   4877  O   WAT X1412      45.976   1.992   2.154  0.00  0.00           O
ATOM   4878  H1  WAT X1412      46.198   1.269   2.741  0.00  0.00           H
ATOM   4879  H2  WAT X1412      46.662   2.642   2.304  0.00  0.00           H
ATOM   4880  O   WAT X1413      26.109  31.630  30.284  0.00  0.00           O
ATOM   4881  H1  WAT X1413      26.730  32.325  30.069  0.00  0.00           H
ATOM   4882  H2  WAT X1413      26.228  31.484  31.222  0.00  0.00           H
ATOM   4883  O   WAT X1414      11.162  56.823  30.049  0.00  0.00           O
ATOM   4884  H1  WAT X1414      10.406  57.356  29.801  0.00  0.00           H
ATOM   4885  H2  WAT X1414      11.632  56.677  29.229  0.00  0.00           H
ATOM   4886  O   WAT X1415      42.386  59.371   9.268  0.00  0.00           O
ATOM   4887  H1  WAT X1415      41.895  59.747   8.538  0.00  0.00           H
ATOM   4888  H2  WAT X1415      42.990  58.752   8.858  0.00  0.00           H
ATOM   4889  O   WAT X1416      44.474  12.722  44.680  0.00  0.00           O
ATOM   4890  H1  WAT X1416      44.883  12.045  44.141  0.00  0.00           H
ATOM   4891  H2  WAT X1416      45.064  12.823  45.427  0.00  0.00           H
ATOM   4892  O   WAT X1417      25.346  19.215  45.775  0.00  0.00           O
ATOM   4893  H1  WAT X1417      24.621  19.321  46.392  0.00  0.00           H
ATOM   4894  H2  WAT X1417      24.960  19.400  44.918  0.00  0.00           H
ATOM   4895  O   WAT X1418      31.582  49.550   2.439  0.00  0.00           O
ATOM   4896  H1  WAT X1418      32.442  49.965   2.509  0.00  0.00           H
ATOM   4897  H2  WAT X1418      30.990  50.147   2.896  0.00  0.00           H
ATOM   4898  O   WAT X1419      42.428  24.413  46.348  0.00  0.00           O
ATOM   4899  H1  WAT X1419      42.392  25.150  45.739  0.00  0.00           H
ATOM   4900  H2  WAT X1419      41.532  24.329  46.676  0.00  0.00           H
ATOM   4901  O   WAT X1420      15.055   3.461  41.766  0.00  0.00           O
ATOM   4902  H1  WAT X1420      14.499   3.982  41.187  0.00  0.00           H
ATOM   4903  H2  WAT X1420      14.958   2.563  41.448  0.00  0.00           H
ATOM   4904  O   WAT X1421      44.373  22.015   6.665  0.00  0.00           O
ATOM   4905  H1  WAT X1421      45.130  21.993   6.080  0.00  0.00           H
ATOM   4906  H2  WAT X1421      43.905  22.813   6.422  0.00  0.00           H
ATOM   4907  O   WAT X1422       0.684  27.199  33.324  0.00  0.00           O
ATOM   4908  H1  WAT X1422       1.219  26.605  32.798  0.00  0.00           H
ATOM   4909  H2  WAT X1422      -0.203  27.090  32.980  0.00  0.00           H
ATOM   4910  O   WAT X1423      24.454   3.707  31.625  0.00  0.00           O
ATOM   4911  H1  WAT X1423      23.689   3.427  32.126  0.00  0.00           H
ATOM   4912  H2  WAT X1423      25.124   3.053  31.824  0.00  0.00           H
ATOM   4913  O   WAT X1424      34.470   0.610  25.029  0.00  0.00           O
ATOM   4914  H1  WAT X1424      34.824   1.475  24.821  0.00  0.00           H
ATOM   4915  H2  WAT X1424      34.978   0.319  25.787  0.00  0.00           H
ATOM   4916  O   WAT X1425      45.428  10.600  47.643  0.00  0.00           O
ATOM   4917  H1  WAT X1425      45.180   9.726  47.944  0.00  0.00           H
ATOM   4918  H2  WAT X1425      46.378  10.553  47.531  0.00  0.00           H
ATOM   4919  O   WAT X1426      29.270  48.714  38.317  0.00  0.00           O
ATOM   4920  H1  WAT X1426      28.377  48.403  38.466  0.00  0.00           H
ATOM   4921  H2  WAT X1426      29.822  47.951  38.492  0.00  0.00           H
ATOM   4922  O   WAT X1427       3.249  45.647  11.844  0.00  0.00           O
ATOM   4923  H1  WAT X1427       3.447  46.008  10.979  0.00  0.00           H
ATOM   4924  H2  WAT X1427       3.586  44.751  11.812  0.00  0.00           H
ATOM   4925  O   WAT X1428      37.729  33.879  28.920  0.00  0.00           O
ATOM   4926  H1  WAT X1428      37.136  33.606  29.620  0.00  0.00           H
ATOM   4927  H2  WAT X1428      37.821  34.825  29.040  0.00  0.00           H
ATOM   4928  O   WAT X1429      39.778  46.296  14.640  0.00  0.00           O
ATOM   4929  H1  WAT X1429      40.673  46.218  14.972  0.00  0.00           H
ATOM   4930  H2  WAT X1429      39.885  46.497  13.711  0.00  0.00           H
ATOM   4931  O   WAT X1430      41.460  25.978  35.507  0.00  0.00           O
ATOM   4932  H1  WAT X1430      40.916  26.287  34.782  0.00  0.00           H
ATOM   4933  H2  WAT X1430      40.946  25.279  35.910  0.00  0.00           H
ATOM   4934  O   WAT X1431      33.367  58.619  23.756  0.00  0.00           O
ATOM   4935  H1  WAT X1431      33.152  58.795  24.672  0.00  0.00           H
ATOM   4936  H2  WAT X1431      33.827  59.406  23.464  0.00  0.00           H
ATOM   4937  O   WAT X1432      16.105  13.425  24.195  0.00  0.00           O
ATOM   4938  H1  WAT X1432      16.675  14.093  23.813  0.00  0.00           H
ATOM   4939  H2  WAT X1432      16.555  13.157  24.997  0.00  0.00           H
ATOM   4940  O   WAT X1433       3.607  27.046  13.963  0.00  0.00           O
ATOM   4941  H1  WAT X1433       2.686  27.138  13.719  0.00  0.00           H
ATOM   4942  H2  WAT X1433       4.085  27.170  13.143  0.00  0.00           H
ATOM   4943  O   WAT X1434      40.030  13.073  32.345  0.00  0.00           O
ATOM   4944  H1  WAT X1434      40.526  13.857  32.111  0.00  0.00           H
ATOM   4945  H2  WAT X1434      40.667  12.507  32.782  0.00  0.00           H
ATOM   4946  O   WAT X1435      36.581  15.220  17.949  0.00  0.00           O
ATOM   4947  H1  WAT X1435      36.655  16.161  17.794  0.00  0.00           H
ATOM   4948  H2  WAT X1435      35.691  15.001  17.672  0.00  0.00           H
ATOM   4949  O   WAT X1436      45.544  56.665  24.140  0.00  0.00           O
ATOM   4950  H1  WAT X1436      44.963  57.027  24.809  0.00  0.00           H
ATOM   4951  H2  WAT X1436      45.612  57.357  23.482  0.00  0.00           H
ATOM   4952  O   WAT X1437       4.081  53.196  46.782  0.00  0.00           O
ATOM   4953  H1  WAT X1437       5.014  53.396  46.861  0.00  0.00           H
ATOM   4954  H2  WAT X1437       3.746  53.264  47.676  0.00  0.00           H
ATOM   4955  O   WAT X1438      43.354  53.775  29.617  0.00  0.00           O
ATOM   4956  H1  WAT X1438      43.488  52.844  29.797  0.00  0.00           H
ATOM   4957  H2  WAT X1438      42.544  53.807  29.108  0.00  0.00           H
ATOM   4958  O   WAT X1439       5.072  16.523  29.441  0.00  0.00           O
ATOM   4959  H1  WAT X1439       4.278  15.992  29.508  0.00  0.00           H
ATOM   4960  H2  WAT X1439       4.824  17.372  29.804  0.00  0.00           H
ATOM   4961  O   WAT X1440       4.969  48.567  34.185  0.00  0.00           O
ATOM   4962  H1  WAT X1440       4.853  48.365  33.257  0.00  0.00           H
ATOM   4963  H2  WAT X1440       5.155  47.721  34.593  0.00  0.00           H
ATOM   4964  O   WAT X1441      45.903   4.819   5.665  0.00  0.00           O
ATOM   4965  H1  WAT X1441      45.553   4.795   4.775  0.00  0.00           H
ATOM   4966  H2  WAT X1441      45.905   3.905   5.947  0.00  0.00           H
ATOM   4967  O   WAT X1442      42.987   5.931  23.396  0.00  0.00           O
ATOM   4968  H1  WAT X1442      43.311   6.523  22.716  0.00  0.00           H
ATOM   4969  H2  WAT X1442      42.101   5.704  23.112  0.00  0.00           H
ATOM   4970  O   WAT X1443      27.884  22.441  15.821  0.00  0.00           O
ATOM   4971  H1  WAT X1443      27.413  21.684  15.473  0.00  0.00           H
ATOM   4972  H2  WAT X1443      28.204  22.152  16.676  0.00  0.00           H
ATOM   4973  O   WAT X1444      39.091  55.802  30.435  0.00  0.00           O
ATOM   4974  H1  WAT X1444      38.824  56.661  30.763  0.00  0.00           H
ATOM   4975  H2  WAT X1444      38.649  55.178  31.010  0.00  0.00           H
ATOM   4976  O   WAT X1445      36.770  25.198   8.248  0.00  0.00           O
ATOM   4977  H1  WAT X1445      37.668  25.247   7.922  0.00  0.00           H
ATOM   4978  H2  WAT X1445      36.676  25.970   8.807  0.00  0.00           H
ATOM   4979  O   WAT X1446      47.508  47.902  18.342  0.00  0.00           O
ATOM   4980  H1  WAT X1446      47.819  47.340  17.633  0.00  0.00           H
ATOM   4981  H2  WAT X1446      47.206  48.697  17.903  0.00  0.00           H
ATOM   4982  O   WAT X1447      14.539  34.581  20.954  0.00  0.00           O
ATOM   4983  H1  WAT X1447      15.029  34.640  20.134  0.00  0.00           H
ATOM   4984  H2  WAT X1447      15.211  34.478  21.628  0.00  0.00           H
ATOM   4985  O   WAT X1448      43.346  32.928   6.889  0.00  0.00           O
ATOM   4986  H1  WAT X1448      43.859  33.340   7.584  0.00  0.00           H
ATOM   4987  H2  WAT X1448      43.030  32.112   7.277  0.00  0.00           H
ATOM   4988  O   WAT X1449       8.895  21.099  34.016  0.00  0.00           O
ATOM   4989  H1  WAT X1449       7.981  21.084  34.301  0.00  0.00           H
ATOM   4990  H2  WAT X1449       9.046  20.228  33.651  0.00  0.00           H
ATOM   4991  O   WAT X1450      22.813   9.892  38.020  0.00  0.00           O
ATOM   4992  H1  WAT X1450      22.271   9.251  38.481  0.00  0.00           H
ATOM   4993  H2  WAT X1450      22.225  10.279  37.371  0.00  0.00           H
ATOM   4994  O   WAT X1451       4.557  49.470   7.463  0.00  0.00           O
ATOM   4995  H1  WAT X1451       4.904  49.910   8.239  0.00  0.00           H
ATOM   4996  H2  WAT X1451       3.636  49.729   7.434  0.00  0.00           H
ATOM   4997  O   WAT X1452      43.208   9.319   9.736  0.00  0.00           O
ATOM   4998  H1  WAT X1452      42.870   8.426   9.812  0.00  0.00           H
ATOM   4999  H2  WAT X1452      43.946   9.348  10.345  0.00  0.00           H
ATOM   5000  O   WAT X1453      36.840  54.056  33.829  0.00  0.00           O
ATOM   5001  H1  WAT X1453      36.396  53.325  33.399  0.00  0.00           H
ATOM   5002  H2  WAT X1453      36.842  53.821  34.757  0.00  0.00           H
ATOM   5003  O   WAT X1454       3.142  22.461  16.633  0.00  0.00           O
ATOM   5004  H1  WAT X1454       2.538  22.028  16.030  0.00  0.00           H
ATOM   5005  H2  WAT X1454       3.355  23.290  16.205  0.00  0.00           H
ATOM   5006  O   WAT X1455      13.313  25.208  23.920  0.00  0.00           O
ATOM   5007  H1  WAT X1455      12.615  24.986  23.303  0.00  0.00           H
ATOM   5008  H2  WAT X1455      13.782  24.385  24.058  0.00  0.00           H
ATOM   5009  O   WAT X1456      34.612   7.472  37.859  0.00  0.00           O
ATOM   5010  H1  WAT X1456      34.955   7.910  37.080  0.00  0.00           H
ATOM   5011  H2  WAT X1456      35.208   7.731  38.561  0.00  0.00           H
ATOM   5012  O   WAT X1457      45.839  58.278  26.996  0.00  0.00           O
ATOM   5013  H1  WAT X1457      44.937  58.057  26.766  0.00  0.00           H
ATOM   5014  H2  WAT X1457      46.278  57.431  27.086  0.00  0.00           H
ATOM   5015  O   WAT X1458      47.826  43.570  33.385  0.00  0.00           O
ATOM   5016  H1  WAT X1458      47.463  43.067  32.655  0.00  0.00           H
ATOM   5017  H2  WAT X1458      48.479  42.989  33.774  0.00  0.00           H
ATOM   5018  O   WAT X1459       1.510  38.451  41.617  0.00  0.00           O
ATOM   5019  H1  WAT X1459       2.257  37.928  41.909  0.00  0.00           H
ATOM   5020  H2  WAT X1459       1.903  39.228  41.219  0.00  0.00           H
ATOM   5021  O   WAT X1460      14.257  35.674  41.512  0.00  0.00           O
ATOM   5022  H1  WAT X1460      14.683  35.586  40.659  0.00  0.00           H
ATOM   5023  H2  WAT X1460      14.774  35.121  42.097  0.00  0.00           H
ATOM   5024  O   WAT X1461      44.714   1.698  25.524  0.00  0.00           O
ATOM   5025  H1  WAT X1461      44.863   0.753  25.555  0.00  0.00           H
ATOM   5026  H2  WAT X1461      45.168   2.038  26.295  0.00  0.00           H
ATOM   5027  O   WAT X1462      17.602  32.750  12.885  0.00  0.00           O
ATOM   5028  H1  WAT X1462      16.737  32.342  12.906  0.00  0.00           H
ATOM   5029  H2  WAT X1462      17.618  33.238  12.062  0.00  0.00           H
ATOM   5030  O   WAT X1463       2.539  39.303  21.927  0.00  0.00           O
ATOM   5031  H1  WAT X1463       2.666  39.702  22.788  0.00  0.00           H
ATOM   5032  H2  WAT X1463       3.424  39.109  21.620  0.00  0.00           H
ATOM   5033  O   WAT X1464      35.483  42.388  22.353  0.00  0.00           O
ATOM   5034  H1  WAT X1464      35.380  42.485  23.300  0.00  0.00           H
ATOM   5035  H2  WAT X1464      34.626  42.090  22.049  0.00  0.00           H
ATOM   5036  O   WAT X1465      44.236   7.741  28.951  0.00  0.00           O
ATOM   5037  H1  WAT X1465      43.330   7.755  29.262  0.00  0.00           H
ATOM   5038  H2  WAT X1465      44.416   6.816  28.780  0.00  0.00           H
ATOM   5039  O   WAT X1466      45.597  28.734  19.724  0.00  0.00           O
ATOM   5040  H1  WAT X1466      45.520  29.087  20.610  0.00  0.00           H
ATOM   5041  H2  WAT X1466      46.245  28.033  19.801  0.00  0.00           H
ATOM   5042  O   WAT X1467      26.389  58.501  20.092  0.00  0.00           O
ATOM   5043  H1  WAT X1467      26.268  57.981  19.298  0.00  0.00           H
ATOM   5044  H2  WAT X1467      27.333  58.481  20.250  0.00  0.00           H
ATOM   5045  O   WAT X1468       6.406  29.561  20.398  0.00  0.00           O
ATOM   5046  H1  WAT X1468       6.215  29.030  19.624  0.00  0.00           H
ATOM   5047  H2  WAT X1468       5.546  29.799  20.744  0.00  0.00           H
ATOM   5048  O   WAT X1469      42.354  16.253  38.636  0.00  0.00           O
ATOM   5049  H1  WAT X1469      43.084  15.759  39.010  0.00  0.00           H
ATOM   5050  H2  WAT X1469      42.066  15.727  37.890  0.00  0.00           H
ATOM   5051  O   WAT X1470       8.188  47.470  48.267  0.00  0.00           O
ATOM   5052  H1  WAT X1470       7.817  46.637  48.559  0.00  0.00           H
ATOM   5053  H2  WAT X1470       7.426  48.007  48.046  0.00  0.00           H
ATOM   5054  O   WAT X1471      15.791  20.791  35.058  0.00  0.00           O
ATOM   5055  H1  WAT X1471      15.210  21.421  35.484  0.00  0.00           H
ATOM   5056  H2  WAT X1471      16.385  21.329  34.535  0.00  0.00           H
ATOM   5057  O   WAT X1472      23.616  24.548  21.582  0.00  0.00           O
ATOM   5058  H1  WAT X1472      23.156  23.956  22.178  0.00  0.00           H
ATOM   5059  H2  WAT X1472      23.109  24.513  20.771  0.00  0.00           H
ATOM   5060  O   WAT X1473      27.755  28.216  25.207  0.00  0.00           O
ATOM   5061  H1  WAT X1473      27.565  27.453  24.661  0.00  0.00           H
ATOM   5062  H2  WAT X1473      27.578  27.922  26.100  0.00  0.00           H
[truncated: 668,108 more chars]
