# Supplementary material for: Synthesis of a highly thermostable insulin by phenylalanine conjugation at B29 Lysine
Source: Commun Chem. 2024 Jul 23;7:161. doi: 10.1038/s42004-024-01241-z (PMC11266353; doi:10.1038/s42004-024-01241-z)
Supplement: Supplementary file 7 — Supplementary data 5 [file 42004_2024_1241_MOESM7_ESM.txt]

CRYST1   48.629   60.208   48.326  90.00  90.00  90.00 P 1           1
ATOM      1  N   GLY X   1      15.869  30.710  52.852  0.00  0.00           N
ATOM      2  H1  GLY X   1      15.617  31.206  53.695  0.00  0.00           H
ATOM      3  H2  GLY X   1      16.417  29.873  52.983  0.00  0.00           H
ATOM      4  H3  GLY X   1      15.067  30.504  52.273  0.00  0.00           H
ATOM      5  CA  GLY X   1      16.651  31.645  52.159  0.00  0.00           C
ATOM      6  HA2 GLY X   1      15.923  32.431  51.957  0.00  0.00           H
ATOM      7  HA3 GLY X   1      17.485  32.051  52.731  0.00  0.00           H
ATOM      8  C   GLY X   1      17.023  31.162  50.790  0.00  0.00           C
ATOM      9  O   GLY X   1      16.911  29.999  50.472  0.00  0.00           O
ATOM     10  N   ILE X   2      17.305  32.129  49.914  0.00  0.00           N
ATOM     11  H   ILE X   2      17.263  33.105  50.171  0.00  0.00           H
ATOM     12  CA  ILE X   2      17.482  31.945  48.421  0.00  0.00           C
ATOM     13  HA  ILE X   2      16.573  31.382  48.209  0.00  0.00           H
ATOM     14  CB  ILE X   2      17.527  33.330  47.652  0.00  0.00           C
ATOM     15  HB  ILE X   2      16.674  33.935  47.958  0.00  0.00           H
ATOM     16  CG2 ILE X   2      18.823  34.151  48.106  0.00  0.00           C
ATOM     17 HG21 ILE X   2      18.971  34.145  49.186  0.00  0.00           H
ATOM     18 HG22 ILE X   2      19.725  33.748  47.645  0.00  0.00           H
ATOM     19 HG23 ILE X   2      18.639  35.125  47.654  0.00  0.00           H
ATOM     20  CG1 ILE X   2      17.680  33.316  46.130  0.00  0.00           C
ATOM     21 HG12 ILE X   2      17.579  34.346  45.789  0.00  0.00           H
ATOM     22 HG13 ILE X   2      18.696  33.015  45.878  0.00  0.00           H
ATOM     23  CD1 ILE X   2      16.644  32.459  45.308  0.00  0.00           C
ATOM     24 HD11 ILE X   2      16.775  31.377  45.350  0.00  0.00           H
ATOM     25 HD12 ILE X   2      15.615  32.750  45.520  0.00  0.00           H
ATOM     26 HD13 ILE X   2      16.718  32.673  44.242  0.00  0.00           H
ATOM     27  C   ILE X   2      18.721  31.097  48.087  0.00  0.00           C
ATOM     28  O   ILE X   2      18.694  30.305  47.169  0.00  0.00           O
ATOM     29  N   VAL X   3      19.717  31.137  48.973  0.00  0.00           N
ATOM     30  H   VAL X   3      19.620  31.694  49.810  0.00  0.00           H
ATOM     31  CA  VAL X   3      20.957  30.298  48.746  0.00  0.00           C
ATOM     32  HA  VAL X   3      21.268  30.401  47.706  0.00  0.00           H
ATOM     33  CB  VAL X   3      22.234  30.796  49.524  0.00  0.00           C
ATOM     34  HB  VAL X   3      21.951  30.804  50.576  0.00  0.00           H
ATOM     35  CG1 VAL X   3      23.448  29.889  49.213  0.00  0.00           C
ATOM     36 HG11 VAL X   3      23.678  30.128  48.174  0.00  0.00           H
ATOM     37 HG12 VAL X   3      24.308  30.206  49.802  0.00  0.00           H
ATOM     38 HG13 VAL X   3      23.255  28.873  49.557  0.00  0.00           H
ATOM     39  CG2 VAL X   3      22.609  32.232  49.051  0.00  0.00           C
ATOM     40 HG21 VAL X   3      23.656  32.329  49.337  0.00  0.00           H
ATOM     41 HG22 VAL X   3      22.325  32.313  48.002  0.00  0.00           H
ATOM     42 HG23 VAL X   3      22.036  33.036  49.513  0.00  0.00           H
ATOM     43  C   VAL X   3      20.662  28.772  48.909  0.00  0.00           C
ATOM     44  O   VAL X   3      21.176  27.992  48.060  0.00  0.00           O
ATOM     45  N   GLH X   4      19.804  28.491  49.870  0.00  0.00           N
ATOM     46  H   GLH X   4      19.369  29.128  50.522  0.00  0.00           H
ATOM     47  CA  GLH X   4      19.389  27.096  50.020  0.00  0.00           C
ATOM     48  HA  GLH X   4      20.280  26.483  49.879  0.00  0.00           H
ATOM     49  CB  GLH X   4      18.895  26.797  51.402  0.00  0.00           C
ATOM     50  HB2 GLH X   4      19.739  27.175  51.979  0.00  0.00           H
ATOM     51  HB3 GLH X   4      18.013  27.392  51.639  0.00  0.00           H
ATOM     52  CG  GLH X   4      18.745  25.345  51.821  0.00  0.00           C
ATOM     53  HG2 GLH X   4      19.550  24.703  51.463  0.00  0.00           H
ATOM     54  HG3 GLH X   4      18.867  25.304  52.903  0.00  0.00           H
ATOM     55  CD  GLH X   4      17.415  24.695  51.498  0.00  0.00           C
ATOM     56  OE1 GLH X   4      16.427  25.197  50.967  0.00  0.00           O
ATOM     57  OE2 GLH X   4      17.319  23.423  51.855  0.00  0.00           O
ATOM     58  HE2 GLH X   4      18.015  23.110  52.436  0.00  0.00           H
ATOM     59  C   GLH X   4      18.374  26.657  48.897  0.00  0.00           C
ATOM     60  O   GLH X   4      18.515  25.564  48.343  0.00  0.00           O
ATOM     61  N   GLN X   5      17.524  27.618  48.430  0.00  0.00           N
ATOM     62  H   GLN X   5      17.364  28.402  49.047  0.00  0.00           H
ATOM     63  CA  GLN X   5      16.725  27.506  47.199  0.00  0.00           C
ATOM     64  HA  GLN X   5      16.095  26.624  47.314  0.00  0.00           H
ATOM     65  CB  GLN X   5      15.771  28.725  47.160  0.00  0.00           C
ATOM     66  HB2 GLN X   5      15.332  28.849  48.150  0.00  0.00           H
ATOM     67  HB3 GLN X   5      16.369  29.624  47.014  0.00  0.00           H
ATOM     68  CG  GLN X   5      14.681  28.382  46.109  0.00  0.00           C
ATOM     69  HG2 GLN X   5      14.169  29.291  45.792  0.00  0.00           H
ATOM     70  HG3 GLN X   5      14.982  27.877  45.191  0.00  0.00           H
ATOM     71  CD  GLN X   5      13.596  27.413  46.727  0.00  0.00           C
ATOM     72  OE1 GLN X   5      13.276  27.504  47.892  0.00  0.00           O
ATOM     73  NE2 GLN X   5      13.199  26.442  45.935  0.00  0.00           N
ATOM     74 HE21 GLN X   5      13.662  26.238  45.060  0.00  0.00           H
ATOM     75 HE22 GLN X   5      12.533  25.798  46.336  0.00  0.00           H
ATOM     76  C   GLN X   5      17.542  27.213  45.912  0.00  0.00           C
ATOM     77  O   GLN X   5      17.200  26.245  45.213  0.00  0.00           O
ATOM     78  N   CYX X   6      18.585  28.010  45.589  0.00  0.00           N
ATOM     79  H   CYX X   6      18.716  28.849  46.135  0.00  0.00           H
ATOM     80  CA  CYX X   6      19.501  27.773  44.503  0.00  0.00           C
ATOM     81  HA  CYX X   6      18.936  27.734  43.572  0.00  0.00           H
ATOM     82  CB  CYX X   6      20.526  28.958  44.527  0.00  0.00           C
ATOM     83  HB2 CYX X   6      20.986  29.010  45.514  0.00  0.00           H
ATOM     84  HB3 CYX X   6      21.365  28.793  43.851  0.00  0.00           H
ATOM     85  SG  CYX X   6      19.741  30.522  44.268  0.00  0.00           S
ATOM     86  C   CYX X   6      20.244  26.476  44.590  0.00  0.00           C
ATOM     87  O   CYX X   6      20.237  25.707  43.641  0.00  0.00           O
ATOM     88  N   CYX X   7      20.570  26.018  45.799  0.00  0.00           N
ATOM     89  H   CYX X   7      20.490  26.666  46.570  0.00  0.00           H
ATOM     90  CA  CYX X   7      20.962  24.651  46.098  0.00  0.00           C
ATOM     91  HA  CYX X   7      21.760  24.363  45.414  0.00  0.00           H
ATOM     92  CB  CYX X   7      21.617  24.687  47.500  0.00  0.00           C
ATOM     93  HB2 CYX X   7      22.301  25.536  47.510  0.00  0.00           H
ATOM     94  HB3 CYX X   7      20.842  24.887  48.240  0.00  0.00           H
ATOM     95  SG  CYX X   7      22.456  23.108  48.069  0.00  0.00           S
ATOM     96  C   CYX X   7      19.873  23.581  45.928  0.00  0.00           C
ATOM     97  O   CYX X   7      20.163  22.384  45.958  0.00  0.00           O
ATOM     98  N   THR X   8      18.610  23.990  45.711  0.00  0.00           N
ATOM     99  H   THR X   8      18.325  24.959  45.710  0.00  0.00           H
ATOM    100  CA  THR X   8      17.500  23.010  45.527  0.00  0.00           C
ATOM    101  HA  THR X   8      17.913  22.023  45.734  0.00  0.00           H
ATOM    102  CB  THR X   8      16.399  23.294  46.508  0.00  0.00           C
ATOM    103  HB  THR X   8      15.990  24.287  46.321  0.00  0.00           H
ATOM    104  CG2 THR X   8      15.227  22.318  46.428  0.00  0.00           C
ATOM    105 HG21 THR X   8      14.518  22.670  47.177  0.00  0.00           H
ATOM    106 HG22 THR X   8      15.582  21.306  46.624  0.00  0.00           H
ATOM    107 HG23 THR X   8      14.746  22.231  45.454  0.00  0.00           H
ATOM    108  OG1 THR X   8      16.900  23.327  47.824  0.00  0.00           O
ATOM    109  HG1 THR X   8      17.462  24.106  47.835  0.00  0.00           H
ATOM    110  C   THR X   8      16.999  22.941  44.089  0.00  0.00           C
ATOM    111  O   THR X   8      16.646  21.938  43.586  0.00  0.00           O
ATOM    112  N   SER X   9      16.956  24.049  43.390  0.00  0.00           N
ATOM    113  H   SER X   9      17.172  24.897  43.895  0.00  0.00           H
ATOM    114  CA  SER X   9      16.202  24.196  42.126  0.00  0.00           C
ATOM    115  HA  SER X   9      16.304  23.265  41.569  0.00  0.00           H
ATOM    116  CB  SER X   9      14.656  24.417  42.493  0.00  0.00           C
ATOM    117  HB2 SER X   9      14.009  24.246  41.633  0.00  0.00           H
ATOM    118  HB3 SER X   9      14.369  23.641  43.202  0.00  0.00           H
ATOM    119  OG  SER X   9      14.368  25.774  42.969  0.00  0.00           O
ATOM    120  HG  SER X   9      13.748  26.162  42.347  0.00  0.00           H
ATOM    121  C   SER X   9      16.638  25.392  41.288  0.00  0.00           C
ATOM    122  O   SER X   9      17.575  26.119  41.766  0.00  0.00           O
ATOM    123  N   ILE X  10      16.058  25.602  40.131  0.00  0.00           N
ATOM    124  H   ILE X  10      15.180  25.136  39.949  0.00  0.00           H
ATOM    125  CA  ILE X  10      16.560  26.596  39.166  0.00  0.00           C
ATOM    126  HA  ILE X  10      17.630  26.677  39.360  0.00  0.00           H
ATOM    127  CB  ILE X  10      16.183  26.217  37.740  0.00  0.00           C
ATOM    128  HB  ILE X  10      15.103  26.316  37.856  0.00  0.00           H
ATOM    129  CG2 ILE X  10      16.619  27.322  36.766  0.00  0.00           C
ATOM    130 HG21 ILE X  10      17.621  27.174  36.363  0.00  0.00           H
ATOM    131 HG22 ILE X  10      15.955  27.673  35.975  0.00  0.00           H
ATOM    132 HG23 ILE X  10      16.720  28.284  37.267  0.00  0.00           H
ATOM    133  CG1 ILE X  10      16.449  24.808  37.211  0.00  0.00           C
ATOM    134 HG12 ILE X  10      16.024  24.004  37.811  0.00  0.00           H
ATOM    135 HG13 ILE X  10      16.189  24.576  36.179  0.00  0.00           H
ATOM    136  CD1 ILE X  10      17.976  24.528  37.228  0.00  0.00           C
ATOM    137 HD11 ILE X  10      18.305  24.700  38.253  0.00  0.00           H
ATOM    138 HD12 ILE X  10      18.176  23.538  36.819  0.00  0.00           H
ATOM    139 HD13 ILE X  10      18.536  25.254  36.640  0.00  0.00           H
ATOM    140  C   ILE X  10      15.962  27.910  39.684  0.00  0.00           C
ATOM    141  O   ILE X  10      14.891  28.360  39.288  0.00  0.00           O
ATOM    142  N   CYX X  11      16.778  28.573  40.507  0.00  0.00           N
ATOM    143  H   CYX X  11      17.623  28.077  40.748  0.00  0.00           H
ATOM    144  CA  CYX X  11      16.487  29.835  41.222  0.00  0.00           C
ATOM    145  HA  CYX X  11      15.469  29.779  41.608  0.00  0.00           H
ATOM    146  CB  CYX X  11      17.348  30.046  42.423  0.00  0.00           C
ATOM    147  HB2 CYX X  11      16.896  30.735  43.137  0.00  0.00           H
ATOM    148  HB3 CYX X  11      17.349  29.070  42.908  0.00  0.00           H
ATOM    149  SG  CYX X  11      19.087  30.669  42.321  0.00  0.00           S
ATOM    150  C   CYX X  11      16.572  31.136  40.347  0.00  0.00           C
ATOM    151  O   CYX X  11      17.100  31.108  39.265  0.00  0.00           O
ATOM    152  N   SER X  12      15.991  32.229  40.857  0.00  0.00           N
ATOM    153  H   SER X  12      15.414  32.193  41.685  0.00  0.00           H
ATOM    154  CA  SER X  12      15.873  33.542  40.138  0.00  0.00           C
ATOM    155  HA  SER X  12      15.499  33.346  39.133  0.00  0.00           H
ATOM    156  CB  SER X  12      14.805  34.377  40.831  0.00  0.00           C
ATOM    157  HB2 SER X  12      13.809  33.937  40.783  0.00  0.00           H
ATOM    158  HB3 SER X  12      15.100  34.497  41.874  0.00  0.00           H
ATOM    159  OG  SER X  12      14.795  35.582  40.196  0.00  0.00           O
ATOM    160  HG  SER X  12      13.948  36.002  40.357  0.00  0.00           H
ATOM    161  C   SER X  12      17.226  34.413  40.108  0.00  0.00           C
ATOM    162  O   SER X  12      17.684  34.947  41.124  0.00  0.00           O
ATOM    163  N   LEU X  13      17.622  34.603  38.897  0.00  0.00           N
ATOM    164  H   LEU X  13      17.063  34.136  38.197  0.00  0.00           H
ATOM    165  CA  LEU X  13      18.781  35.539  38.520  0.00  0.00           C
ATOM    166  HA  LEU X  13      19.604  35.117  39.096  0.00  0.00           H
ATOM    167  CB  LEU X  13      19.040  35.464  37.014  0.00  0.00           C
ATOM    168  HB2 LEU X  13      18.058  35.598  36.558  0.00  0.00           H
ATOM    169  HB3 LEU X  13      19.665  36.294  36.686  0.00  0.00           H
ATOM    170  CG  LEU X  13      19.705  34.034  36.606  0.00  0.00           C
ATOM    171  HG  LEU X  13      19.201  33.166  37.030  0.00  0.00           H
ATOM    172  CD1 LEU X  13      19.645  33.930  35.070  0.00  0.00           C
ATOM    173 HD11 LEU X  13      18.638  33.664  34.750  0.00  0.00           H
ATOM    174 HD12 LEU X  13      20.302  33.160  34.665  0.00  0.00           H
ATOM    175 HD13 LEU X  13      20.092  34.794  34.579  0.00  0.00           H
ATOM    176  CD2 LEU X  13      21.201  33.971  37.021  0.00  0.00           C
ATOM    177 HD21 LEU X  13      21.232  33.988  38.110  0.00  0.00           H
ATOM    178 HD22 LEU X  13      21.687  34.816  36.533  0.00  0.00           H
ATOM    179 HD23 LEU X  13      21.684  33.078  36.623  0.00  0.00           H
ATOM    180  C   LEU X  13      18.574  36.938  38.932  0.00  0.00           C
ATOM    181  O   LEU X  13      19.585  37.553  39.351  0.00  0.00           O
ATOM    182  N   TYR X  14      17.291  37.411  38.965  0.00  0.00           N
ATOM    183  H   TYR X  14      16.569  36.919  38.458  0.00  0.00           H
ATOM    184  CA  TYR X  14      16.963  38.719  39.459  0.00  0.00           C
ATOM    185  HA  TYR X  14      17.598  39.440  38.944  0.00  0.00           H
ATOM    186  CB  TYR X  14      15.536  39.012  39.025  0.00  0.00           C
ATOM    187  HB2 TYR X  14      14.810  38.730  39.788  0.00  0.00           H
ATOM    188  HB3 TYR X  14      15.509  40.100  39.086  0.00  0.00           H
ATOM    189  CG  TYR X  14      15.173  38.671  37.619  0.00  0.00           C
ATOM    190  CD1 TYR X  14      15.682  39.525  36.648  0.00  0.00           C
ATOM    191  HD1 TYR X  14      16.315  40.351  36.938  0.00  0.00           H
ATOM    192  CE1 TYR X  14      15.494  39.264  35.287  0.00  0.00           C
ATOM    193  HE1 TYR X  14      15.713  40.066  34.596  0.00  0.00           H
ATOM    194  CZ  TYR X  14      14.735  38.086  34.937  0.00  0.00           C
ATOM    195  OH  TYR X  14      14.336  37.962  33.590  0.00  0.00           O
ATOM    196  HH  TYR X  14      13.745  37.206  33.577  0.00  0.00           H
ATOM    197  CE2 TYR X  14      14.125  37.337  35.962  0.00  0.00           C
ATOM    198  HE2 TYR X  14      13.451  36.538  35.691  0.00  0.00           H
ATOM    199  CD2 TYR X  14      14.255  37.615  37.320  0.00  0.00           C
ATOM    200  HD2 TYR X  14      13.778  37.033  38.094  0.00  0.00           H
ATOM    201  C   TYR X  14      17.172  38.830  40.945  0.00  0.00           C
ATOM    202  O   TYR X  14      17.467  39.877  41.444  0.00  0.00           O
ATOM    203  N   GLN X  15      16.970  37.775  41.756  0.00  0.00           N
ATOM    204  H   GLN X  15      16.928  36.830  41.403  0.00  0.00           H
ATOM    205  CA  GLN X  15      17.063  37.846  43.224  0.00  0.00           C
ATOM    206  HA  GLN X  15      16.568  38.783  43.478  0.00  0.00           H
ATOM    207  CB  GLN X  15      16.204  36.698  43.809  0.00  0.00           C
ATOM    208  HB2 GLN X  15      15.210  36.698  43.361  0.00  0.00           H
ATOM    209  HB3 GLN X  15      16.535  35.715  43.473  0.00  0.00           H
ATOM    210  CG  GLN X  15      16.035  36.849  45.279  0.00  0.00           C
ATOM    211  HG2 GLN X  15      16.900  36.517  45.853  0.00  0.00           H
ATOM    212  HG3 GLN X  15      15.818  37.868  45.601  0.00  0.00           H
ATOM    213  CD  GLN X  15      14.880  35.999  45.837  0.00  0.00           C
ATOM    214  OE1 GLN X  15      14.180  35.273  45.132  0.00  0.00           O
ATOM    215  NE2 GLN X  15      14.837  35.922  47.194  0.00  0.00           N
ATOM    216 HE21 GLN X  15      15.461  36.399  47.829  0.00  0.00           H
ATOM    217 HE22 GLN X  15      14.306  35.133  47.534  0.00  0.00           H
ATOM    218  C   GLN X  15      18.522  37.863  43.655  0.00  0.00           C
ATOM    219  O   GLN X  15      18.891  38.491  44.600  0.00  0.00           O
ATOM    220  N   LEU X  16      19.353  37.098  42.894  0.00  0.00           N
ATOM    221  H   LEU X  16      18.921  36.561  42.155  0.00  0.00           H
ATOM    222  CA  LEU X  16      20.837  37.161  43.051  0.00  0.00           C
ATOM    223  HA  LEU X  16      20.900  37.139  44.139  0.00  0.00           H
ATOM    224  CB  LEU X  16      21.506  35.960  42.345  0.00  0.00           C
ATOM    225  HB2 LEU X  16      21.578  36.025  41.259  0.00  0.00           H
ATOM    226  HB3 LEU X  16      22.520  35.974  42.743  0.00  0.00           H
ATOM    227  CG  LEU X  16      20.954  34.548  42.475  0.00  0.00           C
ATOM    228  HG  LEU X  16      19.881  34.430  42.323  0.00  0.00           H
ATOM    229  CD1 LEU X  16      21.706  33.533  41.630  0.00  0.00           C
ATOM    230 HD11 LEU X  16      21.614  33.657  40.552  0.00  0.00           H
ATOM    231 HD12 LEU X  16      21.461  32.516  41.937  0.00  0.00           H
ATOM    232 HD13 LEU X  16      22.771  33.621  41.844  0.00  0.00           H
ATOM    233  CD2 LEU X  16      21.036  34.095  43.919  0.00  0.00           C
ATOM    234 HD21 LEU X  16      20.688  33.081  44.113  0.00  0.00           H
ATOM    235 HD22 LEU X  16      20.487  34.814  44.528  0.00  0.00           H
ATOM    236 HD23 LEU X  16      22.028  34.124  44.371  0.00  0.00           H
ATOM    237  C   LEU X  16      21.410  38.551  42.560  0.00  0.00           C
ATOM    238  O   LEU X  16      22.552  38.782  42.902  0.00  0.00           O
ATOM    239  N   GLH X  17      20.621  39.447  42.020  0.00  0.00           N
ATOM    240  H   GLH X  17      19.755  39.089  41.643  0.00  0.00           H
ATOM    241  CA  GLH X  17      20.921  40.859  41.775  0.00  0.00           C
ATOM    242  HA  GLH X  17      21.898  40.887  41.292  0.00  0.00           H
ATOM    243  CB  GLH X  17      19.860  41.532  40.951  0.00  0.00           C
ATOM    244  HB2 GLH X  17      19.543  40.999  40.054  0.00  0.00           H
ATOM    245  HB3 GLH X  17      19.037  41.789  41.617  0.00  0.00           H
ATOM    246  CG  GLH X  17      20.346  42.861  40.474  0.00  0.00           C
ATOM    247  HG2 GLH X  17      20.499  43.510  41.336  0.00  0.00           H
ATOM    248  HG3 GLH X  17      21.284  42.734  39.933  0.00  0.00           H
ATOM    249  CD  GLH X  17      19.256  43.447  39.528  0.00  0.00           C
ATOM    250  OE1 GLH X  17      18.193  43.028  39.227  0.00  0.00           O
ATOM    251  OE2 GLH X  17      19.595  44.628  38.961  0.00  0.00           O
ATOM    252  HE2 GLH X  17      20.488  44.896  39.189  0.00  0.00           H
ATOM    253  C   GLH X  17      21.141  41.603  43.112  0.00  0.00           C
ATOM    254  O   GLH X  17      21.905  42.574  43.192  0.00  0.00           O
ATOM    255  N   ASN X  18      20.586  41.144  44.256  0.00  0.00           N
ATOM    256  H   ASN X  18      19.913  40.392  44.260  0.00  0.00           H
ATOM    257  CA  ASN X  18      20.916  41.835  45.486  0.00  0.00           C
ATOM    258  HA  ASN X  18      20.529  42.831  45.270  0.00  0.00           H
ATOM    259  CB  ASN X  18      20.155  41.266  46.691  0.00  0.00           C
ATOM    260  HB2 ASN X  18      20.456  40.227  46.832  0.00  0.00           H
ATOM    261  HB3 ASN X  18      20.416  41.966  47.484  0.00  0.00           H
ATOM    262  CG  ASN X  18      18.676  41.407  46.702  0.00  0.00           C
ATOM    263  OD1 ASN X  18      18.097  42.493  46.468  0.00  0.00           O
ATOM    264  ND2 ASN X  18      17.913  40.410  47.087  0.00  0.00           N
ATOM    265 HD21 ASN X  18      18.320  39.488  47.161  0.00  0.00           H
ATOM    266 HD22 ASN X  18      17.021  40.465  46.617  0.00  0.00           H
ATOM    267  C   ASN X  18      22.413  42.002  45.943  0.00  0.00           C
ATOM    268  O   ASN X  18      22.763  42.913  46.680  0.00  0.00           O
ATOM    269  N   TYR X  19      23.208  41.105  45.550  0.00  0.00           N
ATOM    270  H   TYR X  19      22.800  40.277  45.141  0.00  0.00           H
ATOM    271  CA  TYR X  19      24.634  41.054  45.908  0.00  0.00           C
ATOM    272  HA  TYR X  19      24.781  41.475  46.903  0.00  0.00           H
ATOM    273  CB  TYR X  19      25.121  39.585  45.785  0.00  0.00           C
ATOM    274  HB2 TYR X  19      24.955  39.211  44.775  0.00  0.00           H
ATOM    275  HB3 TYR X  19      26.202  39.534  45.919  0.00  0.00           H
ATOM    276  CG  TYR X  19      24.481  38.525  46.695  0.00  0.00           C
ATOM    277  CD1 TYR X  19      23.550  37.636  46.157  0.00  0.00           C
ATOM    278  HD1 TYR X  19      23.416  37.844  45.105  0.00  0.00           H
ATOM    279  CE1 TYR X  19      22.870  36.666  46.906  0.00  0.00           C
ATOM    280  HE1 TYR X  19      22.164  36.019  46.405  0.00  0.00           H
ATOM    281  CZ  TYR X  19      23.258  36.627  48.231  0.00  0.00           C
ATOM    282  OH  TYR X  19      22.669  35.730  49.020  0.00  0.00           O
ATOM    283  HH  TYR X  19      23.142  35.638  49.850  0.00  0.00           H
ATOM    284  CE2 TYR X  19      24.114  37.608  48.878  0.00  0.00           C
ATOM    285  HE2 TYR X  19      24.208  37.539  49.951  0.00  0.00           H
ATOM    286  CD2 TYR X  19      24.723  38.587  48.068  0.00  0.00           C
ATOM    287  HD2 TYR X  19      25.286  39.386  48.529  0.00  0.00           H
ATOM    288  C   TYR X  19      25.445  41.952  45.053  0.00  0.00           C
ATOM    289  O   TYR X  19      26.587  42.211  45.381  0.00  0.00           O
ATOM    290  N   CYX X  20      24.967  42.321  43.841  0.00  0.00           N
ATOM    291  H   CYX X  20      24.058  41.949  43.603  0.00  0.00           H
ATOM    292  CA  CYX X  20      25.537  43.335  43.004  0.00  0.00           C
ATOM    293  HA  CYX X  20      26.531  42.976  42.738  0.00  0.00           H
ATOM    294  CB  CYX X  20      24.745  43.371  41.637  0.00  0.00           C
ATOM    295  HB2 CYX X  20      23.768  43.840  41.747  0.00  0.00           H
ATOM    296  HB3 CYX X  20      25.400  43.815  40.888  0.00  0.00           H
ATOM    297  SG  CYX X  20      24.527  41.781  40.899  0.00  0.00           S
ATOM    298  C   CYX X  20      25.703  44.731  43.761  0.00  0.00           C
ATOM    299  O   CYX X  20      24.696  45.248  44.345  0.00  0.00           O
ATOM    300  N   ASN X  21      26.929  45.330  43.793  0.00  0.00           N
ATOM    301  H   ASN X  21      27.622  44.947  43.167  0.00  0.00           H
ATOM    302  CA  ASN X  21      27.362  46.320  44.782  0.00  0.00           C
ATOM    303  HA  ASN X  21      26.914  46.082  45.747  0.00  0.00           H
ATOM    304  CB  ASN X  21      28.931  46.319  44.900  0.00  0.00           C
ATOM    305  HB2 ASN X  21      29.192  45.273  45.061  0.00  0.00           H
ATOM    306  HB3 ASN X  21      29.353  46.620  43.940  0.00  0.00           H
ATOM    307  CG  ASN X  21      29.630  47.131  46.012  0.00  0.00           C
ATOM    308  OD1 ASN X  21      30.819  46.922  46.191  0.00  0.00           O
ATOM    309  ND2 ASN X  21      28.903  47.967  46.793  0.00  0.00           N
ATOM    310 HD21 ASN X  21      27.957  48.211  46.539  0.00  0.00           H
ATOM    311 HD22 ASN X  21      29.484  48.478  47.443  0.00  0.00           H
ATOM    312  C   ASN X  21      26.786  47.752  44.386  0.00  0.00           C
ATOM    313  O   ASN X  21      26.182  48.448  45.270  0.00  0.00           O
ATOM    314  OXT ASN X  21      26.913  48.157  43.271  0.00  0.00           O
ATOM    315  N   PHE X  22      29.695  27.893  30.434  0.00  0.00           N
ATOM    316  H1  PHE X  22      30.611  28.153  30.770  0.00  0.00           H
ATOM    317  H2  PHE X  22      29.762  28.044  29.437  0.00  0.00           H
ATOM    318  H3  PHE X  22      29.695  26.905  30.643  0.00  0.00           H
ATOM    319  CA  PHE X  22      28.662  28.711  31.109  0.00  0.00           C
ATOM    320  HA  PHE X  22      28.968  29.753  31.024  0.00  0.00           H
ATOM    321  CB  PHE X  22      27.283  28.312  30.572  0.00  0.00           C
ATOM    322  HB2 PHE X  22      27.357  28.625  29.530  0.00  0.00           H
ATOM    323  HB3 PHE X  22      27.123  27.291  30.917  0.00  0.00           H
ATOM    324  CG  PHE X  22      26.146  29.183  31.166  0.00  0.00           C
ATOM    325  CD1 PHE X  22      25.043  28.570  31.786  0.00  0.00           C
ATOM    326  HD1 PHE X  22      24.881  27.511  31.921  0.00  0.00           H
ATOM    327  CE1 PHE X  22      24.001  29.345  32.466  0.00  0.00           C
ATOM    328  HE1 PHE X  22      23.079  28.812  32.644  0.00  0.00           H
ATOM    329  CZ  PHE X  22      24.095  30.737  32.494  0.00  0.00           C
ATOM    330  HZ  PHE X  22      23.291  31.395  32.790  0.00  0.00           H
ATOM    331  CE2 PHE X  22      25.180  31.359  31.853  0.00  0.00           C
ATOM    332  HE2 PHE X  22      25.288  32.433  31.829  0.00  0.00           H
ATOM    333  CD2 PHE X  22      26.188  30.600  31.223  0.00  0.00           C
ATOM    334  HD2 PHE X  22      27.058  31.092  30.816  0.00  0.00           H
ATOM    335  C   PHE X  22      28.714  28.442  32.586  0.00  0.00           C
ATOM    336  O   PHE X  22      29.341  27.425  33.036  0.00  0.00           O
ATOM    337  N   VAL X  23      27.968  29.193  33.418  0.00  0.00           N
ATOM    338  H   VAL X  23      27.362  29.898  33.022  0.00  0.00           H
ATOM    339  CA  VAL X  23      27.778  29.056  34.943  0.00  0.00           C
ATOM    340  HA  VAL X  23      28.092  28.056  35.242  0.00  0.00           H
ATOM    341  CB  VAL X  23      28.544  30.099  35.809  0.00  0.00           C
ATOM    342  HB  VAL X  23      28.094  31.086  35.700  0.00  0.00           H
ATOM    343  CG1 VAL X  23      28.443  29.761  37.296  0.00  0.00           C
ATOM    344 HG11 VAL X  23      27.407  29.679  37.625  0.00  0.00           H
ATOM    345 HG12 VAL X  23      28.950  28.847  37.606  0.00  0.00           H
ATOM    346 HG13 VAL X  23      28.856  30.503  37.979  0.00  0.00           H
ATOM    347  CG2 VAL X  23      30.026  30.170  35.438  0.00  0.00           C
ATOM    348 HG21 VAL X  23      30.117  30.565  34.426  0.00  0.00           H
ATOM    349 HG22 VAL X  23      30.485  30.844  36.161  0.00  0.00           H
ATOM    350 HG23 VAL X  23      30.571  29.257  35.680  0.00  0.00           H
ATOM    351  C   VAL X  23      26.267  29.232  35.217  0.00  0.00           C
ATOM    352  O   VAL X  23      25.806  30.365  35.292  0.00  0.00           O
ATOM    353  N   ASN X  24      25.466  28.137  35.299  0.00  0.00           N
ATOM    354  H   ASN X  24      26.043  27.308  35.289  0.00  0.00           H
ATOM    355  CA  ASN X  24      24.153  28.129  35.831  0.00  0.00           C
ATOM    356  HA  ASN X  24      23.494  28.847  35.343  0.00  0.00           H
ATOM    357  CB  ASN X  24      23.533  26.763  35.630  0.00  0.00           C
ATOM    358  HB2 ASN X  24      23.744  26.535  34.585  0.00  0.00           H
ATOM    359  HB3 ASN X  24      23.856  26.024  36.363  0.00  0.00           H
ATOM    360  CG  ASN X  24      22.050  26.932  35.810  0.00  0.00           C
ATOM    361  OD1 ASN X  24      21.542  27.388  36.865  0.00  0.00           O
ATOM    362  ND2 ASN X  24      21.204  26.651  34.928  0.00  0.00           N
ATOM    363 HD21 ASN X  24      21.469  26.104  34.121  0.00  0.00           H
ATOM    364 HD22 ASN X  24      20.229  26.703  35.184  0.00  0.00           H
ATOM    365  C   ASN X  24      24.205  28.504  37.395  0.00  0.00           C
ATOM    366  O   ASN X  24      25.073  28.047  38.148  0.00  0.00           O
ATOM    367  N   GLN X  25      23.255  29.335  37.860  0.00  0.00           N
ATOM    368  H   GLN X  25      22.554  29.573  37.174  0.00  0.00           H
ATOM    369  CA  GLN X  25      22.941  29.793  39.227  0.00  0.00           C
ATOM    370  HA  GLN X  25      23.834  30.354  39.501  0.00  0.00           H
ATOM    371  CB  GLN X  25      21.802  30.885  39.151  0.00  0.00           C
ATOM    372  HB2 GLN X  25      21.811  31.333  40.144  0.00  0.00           H
ATOM    373  HB3 GLN X  25      22.104  31.666  38.453  0.00  0.00           H
ATOM    374  CG  GLN X  25      20.460  30.315  38.807  0.00  0.00           C
ATOM    375  HG2 GLN X  25      20.308  29.290  39.145  0.00  0.00           H
ATOM    376  HG3 GLN X  25      19.717  30.942  39.300  0.00  0.00           H
ATOM    377  CD  GLN X  25      20.057  30.325  37.336  0.00  0.00           C
ATOM    378  OE1 GLN X  25      20.833  30.231  36.390  0.00  0.00           O
ATOM    379  NE2 GLN X  25      18.792  30.405  37.110  0.00  0.00           N
ATOM    380 HE21 GLN X  25      18.127  30.599  37.845  0.00  0.00           H
ATOM    381 HE22 GLN X  25      18.548  30.518  36.136  0.00  0.00           H
ATOM    382  C   GLN X  25      22.611  28.643  40.235  0.00  0.00           C
ATOM    383  O   GLN X  25      22.255  28.898  41.372  0.00  0.00           O
ATOM    384  N   HIP X  26      22.756  27.384  39.809  0.00  0.00           N
ATOM    385  H   HIP X  26      23.118  27.257  38.875  0.00  0.00           H
ATOM    386  CA  HIP X  26      22.145  26.229  40.514  0.00  0.00           C
ATOM    387  HA  HIP X  26      21.440  26.637  41.238  0.00  0.00           H
ATOM    388  CB  HIP X  26      21.422  25.394  39.408  0.00  0.00           C
ATOM    389  HB2 HIP X  26      20.637  25.994  38.947  0.00  0.00           H
ATOM    390  HB3 HIP X  26      22.124  24.984  38.682  0.00  0.00           H
ATOM    391  CG  HIP X  26      20.598  24.230  39.968  0.00  0.00           C
ATOM    392  ND1 HIP X  26      20.054  24.105  41.244  0.00  0.00           N
ATOM    393  HD1 HIP X  26      20.137  24.756  42.013  0.00  0.00           H
ATOM    394  CE1 HIP X  26      19.518  22.868  41.398  0.00  0.00           C
ATOM    395  HE1 HIP X  26      19.314  22.345  42.321  0.00  0.00           H
ATOM    396  NE2 HIP X  26      19.644  22.206  40.252  0.00  0.00           N
ATOM    397  HE2 HIP X  26      19.569  21.206  40.131  0.00  0.00           H
ATOM    398  CD2 HIP X  26      20.278  23.077  39.303  0.00  0.00           C
ATOM    399  HD2 HIP X  26      20.389  22.820  38.260  0.00  0.00           H
ATOM    400  C   HIP X  26      23.152  25.523  41.347  0.00  0.00           C
ATOM    401  O   HIP X  26      23.345  24.316  41.360  0.00  0.00           O
ATOM    402  N   LEU X  27      23.752  26.279  42.243  0.00  0.00           N
ATOM    403  H   LEU X  27      23.627  27.260  42.039  0.00  0.00           H
ATOM    404  CA  LEU X  27      24.829  25.818  43.125  0.00  0.00           C
ATOM    405  HA  LEU X  27      24.997  24.775  42.857  0.00  0.00           H
ATOM    406  CB  LEU X  27      26.202  26.642  42.797  0.00  0.00           C
ATOM    407  HB2 LEU X  27      26.033  27.692  43.036  0.00  0.00           H
ATOM    408  HB3 LEU X  27      26.982  26.264  43.458  0.00  0.00           H
ATOM    409  CG  LEU X  27      26.488  26.635  41.255  0.00  0.00           C
ATOM    410  HG  LEU X  27      25.573  26.329  40.747  0.00  0.00           H
ATOM    411  CD1 LEU X  27      26.750  28.061  40.661  0.00  0.00           C
ATOM    412 HD11 LEU X  27      27.021  27.869  39.623  0.00  0.00           H
ATOM    413 HD12 LEU X  27      27.651  28.494  41.096  0.00  0.00           H
ATOM    414 HD13 LEU X  27      25.901  28.724  40.829  0.00  0.00           H
ATOM    415  CD2 LEU X  27      27.741  25.774  40.943  0.00  0.00           C
ATOM    416 HD21 LEU X  27      27.828  25.568  39.876  0.00  0.00           H
ATOM    417 HD22 LEU X  27      27.474  24.807  41.368  0.00  0.00           H
ATOM    418 HD23 LEU X  27      28.659  26.185  41.363  0.00  0.00           H
ATOM    419  C   LEU X  27      24.411  26.049  44.559  0.00  0.00           C
ATOM    420  O   LEU X  27      23.441  26.734  44.867  0.00  0.00           O
ATOM    421  N   CYX X  28      25.249  25.502  45.407  0.00  0.00           N
ATOM    422  H   CYX X  28      26.061  24.991  45.092  0.00  0.00           H
ATOM    423  CA  CYX X  28      25.051  25.604  46.871  0.00  0.00           C
ATOM    424  HA  CYX X  28      24.059  25.935  47.177  0.00  0.00           H
ATOM    425  CB  CYX X  28      25.235  24.225  47.475  0.00  0.00           C
ATOM    426  HB2 CYX X  28      26.284  23.989  47.295  0.00  0.00           H
ATOM    427  HB3 CYX X  28      25.043  24.249  48.548  0.00  0.00           H
ATOM    428  SG  CYX X  28      24.089  22.844  46.936  0.00  0.00           S
ATOM    429  C   CYX X  28      26.058  26.583  47.463  0.00  0.00           C
ATOM    430  O   CYX X  28      27.161  26.829  46.968  0.00  0.00           O
ATOM    431  N   GLY X  29      25.673  27.120  48.595  0.00  0.00           N
ATOM    432  H   GLY X  29      24.803  26.808  49.002  0.00  0.00           H
ATOM    433  CA  GLY X  29      26.617  27.811  49.521  0.00  0.00           C
ATOM    434  HA2 GLY X  29      26.092  28.307  50.337  0.00  0.00           H
ATOM    435  HA3 GLY X  29      27.162  27.029  50.049  0.00  0.00           H
ATOM    436  C   GLY X  29      27.642  28.846  49.089  0.00  0.00           C
ATOM    437  O   GLY X  29      27.385  29.774  48.346  0.00  0.00           O
ATOM    438  N   SER X  30      28.931  28.626  49.473  0.00  0.00           N
ATOM    439  H   SER X  30      29.091  27.808  50.043  0.00  0.00           H
ATOM    440  CA  SER X  30      30.041  29.350  48.950  0.00  0.00           C
ATOM    441  HA  SER X  30      29.963  30.374  49.315  0.00  0.00           H
ATOM    442  CB  SER X  30      31.378  28.873  49.481  0.00  0.00           C
ATOM    443  HB2 SER X  30      32.089  29.587  49.064  0.00  0.00           H
ATOM    444  HB3 SER X  30      31.407  29.081  50.551  0.00  0.00           H
ATOM    445  OG  SER X  30      31.629  27.541  49.007  0.00  0.00           O
ATOM    446  HG  SER X  30      30.934  26.899  49.171  0.00  0.00           H
ATOM    447  C   SER X  30      30.161  29.245  47.418  0.00  0.00           C
ATOM    448  O   SER X  30      30.449  30.243  46.770  0.00  0.00           O
ATOM    449  N   HIP X  31      29.905  28.169  46.756  0.00  0.00           N
ATOM    450  H   HIP X  31      29.357  27.426  47.164  0.00  0.00           H
ATOM    451  CA  HIP X  31      30.249  28.043  45.297  0.00  0.00           C
ATOM    452  HA  HIP X  31      31.169  28.615  45.176  0.00  0.00           H
ATOM    453  CB  HIP X  31      30.361  26.550  44.880  0.00  0.00           C
ATOM    454  HB2 HIP X  31      29.380  26.128  45.099  0.00  0.00           H
ATOM    455  HB3 HIP X  31      30.515  26.628  43.803  0.00  0.00           H
ATOM    456  CG  HIP X  31      31.514  25.772  45.514  0.00  0.00           C
ATOM    457  ND1 HIP X  31      32.138  25.909  46.781  0.00  0.00           N
ATOM    458  HD1 HIP X  31      31.776  26.453  47.551  0.00  0.00           H
ATOM    459  CE1 HIP X  31      33.261  25.147  46.845  0.00  0.00           C
ATOM    460  HE1 HIP X  31      33.929  25.175  47.694  0.00  0.00           H
ATOM    461  NE2 HIP X  31      33.278  24.398  45.737  0.00  0.00           N
ATOM    462  HE2 HIP X  31      33.830  23.580  45.524  0.00  0.00           H
ATOM    463  CD2 HIP X  31      32.311  24.787  44.862  0.00  0.00           C
ATOM    464  HD2 HIP X  31      32.112  24.554  43.827  0.00  0.00           H
ATOM    465  C   HIP X  31      29.223  28.645  44.363  0.00  0.00           C
ATOM    466  O   HIP X  31      29.532  28.930  43.173  0.00  0.00           O
ATOM    467  N   LEU X  32      28.122  29.070  44.907  0.00  0.00           N
ATOM    468  H   LEU X  32      28.126  28.971  45.912  0.00  0.00           H
ATOM    469  CA  LEU X  32      27.216  30.082  44.216  0.00  0.00           C
ATOM    470  HA  LEU X  32      26.860  29.631  43.289  0.00  0.00           H
ATOM    471  CB  LEU X  32      26.089  30.421  45.222  0.00  0.00           C
ATOM    472  HB2 LEU X  32      25.766  29.516  45.737  0.00  0.00           H
ATOM    473  HB3 LEU X  32      26.436  31.111  45.991  0.00  0.00           H
ATOM    474  CG  LEU X  32      24.867  31.156  44.616  0.00  0.00           C
ATOM    475  HG  LEU X  32      25.044  32.163  44.237  0.00  0.00           H
ATOM    476  CD1 LEU X  32      24.384  30.381  43.368  0.00  0.00           C
ATOM    477 HD11 LEU X  32      24.948  30.603  42.462  0.00  0.00           H
ATOM    478 HD12 LEU X  32      23.332  30.543  43.130  0.00  0.00           H
ATOM    479 HD13 LEU X  32      24.424  29.328  43.649  0.00  0.00           H
ATOM    480  CD2 LEU X  32      23.786  31.220  45.668  0.00  0.00           C
ATOM    481 HD21 LEU X  32      24.084  31.997  46.371  0.00  0.00           H
ATOM    482 HD22 LEU X  32      23.615  30.208  46.036  0.00  0.00           H
ATOM    483 HD23 LEU X  32      22.803  31.529  45.312  0.00  0.00           H
ATOM    484  C   LEU X  32      27.902  31.419  43.702  0.00  0.00           C
ATOM    485  O   LEU X  32      27.370  32.052  42.748  0.00  0.00           O
ATOM    486  N   VAL X  33      29.036  31.660  44.245  0.00  0.00           N
ATOM    487  H   VAL X  33      29.224  31.018  45.001  0.00  0.00           H
ATOM    488  CA  VAL X  33      29.870  32.749  43.803  0.00  0.00           C
ATOM    489  HA  VAL X  33      29.145  33.556  43.912  0.00  0.00           H
ATOM    490  CB  VAL X  33      31.089  33.011  44.716  0.00  0.00           C
ATOM    491  HB  VAL X  33      30.695  33.132  45.725  0.00  0.00           H
ATOM    492  CG1 VAL X  33      32.143  31.985  44.657  0.00  0.00           C
ATOM    493 HG11 VAL X  33      31.743  30.990  44.851  0.00  0.00           H
ATOM    494 HG12 VAL X  33      32.570  31.903  43.658  0.00  0.00           H
ATOM    495 HG13 VAL X  33      32.925  32.300  45.349  0.00  0.00           H
ATOM    496  CG2 VAL X  33      31.823  34.354  44.516  0.00  0.00           C
ATOM    497 HG21 VAL X  33      32.191  34.555  43.510  0.00  0.00           H
ATOM    498 HG22 VAL X  33      31.177  35.215  44.686  0.00  0.00           H
ATOM    499 HG23 VAL X  33      32.662  34.377  45.211  0.00  0.00           H
ATOM    500  C   VAL X  33      30.283  32.851  42.316  0.00  0.00           C
ATOM    501  O   VAL X  33      30.464  33.963  41.782  0.00  0.00           O
ATOM    502  N   GLH X  34      30.362  31.647  41.763  0.00  0.00           N
ATOM    503  H   GLH X  34      30.019  30.849  42.277  0.00  0.00           H
ATOM    504  CA  GLH X  34      30.731  31.474  40.305  0.00  0.00           C
ATOM    505  HA  GLH X  34      31.688  31.947  40.080  0.00  0.00           H
ATOM    506  CB  GLH X  34      30.806  30.014  39.740  0.00  0.00           C
ATOM    507  HB2 GLH X  34      29.782  29.641  39.733  0.00  0.00           H
ATOM    508  HB3 GLH X  34      31.172  30.042  38.713  0.00  0.00           H
ATOM    509  CG  GLH X  34      31.643  29.002  40.672  0.00  0.00           C
ATOM    510  HG2 GLH X  34      32.696  29.161  40.438  0.00  0.00           H
ATOM    511  HG3 GLH X  34      31.532  29.211  41.736  0.00  0.00           H
ATOM    512  CD  GLH X  34      31.137  27.580  40.383  0.00  0.00           C
ATOM    513  OE1 GLH X  34      30.586  27.201  39.269  0.00  0.00           O
ATOM    514  OE2 GLH X  34      31.334  26.721  41.352  0.00  0.00           O
ATOM    515  HE2 GLH X  34      31.915  27.011  42.060  0.00  0.00           H
ATOM    516  C   GLH X  34      29.621  32.280  39.548  0.00  0.00           C
ATOM    517  O   GLH X  34      29.941  32.928  38.571  0.00  0.00           O
ATOM    518  N   ALA X  35      28.352  32.144  40.004  0.00  0.00           N
ATOM    519  H   ALA X  35      28.077  31.468  40.703  0.00  0.00           H
ATOM    520  CA  ALA X  35      27.213  32.835  39.329  0.00  0.00           C
ATOM    521  HA  ALA X  35      27.317  32.532  38.287  0.00  0.00           H
ATOM    522  CB  ALA X  35      25.894  32.258  39.768  0.00  0.00           C
ATOM    523  HB1 ALA X  35      25.008  32.685  39.300  0.00  0.00           H
ATOM    524  HB2 ALA X  35      25.944  31.228  39.417  0.00  0.00           H
ATOM    525  HB3 ALA X  35      25.823  32.290  40.855  0.00  0.00           H
ATOM    526  C   ALA X  35      27.315  34.324  39.354  0.00  0.00           C
ATOM    527  O   ALA X  35      26.881  34.908  38.345  0.00  0.00           O
ATOM    528  N   LEU X  36      27.797  34.987  40.423  0.00  0.00           N
ATOM    529  H   LEU X  36      28.105  34.389  41.177  0.00  0.00           H
ATOM    530  CA  LEU X  36      27.695  36.476  40.572  0.00  0.00           C
ATOM    531  HA  LEU X  36      26.647  36.750  40.450  0.00  0.00           H
ATOM    532  CB  LEU X  36      27.989  36.869  42.072  0.00  0.00           C
ATOM    533  HB2 LEU X  36      29.060  36.818  42.268  0.00  0.00           H
ATOM    534  HB3 LEU X  36      27.695  37.914  42.166  0.00  0.00           H
ATOM    535  CG  LEU X  36      27.190  36.032  43.131  0.00  0.00           C
ATOM    536  HG  LEU X  36      27.596  35.022  43.184  0.00  0.00           H
ATOM    537  CD1 LEU X  36      27.410  36.643  44.567  0.00  0.00           C
ATOM    538 HD11 LEU X  36      28.071  37.505  44.655  0.00  0.00           H
ATOM    539 HD12 LEU X  36      27.961  35.898  45.142  0.00  0.00           H
ATOM    540 HD13 LEU X  36      26.533  36.872  45.173  0.00  0.00           H
ATOM    541  CD2 LEU X  36      25.675  35.851  42.861  0.00  0.00           C
ATOM    542 HD21 LEU X  36      25.608  35.292  41.928  0.00  0.00           H
ATOM    543 HD22 LEU X  36      25.247  36.854  42.852  0.00  0.00           H
ATOM    544 HD23 LEU X  36      25.260  35.279  43.691  0.00  0.00           H
ATOM    545  C   LEU X  36      28.473  37.290  39.544  0.00  0.00           C
ATOM    546  O   LEU X  36      27.906  38.332  39.191  0.00  0.00           O
ATOM    547  N   TYR X  37      29.542  36.739  38.995  0.00  0.00           N
ATOM    548  H   TYR X  37      29.903  35.925  39.471  0.00  0.00           H
ATOM    549  CA  TYR X  37      30.312  37.267  37.821  0.00  0.00           C
ATOM    550  HA  TYR X  37      30.884  38.142  38.130  0.00  0.00           H
ATOM    551  CB  TYR X  37      31.563  36.421  37.446  0.00  0.00           C
ATOM    552  HB2 TYR X  37      31.294  35.377  37.282  0.00  0.00           H
ATOM    553  HB3 TYR X  37      31.943  36.758  36.482  0.00  0.00           H
ATOM    554  CG  TYR X  37      32.625  36.500  38.513  0.00  0.00           C
ATOM    555  CD1 TYR X  37      32.521  35.706  39.622  0.00  0.00           C
ATOM    556  HD1 TYR X  37      31.648  35.091  39.785  0.00  0.00           H
ATOM    557  CE1 TYR X  37      33.591  35.682  40.535  0.00  0.00           C
ATOM    558  HE1 TYR X  37      33.480  35.137  41.461  0.00  0.00           H
ATOM    559  CZ  TYR X  37      34.555  36.639  40.460  0.00  0.00           C
ATOM    560  OH  TYR X  37      35.458  36.855  41.432  0.00  0.00           O
ATOM    561  HH  TYR X  37      36.215  37.367  41.139  0.00  0.00           H
ATOM    562  CE2 TYR X  37      34.576  37.559  39.399  0.00  0.00           C
ATOM    563  HE2 TYR X  37      35.330  38.316  39.246  0.00  0.00           H
ATOM    564  CD2 TYR X  37      33.650  37.426  38.368  0.00  0.00           C
ATOM    565  HD2 TYR X  37      33.784  38.141  37.570  0.00  0.00           H
ATOM    566  C   TYR X  37      29.479  37.478  36.574  0.00  0.00           C
ATOM    567  O   TYR X  37      29.657  38.259  35.643  0.00  0.00           O
ATOM    568  N   LEU X  38      28.420  36.575  36.384  0.00  0.00           N
ATOM    569  H   LEU X  38      28.363  35.810  37.041  0.00  0.00           H
ATOM    570  CA  LEU X  38      27.474  36.492  35.268  0.00  0.00           C
ATOM    571  HA  LEU X  38      27.951  37.060  34.469  0.00  0.00           H
ATOM    572  CB  LEU X  38      27.366  35.046  34.831  0.00  0.00           C
ATOM    573  HB2 LEU X  38      27.306  34.493  35.769  0.00  0.00           H
ATOM    574  HB3 LEU X  38      26.397  34.877  34.360  0.00  0.00           H
ATOM    575  CG  LEU X  38      28.477  34.520  33.878  0.00  0.00           C
ATOM    576  HG  LEU X  38      28.751  35.131  33.018  0.00  0.00           H
ATOM    577  CD1 LEU X  38      29.716  34.214  34.668  0.00  0.00           C
ATOM    578 HD11 LEU X  38      30.409  33.621  34.072  0.00  0.00           H
ATOM    579 HD12 LEU X  38      29.406  33.633  35.536  0.00  0.00           H
ATOM    580 HD13 LEU X  38      30.352  35.057  34.938  0.00  0.00           H
ATOM    581  CD2 LEU X  38      28.003  33.193  33.338  0.00  0.00           C
ATOM    582 HD21 LEU X  38      27.734  32.383  34.015  0.00  0.00           H
ATOM    583 HD22 LEU X  38      28.829  32.767  32.768  0.00  0.00           H
ATOM    584 HD23 LEU X  38      27.248  33.280  32.556  0.00  0.00           H
ATOM    585  C   LEU X  38      26.047  37.074  35.668  0.00  0.00           C
ATOM    586  O   LEU X  38      25.270  37.312  34.721  0.00  0.00           O
ATOM    587  N   VAL X  39      25.820  37.320  36.991  0.00  0.00           N
ATOM    588  H   VAL X  39      26.271  36.743  37.686  0.00  0.00           H
ATOM    589  CA  VAL X  39      24.679  38.164  37.380  0.00  0.00           C
ATOM    590  HA  VAL X  39      23.827  38.082  36.705  0.00  0.00           H
ATOM    591  CB  VAL X  39      24.186  37.802  38.770  0.00  0.00           C
ATOM    592  HB  VAL X  39      25.026  37.873  39.461  0.00  0.00           H
ATOM    593  CG1 VAL X  39      23.115  38.744  39.367  0.00  0.00           C
ATOM    594 HG11 VAL X  39      22.229  38.498  38.782  0.00  0.00           H
ATOM    595 HG12 VAL X  39      22.815  38.456  40.375  0.00  0.00           H
ATOM    596 HG13 VAL X  39      23.420  39.783  39.238  0.00  0.00           H
ATOM    597  CG2 VAL X  39      23.723  36.298  38.781  0.00  0.00           C
ATOM    598 HG21 VAL X  39      22.992  36.283  37.972  0.00  0.00           H
ATOM    599 HG22 VAL X  39      24.533  35.576  38.676  0.00  0.00           H
ATOM    600 HG23 VAL X  39      23.140  36.034  39.663  0.00  0.00           H
ATOM    601  C   VAL X  39      25.091  39.671  37.258  0.00  0.00           C
ATOM    602  O   VAL X  39      24.335  40.388  36.520  0.00  0.00           O
ATOM    603  N   CYX X  40      26.160  40.157  37.899  0.00  0.00           N
ATOM    604  H   CYX X  40      26.760  39.501  38.379  0.00  0.00           H
ATOM    605  CA  CYX X  40      26.385  41.590  38.155  0.00  0.00           C
ATOM    606  HA  CYX X  40      25.428  42.087  38.309  0.00  0.00           H
ATOM    607  CB  CYX X  40      27.284  41.656  39.414  0.00  0.00           C
ATOM    608  HB2 CYX X  40      28.199  41.155  39.099  0.00  0.00           H
ATOM    609  HB3 CYX X  40      27.469  42.701  39.661  0.00  0.00           H
ATOM    610  SG  CYX X  40      26.431  40.969  40.944  0.00  0.00           S
ATOM    611  C   CYX X  40      27.011  42.419  36.982  0.00  0.00           C
ATOM    612  O   CYX X  40      27.090  43.623  37.002  0.00  0.00           O
ATOM    613  N   GLY X  41      27.349  41.789  35.857  0.00  0.00           N
ATOM    614  H   GLY X  41      27.367  40.780  35.830  0.00  0.00           H
ATOM    615  CA  GLY X  41      27.767  42.396  34.567  0.00  0.00           C
ATOM    616  HA2 GLY X  41      28.361  41.689  33.989  0.00  0.00           H
ATOM    617  HA3 GLY X  41      26.825  42.499  34.029  0.00  0.00           H
ATOM    618  C   GLY X  41      28.565  43.729  34.540  0.00  0.00           C
ATOM    619  O   GLY X  41      29.734  43.677  34.816  0.00  0.00           O
ATOM    620  N   GLH X  42      27.931  44.864  34.228  0.00  0.00           N
ATOM    621  H   GLH X  42      27.065  44.681  33.743  0.00  0.00           H
ATOM    622  CA  GLH X  42      28.374  46.217  34.377  0.00  0.00           C
ATOM    623  HA  GLH X  42      29.297  46.122  33.805  0.00  0.00           H
ATOM    624  CB  GLH X  42      27.384  47.162  33.601  0.00  0.00           C
ATOM    625  HB2 GLH X  42      26.342  47.060  33.905  0.00  0.00           H
ATOM    626  HB3 GLH X  42      27.650  48.200  33.800  0.00  0.00           H
ATOM    627  CG  GLH X  42      27.429  46.948  32.031  0.00  0.00           C
ATOM    628  HG2 GLH X  42      27.003  45.989  31.739  0.00  0.00           H
ATOM    629  HG3 GLH X  42      26.948  47.789  31.531  0.00  0.00           H
ATOM    630  CD  GLH X  42      28.805  46.984  31.402  0.00  0.00           C
ATOM    631  OE1 GLH X  42      29.473  47.982  31.032  0.00  0.00           O
ATOM    632  OE2 GLH X  42      29.379  45.771  31.189  0.00  0.00           O
ATOM    633  HE2 GLH X  42      30.226  46.013  30.810  0.00  0.00           H
ATOM    634  C   GLH X  42      28.727  46.707  35.805  0.00  0.00           C
ATOM    635  O   GLH X  42      29.107  47.854  35.788  0.00  0.00           O
ATOM    636  N   ARG X  43      28.608  45.888  36.923  0.00  0.00           N
ATOM    637  H   ARG X  43      28.299  44.942  36.746  0.00  0.00           H
ATOM    638  CA  ARG X  43      28.831  46.456  38.254  0.00  0.00           C
ATOM    639  HA  ARG X  43      29.486  47.326  38.196  0.00  0.00           H
ATOM    640  CB  ARG X  43      27.553  47.045  38.848  0.00  0.00           C
ATOM    641  HB2 ARG X  43      27.783  47.643  39.731  0.00  0.00           H
ATOM    642  HB3 ARG X  43      26.940  47.676  38.205  0.00  0.00           H
ATOM    643  CG  ARG X  43      26.574  46.037  39.461  0.00  0.00           C
ATOM    644  HG2 ARG X  43      26.443  45.268  38.700  0.00  0.00           H
ATOM    645  HG3 ARG X  43      26.999  45.529  40.327  0.00  0.00           H
ATOM    646  CD  ARG X  43      25.194  46.621  39.785  0.00  0.00           C
ATOM    647  HD2 ARG X  43      24.790  47.139  38.915  0.00  0.00           H
ATOM    648  HD3 ARG X  43      24.549  45.767  39.992  0.00  0.00           H
ATOM    649  NE  ARG X  43      25.290  47.568  40.886  0.00  0.00           N
ATOM    650  HE  ARG X  43      26.140  47.994  41.226  0.00  0.00           H
ATOM    651  CZ  ARG X  43      24.228  47.973  41.515  0.00  0.00           C
ATOM    652  NH1 ARG X  43      23.102  47.778  40.972  0.00  0.00           N
ATOM    653 HH11 ARG X  43      23.097  47.299  40.083  0.00  0.00           H
ATOM    654 HH12 ARG X  43      22.284  48.235  41.349  0.00  0.00           H
ATOM    655  NH2 ARG X  43      24.308  48.637  42.617  0.00  0.00           N
ATOM    656 HH21 ARG X  43      25.213  48.814  43.028  0.00  0.00           H
ATOM    657 HH22 ARG X  43      23.472  48.753  43.173  0.00  0.00           H
ATOM    658  C   ARG X  43      29.598  45.403  39.137  0.00  0.00           C
ATOM    659  O   ARG X  43      29.632  44.220  38.820  0.00  0.00           O
ATOM    660  N   GLY X  44      30.267  45.863  40.197  0.00  0.00           N
ATOM    661  H   GLY X  44      30.492  46.846  40.256  0.00  0.00           H
ATOM    662  CA  GLY X  44      30.857  45.105  41.348  0.00  0.00           C
ATOM    663  HA2 GLY X  44      31.598  44.430  40.920  0.00  0.00           H
ATOM    664  HA3 GLY X  44      31.399  45.661  42.113  0.00  0.00           H
ATOM    665  C   GLY X  44      29.855  44.167  42.025  0.00  0.00           C
ATOM    666  O   GLY X  44      28.666  44.187  41.835  0.00  0.00           O
ATOM    667  N   PHE X  45      30.348  43.459  43.043  0.00  0.00           N
ATOM    668  H   PHE X  45      31.326  43.580  43.261  0.00  0.00           H
ATOM    669  CA  PHE X  45      29.514  42.631  43.899  0.00  0.00           C
ATOM    670  HA  PHE X  45      28.605  43.200  44.092  0.00  0.00           H
ATOM    671  CB  PHE X  45      29.138  41.378  43.159  0.00  0.00           C
ATOM    672  HB2 PHE X  45      28.248  40.959  43.629  0.00  0.00           H
ATOM    673  HB3 PHE X  45      28.796  41.590  42.146  0.00  0.00           H
ATOM    674  CG  PHE X  45      30.141  40.282  42.965  0.00  0.00           C
ATOM    675  CD1 PHE X  45      30.386  39.314  43.986  0.00  0.00           C
ATOM    676  HD1 PHE X  45      29.819  39.339  44.905  0.00  0.00           H
ATOM    677  CE1 PHE X  45      31.327  38.257  43.693  0.00  0.00           C
ATOM    678  HE1 PHE X  45      31.520  37.471  44.409  0.00  0.00           H
ATOM    679  CZ  PHE X  45      32.015  38.196  42.467  0.00  0.00           C
ATOM    680  HZ  PHE X  45      32.781  37.451  42.309  0.00  0.00           H
ATOM    681  CE2 PHE X  45      31.730  39.156  41.484  0.00  0.00           C
ATOM    682  HE2 PHE X  45      32.209  39.068  40.520  0.00  0.00           H
ATOM    683  CD2 PHE X  45      30.850  40.182  41.772  0.00  0.00           C
ATOM    684  HD2 PHE X  45      30.660  40.966  41.054  0.00  0.00           H
ATOM    685  C   PHE X  45      30.062  42.377  45.322  0.00  0.00           C
ATOM    686  O   PHE X  45      31.316  42.585  45.515  0.00  0.00           O
ATOM    687  N   PHE X  46      29.205  41.832  46.239  0.00  0.00           N
ATOM    688  H   PHE X  46      28.202  41.811  46.126  0.00  0.00           H
ATOM    689  CA  PHE X  46      29.640  41.206  47.530  0.00  0.00           C
ATOM    690  HA  PHE X  46      30.534  40.655  47.240  0.00  0.00           H
ATOM    691  CB  PHE X  46      30.104  42.274  48.625  0.00  0.00           C
ATOM    692  HB2 PHE X  46      30.678  41.783  49.411  0.00  0.00           H
ATOM    693  HB3 PHE X  46      30.845  42.900  48.128  0.00  0.00           H
ATOM    694  CG  PHE X  46      28.940  43.078  49.194  0.00  0.00           C
ATOM    695  CD1 PHE X  46      28.736  43.185  50.621  0.00  0.00           C
ATOM    696  HD1 PHE X  46      29.413  42.661  51.279  0.00  0.00           H
ATOM    697  CE1 PHE X  46      27.669  44.000  51.100  0.00  0.00           C
ATOM    698  HE1 PHE X  46      27.636  44.288  52.141  0.00  0.00           H
ATOM    699  CZ  PHE X  46      26.763  44.661  50.236  0.00  0.00           C
ATOM    700  HZ  PHE X  46      25.917  45.204  50.632  0.00  0.00           H
ATOM    701  CE2 PHE X  46      27.059  44.556  48.854  0.00  0.00           C
ATOM    702  HE2 PHE X  46      26.504  45.192  48.181  0.00  0.00           H
ATOM    703  CD2 PHE X  46      28.089  43.817  48.298  0.00  0.00           C
ATOM    704  HD2 PHE X  46      28.358  43.937  47.259  0.00  0.00           H
ATOM    705  C   PHE X  46      28.606  40.252  48.088  0.00  0.00           C
ATOM    706  O   PHE X  46      27.453  40.588  48.128  0.00  0.00           O
ATOM    707  N   TYR X  47      29.093  39.076  48.405  0.00  0.00           N
ATOM    708  H   TYR X  47      30.070  38.822  48.424  0.00  0.00           H
ATOM    709  CA  TYR X  47      28.234  37.908  48.726  0.00  0.00           C
ATOM    710  HA  TYR X  47      27.193  38.147  48.511  0.00  0.00           H
ATOM    711  CB  TYR X  47      28.804  36.792  47.838  0.00  0.00           C
ATOM    712  HB2 TYR X  47      28.795  37.055  46.780  0.00  0.00           H
ATOM    713  HB3 TYR X  47      29.809  36.571  48.199  0.00  0.00           H
ATOM    714  CG  TYR X  47      28.095  35.439  48.031  0.00  0.00           C
ATOM    715  CD1 TYR X  47      26.762  35.314  47.706  0.00  0.00           C
ATOM    716  HD1 TYR X  47      26.321  36.168  47.213  0.00  0.00           H
ATOM    717  CE1 TYR X  47      26.030  34.119  47.744  0.00  0.00           C
ATOM    718  HE1 TYR X  47      24.989  34.080  47.459  0.00  0.00           H
ATOM    719  CZ  TYR X  47      26.658  33.003  48.335  0.00  0.00           C
ATOM    720  OH  TYR X  47      25.878  31.893  48.531  0.00  0.00           O
ATOM    721  HH  TYR X  47      26.386  31.146  48.856  0.00  0.00           H
ATOM    722  CE2 TYR X  47      28.037  33.101  48.685  0.00  0.00           C
ATOM    723  HE2 TYR X  47      28.514  32.202  49.045  0.00  0.00           H
ATOM    724  CD2 TYR X  47      28.711  34.256  48.541  0.00  0.00           C
ATOM    725  HD2 TYR X  47      29.739  34.305  48.869  0.00  0.00           H
ATOM    726  C   TYR X  47      28.267  37.424  50.101  0.00  0.00           C
ATOM    727  O   TYR X  47      29.277  37.363  50.798  0.00  0.00           O
ATOM    728  N   THR X  48      27.173  36.790  50.590  0.00  0.00           N
ATOM    729  H   THR X  48      26.386  36.846  49.960  0.00  0.00           H
ATOM    730  CA  THR X  48      27.005  36.012  51.845  0.00  0.00           C
ATOM    731  HA  THR X  48      27.998  35.687  52.157  0.00  0.00           H
ATOM    732  CB  THR X  48      26.393  36.891  52.942  0.00  0.00           C
ATOM    733  HB  THR X  48      25.357  37.114  52.689  0.00  0.00           H
ATOM    734  CG2 THR X  48      26.473  36.186  54.296  0.00  0.00           C
ATOM    735 HG21 THR X  48      26.009  36.908  54.967  0.00  0.00           H
ATOM    736 HG22 THR X  48      27.487  35.830  54.477  0.00  0.00           H
ATOM    737 HG23 THR X  48      25.782  35.343  54.298  0.00  0.00           H
ATOM    738  OG1 THR X  48      27.156  38.118  52.969  0.00  0.00           O
ATOM    739  HG1 THR X  48      26.894  38.565  52.161  0.00  0.00           H
ATOM    740  C   THR X  48      26.028  34.852  51.607  0.00  0.00           C
ATOM    741  O   THR X  48      24.906  35.051  51.101  0.00  0.00           O
ATOM    742  N   PRO X  49      26.409  33.663  51.927  0.00  0.00           N
ATOM    743  CD  PRO X  49      27.565  33.147  52.582  0.00  0.00           C
ATOM    744  HD2 PRO X  49      27.479  33.331  53.653  0.00  0.00           H
ATOM    745  HD3 PRO X  49      28.510  33.617  52.309  0.00  0.00           H
ATOM    746  CG  PRO X  49      27.545  31.649  52.297  0.00  0.00           C
ATOM    747  HG2 PRO X  49      28.066  31.002  53.003  0.00  0.00           H
ATOM    748  HG3 PRO X  49      27.909  31.487  51.283  0.00  0.00           H
ATOM    749  CB  PRO X  49      26.129  31.302  52.257  0.00  0.00           C
ATOM    750  HB2 PRO X  49      25.989  31.053  53.309  0.00  0.00           H
ATOM    751  HB3 PRO X  49      25.977  30.520  51.513  0.00  0.00           H
ATOM    752  CA  PRO X  49      25.366  32.585  51.932  0.00  0.00           C
ATOM    753  HA  PRO X  49      24.970  32.330  50.949  0.00  0.00           H
ATOM    754  C   PRO X  49      24.183  32.773  52.813  0.00  0.00           C
ATOM    755  O   PRO X  49      24.348  32.806  54.038  0.00  0.00           O
ATOM    756  N   FHI X  50      23.022  32.917  52.187  0.00  0.00           N
ATOM    757  H   FHI X  50      23.066  32.654  51.199  0.00  0.00           H
ATOM    758  CA  FHI X  50      21.699  33.241  52.873  0.00  0.00           C
ATOM    759  HA  FHI X  50      21.900  33.237  53.951  0.00  0.00           H
ATOM    760  CB  FHI X  50      21.243  34.642  52.419  0.00  0.00           C
ATOM    761  HB2 FHI X  50      21.169  34.762  51.331  0.00  0.00           H
ATOM    762  HB3 FHI X  50      20.270  34.904  52.851  0.00  0.00           H
ATOM    763  CG  FHI X  50      22.137  35.684  53.025  0.00  0.00           C
ATOM    764  HG2 FHI X  50      22.001  35.735  54.112  0.00  0.00           H
ATOM    765  HG3 FHI X  50      23.155  35.486  52.669  0.00  0.00           H
ATOM    766  CD  FHI X  50      21.868  37.051  52.415  0.00  0.00           C
ATOM    767  HD2 FHI X  50      22.210  37.072  51.373  0.00  0.00           H
ATOM    768  HD3 FHI X  50      20.796  37.232  52.559  0.00  0.00           H
ATOM    769  CE  FHI X  50      22.702  38.043  53.298  0.00  0.00           C
ATOM    770  HE2 FHI X  50      22.321  37.956  54.323  0.00  0.00           H
ATOM    771  HE3 FHI X  50      23.758  37.805  53.474  0.00  0.00           H
ATOM    772  NZ  FHI X  50      22.559  39.464  53.030  0.00  0.00           N
ATOM    773  HZ  FHI X  50      21.956  40.004  53.638  0.00  0.00           H
ATOM    774  C   FHI X  50      20.602  32.245  52.485  0.00  0.00           C
ATOM    775  O   FHI X  50      19.627  31.805  51.984  0.00  0.00           O
ATOM    776  NH  FHI X  50      22.900  42.668  51.435  0.00  0.00           N
ATOM    777  HH1 FHI X  50      23.781  42.674  50.900  0.00  0.00           H
ATOM    778  HH2 FHI X  50      23.237  42.857  52.390  0.00  0.00           H
ATOM    779  HH3 FHI X  50      22.339  43.513  51.252  0.00  0.00           H
ATOM    780  CTH FHI X  50      22.102  41.322  51.427  0.00  0.00           C
ATOM    781  HTH FHI X  50      21.350  41.470  52.204  0.00  0.00           H
ATOM    782  CI  FHI X  50      21.337  41.262  50.033  0.00  0.00           C
ATOM    783  HI2 FHI X  50      20.673  42.117  49.853  0.00  0.00           H
ATOM    784  HI3 FHI X  50      22.199  41.287  49.355  0.00  0.00           H
ATOM    785  CK  FHI X  50      20.535  39.973  49.850  0.00  0.00           C
ATOM    786  CL1 FHI X  50      21.055  38.821  49.149  0.00  0.00           C
ATOM    787  HL1 FHI X  50      22.043  38.924  48.711  0.00  0.00           H
ATOM    788  CM1 FHI X  50      20.227  37.664  48.967  0.00  0.00           C
ATOM    789  HM1 FHI X  50      20.562  36.972  48.200  0.00  0.00           H
ATOM    790  CN  FHI X  50      18.950  37.588  49.473  0.00  0.00           C
ATOM    791  HN  FHI X  50      18.309  36.740  49.248  0.00  0.00           H
ATOM    792  CL2 FHI X  50      18.455  38.633  50.200  0.00  0.00           C
ATOM    793  HL2 FHI X  50      17.450  38.549  50.603  0.00  0.00           H
ATOM    794  CM2 FHI X  50      19.186  39.817  50.366  0.00  0.00           C
ATOM    795  HM2 FHI X  50      18.686  40.688  50.779  0.00  0.00           H
ATOM    796  CX  FHI X  50      22.827  40.026  51.785  0.00  0.00           C
ATOM    797  OX  FHI X  50      23.862  39.699  51.182  0.00  0.00           O
ATOM    798  N   THR X  51      21.041  31.294  53.317  0.00  0.00           N
ATOM    799  H   THR X  51      21.803  31.570  53.920  0.00  0.00           H
ATOM    800  CA  THR X  51      20.499  29.892  53.398  0.00  0.00           C
ATOM    801  HA  THR X  51      20.319  29.555  52.377  0.00  0.00           H
ATOM    802  CB  THR X  51      21.445  28.938  53.998  0.00  0.00           C
ATOM    803  HB  THR X  51      21.024  27.957  54.220  0.00  0.00           H
ATOM    804  CG2 THR X  51      22.592  28.677  53.037  0.00  0.00           C
ATOM    805 HG21 THR X  51      22.910  29.625  52.604  0.00  0.00           H
ATOM    806 HG22 THR X  51      22.263  27.967  52.278  0.00  0.00           H
ATOM    807 HG23 THR X  51      23.416  28.288  53.635  0.00  0.00           H
ATOM    808  OG1 THR X  51      21.955  29.402  55.222  0.00  0.00           O
ATOM    809  HG1 THR X  51      21.179  29.710  55.695  0.00  0.00           H
ATOM    810  C   THR X  51      19.139  29.766  54.154  0.00  0.00           C
ATOM    811  O   THR X  51      19.157  30.194  55.384  0.00  0.00           O
ATOM    812  OXT THR X  51      18.086  29.263  53.689  0.00  0.00           O
ATOM    813  Cl- Cl- X  52      16.668  31.291  16.949  0.00  0.00          CL
ATOM    814  Cl- Cl- X  53       4.619  16.832  19.061  0.00  0.00          CL
ATOM    815  Cl- Cl- X  54      14.532   8.762  45.054  0.00  0.00          CL
ATOM    816  Cl- Cl- X  55      32.278  15.643  34.308  0.00  0.00          CL
ATOM    817  Na+ Na+ X  56      29.292   2.662  26.219  0.00  0.00          NA
ATOM    818  Na+ Na+ X  57      48.538   2.812  24.292  0.00  0.00          NA
ATOM    819  Cl- Cl- X  58      46.303  14.903  32.655  0.00  0.00          CL
ATOM    820  Cl- Cl- X  59      26.693   1.372  10.802  0.00  0.00          CL
ATOM    821  O   WAT X  60       0.443  55.434  21.216  0.00  0.00           O
ATOM    822  H1  WAT X  60      -0.484  55.652  21.310  0.00  0.00           H
ATOM    823  H2  WAT X  60       0.819  55.607  22.079  0.00  0.00           H
ATOM    824  O   WAT X  61      36.260  31.175   2.803  0.00  0.00           O
ATOM    825  H1  WAT X  61      36.791  30.397   2.633  0.00  0.00           H
ATOM    826  H2  WAT X  61      35.360  30.850   2.834  0.00  0.00           H
ATOM    827  O   WAT X  62      11.667  31.927  41.256  0.00  0.00           O
ATOM    828  H1  WAT X  62      12.057  31.217  40.746  0.00  0.00           H
ATOM    829  H2  WAT X  62      10.726  31.759  41.221  0.00  0.00           H
ATOM    830  O   WAT X  63      23.316  13.690   2.679  0.00  0.00           O
ATOM    831  H1  WAT X  63      24.120  14.159   2.456  0.00  0.00           H
ATOM    832  H2  WAT X  63      23.611  12.942   3.199  0.00  0.00           H
ATOM    833  O   WAT X  64       6.698   0.871  19.208  0.00  0.00           O
ATOM    834  H1  WAT X  64       6.046   0.590  18.567  0.00  0.00           H
ATOM    835  H2  WAT X  64       6.255   1.547  19.721  0.00  0.00           H
ATOM    836  O   WAT X  65      10.274  28.308  42.819  0.00  0.00           O
ATOM    837  H1  WAT X  65      10.495  27.598  43.421  0.00  0.00           H
ATOM    838  H2  WAT X  65       9.877  28.979  43.375  0.00  0.00           H
ATOM    839  O   WAT X  66      27.842   5.773  42.730  0.00  0.00           O
ATOM    840  H1  WAT X  66      28.771   5.854  42.512  0.00  0.00           H
ATOM    841  H2  WAT X  66      27.421   5.543  41.902  0.00  0.00           H
ATOM    842  O   WAT X  67      48.633  13.650  10.957  0.00  0.00           O
ATOM    843  H1  WAT X  67      47.779  14.073  10.871  0.00  0.00           H
ATOM    844  H2  WAT X  67      48.503  12.981  11.629  0.00  0.00           H
ATOM    845  O   WAT X  68      27.176   3.464  27.277  0.00  0.00           O
ATOM    846  H1  WAT X  68      26.816   2.650  26.924  0.00  0.00           H
ATOM    847  H2  WAT X  68      26.408   3.979  27.524  0.00  0.00           H
ATOM    848  O   WAT X  69      43.544  56.315   2.620  0.00  0.00           O
ATOM    849  H1  WAT X  69      44.012  57.150   2.601  0.00  0.00           H
ATOM    850  H2  WAT X  69      44.033  55.781   3.247  0.00  0.00           H
ATOM    851  O   WAT X  70      34.068  26.576   2.584  0.00  0.00           O
ATOM    852  H1  WAT X  70      33.460  25.845   2.475  0.00  0.00           H
ATOM    853  H2  WAT X  70      33.915  26.883   3.478  0.00  0.00           H
ATOM    854  O   WAT X  71      23.007  26.120   7.230  0.00  0.00           O
ATOM    855  H1  WAT X  71      22.071  25.934   7.161  0.00  0.00           H
ATOM    856  H2  WAT X  71      23.221  26.578   6.417  0.00  0.00           H
ATOM    857  O   WAT X  72      46.010  32.545  47.136  0.00  0.00           O
ATOM    858  H1  WAT X  72      46.464  33.165  47.707  0.00  0.00           H
ATOM    859  H2  WAT X  72      45.763  33.063  46.370  0.00  0.00           H
ATOM    860  O   WAT X  73      20.977  54.837  42.679  0.00  0.00           O
ATOM    861  H1  WAT X  73      20.706  54.907  43.595  0.00  0.00           H
ATOM    862  H2  WAT X  73      21.836  55.260  42.651  0.00  0.00           H
ATOM    863  O   WAT X  74      22.754  50.020  31.586  0.00  0.00           O
ATOM    864  H1  WAT X  74      23.486  50.619  31.439  0.00  0.00           H
ATOM    865  H2  WAT X  74      22.913  49.656  32.457  0.00  0.00           H
ATOM    866  O   WAT X  75      40.996  38.186  47.750  0.00  0.00           O
ATOM    867  H1  WAT X  75      40.709  37.492  48.345  0.00  0.00           H
ATOM    868  H2  WAT X  75      40.245  38.336  47.176  0.00  0.00           H
ATOM    869  O   WAT X  76      31.023  44.285  28.936  0.00  0.00           O
ATOM    870  H1  WAT X  76      30.155  43.919  28.762  0.00  0.00           H
ATOM    871  H2  WAT X  76      31.590  43.875  28.283  0.00  0.00           H
ATOM    872  O   WAT X  77      16.805  34.945  21.307  0.00  0.00           O
ATOM    873  H1  WAT X  77      16.887  34.596  20.419  0.00  0.00           H
ATOM    874  H2  WAT X  77      16.070  35.555  21.258  0.00  0.00           H
ATOM    875  O   WAT X  78      47.414   2.143   8.903  0.00  0.00           O
ATOM    876  H1  WAT X  78      46.663   2.700   8.696  0.00  0.00           H
ATOM    877  H2  WAT X  78      47.309   1.379   8.336  0.00  0.00           H
ATOM    878  O   WAT X  79      38.361  17.829  42.501  0.00  0.00           O
ATOM    879  H1  WAT X  79      38.030  18.474  41.875  0.00  0.00           H
ATOM    880  H2  WAT X  79      37.744  17.100  42.442  0.00  0.00           H
ATOM    881  O   WAT X  80      48.802  32.831  47.446  0.00  0.00           O
ATOM    882  H1  WAT X  80      48.716  32.536  48.353  0.00  0.00           H
ATOM    883  H2  WAT X  80      48.017  32.497  47.011  0.00  0.00           H
ATOM    884  O   WAT X  81      23.023  30.455  19.039  0.00  0.00           O
ATOM    885  H1  WAT X  81      23.227  30.048  18.197  0.00  0.00           H
ATOM    886  H2  WAT X  81      22.797  31.359  18.820  0.00  0.00           H
ATOM    887  O   WAT X  82      46.912  50.909   7.194  0.00  0.00           O
ATOM    888  H1  WAT X  82      47.113  51.356   8.016  0.00  0.00           H
ATOM    889  H2  WAT X  82      47.359  50.065   7.265  0.00  0.00           H
ATOM    890  O   WAT X  83      14.898  45.037   7.093  0.00  0.00           O
ATOM    891  H1  WAT X  83      14.217  45.558   7.518  0.00  0.00           H
ATOM    892  H2  WAT X  83      15.288  44.526   7.802  0.00  0.00           H
ATOM    893  O   WAT X  84      38.758  44.196   4.259  0.00  0.00           O
ATOM    894  H1  WAT X  84      38.966  44.028   5.178  0.00  0.00           H
ATOM    895  H2  WAT X  84      38.181  43.474   4.009  0.00  0.00           H
ATOM    896  O   WAT X  85      36.155  51.463  13.875  0.00  0.00           O
ATOM    897  H1  WAT X  85      36.670  51.861  13.173  0.00  0.00           H
ATOM    898  H2  WAT X  85      35.458  50.988  13.422  0.00  0.00           H
ATOM    899  O   WAT X  86      32.538  18.638  15.042  0.00  0.00           O
ATOM    900  H1  WAT X  86      33.280  19.150  14.720  0.00  0.00           H
ATOM    901  H2  WAT X  86      31.926  19.292  15.380  0.00  0.00           H
ATOM    902  O   WAT X  87      38.064  25.912  37.430  0.00  0.00           O
ATOM    903  H1  WAT X  87      38.831  26.455  37.614  0.00  0.00           H
ATOM    904  H2  WAT X  87      38.411  25.164  36.945  0.00  0.00           H
ATOM    905  O   WAT X  88      13.822  51.459  30.492  0.00  0.00           O
ATOM    906  H1  WAT X  88      13.082  51.618  29.906  0.00  0.00           H
ATOM    907  H2  WAT X  88      14.563  51.305  29.906  0.00  0.00           H
ATOM    908  O   WAT X  89       7.578  26.425  24.026  0.00  0.00           O
ATOM    909  H1  WAT X  89       7.356  27.109  23.395  0.00  0.00           H
ATOM    910  H2  WAT X  89       7.682  26.889  24.856  0.00  0.00           H
ATOM    911  O   WAT X  90      23.111  33.557  12.443  0.00  0.00           O
ATOM    912  H1  WAT X  90      23.388  33.052  11.679  0.00  0.00           H
ATOM    913  H2  WAT X  90      22.157  33.471  12.454  0.00  0.00           H
ATOM    914  O   WAT X  91       6.704  45.843   7.132  0.00  0.00           O
ATOM    915  H1  WAT X  91       6.629  45.105   7.737  0.00  0.00           H
ATOM    916  H2  WAT X  91       7.647  45.964   7.018  0.00  0.00           H
ATOM    917  O   WAT X  92      11.045  38.629  43.868  0.00  0.00           O
ATOM    918  H1  WAT X  92      11.561  38.191  43.191  0.00  0.00           H
ATOM    919  H2  WAT X  92      10.375  39.112  43.383  0.00  0.00           H
ATOM    920  O   WAT X  93      36.861  49.103  19.220  0.00  0.00           O
ATOM    921  H1  WAT X  93      37.154  48.695  18.405  0.00  0.00           H
ATOM    922  H2  WAT X  93      37.430  49.866  19.324  0.00  0.00           H
ATOM    923  O   WAT X  94       7.578  46.765  21.932  0.00  0.00           O
ATOM    924  H1  WAT X  94       6.919  46.070  21.943  0.00  0.00           H
ATOM    925  H2  WAT X  94       7.280  47.367  21.251  0.00  0.00           H
ATOM    926  O   WAT X  95      30.134  59.387   4.503  0.00  0.00           O
ATOM    927  H1  WAT X  95      29.203  59.229   4.350  0.00  0.00           H
ATOM    928  H2  WAT X  95      30.547  58.534   4.367  0.00  0.00           H
ATOM    929  O   WAT X  96      12.102  47.330  36.681  0.00  0.00           O
ATOM    930  H1  WAT X  96      11.867  48.000  37.322  0.00  0.00           H
ATOM    931  H2  WAT X  96      13.060  47.330  36.675  0.00  0.00           H
ATOM    932  O   WAT X  97       7.394  17.839  40.717  0.00  0.00           O
ATOM    933  H1  WAT X  97       7.455  18.656  40.222  0.00  0.00           H
ATOM    934  H2  WAT X  97       6.454  17.681  40.803  0.00  0.00           H
ATOM    935  O   WAT X  98      19.146   8.763  31.669  0.00  0.00           O
ATOM    936  H1  WAT X  98      19.599   8.181  32.278  0.00  0.00           H
ATOM    937  H2  WAT X  98      18.396   8.252  31.362  0.00  0.00           H
ATOM    938  O   WAT X  99      46.538  20.330  11.387  0.00  0.00           O
ATOM    939  H1  WAT X  99      46.285  21.073  10.839  0.00  0.00           H
ATOM    940  H2  WAT X  99      45.784  20.189  11.960  0.00  0.00           H
ATOM    941  O   WAT X 100      12.102  50.059   8.234  0.00  0.00           O
ATOM    942  H1  WAT X 100      12.258  50.966   7.971  0.00  0.00           H
ATOM    943  H2  WAT X 100      12.921  49.606   8.030  0.00  0.00           H
ATOM    944  O   WAT X 101      41.346  35.945  39.781  0.00  0.00           O
ATOM    945  H1  WAT X 101      41.383  36.895  39.897  0.00  0.00           H
ATOM    946  H2  WAT X 101      40.949  35.620  40.589  0.00  0.00           H
ATOM    947  O   WAT X 102      41.574   9.186  21.285  0.00  0.00           O
ATOM    948  H1  WAT X 102      41.993  10.025  21.097  0.00  0.00           H
ATOM    949  H2  WAT X 102      40.864   9.402  21.889  0.00  0.00           H
ATOM    950  O   WAT X 103      36.123  30.517  14.542  0.00  0.00           O
ATOM    951  H1  WAT X 103      35.811  31.191  13.938  0.00  0.00           H
ATOM    952  H2  WAT X 103      36.143  29.716  14.018  0.00  0.00           H
ATOM    953  O   WAT X 104      12.861  57.589  17.201  0.00  0.00           O
ATOM    954  H1  WAT X 104      13.814  57.638  17.129  0.00  0.00           H
ATOM    955  H2  WAT X 104      12.587  57.100  16.425  0.00  0.00           H
ATOM    956  O   WAT X 105      17.945  35.512   9.589  0.00  0.00           O
ATOM    957  H1  WAT X 105      18.809  35.262   9.260  0.00  0.00           H
ATOM    958  H2  WAT X 105      17.445  34.696   9.590  0.00  0.00           H
ATOM    959  O   WAT X 106      22.592  23.786  34.888  0.00  0.00           O
ATOM    960  H1  WAT X 106      23.545  23.715  34.829  0.00  0.00           H
ATOM    961  H2  WAT X 106      22.284  23.632  33.994  0.00  0.00           H
ATOM    962  O   WAT X 107      47.082  13.056  24.477  0.00  0.00           O
ATOM    963  H1  WAT X 107      46.881  12.923  25.404  0.00  0.00           H
ATOM    964  H2  WAT X 107      47.134  12.172  24.114  0.00  0.00           H
ATOM    965  O   WAT X 108      19.714  39.408  17.135  0.00  0.00           O
ATOM    966  H1  WAT X 108      20.214  38.851  16.539  0.00  0.00           H
ATOM    967  H2  WAT X 108      18.920  38.906  17.322  0.00  0.00           H
ATOM    968  O   WAT X 109       8.886  27.460  15.411  0.00  0.00           O
ATOM    969  H1  WAT X 109       9.612  26.869  15.611  0.00  0.00           H
ATOM    970  H2  WAT X 109       8.402  27.531  16.234  0.00  0.00           H
ATOM    971  O   WAT X 110      12.425  42.250   7.640  0.00  0.00           O
ATOM    972  H1  WAT X 110      11.959  41.421   7.537  0.00  0.00           H
ATOM    973  H2  WAT X 110      12.097  42.607   8.466  0.00  0.00           H
ATOM    974  O   WAT X 111      47.774  35.923   9.530  0.00  0.00           O
ATOM    975  H1  WAT X 111      46.933  36.243   9.203  0.00  0.00           H
ATOM    976  H2  WAT X 111      47.811  35.010   9.243  0.00  0.00           H
ATOM    977  O   WAT X 112      43.374  40.897  40.372  0.00  0.00           O
ATOM    978  H1  WAT X 112      43.315  41.442  41.157  0.00  0.00           H
ATOM    979  H2  WAT X 112      44.133  41.238  39.900  0.00  0.00           H
ATOM    980  O   WAT X 113      12.815  11.700  38.929  0.00  0.00           O
ATOM    981  H1  WAT X 113      12.810  12.653  38.833  0.00  0.00           H
ATOM    982  H2  WAT X 113      12.052  11.405  38.433  0.00  0.00           H
ATOM    983  O   WAT X 114      46.619   4.626  15.027  0.00  0.00           O
ATOM    984  H1  WAT X 114      45.710   4.912  15.122  0.00  0.00           H
ATOM    985  H2  WAT X 114      46.984   5.206  14.359  0.00  0.00           H
ATOM    986  O   WAT X 115      42.570  50.357  17.826  0.00  0.00           O
ATOM    987  H1  WAT X 115      42.924  51.012  18.428  0.00  0.00           H
ATOM    988  H2  WAT X 115      41.624  50.501  17.844  0.00  0.00           H
ATOM    989  O   WAT X 116      42.735  44.021  46.615  0.00  0.00           O
ATOM    990  H1  WAT X 116      42.914  43.505  45.828  0.00  0.00           H
ATOM    991  H2  WAT X 116      42.434  44.867  46.283  0.00  0.00           H
ATOM    992  O   WAT X 117       5.551  55.925  10.902  0.00  0.00           O
ATOM    993  H1  WAT X 117       5.060  55.119  11.067  0.00  0.00           H
ATOM    994  H2  WAT X 117       5.885  56.181  11.762  0.00  0.00           H
ATOM    995  O   WAT X 118      48.255  20.251  33.042  0.00  0.00           O
ATOM    996  H1  WAT X 118      48.285  19.333  33.310  0.00  0.00           H
ATOM    997  H2  WAT X 118      47.993  20.224  32.122  0.00  0.00           H
ATOM    998  O   WAT X 119      23.021  60.078  47.899  0.00  0.00           O
ATOM    999  H1  WAT X 119      23.734  60.696  48.065  0.00  0.00           H
ATOM   1000  H2  WAT X 119      22.997  59.527  48.681  0.00  0.00           H
ATOM   1001  O   WAT X 120       9.237  52.843  40.505  0.00  0.00           O
ATOM   1002  H1  WAT X 120       8.654  52.418  39.875  0.00  0.00           H
ATOM   1003  H2  WAT X 120       8.673  53.054  41.249  0.00  0.00           H
ATOM   1004  O   WAT X 121      27.855  21.823  39.252  0.00  0.00           O
ATOM   1005  H1  WAT X 121      28.349  21.637  38.454  0.00  0.00           H
ATOM   1006  H2  WAT X 121      27.026  22.187  38.940  0.00  0.00           H
ATOM   1007  O   WAT X 122       4.025  41.359  23.283  0.00  0.00           O
ATOM   1008  H1  WAT X 122       3.801  41.036  22.410  0.00  0.00           H
ATOM   1009  H2  WAT X 122       4.510  42.168  23.122  0.00  0.00           H
ATOM   1010  O   WAT X 123      44.944   4.915  19.096  0.00  0.00           O
ATOM   1011  H1  WAT X 123      45.792   4.616  19.423  0.00  0.00           H
ATOM   1012  H2  WAT X 123      45.134   5.751  18.670  0.00  0.00           H
ATOM   1013  O   WAT X 124      19.712  16.440  38.607  0.00  0.00           O
ATOM   1014  H1  WAT X 124      19.052  16.405  39.299  0.00  0.00           H
ATOM   1015  H2  WAT X 124      19.314  15.973  37.872  0.00  0.00           H
ATOM   1016  O   WAT X 125      25.183  32.516   9.861  0.00  0.00           O
ATOM   1017  H1  WAT X 125      25.015  33.400   9.535  0.00  0.00           H
ATOM   1018  H2  WAT X 125      24.380  32.033   9.666  0.00  0.00           H
ATOM   1019  O   WAT X 126      21.858  28.040  29.264  0.00  0.00           O
ATOM   1020  H1  WAT X 126      21.279  27.299  29.442  0.00  0.00           H
ATOM   1021  H2  WAT X 126      22.713  27.642  29.098  0.00  0.00           H
ATOM   1022  O   WAT X 127      34.178   1.825  36.335  0.00  0.00           O
ATOM   1023  H1  WAT X 127      34.597   1.308  35.647  0.00  0.00           H
ATOM   1024  H2  WAT X 127      34.543   2.703  36.230  0.00  0.00           H
ATOM   1025  O   WAT X 128      39.208  53.951  25.579  0.00  0.00           O
ATOM   1026  H1  WAT X 128      39.470  54.764  26.011  0.00  0.00           H
ATOM   1027  H2  WAT X 128      38.465  53.635  26.093  0.00  0.00           H
ATOM   1028  O   WAT X 129       5.780  56.196  44.776  0.00  0.00           O
ATOM   1029  H1  WAT X 129       6.612  56.534  45.105  0.00  0.00           H
ATOM   1030  H2  WAT X 129       5.244  56.073  45.560  0.00  0.00           H
ATOM   1031  O   WAT X 130      15.260  19.050  34.728  0.00  0.00           O
ATOM   1032  H1  WAT X 130      14.574  18.815  35.353  0.00  0.00           H
ATOM   1033  H2  WAT X 130      15.447  19.971  34.912  0.00  0.00           H
ATOM   1034  O   WAT X 131      40.412  37.042  19.179  0.00  0.00           O
ATOM   1035  H1  WAT X 131      40.892  37.690  18.663  0.00  0.00           H
ATOM   1036  H2  WAT X 131      39.497  37.167  18.928  0.00  0.00           H
ATOM   1037  O   WAT X 132       7.051  20.372  11.354  0.00  0.00           O
ATOM   1038  H1  WAT X 132       6.494  20.002  10.670  0.00  0.00           H
ATOM   1039  H2  WAT X 132       6.526  20.305  12.152  0.00  0.00           H
ATOM   1040  O   WAT X 133      13.583  42.328  25.103  0.00  0.00           O
ATOM   1041  H1  WAT X 133      13.837  41.470  25.443  0.00  0.00           H
ATOM   1042  H2  WAT X 133      12.939  42.134  24.421  0.00  0.00           H
ATOM   1043  O   WAT X 134      30.275   5.815  41.269  0.00  0.00           O
ATOM   1044  H1  WAT X 134      30.623   5.152  40.673  0.00  0.00           H
ATOM   1045  H2  WAT X 134      30.016   6.539  40.699  0.00  0.00           H
ATOM   1046  O   WAT X 135      16.202  35.313  24.860  0.00  0.00           O
ATOM   1047  H1  WAT X 135      15.937  34.825  24.080  0.00  0.00           H
ATOM   1048  H2  WAT X 135      17.056  34.948  25.092  0.00  0.00           H
ATOM   1049  O   WAT X 136       1.244  56.489  39.871  0.00  0.00           O
ATOM   1050  H1  WAT X 136       0.849  55.625  39.985  0.00  0.00           H
ATOM   1051  H2  WAT X 136       1.573  56.485  38.972  0.00  0.00           H
ATOM   1052  O   WAT X 137      46.545  12.008  27.073  0.00  0.00           O
ATOM   1053  H1  WAT X 137      47.458  12.274  27.187  0.00  0.00           H
ATOM   1054  H2  WAT X 137      46.398  11.358  27.760  0.00  0.00           H
ATOM   1055  O   WAT X 138      33.018   3.322  28.258  0.00  0.00           O
ATOM   1056  H1  WAT X 138      32.690   2.896  29.050  0.00  0.00           H
ATOM   1057  H2  WAT X 138      32.688   4.219  28.314  0.00  0.00           H
ATOM   1058  O   WAT X 139      45.445  51.322  39.966  0.00  0.00           O
ATOM   1059  H1  WAT X 139      44.803  51.963  39.659  0.00  0.00           H
ATOM   1060  H2  WAT X 139      45.070  50.475  39.726  0.00  0.00           H
ATOM   1061  O   WAT X 140      22.740  19.744  28.038  0.00  0.00           O
ATOM   1062  H1  WAT X 140      22.481  19.529  27.142  0.00  0.00           H
ATOM   1063  H2  WAT X 140      21.919  19.972  28.476  0.00  0.00           H
ATOM   1064  O   WAT X 141      30.615  46.147   1.135  0.00  0.00           O
ATOM   1065  H1  WAT X 141      30.319  45.239   1.069  0.00  0.00           H
ATOM   1066  H2  WAT X 141      31.107  46.297   0.328  0.00  0.00           H
ATOM   1067  O   WAT X 142      47.120   3.233  46.849  0.00  0.00           O
ATOM   1068  H1  WAT X 142      46.817   2.827  47.661  0.00  0.00           H
ATOM   1069  H2  WAT X 142      47.159   4.168  47.048  0.00  0.00           H
ATOM   1070  O   WAT X 143      29.580  55.891   9.796  0.00  0.00           O
ATOM   1071  H1  WAT X 143      29.864  56.803   9.743  0.00  0.00           H
ATOM   1072  H2  WAT X 143      29.614  55.576   8.893  0.00  0.00           H
ATOM   1073  O   WAT X 144      42.492  17.431   3.346  0.00  0.00           O
ATOM   1074  H1  WAT X 144      43.210  17.850   2.872  0.00  0.00           H
ATOM   1075  H2  WAT X 144      42.690  17.590   4.269  0.00  0.00           H
ATOM   1076  O   WAT X 145      10.171  19.526  47.280  0.00  0.00           O
ATOM   1077  H1  WAT X 145       9.671  19.297  46.497  0.00  0.00           H
ATOM   1078  H2  WAT X 145       9.687  19.122  48.001  0.00  0.00           H
ATOM   1079  O   WAT X 146      31.392  47.618   3.650  0.00  0.00           O
ATOM   1080  H1  WAT X 146      32.166  48.134   3.426  0.00  0.00           H
ATOM   1081  H2  WAT X 146      31.228  47.082   2.875  0.00  0.00           H
ATOM   1082  O   WAT X 147      23.532   7.677  27.293  0.00  0.00           O
ATOM   1083  H1  WAT X 147      23.302   7.781  26.370  0.00  0.00           H
ATOM   1084  H2  WAT X 147      22.716   7.408  27.714  0.00  0.00           H
ATOM   1085  O   WAT X 148       2.527  17.563   2.098  0.00  0.00           O
ATOM   1086  H1  WAT X 148       2.086  16.865   1.613  0.00  0.00           H
ATOM   1087  H2  WAT X 148       2.634  17.209   2.981  0.00  0.00           H
ATOM   1088  O   WAT X 149       9.264  55.073  16.501  0.00  0.00           O
ATOM   1089  H1  WAT X 149       9.977  55.664  16.257  0.00  0.00           H
ATOM   1090  H2  WAT X 149       8.671  55.615  17.021  0.00  0.00           H
ATOM   1091  O   WAT X 150      42.287  37.000  44.339  0.00  0.00           O
ATOM   1092  H1  WAT X 150      42.593  37.690  44.928  0.00  0.00           H
ATOM   1093  H2  WAT X 150      41.957  36.316  44.923  0.00  0.00           H
ATOM   1094  O   WAT X 151      29.471  25.595   0.333  0.00  0.00           O
ATOM   1095  H1  WAT X 151      28.711  25.517   0.910  0.00  0.00           H
ATOM   1096  H2  WAT X 151      29.375  24.873  -0.288  0.00  0.00           H
ATOM   1097  O   WAT X 152      41.747  19.876  12.988  0.00  0.00           O
ATOM   1098  H1  WAT X 152      40.921  19.417  12.837  0.00  0.00           H
ATOM   1099  H2  WAT X 152      41.603  20.370  13.795  0.00  0.00           H
ATOM   1100  O   WAT X 153       2.073  10.349   6.767  0.00  0.00           O
ATOM   1101  H1  WAT X 153       2.764   9.890   7.245  0.00  0.00           H
ATOM   1102  H2  WAT X 153       1.986   9.863   5.947  0.00  0.00           H
ATOM   1103  O   WAT X 154      43.603  51.061  33.520  0.00  0.00           O
ATOM   1104  H1  WAT X 154      44.181  51.203  34.270  0.00  0.00           H
ATOM   1105  H2  WAT X 154      42.755  50.847  33.909  0.00  0.00           H
ATOM   1106  O   WAT X 155      22.409   9.910  36.853  0.00  0.00           O
ATOM   1107  H1  WAT X 155      22.468  10.630  36.225  0.00  0.00           H
ATOM   1108  H2  WAT X 155      23.216   9.972  37.365  0.00  0.00           H
ATOM   1109  O   WAT X 156      33.698  25.235  29.141  0.00  0.00           O
ATOM   1110  H1  WAT X 156      34.144  24.652  29.755  0.00  0.00           H
ATOM   1111  H2  WAT X 156      34.406  25.706  28.700  0.00  0.00           H
ATOM   1112  O   WAT X 157      46.895  52.642  18.824  0.00  0.00           O
ATOM   1113  H1  WAT X 157      47.505  52.608  19.561  0.00  0.00           H
ATOM   1114  H2  WAT X 157      46.176  53.192  19.134  0.00  0.00           H
ATOM   1115  O   WAT X 158      17.027   2.721  20.490  0.00  0.00           O
ATOM   1116  H1  WAT X 158      16.753   3.022  19.623  0.00  0.00           H
ATOM   1117  H2  WAT X 158      17.838   2.238  20.331  0.00  0.00           H
ATOM   1118  O   WAT X 159       2.518   5.979  19.465  0.00  0.00           O
ATOM   1119  H1  WAT X 159       3.236   5.943  18.833  0.00  0.00           H
ATOM   1120  H2  WAT X 159       2.157   6.860  19.367  0.00  0.00           H
ATOM   1121  O   WAT X 160       1.403  42.006  15.253  0.00  0.00           O
ATOM   1122  H1  WAT X 160       2.163  41.543  15.606  0.00  0.00           H
ATOM   1123  H2  WAT X 160       0.736  41.327  15.148  0.00  0.00           H
ATOM   1124  O   WAT X 161      47.095  12.569  35.757  0.00  0.00           O
ATOM   1125  H1  WAT X 161      46.972  11.798  35.203  0.00  0.00           H
ATOM   1126  H2  WAT X 161      46.557  12.398  36.530  0.00  0.00           H
ATOM   1127  O   WAT X 162      30.244  26.882   9.323  0.00  0.00           O
ATOM   1128  H1  WAT X 162      30.617  27.451   9.997  0.00  0.00           H
ATOM   1129  H2  WAT X 162      29.309  27.086   9.328  0.00  0.00           H
ATOM   1130  O   WAT X 163       1.890  47.777  24.933  0.00  0.00           O
ATOM   1131  H1  WAT X 163       2.583  48.377  24.659  0.00  0.00           H
ATOM   1132  H2  WAT X 163       2.356  47.004  25.254  0.00  0.00           H
ATOM   1133  O   WAT X 164      47.415  35.660  17.725  0.00  0.00           O
ATOM   1134  H1  WAT X 164      47.230  35.099  16.973  0.00  0.00           H
ATOM   1135  H2  WAT X 164      46.655  36.239  17.785  0.00  0.00           H
ATOM   1136  O   WAT X 165      31.002  31.463   3.289  0.00  0.00           O
ATOM   1137  H1  WAT X 165      30.938  32.376   3.569  0.00  0.00           H
ATOM   1138  H2  WAT X 165      31.305  30.995   4.067  0.00  0.00           H
ATOM   1139  O   WAT X 166      27.432  55.537  47.858  0.00  0.00           O
ATOM   1140  H1  WAT X 166      27.905  54.842  47.401  0.00  0.00           H
ATOM   1141  H2  WAT X 166      28.084  55.925  48.442  0.00  0.00           H
ATOM   1142  O   WAT X 167      44.338  37.863  14.915  0.00  0.00           O
ATOM   1143  H1  WAT X 167      45.285  37.812  15.044  0.00  0.00           H
ATOM   1144  H2  WAT X 167      44.081  38.677  15.346  0.00  0.00           H
ATOM   1145  O   WAT X 168      35.898  35.074   7.030  0.00  0.00           O
ATOM   1146  H1  WAT X 168      35.620  35.605   6.284  0.00  0.00           H
ATOM   1147  H2  WAT X 168      35.958  34.184   6.682  0.00  0.00           H
ATOM   1148  O   WAT X 169      47.803  35.600  23.978  0.00  0.00           O
ATOM   1149  H1  WAT X 169      47.893  35.342  24.895  0.00  0.00           H
ATOM   1150  H2  WAT X 169      47.814  34.774  23.494  0.00  0.00           H
ATOM   1151  O   WAT X 170      26.317  54.453  10.107  0.00  0.00           O
ATOM   1152  H1  WAT X 170      25.839  55.134  10.580  0.00  0.00           H
ATOM   1153  H2  WAT X 170      25.634  53.909   9.715  0.00  0.00           H
ATOM   1154  O   WAT X 171      16.472  55.344  23.558  0.00  0.00           O
ATOM   1155  H1  WAT X 171      15.919  54.656  23.927  0.00  0.00           H
ATOM   1156  H2  WAT X 171      16.652  55.928  24.295  0.00  0.00           H
ATOM   1157  O   WAT X 172       8.598  18.979   1.192  0.00  0.00           O
ATOM   1158  H1  WAT X 172       7.674  18.732   1.226  0.00  0.00           H
ATOM   1159  H2  WAT X 172       8.845  19.114   2.107  0.00  0.00           H
ATOM   1160  O   WAT X 173       6.382  53.757  33.901  0.00  0.00           O
ATOM   1161  H1  WAT X 173       6.510  54.244  33.087  0.00  0.00           H
ATOM   1162  H2  WAT X 173       6.480  54.414  34.591  0.00  0.00           H
ATOM   1163  O   WAT X 174      47.331  29.123  23.934  0.00  0.00           O
ATOM   1164  H1  WAT X 174      47.441  29.816  23.283  0.00  0.00           H
ATOM   1165  H2  WAT X 174      46.440  29.243  24.263  0.00  0.00           H
ATOM   1166  O   WAT X 175      31.058   6.422  35.861  0.00  0.00           O
ATOM   1167  H1  WAT X 175      31.704   6.425  36.568  0.00  0.00           H
ATOM   1168  H2  WAT X 175      31.486   5.948  35.148  0.00  0.00           H
ATOM   1169  O   WAT X 176       8.684  54.201  13.808  0.00  0.00           O
ATOM   1170  H1  WAT X 176       8.785  54.298  14.755  0.00  0.00           H
ATOM   1171  H2  WAT X 176       8.356  53.309  13.692  0.00  0.00           H
ATOM   1172  O   WAT X 177      43.940  33.750  35.956  0.00  0.00           O
ATOM   1173  H1  WAT X 177      43.549  32.965  35.573  0.00  0.00           H
ATOM   1174  H2  WAT X 177      43.693  34.457  35.360  0.00  0.00           H
ATOM   1175  O   WAT X 178      42.085  15.864  14.694  0.00  0.00           O
ATOM   1176  H1  WAT X 178      42.957  15.597  14.985  0.00  0.00           H
ATOM   1177  H2  WAT X 178      41.879  16.631  15.228  0.00  0.00           H
ATOM   1178  O   WAT X 179      30.884   8.761  42.946  0.00  0.00           O
ATOM   1179  H1  WAT X 179      31.160   8.304  42.151  0.00  0.00           H
ATOM   1180  H2  WAT X 179      31.538   8.519  43.601  0.00  0.00           H
ATOM   1181  O   WAT X 180      21.832  18.582  16.057  0.00  0.00           O
ATOM   1182  H1  WAT X 180      21.176  18.454  16.742  0.00  0.00           H
ATOM   1183  H2  WAT X 180      21.735  17.819  15.487  0.00  0.00           H
ATOM   1184  O   WAT X 181      15.246  18.669  10.294  0.00  0.00           O
ATOM   1185  H1  WAT X 181      14.570  18.198  10.780  0.00  0.00           H
ATOM   1186  H2  WAT X 181      15.723  19.162  10.962  0.00  0.00           H
ATOM   1187  O   WAT X 182       6.259  42.260   9.133  0.00  0.00           O
ATOM   1188  H1  WAT X 182       6.689  42.026   9.955  0.00  0.00           H
ATOM   1189  H2  WAT X 182       6.957  42.227   8.479  0.00  0.00           H
ATOM   1190  O   WAT X 183      46.795  11.744  16.014  0.00  0.00           O
ATOM   1191  H1  WAT X 183      47.439  11.442  15.373  0.00  0.00           H
ATOM   1192  H2  WAT X 183      45.949  11.588  15.595  0.00  0.00           H
ATOM   1193  O   WAT X 184      37.916  56.924   7.564  0.00  0.00           O
ATOM   1194  H1  WAT X 184      37.606  57.754   7.926  0.00  0.00           H
ATOM   1195  H2  WAT X 184      37.147  56.353   7.581  0.00  0.00           H
ATOM   1196  O   WAT X 185      32.919  57.812  29.973  0.00  0.00           O
ATOM   1197  H1  WAT X 185      33.765  57.850  29.528  0.00  0.00           H
ATOM   1198  H2  WAT X 185      33.037  57.153  30.658  0.00  0.00           H
ATOM   1199  O   WAT X 186       1.961   2.151  38.930  0.00  0.00           O
ATOM   1200  H1  WAT X 186       2.045   1.430  39.555  0.00  0.00           H
ATOM   1201  H2  WAT X 186       2.461   1.865  38.166  0.00  0.00           H
ATOM   1202  O   WAT X 187       8.831  -0.096   2.829  0.00  0.00           O
ATOM   1203  H1  WAT X 187       9.220  -0.237   3.692  0.00  0.00           H
ATOM   1204  H2  WAT X 187       9.489   0.406   2.348  0.00  0.00           H
ATOM   1205  O   WAT X 188      47.311   1.551  16.943  0.00  0.00           O
ATOM   1206  H1  WAT X 188      47.185   0.604  16.881  0.00  0.00           H
ATOM   1207  H2  WAT X 188      48.253   1.676  16.823  0.00  0.00           H
ATOM   1208  O   WAT X 189      34.258  41.267  36.347  0.00  0.00           O
ATOM   1209  H1  WAT X 189      33.474  41.808  36.252  0.00  0.00           H
ATOM   1210  H2  WAT X 189      33.974  40.387  36.098  0.00  0.00           H
ATOM   1211  O   WAT X 190      29.923  55.895  24.357  0.00  0.00           O
ATOM   1212  H1  WAT X 190      30.390  55.286  24.929  0.00  0.00           H
ATOM   1213  H2  WAT X 190      29.883  55.447  23.512  0.00  0.00           H
ATOM   1214  O   WAT X 191      16.355  44.134  42.511  0.00  0.00           O
ATOM   1215  H1  WAT X 191      16.028  43.579  41.803  0.00  0.00           H
ATOM   1216  H2  WAT X 191      16.380  45.013  42.134  0.00  0.00           H
ATOM   1217  O   WAT X 192       5.582  13.371  15.964  0.00  0.00           O
ATOM   1218  H1  WAT X 192       5.307  12.595  15.476  0.00  0.00           H
ATOM   1219  H2  WAT X 192       4.764  13.765  16.268  0.00  0.00           H
ATOM   1220  O   WAT X 193      16.063  50.177  36.593  0.00  0.00           O
ATOM   1221  H1  WAT X 193      16.375  50.085  35.693  0.00  0.00           H
ATOM   1222  H2  WAT X 193      15.112  50.256  36.510  0.00  0.00           H
ATOM   1223  O   WAT X 194      17.259  45.496  25.920  0.00  0.00           O
ATOM   1224  H1  WAT X 194      17.319  45.682  24.983  0.00  0.00           H
ATOM   1225  H2  WAT X 194      16.751  46.224  26.277  0.00  0.00           H
ATOM   1226  O   WAT X 195       0.898  30.193  30.697  0.00  0.00           O
ATOM   1227  H1  WAT X 195       0.999  29.514  30.030  0.00  0.00           H
ATOM   1228  H2  WAT X 195       1.414  30.930  30.369  0.00  0.00           H
ATOM   1229  O   WAT X 196       1.453  59.390  21.814  0.00  0.00           O
ATOM   1230  H1  WAT X 196       1.473  58.930  22.653  0.00  0.00           H
ATOM   1231  H2  WAT X 196       0.752  60.034  21.910  0.00  0.00           H
ATOM   1232  O   WAT X 197      23.664  49.396  37.176  0.00  0.00           O
ATOM   1233  H1  WAT X 197      23.732  50.255  37.594  0.00  0.00           H
ATOM   1234  H2  WAT X 197      23.049  48.910  37.726  0.00  0.00           H
ATOM   1235  O   WAT X 198      43.442  44.528  38.587  0.00  0.00           O
ATOM   1236  H1  WAT X 198      43.706  43.806  38.015  0.00  0.00           H
ATOM   1237  H2  WAT X 198      42.486  44.530  38.545  0.00  0.00           H
ATOM   1238  O   WAT X 199      29.180  54.432  35.378  0.00  0.00           O
ATOM   1239  H1  WAT X 199      28.490  53.795  35.562  0.00  0.00           H
ATOM   1240  H2  WAT X 199      29.779  54.357  36.121  0.00  0.00           H
ATOM   1241  O   WAT X 200      14.421  32.929   6.014  0.00  0.00           O
ATOM   1242  H1  WAT X 200      13.628  32.796   5.495  0.00  0.00           H
ATOM   1243  H2  WAT X 200      14.407  33.859   6.239  0.00  0.00           H
ATOM   1244  O   WAT X 201      12.064  23.423  45.679  0.00  0.00           O
ATOM   1245  H1  WAT X 201      11.967  22.548  45.303  0.00  0.00           H
ATOM   1246  H2  WAT X 201      12.236  23.267  46.607  0.00  0.00           H
ATOM   1247  O   WAT X 202      40.809   7.261  16.844  0.00  0.00           O
ATOM   1248  H1  WAT X 202      40.836   6.594  16.159  0.00  0.00           H
ATOM   1249  H2  WAT X 202      41.724   7.382  17.097  0.00  0.00           H
ATOM   1250  O   WAT X 203       5.470  54.235  28.800  0.00  0.00           O
ATOM   1251  H1  WAT X 203       6.079  54.892  28.461  0.00  0.00           H
ATOM   1252  H2  WAT X 203       5.298  54.509  29.700  0.00  0.00           H
ATOM   1253  O   WAT X 204      23.215   5.822  30.958  0.00  0.00           O
ATOM   1254  H1  WAT X 204      23.576   5.162  31.550  0.00  0.00           H
ATOM   1255  H2  WAT X 204      23.906   5.968  30.313  0.00  0.00           H
ATOM   1256  O   WAT X 205      27.739  51.664   2.930  0.00  0.00           O
ATOM   1257  H1  WAT X 205      27.821  52.024   3.813  0.00  0.00           H
ATOM   1258  H2  WAT X 205      28.304  50.892   2.932  0.00  0.00           H
ATOM   1259  O   WAT X 206      21.768  23.894   3.574  0.00  0.00           O
ATOM   1260  H1  WAT X 206      21.895  23.080   3.085  0.00  0.00           H
ATOM   1261  H2  WAT X 206      21.294  23.629   4.362  0.00  0.00           H
ATOM   1262  O   WAT X 207      33.368  52.552   9.690  0.00  0.00           O
ATOM   1263  H1  WAT X 207      33.948  52.360  10.427  0.00  0.00           H
ATOM   1264  H2  WAT X 207      32.602  52.965  10.089  0.00  0.00           H
ATOM   1265  O   WAT X 208      35.630  40.407  33.748  0.00  0.00           O
ATOM   1266  H1  WAT X 208      35.323  40.974  34.455  0.00  0.00           H
ATOM   1267  H2  WAT X 208      35.030  39.661  33.761  0.00  0.00           H
ATOM   1268  O   WAT X 209      11.374   2.664   5.962  0.00  0.00           O
ATOM   1269  H1  WAT X 209      10.855   3.052   5.258  0.00  0.00           H
ATOM   1270  H2  WAT X 209      11.628   3.406   6.510  0.00  0.00           H
ATOM   1271  O   WAT X 210      33.469  13.486  16.848  0.00  0.00           O
ATOM   1272  H1  WAT X 210      32.538  13.490  17.070  0.00  0.00           H
ATOM   1273  H2  WAT X 210      33.523  12.954  16.053  0.00  0.00           H
ATOM   1274  O   WAT X 211      32.956  56.129  32.601  0.00  0.00           O
ATOM   1275  H1  WAT X 211      33.533  55.409  32.346  0.00  0.00           H
ATOM   1276  H2  WAT X 211      32.214  55.701  33.028  0.00  0.00           H
ATOM   1277  O   WAT X 212      31.852   3.877  12.511  0.00  0.00           O
ATOM   1278  H1  WAT X 212      32.281   3.902  11.655  0.00  0.00           H
ATOM   1279  H2  WAT X 212      31.053   4.391  12.393  0.00  0.00           H
ATOM   1280  O   WAT X 213      45.600  38.545  43.717  0.00  0.00           O
ATOM   1281  H1  WAT X 213      44.912  38.507  43.053  0.00  0.00           H
ATOM   1282  H2  WAT X 213      45.143  38.790  44.522  0.00  0.00           H
ATOM   1283  O   WAT X 214      20.066  12.985  35.516  0.00  0.00           O
ATOM   1284  H1  WAT X 214      20.427  12.550  36.288  0.00  0.00           H
ATOM   1285  H2  WAT X 214      20.132  12.331  34.820  0.00  0.00           H
ATOM   1286  O   WAT X 215      47.259  31.038  42.177  0.00  0.00           O
ATOM   1287  H1  WAT X 215      47.823  30.961  42.946  0.00  0.00           H
ATOM   1288  H2  WAT X 215      47.603  30.389  41.563  0.00  0.00           H
ATOM   1289  O   WAT X 216      19.783  53.652  14.087  0.00  0.00           O
ATOM   1290  H1  WAT X 216      20.181  54.180  13.394  0.00  0.00           H
ATOM   1291  H2  WAT X 216      20.520  53.381  14.634  0.00  0.00           H
ATOM   1292  O   WAT X 217      16.152  23.765  31.327  0.00  0.00           O
ATOM   1293  H1  WAT X 217      15.720  24.513  31.739  0.00  0.00           H
ATOM   1294  H2  WAT X 217      16.102  23.946  30.389  0.00  0.00           H
ATOM   1295  O   WAT X 218      23.608  13.810  25.206  0.00  0.00           O
ATOM   1296  H1  WAT X 218      22.777  14.201  24.938  0.00  0.00           H
ATOM   1297  H2  WAT X 218      24.076  13.656  24.386  0.00  0.00           H
ATOM   1298  O   WAT X 219      15.118  59.719   0.899  0.00  0.00           O
ATOM   1299  H1  WAT X 219      14.447  60.379   0.723  0.00  0.00           H
ATOM   1300  H2  WAT X 219      15.239  59.747   1.848  0.00  0.00           H
ATOM   1301  O   WAT X 220       7.415  43.241   2.277  0.00  0.00           O
ATOM   1302  H1  WAT X 220       7.606  43.545   1.390  0.00  0.00           H
ATOM   1303  H2  WAT X 220       6.490  42.996   2.252  0.00  0.00           H
ATOM   1304  O   WAT X 221      40.655  44.663  38.487  0.00  0.00           O
ATOM   1305  H1  WAT X 221      40.076  44.388  37.776  0.00  0.00           H
ATOM   1306  H2  WAT X 221      40.523  44.007  39.171  0.00  0.00           H
ATOM   1307  O   WAT X 222      12.866  48.071  27.172  0.00  0.00           O
ATOM   1308  H1  WAT X 222      12.748  49.018  27.246  0.00  0.00           H
ATOM   1309  H2  WAT X 222      13.740  47.910  27.528  0.00  0.00           H
ATOM   1310  O   WAT X 223      19.794  55.054  45.904  0.00  0.00           O
ATOM   1311  H1  WAT X 223      19.926  55.730  46.569  0.00  0.00           H
ATOM   1312  H2  WAT X 223      19.003  55.327  45.439  0.00  0.00           H
ATOM   1313  O   WAT X 224      23.757  12.436  42.326  0.00  0.00           O
ATOM   1314  H1  WAT X 224      24.675  12.335  42.578  0.00  0.00           H
ATOM   1315  H2  WAT X 224      23.275  11.896  42.953  0.00  0.00           H
ATOM   1316  O   WAT X 225      45.184  26.387  36.723  0.00  0.00           O
ATOM   1317  H1  WAT X 225      45.452  25.508  36.456  0.00  0.00           H
ATOM   1318  H2  WAT X 225      46.007  26.856  36.863  0.00  0.00           H
ATOM   1319  O   WAT X 226      17.298  47.625  45.811  0.00  0.00           O
ATOM   1320  H1  WAT X 226      16.848  48.317  45.326  0.00  0.00           H
ATOM   1321  H2  WAT X 226      17.330  47.946  46.712  0.00  0.00           H
ATOM   1322  O   WAT X 227      19.580   2.898  12.851  0.00  0.00           O
ATOM   1323  H1  WAT X 227      20.039   3.043  12.024  0.00  0.00           H
ATOM   1324  H2  WAT X 227      18.698   3.239  12.698  0.00  0.00           H
ATOM   1325  O   WAT X 228      26.677  38.338  18.953  0.00  0.00           O
ATOM   1326  H1  WAT X 228      27.056  38.281  18.076  0.00  0.00           H
ATOM   1327  H2  WAT X 228      26.918  39.212  19.261  0.00  0.00           H
ATOM   1328  O   WAT X 229      41.630   6.891  19.938  0.00  0.00           O
ATOM   1329  H1  WAT X 229      41.843   7.615  20.527  0.00  0.00           H
ATOM   1330  H2  WAT X 229      42.219   7.008  19.192  0.00  0.00           H
ATOM   1331  O   WAT X 230      23.029   1.539  44.277  0.00  0.00           O
ATOM   1332  H1  WAT X 230      22.483   1.014  44.862  0.00  0.00           H
ATOM   1333  H2  WAT X 230      23.523   2.114  44.862  0.00  0.00           H
ATOM   1334  O   WAT X 231      14.825  10.222  48.046  0.00  0.00           O
ATOM   1335  H1  WAT X 231      15.079   9.828  47.211  0.00  0.00           H
ATOM   1336  H2  WAT X 231      13.882  10.072  48.104  0.00  0.00           H
ATOM   1337  O   WAT X 232       5.053  57.710   0.257  0.00  0.00           O
ATOM   1338  H1  WAT X 232       5.504  57.976   1.059  0.00  0.00           H
ATOM   1339  H2  WAT X 232       5.500  58.191  -0.440  0.00  0.00           H
ATOM   1340  O   WAT X 233      31.805  25.570  21.372  0.00  0.00           O
ATOM   1341  H1  WAT X 233      31.833  25.078  22.193  0.00  0.00           H
ATOM   1342  H2  WAT X 233      31.532  26.450  21.630  0.00  0.00           H
ATOM   1343  O   WAT X 234      28.580  48.100   1.996  0.00  0.00           O
ATOM   1344  H1  WAT X 234      29.097  47.604   1.362  0.00  0.00           H
ATOM   1345  H2  WAT X 234      27.970  48.609   1.462  0.00  0.00           H
ATOM   1346  O   WAT X 235      19.389  41.959  15.488  0.00  0.00           O
ATOM   1347  H1  WAT X 235      19.805  42.725  15.883  0.00  0.00           H
ATOM   1348  H2  WAT X 235      19.359  41.312  16.193  0.00  0.00           H
ATOM   1349  O   WAT X 236      40.643  52.350   0.537  0.00  0.00           O
ATOM   1350  H1  WAT X 236      40.228  53.147   0.867  0.00  0.00           H
ATOM   1351  H2  WAT X 236      41.455  52.653   0.130  0.00  0.00           H
ATOM   1352  O   WAT X 237       7.526  31.436  47.593  0.00  0.00           O
ATOM   1353  H1  WAT X 237       6.780  31.693  48.135  0.00  0.00           H
ATOM   1354  H2  WAT X 237       7.210  31.524  46.694  0.00  0.00           H
ATOM   1355  O   WAT X 238      26.775  42.729  17.837  0.00  0.00           O
ATOM   1356  H1  WAT X 238      26.505  43.304  18.553  0.00  0.00           H
ATOM   1357  H2  WAT X 238      26.968  43.323  17.112  0.00  0.00           H
ATOM   1358  O   WAT X 239      35.458  40.020  43.102  0.00  0.00           O
ATOM   1359  H1  WAT X 239      36.413  40.028  43.159  0.00  0.00           H
ATOM   1360  H2  WAT X 239      35.235  39.103  42.943  0.00  0.00           H
ATOM   1361  O   WAT X 240      11.311  28.794  25.626  0.00  0.00           O
ATOM   1362  H1  WAT X 240      11.719  28.867  24.763  0.00  0.00           H
ATOM   1363  H2  WAT X 240      12.047  28.756  26.237  0.00  0.00           H
ATOM   1364  O   WAT X 241      21.649  11.081   9.747  0.00  0.00           O
ATOM   1365  H1  WAT X 241      22.047  11.497   8.983  0.00  0.00           H
ATOM   1366  H2  WAT X 241      22.372  10.625  10.176  0.00  0.00           H
ATOM   1367  O   WAT X 242       6.453  27.315  39.860  0.00  0.00           O
ATOM   1368  H1  WAT X 242       6.966  27.078  40.633  0.00  0.00           H
ATOM   1369  H2  WAT X 242       6.676  28.231  39.696  0.00  0.00           H
ATOM   1370  O   WAT X 243      40.132  23.036  21.343  0.00  0.00           O
ATOM   1371  H1  WAT X 243      39.329  23.309  21.785  0.00  0.00           H
ATOM   1372  H2  WAT X 243      40.006  23.303  20.432  0.00  0.00           H
ATOM   1373  O   WAT X 244      16.884   7.781  16.473  0.00  0.00           O
ATOM   1374  H1  WAT X 244      17.383   7.272  17.112  0.00  0.00           H
ATOM   1375  H2  WAT X 244      16.176   8.177  16.981  0.00  0.00           H
ATOM   1376  O   WAT X 245       1.093  41.089  42.116  0.00  0.00           O
ATOM   1377  H1  WAT X 245       0.735  40.792  41.280  0.00  0.00           H
ATOM   1378  H2  WAT X 245       1.552  40.325  42.465  0.00  0.00           H
ATOM   1379  O   WAT X 246      24.139  48.185  18.704  0.00  0.00           O
ATOM   1380  H1  WAT X 246      25.019  48.028  19.046  0.00  0.00           H
ATOM   1381  H2  WAT X 246      24.279  48.443  17.793  0.00  0.00           H
ATOM   1382  O   WAT X 247      24.720  57.340  30.939  0.00  0.00           O
ATOM   1383  H1  WAT X 247      25.529  56.989  31.311  0.00  0.00           H
ATOM   1384  H2  WAT X 247      24.048  56.705  31.186  0.00  0.00           H
ATOM   1385  O   WAT X 248      17.123  54.005  14.717  0.00  0.00           O
ATOM   1386  H1  WAT X 248      17.956  53.930  14.251  0.00  0.00           H
ATOM   1387  H2  WAT X 248      16.757  53.120  14.696  0.00  0.00           H
ATOM   1388  O   WAT X 249      35.414  54.807  41.582  0.00  0.00           O
ATOM   1389  H1  WAT X 249      35.125  54.045  42.084  0.00  0.00           H
ATOM   1390  H2  WAT X 249      34.609  55.290  41.395  0.00  0.00           H
ATOM   1391  O   WAT X 250      43.345  44.183  20.192  0.00  0.00           O
ATOM   1392  H1  WAT X 250      42.673  43.557  20.461  0.00  0.00           H
ATOM   1393  H2  WAT X 250      43.151  44.974  20.695  0.00  0.00           H
ATOM   1394  O   WAT X 251      16.072  47.823  26.725  0.00  0.00           O
ATOM   1395  H1  WAT X 251      15.769  48.718  26.878  0.00  0.00           H
ATOM   1396  H2  WAT X 251      16.452  47.553  27.560  0.00  0.00           H
ATOM   1397  O   WAT X 252      13.248  57.393   1.498  0.00  0.00           O
ATOM   1398  H1  WAT X 252      12.821  57.838   0.766  0.00  0.00           H
ATOM   1399  H2  WAT X 252      13.949  57.989   1.764  0.00  0.00           H
ATOM   1400  O   WAT X 253      11.776  41.229  45.546  0.00  0.00           O
ATOM   1401  H1  WAT X 253      11.140  40.629  45.156  0.00  0.00           H
ATOM   1402  H2  WAT X 253      12.207  41.640  44.796  0.00  0.00           H
ATOM   1403  O   WAT X 254      26.855  11.239  25.439  0.00  0.00           O
ATOM   1404  H1  WAT X 254      27.789  11.401  25.304  0.00  0.00           H
ATOM   1405  H2  WAT X 254      26.785  10.993  26.361  0.00  0.00           H
ATOM   1406  O   WAT X 255      38.458  47.039  17.465  0.00  0.00           O
ATOM   1407  H1  WAT X 255      38.536  47.556  16.663  0.00  0.00           H
ATOM   1408  H2  WAT X 255      39.036  46.289  17.323  0.00  0.00           H
ATOM   1409  O   WAT X 256       9.124  48.395  41.719  0.00  0.00           O
ATOM   1410  H1  WAT X 256       8.772  48.854  40.956  0.00  0.00           H
ATOM   1411  H2  WAT X 256       9.076  49.038  42.427  0.00  0.00           H
ATOM   1412  O   WAT X 257      45.848  28.188  31.248  0.00  0.00           O
ATOM   1413  H1  WAT X 257      46.228  28.917  30.758  0.00  0.00           H
ATOM   1414  H2  WAT X 257      45.574  28.575  32.080  0.00  0.00           H
ATOM   1415  O   WAT X 258      23.454  47.583  21.550  0.00  0.00           O
ATOM   1416  H1  WAT X 258      23.372  48.263  22.219  0.00  0.00           H
ATOM   1417  H2  WAT X 258      23.528  48.065  20.726  0.00  0.00           H
ATOM   1418  O   WAT X 259      16.821   0.769  13.606  0.00  0.00           O
ATOM   1419  H1  WAT X 259      17.430   1.156  12.977  0.00  0.00           H
ATOM   1420  H2  WAT X 259      17.090  -0.148  13.667  0.00  0.00           H
ATOM   1421  O   WAT X 260      30.521  23.228  13.532  0.00  0.00           O
ATOM   1422  H1  WAT X 260      29.858  23.915  13.597  0.00  0.00           H
ATOM   1423  H2  WAT X 260      31.129  23.543  12.863  0.00  0.00           H
ATOM   1424  O   WAT X 261      44.521  32.908  19.600  0.00  0.00           O
ATOM   1425  H1  WAT X 261      45.322  33.163  20.059  0.00  0.00           H
ATOM   1426  H2  WAT X 261      43.883  32.758  20.298  0.00  0.00           H
ATOM   1427  O   WAT X 262      11.083   3.868  48.423  0.00  0.00           O
ATOM   1428  H1  WAT X 262      10.878   3.888  47.488  0.00  0.00           H
ATOM   1429  H2  WAT X 262      11.885   4.385  48.503  0.00  0.00           H
ATOM   1430  O   WAT X 263       8.392  13.794  40.107  0.00  0.00           O
ATOM   1431  H1  WAT X 263       8.974  14.118  39.419  0.00  0.00           H
ATOM   1432  H2  WAT X 263       7.526  13.775  39.698  0.00  0.00           H
ATOM   1433  O   WAT X 264      19.256  19.049  21.031  0.00  0.00           O
ATOM   1434  H1  WAT X 264      19.087  19.909  21.415  0.00  0.00           H
ATOM   1435  H2  WAT X 264      19.221  18.445  21.773  0.00  0.00           H
ATOM   1436  O   WAT X 265      23.118  51.257  46.993  0.00  0.00           O
ATOM   1437  H1  WAT X 265      23.578  51.868  47.567  0.00  0.00           H
ATOM   1438  H2  WAT X 265      22.871  50.530  47.565  0.00  0.00           H
ATOM   1439  O   WAT X 266      28.620  29.801  17.131  0.00  0.00           O
ATOM   1440  H1  WAT X 266      28.375  29.088  16.542  0.00  0.00           H
ATOM   1441  H2  WAT X 266      29.394  30.192  16.724  0.00  0.00           H
ATOM   1442  O   WAT X 267      14.130  16.352  18.834  0.00  0.00           O
ATOM   1443  H1  WAT X 267      13.565  16.185  19.589  0.00  0.00           H
ATOM   1444  H2  WAT X 267      14.817  16.927  19.172  0.00  0.00           H
ATOM   1445  O   WAT X 268      42.035  49.174   3.093  0.00  0.00           O
ATOM   1446  H1  WAT X 268      41.657  49.124   3.971  0.00  0.00           H
ATOM   1447  H2  WAT X 268      42.289  50.092   2.995  0.00  0.00           H
ATOM   1448  O   WAT X 269      12.025  26.102  35.525  0.00  0.00           O
ATOM   1449  H1  WAT X 269      12.141  26.770  36.201  0.00  0.00           H
ATOM   1450  H2  WAT X 269      12.353  26.511  34.725  0.00  0.00           H
ATOM   1451  O   WAT X 270      12.268  57.002  26.771  0.00  0.00           O
ATOM   1452  H1  WAT X 270      12.166  57.080  25.822  0.00  0.00           H
ATOM   1453  H2  WAT X 270      12.423  57.897  27.070  0.00  0.00           H
ATOM   1454  O   WAT X 271      44.138  32.669  38.568  0.00  0.00           O
ATOM   1455  H1  WAT X 271      44.225  33.562  38.901  0.00  0.00           H
ATOM   1456  H2  WAT X 271      43.809  32.777  37.676  0.00  0.00           H
ATOM   1457  O   WAT X 272       5.221  55.965   3.868  0.00  0.00           O
ATOM   1458  H1  WAT X 272       5.353  56.436   4.691  0.00  0.00           H
ATOM   1459  H2  WAT X 272       4.742  56.582   3.314  0.00  0.00           H
ATOM   1460  O   WAT X 273      29.255  18.756  39.019  0.00  0.00           O
ATOM   1461  H1  WAT X 273      28.874  18.559  39.874  0.00  0.00           H
ATOM   1462  H2  WAT X 273      29.983  19.348  39.211  0.00  0.00           H
ATOM   1463  O   WAT X 274      42.205   7.501  45.498  0.00  0.00           O
ATOM   1464  H1  WAT X 274      42.710   7.676  46.292  0.00  0.00           H
ATOM   1465  H2  WAT X 274      42.778   6.948  44.967  0.00  0.00           H
ATOM   1466  O   WAT X 275       1.435  25.206  31.864  0.00  0.00           O
ATOM   1467  H1  WAT X 275       1.670  24.350  31.507  0.00  0.00           H
ATOM   1468  H2  WAT X 275       0.587  25.407  31.468  0.00  0.00           H
ATOM   1469  O   WAT X 276      18.552  22.168  32.054  0.00  0.00           O
ATOM   1470  H1  WAT X 276      17.724  22.625  31.910  0.00  0.00           H
ATOM   1471  H2  WAT X 276      18.412  21.295  31.688  0.00  0.00           H
ATOM   1472  O   WAT X 277       8.234  45.144  31.901  0.00  0.00           O
ATOM   1473  H1  WAT X 277       7.967  45.764  31.223  0.00  0.00           H
ATOM   1474  H2  WAT X 277       8.373  44.321  31.431  0.00  0.00           H
ATOM   1475  O   WAT X 278      31.235   9.435  24.836  0.00  0.00           O
ATOM   1476  H1  WAT X 278      31.369   9.716  23.931  0.00  0.00           H
ATOM   1477  H2  WAT X 278      31.858   8.718  24.959  0.00  0.00           H
ATOM   1478  O   WAT X 279       4.838  19.417   3.685  0.00  0.00           O
ATOM   1479  H1  WAT X 279       5.223  19.969   4.367  0.00  0.00           H
ATOM   1480  H2  WAT X 279       3.920  19.686   3.649  0.00  0.00           H
ATOM   1481  O   WAT X 280      10.386  59.544  42.909  0.00  0.00           O
ATOM   1482  H1  WAT X 280      11.131  59.351  43.478  0.00  0.00           H
ATOM   1483  H2  WAT X 280       9.970  58.694  42.762  0.00  0.00           H
ATOM   1484  O   WAT X 281       9.680  23.670  43.789  0.00  0.00           O
ATOM   1485  H1  WAT X 281      10.528  23.636  44.232  0.00  0.00           H
ATOM   1486  H2  WAT X 281       9.602  24.577  43.491  0.00  0.00           H
ATOM   1487  O   WAT X 282      28.926  28.574   6.930  0.00  0.00           O
ATOM   1488  H1  WAT X 282      29.186  29.475   7.123  0.00  0.00           H
ATOM   1489  H2  WAT X 282      28.578  28.243   7.758  0.00  0.00           H
ATOM   1490  O   WAT X 283       2.244  36.612   6.204  0.00  0.00           O
ATOM   1491  H1  WAT X 283       1.490  36.094   5.924  0.00  0.00           H
ATOM   1492  H2  WAT X 283       2.118  36.729   7.146  0.00  0.00           H
ATOM   1493  O   WAT X 284      20.682  10.481  18.592  0.00  0.00           O
ATOM   1494  H1  WAT X 284      21.392  10.982  18.993  0.00  0.00           H
ATOM   1495  H2  WAT X 284      21.116   9.723  18.199  0.00  0.00           H
ATOM   1496  O   WAT X 285      31.770  24.065  11.294  0.00  0.00           O
ATOM   1497  H1  WAT X 285      32.540  24.014  10.727  0.00  0.00           H
ATOM   1498  H2  WAT X 285      31.027  23.971  10.698  0.00  0.00           H
ATOM   1499  O   WAT X 286       1.903  12.168  15.372  0.00  0.00           O
ATOM   1500  H1  WAT X 286       1.755  12.106  16.316  0.00  0.00           H
ATOM   1501  H2  WAT X 286       2.792  11.835  15.247  0.00  0.00           H
ATOM   1502  O   WAT X 287      48.505  48.404  10.201  0.00  0.00           O
ATOM   1503  H1  WAT X 287      48.200  49.033  10.855  0.00  0.00           H
ATOM   1504  H2  WAT X 287      47.825  48.411   9.527  0.00  0.00           H
ATOM   1505  O   WAT X 288       2.401  48.473   8.630  0.00  0.00           O
ATOM   1506  H1  WAT X 288       1.699  48.284   9.253  0.00  0.00           H
ATOM   1507  H2  WAT X 288       1.969  48.467   7.775  0.00  0.00           H
ATOM   1508  O   WAT X 289      37.121  24.393   2.852  0.00  0.00           O
ATOM   1509  H1  WAT X 289      36.308  23.893   2.920  0.00  0.00           H
ATOM   1510  H2  WAT X 289      37.426  24.235   1.959  0.00  0.00           H
ATOM   1511  O   WAT X 290       8.496  15.825  45.089  0.00  0.00           O
ATOM   1512  H1  WAT X 290       7.806  15.919  44.432  0.00  0.00           H
ATOM   1513  H2  WAT X 290       8.029  15.797  45.924  0.00  0.00           H
ATOM   1514  O   WAT X 291      39.450  19.639   7.169  0.00  0.00           O
ATOM   1515  H1  WAT X 291      39.717  20.421   7.653  0.00  0.00           H
ATOM   1516  H2  WAT X 291      40.017  19.631   6.397  0.00  0.00           H
ATOM   1517  O   WAT X 292       8.057  22.363  13.379  0.00  0.00           O
ATOM   1518  H1  WAT X 292       7.730  21.946  12.582  0.00  0.00           H
ATOM   1519  H2  WAT X 292       7.357  22.962  13.640  0.00  0.00           H
ATOM   1520  O   WAT X 293      31.490  49.740  12.599  0.00  0.00           O
ATOM   1521  H1  WAT X 293      31.707  48.892  12.987  0.00  0.00           H
ATOM   1522  H2  WAT X 293      32.303  50.242  12.650  0.00  0.00           H
ATOM   1523  O   WAT X 294       2.075  23.706  39.209  0.00  0.00           O
ATOM   1524  H1  WAT X 294       2.042  23.103  39.951  0.00  0.00           H
ATOM   1525  H2  WAT X 294       2.922  24.144  39.294  0.00  0.00           H
ATOM   1526  O   WAT X 295       9.747   8.252  23.507  0.00  0.00           O
ATOM   1527  H1  WAT X 295       9.068   7.657  23.188  0.00  0.00           H
ATOM   1528  H2  WAT X 295       9.872   8.877  22.792  0.00  0.00           H
ATOM   1529  O   WAT X 296      36.268   9.242  39.986  0.00  0.00           O
ATOM   1530  H1  WAT X 296      36.054   8.673  39.247  0.00  0.00           H
ATOM   1531  H2  WAT X 296      37.218   9.173  40.076  0.00  0.00           H
ATOM   1532  O   WAT X 297      44.970   7.395  40.836  0.00  0.00           O
ATOM   1533  H1  WAT X 297      45.087   7.392  41.786  0.00  0.00           H
ATOM   1534  H2  WAT X 297      45.839   7.196  40.487  0.00  0.00           H
ATOM   1535  O   WAT X 298      21.659  59.824  16.529  0.00  0.00           O
ATOM   1536  H1  WAT X 298      20.894  59.280  16.716  0.00  0.00           H
ATOM   1537  H2  WAT X 298      21.344  60.470  15.896  0.00  0.00           H
ATOM   1538  O   WAT X 299      39.469  33.049   5.932  0.00  0.00           O
ATOM   1539  H1  WAT X 299      39.240  32.131   5.783  0.00  0.00           H
ATOM   1540  H2  WAT X 299      39.363  33.172   6.875  0.00  0.00           H
ATOM   1541  O   WAT X 300      30.287  13.245  34.108  0.00  0.00           O
ATOM   1542  H1  WAT X 300      31.028  13.850  34.163  0.00  0.00           H
ATOM   1543  H2  WAT X 300      29.700  13.644  33.466  0.00  0.00           H
ATOM   1544  O   WAT X 301      24.367  19.598  16.790  0.00  0.00           O
ATOM   1545  H1  WAT X 301      23.732  18.911  16.589  0.00  0.00           H
ATOM   1546  H2  WAT X 301      23.837  20.330  17.105  0.00  0.00           H
ATOM   1547  O   WAT X 302      22.272   7.694   5.643  0.00  0.00           O
ATOM   1548  H1  WAT X 302      21.680   8.188   5.075  0.00  0.00           H
ATOM   1549  H2  WAT X 302      21.817   6.867   5.802  0.00  0.00           H
ATOM   1550  O   WAT X 303      32.434  20.377  26.327  0.00  0.00           O
ATOM   1551  H1  WAT X 303      33.046  20.061  25.662  0.00  0.00           H
ATOM   1552  H2  WAT X 303      32.956  20.433  27.127  0.00  0.00           H
ATOM   1553  O   WAT X 304      11.660  15.605   6.244  0.00  0.00           O
ATOM   1554  H1  WAT X 304      12.102  15.959   7.016  0.00  0.00           H
ATOM   1555  H2  WAT X 304      11.949  14.693   6.200  0.00  0.00           H
ATOM   1556  O   WAT X 305      37.628  18.363  26.337  0.00  0.00           O
ATOM   1557  H1  WAT X 305      37.064  19.096  26.585  0.00  0.00           H
ATOM   1558  H2  WAT X 305      38.384  18.436  26.920  0.00  0.00           H
ATOM   1559  O   WAT X 306      25.857  12.582  30.043  0.00  0.00           O
ATOM   1560  H1  WAT X 306      26.219  12.040  30.745  0.00  0.00           H
ATOM   1561  H2  WAT X 306      25.935  12.040  29.258  0.00  0.00           H
ATOM   1562  O   WAT X 307      46.986  27.138  15.666  0.00  0.00           O
ATOM   1563  H1  WAT X 307      46.690  27.033  16.571  0.00  0.00           H
ATOM   1564  H2  WAT X 307      47.771  26.594  15.607  0.00  0.00           H
ATOM   1565  O   WAT X 308      35.168  29.324  39.761  0.00  0.00           O
ATOM   1566  H1  WAT X 308      35.374  28.389  39.757  0.00  0.00           H
ATOM   1567  H2  WAT X 308      34.986  29.533  38.845  0.00  0.00           H
ATOM   1568  O   WAT X 309      25.545   0.125  41.524  0.00  0.00           O
ATOM   1569  H1  WAT X 309      24.881   0.646  41.072  0.00  0.00           H
ATOM   1570  H2  WAT X 309      26.334   0.667  41.496  0.00  0.00           H
ATOM   1571  O   WAT X 310      36.193  26.858  40.327  0.00  0.00           O
ATOM   1572  H1  WAT X 310      35.683  26.359  40.966  0.00  0.00           H
ATOM   1573  H2  WAT X 310      36.448  26.213  39.668  0.00  0.00           H
ATOM   1574  O   WAT X 311      25.865  23.371  13.559  0.00  0.00           O
ATOM   1575  H1  WAT X 311      26.098  22.655  14.150  0.00  0.00           H
ATOM   1576  H2  WAT X 311      24.909  23.413  13.601  0.00  0.00           H
ATOM   1577  O   WAT X 312      20.441  39.524  37.452  0.00  0.00           O
ATOM   1578  H1  WAT X 312      20.438  38.897  36.729  0.00  0.00           H
ATOM   1579  H2  WAT X 312      20.388  38.982  38.239  0.00  0.00           H
ATOM   1580  O   WAT X 313      41.235  55.081  45.222  0.00  0.00           O
ATOM   1581  H1  WAT X 313      40.929  54.699  44.399  0.00  0.00           H
ATOM   1582  H2  WAT X 313      41.047  56.015  45.137  0.00  0.00           H
ATOM   1583  O   WAT X 314       5.151  46.417   1.610  0.00  0.00           O
ATOM   1584  H1  WAT X 314       4.530  46.851   1.025  0.00  0.00           H
ATOM   1585  H2  WAT X 314       4.894  46.701   2.487  0.00  0.00           H
ATOM   1586  O   WAT X 315      21.712  23.513  29.289  0.00  0.00           O
ATOM   1587  H1  WAT X 315      20.932  23.024  29.025  0.00  0.00           H
ATOM   1588  H2  WAT X 315      22.294  23.461  28.531  0.00  0.00           H
ATOM   1589  O   WAT X 316      42.472   8.826  10.268  0.00  0.00           O
ATOM   1590  H1  WAT X 316      41.555   8.651  10.482  0.00  0.00           H
ATOM   1591  H2  WAT X 316      42.907   7.980  10.372  0.00  0.00           H
ATOM   1592  O   WAT X 317      18.011  46.880  36.887  0.00  0.00           O
ATOM   1593  H1  WAT X 317      17.231  46.888  36.332  0.00  0.00           H
ATOM   1594  H2  WAT X 317      17.969  46.043  37.348  0.00  0.00           H
ATOM   1595  O   WAT X 318      30.083  24.155  27.653  0.00  0.00           O
ATOM   1596  H1  WAT X 318      29.415  23.899  27.017  0.00  0.00           H
ATOM   1597  H2  WAT X 318      30.219  23.372  28.187  0.00  0.00           H
ATOM   1598  O   WAT X 319      24.317  49.960  11.227  0.00  0.00           O
ATOM   1599  H1  WAT X 319      23.788  50.441  11.863  0.00  0.00           H
ATOM   1600  H2  WAT X 319      24.291  50.499  10.437  0.00  0.00           H
ATOM   1601  O   WAT X 320      48.441  23.851  13.890  0.00  0.00           O
ATOM   1602  H1  WAT X 320      48.513  24.639  13.351  0.00  0.00           H
ATOM   1603  H2  WAT X 320      48.648  23.133  13.292  0.00  0.00           H
ATOM   1604  O   WAT X 321      21.731  19.836  42.509  0.00  0.00           O
ATOM   1605  H1  WAT X 321      22.239  19.459  41.791  0.00  0.00           H
ATOM   1606  H2  WAT X 321      22.141  20.686  42.673  0.00  0.00           H
ATOM   1607  O   WAT X 322      40.143  51.465  11.771  0.00  0.00           O
ATOM   1608  H1  WAT X 322      39.639  52.229  11.493  0.00  0.00           H
ATOM   1609  H2  WAT X 322      41.054  51.702  11.600  0.00  0.00           H
ATOM   1610  O   WAT X 323      42.508   2.863  46.794  0.00  0.00           O
ATOM   1611  H1  WAT X 323      41.588   3.129  46.798  0.00  0.00           H
ATOM   1612  H2  WAT X 323      42.624   2.417  45.955  0.00  0.00           H
ATOM   1613  O   WAT X 324      38.968  56.142  38.793  0.00  0.00           O
ATOM   1614  H1  WAT X 324      39.134  56.361  39.710  0.00  0.00           H
ATOM   1615  H2  WAT X 324      39.399  56.839  38.298  0.00  0.00           H
ATOM   1616  O   WAT X 325       0.270  11.404   9.474  0.00  0.00           O
ATOM   1617  H1  WAT X 325       0.308  11.621   8.542  0.00  0.00           H
ATOM   1618  H2  WAT X 325       0.358  12.247   9.919  0.00  0.00           H
ATOM   1619  O   WAT X 326      38.476  34.113  11.868  0.00  0.00           O
ATOM   1620  H1  WAT X 326      38.780  34.939  11.492  0.00  0.00           H
ATOM   1621  H2  WAT X 326      38.189  34.343  12.752  0.00  0.00           H
ATOM   1622  O   WAT X 327      19.488  59.235  47.465  0.00  0.00           O
ATOM   1623  H1  WAT X 327      19.939  58.397  47.571  0.00  0.00           H
ATOM   1624  H2  WAT X 327      20.191  59.882  47.414  0.00  0.00           H
ATOM   1625  O   WAT X 328      15.637  30.096  10.107  0.00  0.00           O
ATOM   1626  H1  WAT X 328      16.483  30.080  10.555  0.00  0.00           H
ATOM   1627  H2  WAT X 328      15.231  30.915  10.391  0.00  0.00           H
ATOM   1628  O   WAT X 329       0.604  15.495  41.789  0.00  0.00           O
ATOM   1629  H1  WAT X 329       0.738  14.553  41.893  0.00  0.00           H
ATOM   1630  H2  WAT X 329      -0.309  15.579  41.514  0.00  0.00           H
ATOM   1631  O   WAT X 330       8.047  34.239   9.223  0.00  0.00           O
ATOM   1632  H1  WAT X 330       8.331  35.152   9.257  0.00  0.00           H
ATOM   1633  H2  WAT X 330       7.749  34.047  10.112  0.00  0.00           H
ATOM   1634  O   WAT X 331      40.549  24.542   4.000  0.00  0.00           O
ATOM   1635  H1  WAT X 331      39.782  25.047   4.272  0.00  0.00           H
ATOM   1636  H2  WAT X 331      40.308  23.631   4.169  0.00  0.00           H
ATOM   1637  O   WAT X 332      25.390  28.093  17.402  0.00  0.00           O
ATOM   1638  H1  WAT X 332      24.704  27.435  17.516  0.00  0.00           H
ATOM   1639  H2  WAT X 332      25.999  27.698  16.778  0.00  0.00           H
ATOM   1640  O   WAT X 333      46.349  54.602  31.767  0.00  0.00           O
ATOM   1641  H1  WAT X 333      46.022  54.871  32.625  0.00  0.00           H
ATOM   1642  H2  WAT X 333      46.764  53.754  31.924  0.00  0.00           H
ATOM   1643  O   WAT X 334      36.914   0.374  13.024  0.00  0.00           O
ATOM   1644  H1  WAT X 334      36.517  -0.403  13.418  0.00  0.00           H
ATOM   1645  H2  WAT X 334      36.292   1.079  13.206  0.00  0.00           H
ATOM   1646  O   WAT X 335      16.621  12.660  13.018  0.00  0.00           O
ATOM   1647  H1  WAT X 335      16.808  13.550  13.314  0.00  0.00           H
ATOM   1648  H2  WAT X 335      17.136  12.561  12.217  0.00  0.00           H
ATOM   1649  O   WAT X 336       5.209   0.477  45.089  0.00  0.00           O
ATOM   1650  H1  WAT X 336       5.454   0.496  44.164  0.00  0.00           H
ATOM   1651  H2  WAT X 336       5.232   1.395  45.362  0.00  0.00           H
ATOM   1652  O   WAT X 337       7.974  59.311  27.635  0.00  0.00           O
ATOM   1653  H1  WAT X 337       7.304  58.926  28.200  0.00  0.00           H
ATOM   1654  H2  WAT X 337       8.731  58.735  27.736  0.00  0.00           H
ATOM   1655  O   WAT X 338      30.616  20.519  15.757  0.00  0.00           O
ATOM   1656  H1  WAT X 338      29.857  20.596  15.178  0.00  0.00           H
ATOM   1657  H2  WAT X 338      30.704  21.387  16.152  0.00  0.00           H
ATOM   1658  O   WAT X 339       8.218  48.991   2.990  0.00  0.00           O
ATOM   1659  H1  WAT X 339       8.991  49.555   3.035  0.00  0.00           H
ATOM   1660  H2  WAT X 339       8.572  48.103   2.937  0.00  0.00           H
ATOM   1661  O   WAT X 340      15.787  10.979  26.879  0.00  0.00           O
ATOM   1662  H1  WAT X 340      14.853  10.787  26.961  0.00  0.00           H
ATOM   1663  H2  WAT X 340      16.191  10.533  27.623  0.00  0.00           H
ATOM   1664  O   WAT X 341       1.938  45.207  33.187  0.00  0.00           O
ATOM   1665  H1  WAT X 341       1.329  45.939  33.282  0.00  0.00           H
ATOM   1666  H2  WAT X 341       1.988  44.821  34.062  0.00  0.00           H
ATOM   1667  O   WAT X 342      43.967  48.988  39.081  0.00  0.00           O
ATOM   1668  H1  WAT X 342      44.187  49.053  38.152  0.00  0.00           H
ATOM   1669  H2  WAT X 342      43.167  48.462  39.100  0.00  0.00           H
ATOM   1670  O   WAT X 343       3.724  51.353  25.521  0.00  0.00           O
ATOM   1671  H1  WAT X 343       3.715  50.695  26.217  0.00  0.00           H
ATOM   1672  H2  WAT X 343       4.612  51.316  25.167  0.00  0.00           H
ATOM   1673  O   WAT X 344      36.287  54.290  10.419  0.00  0.00           O
ATOM   1674  H1  WAT X 344      35.429  54.553  10.085  0.00  0.00           H
ATOM   1675  H2  WAT X 344      36.184  53.365  10.643  0.00  0.00           H
ATOM   1676  O   WAT X 345      30.183  59.243  38.160  0.00  0.00           O
ATOM   1677  H1  WAT X 345      30.880  58.608  38.325  0.00  0.00           H
ATOM   1678  H2  WAT X 345      30.437  59.670  37.341  0.00  0.00           H
ATOM   1679  O   WAT X 346       2.101  59.119   7.704  0.00  0.00           O
ATOM   1680  H1  WAT X 346       1.874  58.503   8.400  0.00  0.00           H
ATOM   1681  H2  WAT X 346       1.745  58.723   6.908  0.00  0.00           H
ATOM   1682  O   WAT X 347       9.444  10.414  19.142  0.00  0.00           O
ATOM   1683  H1  WAT X 347       9.888  11.259  19.072  0.00  0.00           H
ATOM   1684  H2  WAT X 347       9.762   9.914  18.391  0.00  0.00           H
ATOM   1685  O   WAT X 348      18.897  40.303  11.688  0.00  0.00           O
ATOM   1686  H1  WAT X 348      18.918  39.396  11.992  0.00  0.00           H
ATOM   1687  H2  WAT X 348      19.353  40.285  10.847  0.00  0.00           H
ATOM   1688  O   WAT X 349      48.750  13.245  33.373  0.00  0.00           O
ATOM   1689  H1  WAT X 349      48.012  13.768  33.059  0.00  0.00           H
ATOM   1690  H2  WAT X 349      48.658  13.246  34.325  0.00  0.00           H
ATOM   1691  O   WAT X 350      24.814  10.358   8.413  0.00  0.00           O
ATOM   1692  H1  WAT X 350      25.714  10.034   8.457  0.00  0.00           H
ATOM   1693  H2  WAT X 350      24.521  10.377   9.324  0.00  0.00           H
ATOM   1694  O   WAT X 351      31.704  34.181  11.062  0.00  0.00           O
ATOM   1695  H1  WAT X 351      30.843  33.766  11.018  0.00  0.00           H
ATOM   1696  H2  WAT X 351      31.873  34.479  10.169  0.00  0.00           H
ATOM   1697  O   WAT X 352      15.950  52.517  10.702  0.00  0.00           O
ATOM   1698  H1  WAT X 352      15.394  52.714   9.948  0.00  0.00           H
ATOM   1699  H2  WAT X 352      15.399  51.978  11.270  0.00  0.00           H
ATOM   1700  O   WAT X 353      24.622   2.703  27.979  0.00  0.00           O
ATOM   1701  H1  WAT X 353      24.680   2.391  27.076  0.00  0.00           H
ATOM   1702  H2  WAT X 353      24.095   2.041  28.427  0.00  0.00           H
ATOM   1703  O   WAT X 354      45.970  18.258   7.884  0.00  0.00           O
ATOM   1704  H1  WAT X 354      46.656  18.158   8.544  0.00  0.00           H
ATOM   1705  H2  WAT X 354      45.152  18.187   8.376  0.00  0.00           H
ATOM   1706  O   WAT X 355       9.170  46.339  19.237  0.00  0.00           O
ATOM   1707  H1  WAT X 355       9.367  46.313  20.174  0.00  0.00           H
ATOM   1708  H2  WAT X 355       9.173  45.421  18.966  0.00  0.00           H
ATOM   1709  O   WAT X 356      31.531  42.267  32.330  0.00  0.00           O
ATOM   1710  H1  WAT X 356      31.314  41.890  33.183  0.00  0.00           H
ATOM   1711  H2  WAT X 356      32.072  43.029  32.536  0.00  0.00           H
ATOM   1712  O   WAT X 357      18.573   7.309  47.259  0.00  0.00           O
ATOM   1713  H1  WAT X 357      17.690   7.018  47.031  0.00  0.00           H
ATOM   1714  H2  WAT X 357      18.436   8.064  47.832  0.00  0.00           H
ATOM   1715  O   WAT X 358      32.947  37.270  11.387  0.00  0.00           O
ATOM   1716  H1  WAT X 358      32.281  37.952  11.291  0.00  0.00           H
ATOM   1717  H2  WAT X 358      32.880  36.756  10.583  0.00  0.00           H
ATOM   1718  O   WAT X 359      16.134  33.447   9.823  0.00  0.00           O
ATOM   1719  H1  WAT X 359      15.612  33.256  10.602  0.00  0.00           H
ATOM   1720  H2  WAT X 359      15.666  34.161   9.390  0.00  0.00           H
ATOM   1721  O   WAT X 360      26.158  48.711  25.537  0.00  0.00           O
ATOM   1722  H1  WAT X 360      26.255  48.848  24.594  0.00  0.00           H
ATOM   1723  H2  WAT X 360      27.010  48.379  25.819  0.00  0.00           H
ATOM   1724  O   WAT X 361      47.846  37.065  42.110  0.00  0.00           O
ATOM   1725  H1  WAT X 361      48.698  37.188  42.528  0.00  0.00           H
ATOM   1726  H2  WAT X 361      47.212  37.173  42.819  0.00  0.00           H
ATOM   1727  O   WAT X 362       9.912  47.602  27.968  0.00  0.00           O
ATOM   1728  H1  WAT X 362       9.732  46.705  28.248  0.00  0.00           H
ATOM   1729  H2  WAT X 362      10.862  47.690  28.040  0.00  0.00           H
ATOM   1730  O   WAT X 363      13.088  39.434  30.098  0.00  0.00           O
ATOM   1731  H1  WAT X 363      13.757  40.115  30.170  0.00  0.00           H
ATOM   1732  H2  WAT X 363      12.933  39.154  31.000  0.00  0.00           H
ATOM   1733  O   WAT X 364      46.830  37.044  14.658  0.00  0.00           O
ATOM   1734  H1  WAT X 364      46.543  36.152  14.854  0.00  0.00           H
ATOM   1735  H2  WAT X 364      47.572  36.932  14.064  0.00  0.00           H
ATOM   1736  O   WAT X 365      16.693  47.250   2.649  0.00  0.00           O
ATOM   1737  H1  WAT X 365      17.260  46.510   2.868  0.00  0.00           H
ATOM   1738  H2  WAT X 365      15.870  46.848   2.372  0.00  0.00           H
ATOM   1739  O   WAT X 366      46.936  16.712  15.160  0.00  0.00           O
ATOM   1740  H1  WAT X 366      47.453  17.122  14.466  0.00  0.00           H
ATOM   1741  H2  WAT X 366      47.270  15.816  15.208  0.00  0.00           H
ATOM   1742  O   WAT X 367      38.297   7.981  23.588  0.00  0.00           O
ATOM   1743  H1  WAT X 367      38.131   8.751  24.132  0.00  0.00           H
ATOM   1744  H2  WAT X 367      39.157   7.669  23.872  0.00  0.00           H
ATOM   1745  O   WAT X 368      36.427  43.335  42.263  0.00  0.00           O
ATOM   1746  H1  WAT X 368      36.848  42.930  43.021  0.00  0.00           H
ATOM   1747  H2  WAT X 368      37.153  43.666  41.734  0.00  0.00           H
ATOM   1748  O   WAT X 369      38.202  36.792  30.335  0.00  0.00           O
ATOM   1749  H1  WAT X 369      38.236  37.540  30.931  0.00  0.00           H
ATOM   1750  H2  WAT X 369      37.429  36.952  29.794  0.00  0.00           H
ATOM   1751  O   WAT X 370      39.724   7.957  11.003  0.00  0.00           O
ATOM   1752  H1  WAT X 370      38.987   7.574  10.527  0.00  0.00           H
ATOM   1753  H2  WAT X 370      39.320   8.586  11.602  0.00  0.00           H
ATOM   1754  O   WAT X 371      12.364  52.403   6.482  0.00  0.00           O
ATOM   1755  H1  WAT X 371      12.723  52.230   5.612  0.00  0.00           H
ATOM   1756  H2  WAT X 371      11.422  52.490   6.340  0.00  0.00           H
ATOM   1757  O   WAT X 372      28.036  56.815  27.571  0.00  0.00           O
ATOM   1758  H1  WAT X 372      28.908  56.550  27.279  0.00  0.00           H
ATOM   1759  H2  WAT X 372      28.122  56.921  28.518  0.00  0.00           H
ATOM   1760  O   WAT X 373      45.169  10.213  40.189  0.00  0.00           O
ATOM   1761  H1  WAT X 373      44.931  10.524  39.316  0.00  0.00           H
ATOM   1762  H2  WAT X 373      44.955   9.280  40.177  0.00  0.00           H
ATOM   1763  O   WAT X 374      45.765  27.232  41.586  0.00  0.00           O
ATOM   1764  H1  WAT X 374      46.518  26.670  41.404  0.00  0.00           H
ATOM   1765  H2  WAT X 374      45.700  27.802  40.820  0.00  0.00           H
ATOM   1766  O   WAT X 375      38.740  13.727   7.965  0.00  0.00           O
ATOM   1767  H1  WAT X 375      39.024  14.555   8.351  0.00  0.00           H
ATOM   1768  H2  WAT X 375      38.402  13.221   8.704  0.00  0.00           H
ATOM   1769  O   WAT X 376      33.656  10.503  19.197  0.00  0.00           O
ATOM   1770  H1  WAT X 376      34.535  10.469  18.818  0.00  0.00           H
ATOM   1771  H2  WAT X 376      33.185  11.135  18.654  0.00  0.00           H
ATOM   1772  O   WAT X 377      37.011  23.420  12.566  0.00  0.00           O
ATOM   1773  H1  WAT X 377      37.540  22.742  12.986  0.00  0.00           H
ATOM   1774  H2  WAT X 377      37.272  23.392  11.646  0.00  0.00           H
ATOM   1775  O   WAT X 378      39.624  15.796  45.730  0.00  0.00           O
ATOM   1776  H1  WAT X 378      38.700  15.604  45.570  0.00  0.00           H
ATOM   1777  H2  WAT X 378      39.942  16.153  44.901  0.00  0.00           H
ATOM   1778  O   WAT X 379      22.606  48.733  34.912  0.00  0.00           O
ATOM   1779  H1  WAT X 379      22.936  49.019  35.764  0.00  0.00           H
ATOM   1780  H2  WAT X 379      22.103  47.942  35.103  0.00  0.00           H
ATOM   1781  O   WAT X 380      36.320   8.455  31.736  0.00  0.00           O
ATOM   1782  H1  WAT X 380      37.125   7.997  31.494  0.00  0.00           H
ATOM   1783  H2  WAT X 380      35.745   8.344  30.979  0.00  0.00           H
ATOM   1784  O   WAT X 381      24.727   1.773  25.459  0.00  0.00           O
ATOM   1785  H1  WAT X 381      24.256   1.978  24.652  0.00  0.00           H
ATOM   1786  H2  WAT X 381      24.537   0.848  25.618  0.00  0.00           H
ATOM   1787  O   WAT X 382      13.438  19.760  19.257  0.00  0.00           O
ATOM   1788  H1  WAT X 382      13.899  20.546  18.963  0.00  0.00           H
ATOM   1789  H2  WAT X 382      14.091  19.276  19.763  0.00  0.00           H
ATOM   1790  O   WAT X 383      32.785  54.198  12.168  0.00  0.00           O
ATOM   1791  H1  WAT X 383      33.106  55.094  12.062  0.00  0.00           H
ATOM   1792  H2  WAT X 383      33.121  53.922  13.021  0.00  0.00           H
ATOM   1793  O   WAT X 384       3.659  51.603  47.040  0.00  0.00           O
ATOM   1794  H1  WAT X 384       4.423  51.843  47.564  0.00  0.00           H
ATOM   1795  H2  WAT X 384       3.494  52.369  46.491  0.00  0.00           H
ATOM   1796  O   WAT X 385      22.085  43.986  24.527  0.00  0.00           O
ATOM   1797  H1  WAT X 385      21.293  44.214  25.013  0.00  0.00           H
ATOM   1798  H2  WAT X 385      22.501  44.827  24.338  0.00  0.00           H
ATOM   1799  O   WAT X 386      12.958  18.196   5.828  0.00  0.00           O
ATOM   1800  H1  WAT X 386      13.841  17.827   5.800  0.00  0.00           H
ATOM   1801  H2  WAT X 386      12.403  17.469   6.109  0.00  0.00           H
ATOM   1802  O   WAT X 387       5.546  23.875   6.661  0.00  0.00           O
ATOM   1803  H1  WAT X 387       4.911  23.520   7.283  0.00  0.00           H
ATOM   1804  H2  WAT X 387       5.058  23.953   5.840  0.00  0.00           H
ATOM   1805  O   WAT X 388      26.972  41.614  31.659  0.00  0.00           O
ATOM   1806  H1  WAT X 388      26.656  41.824  30.780  0.00  0.00           H
ATOM   1807  H2  WAT X 388      27.859  41.974  31.687  0.00  0.00           H
ATOM   1808  O   WAT X 389      17.360  40.399  26.242  0.00  0.00           O
ATOM   1809  H1  WAT X 389      17.775  40.692  25.430  0.00  0.00           H
ATOM   1810  H2  WAT X 389      16.429  40.338  26.027  0.00  0.00           H
ATOM   1811  O   WAT X 390       8.673   2.686  40.131  0.00  0.00           O
ATOM   1812  H1  WAT X 390       8.814   2.454  39.214  0.00  0.00           H
ATOM   1813  H2  WAT X 390       9.338   2.190  40.609  0.00  0.00           H
ATOM   1814  O   WAT X 391      16.644   5.421  18.882  0.00  0.00           O
ATOM   1815  H1  WAT X 391      16.347   4.882  18.149  0.00  0.00           H
ATOM   1816  H2  WAT X 391      15.853   5.585  19.395  0.00  0.00           H
ATOM   1817  O   WAT X 392       1.764  37.744  18.330  0.00  0.00           O
ATOM   1818  H1  WAT X 392       2.419  38.437  18.412  0.00  0.00           H
ATOM   1819  H2  WAT X 392       1.356  37.899  17.478  0.00  0.00           H
ATOM   1820  O   WAT X 393      45.763  14.612  28.722  0.00  0.00           O
ATOM   1821  H1  WAT X 393      46.025  15.188  28.005  0.00  0.00           H
ATOM   1822  H2  WAT X 393      46.588  14.312  29.102  0.00  0.00           H
ATOM   1823  O   WAT X 394      27.730  31.739  24.391  0.00  0.00           O
ATOM   1824  H1  WAT X 394      26.884  31.516  24.779  0.00  0.00           H
ATOM   1825  H2  WAT X 394      27.621  31.557  23.457  0.00  0.00           H
ATOM   1826  O   WAT X 395      13.921  41.227   0.992  0.00  0.00           O
ATOM   1827  H1  WAT X 395      13.651  41.801   1.709  0.00  0.00           H
ATOM   1828  H2  WAT X 395      13.133  41.124   0.459  0.00  0.00           H
ATOM   1829  O   WAT X 396      35.499  24.907  17.138  0.00  0.00           O
ATOM   1830  H1  WAT X 396      36.420  25.055  17.351  0.00  0.00           H
ATOM   1831  H2  WAT X 396      35.304  25.548  16.454  0.00  0.00           H
ATOM   1832  O   WAT X 397      20.597  13.648  32.378  0.00  0.00           O
ATOM   1833  H1  WAT X 397      20.942  13.994  31.555  0.00  0.00           H
ATOM   1834  H2  WAT X 397      21.354  13.244  32.804  0.00  0.00           H
ATOM   1835  O   WAT X 398      10.439  10.612  46.973  0.00  0.00           O
ATOM   1836  H1  WAT X 398       9.595  11.057  47.048  0.00  0.00           H
ATOM   1837  H2  WAT X 398      10.588  10.538  46.031  0.00  0.00           H
ATOM   1838  O   WAT X 399      44.986   4.146  42.731  0.00  0.00           O
ATOM   1839  H1  WAT X 399      45.522   4.556  43.411  0.00  0.00           H
ATOM   1840  H2  WAT X 399      45.175   3.211  42.810  0.00  0.00           H
ATOM   1841  O   WAT X 400      43.238  50.558   8.870  0.00  0.00           O
ATOM   1842  H1  WAT X 400      42.580  51.250   8.921  0.00  0.00           H
ATOM   1843  H2  WAT X 400      43.265  50.321   7.943  0.00  0.00           H
ATOM   1844  O   WAT X 401      45.757  52.405  25.811  0.00  0.00           O
ATOM   1845  H1  WAT X 401      45.941  51.489  25.600  0.00  0.00           H
ATOM   1846  H2  WAT X 401      45.928  52.473  26.751  0.00  0.00           H
ATOM   1847  O   WAT X 402      18.123  13.559  41.477  0.00  0.00           O
ATOM   1848  H1  WAT X 402      18.410  14.318  41.985  0.00  0.00           H
ATOM   1849  H2  WAT X 402      17.169  13.568  41.551  0.00  0.00           H
ATOM   1850  O   WAT X 403      44.755   8.708  43.280  0.00  0.00           O
ATOM   1851  H1  WAT X 403      45.139   8.876  44.141  0.00  0.00           H
ATOM   1852  H2  WAT X 403      44.317   9.527  43.049  0.00  0.00           H
ATOM   1853  O   WAT X 404      28.881  27.201  19.179  0.00  0.00           O
ATOM   1854  H1  WAT X 404      28.257  27.627  18.591  0.00  0.00           H
ATOM   1855  H2  WAT X 404      29.141  26.405  18.716  0.00  0.00           H
ATOM   1856  O   WAT X 405       4.265  47.187   6.367  0.00  0.00           O
ATOM   1857  H1  WAT X 405       5.002  46.583   6.465  0.00  0.00           H
ATOM   1858  H2  WAT X 405       4.375  47.817   7.080  0.00  0.00           H
ATOM   1859  O   WAT X 406       6.102  54.159  18.943  0.00  0.00           O
ATOM   1860  H1  WAT X 406       5.165  54.041  19.099  0.00  0.00           H
ATOM   1861  H2  WAT X 406       6.310  54.997  19.354  0.00  0.00           H
ATOM   1862  O   WAT X 407      38.647  23.755   0.460  0.00  0.00           O
ATOM   1863  H1  WAT X 407      38.401  24.221  -0.339  0.00  0.00           H
ATOM   1864  H2  WAT X 407      39.296  23.112   0.172  0.00  0.00           H
ATOM   1865  O   WAT X 408      45.338  42.501  44.976  0.00  0.00           O
ATOM   1866  H1  WAT X 408      45.475  43.284  44.443  0.00  0.00           H
ATOM   1867  H2  WAT X 408      46.153  42.007  44.889  0.00  0.00           H
ATOM   1868  O   WAT X 409       8.367  42.453  11.413  0.00  0.00           O
ATOM   1869  H1  WAT X 409       7.498  42.694  11.733  0.00  0.00           H
ATOM   1870  H2  WAT X 409       8.759  41.958  12.132  0.00  0.00           H
ATOM   1871  O   WAT X 410       6.991  18.807   8.113  0.00  0.00           O
ATOM   1872  H1  WAT X 410       6.110  19.154   7.977  0.00  0.00           H
ATOM   1873  H2  WAT X 410       7.563  19.412   7.642  0.00  0.00           H
ATOM   1874  O   WAT X 411       2.470  55.875   6.577  0.00  0.00           O
ATOM   1875  H1  WAT X 411       1.531  55.693   6.597  0.00  0.00           H
ATOM   1876  H2  WAT X 411       2.587  56.447   5.819  0.00  0.00           H
ATOM   1877  O   WAT X 412      14.209  54.852  16.627  0.00  0.00           O
ATOM   1878  H1  WAT X 412      14.035  53.962  16.932  0.00  0.00           H
ATOM   1879  H2  WAT X 412      15.058  55.074  17.007  0.00  0.00           H
ATOM   1880  O   WAT X 413      42.513  13.240  12.920  0.00  0.00           O
ATOM   1881  H1  WAT X 413      43.302  13.203  13.461  0.00  0.00           H
ATOM   1882  H2  WAT X 413      42.301  14.172  12.869  0.00  0.00           H
ATOM   1883  O   WAT X 414      19.808  43.577  10.561  0.00  0.00           O
ATOM   1884  H1  WAT X 414      19.654  43.171  11.415  0.00  0.00           H
ATOM   1885  H2  WAT X 414      20.744  43.455  10.404  0.00  0.00           H
ATOM   1886  O   WAT X 415       0.338  57.355   3.372  0.00  0.00           O
ATOM   1887  H1  WAT X 415      -0.038  56.712   2.771  0.00  0.00           H
ATOM   1888  H2  WAT X 415       1.276  57.344   3.178  0.00  0.00           H
ATOM   1889  O   WAT X 416      11.155  52.407  10.435  0.00  0.00           O
ATOM   1890  H1  WAT X 416      12.043  52.108  10.633  0.00  0.00           H
ATOM   1891  H2  WAT X 416      11.237  52.862   9.597  0.00  0.00           H
ATOM   1892  O   WAT X 417      47.977  18.484  30.359  0.00  0.00           O
ATOM   1893  H1  WAT X 417      48.142  18.919  29.522  0.00  0.00           H
ATOM   1894  H2  WAT X 417      48.848  18.298  30.709  0.00  0.00           H
ATOM   1895  O   WAT X 418       6.550  45.773  17.730  0.00  0.00           O
ATOM   1896  H1  WAT X 418       6.521  46.438  17.043  0.00  0.00           H
ATOM   1897  H2  WAT X 418       7.274  46.043  18.295  0.00  0.00           H
ATOM   1898  O   WAT X 419       1.885  42.531  35.315  0.00  0.00           O
ATOM   1899  H1  WAT X 419       2.676  42.303  34.826  0.00  0.00           H
ATOM   1900  H2  WAT X 419       2.153  43.256  35.880  0.00  0.00           H
ATOM   1901  O   WAT X 420      45.438  30.989  14.785  0.00  0.00           O
ATOM   1902  H1  WAT X 420      45.513  31.497  13.978  0.00  0.00           H
ATOM   1903  H2  WAT X 420      44.549  30.634  14.764  0.00  0.00           H
ATOM   1904  O   WAT X 421      39.518  17.554  22.066  0.00  0.00           O
ATOM   1905  H1  WAT X 421      39.835  18.289  21.541  0.00  0.00           H
ATOM   1906  H2  WAT X 421      40.302  17.036  22.250  0.00  0.00           H
ATOM   1907  O   WAT X 422      46.470  18.513  37.803  0.00  0.00           O
ATOM   1908  H1  WAT X 422      47.207  18.469  37.194  0.00  0.00           H
ATOM   1909  H2  WAT X 422      46.498  19.405  38.149  0.00  0.00           H
ATOM   1910  O   WAT X 423      34.843  46.465  19.668  0.00  0.00           O
ATOM   1911  H1  WAT X 423      35.708  46.054  19.699  0.00  0.00           H
ATOM   1912  H2  WAT X 423      34.234  45.733  19.568  0.00  0.00           H
ATOM   1913  O   WAT X 424      16.930  40.922  29.021  0.00  0.00           O
ATOM   1914  H1  WAT X 424      17.157  41.848  29.104  0.00  0.00           H
ATOM   1915  H2  WAT X 424      16.917  40.762  28.077  0.00  0.00           H
ATOM   1916  O   WAT X 425       7.055  22.597  26.877  0.00  0.00           O
ATOM   1917  H1  WAT X 425       7.602  21.947  26.436  0.00  0.00           H
ATOM   1918  H2  WAT X 425       6.879  23.257  26.206  0.00  0.00           H
ATOM   1919  O   WAT X 426      47.573   2.103  27.416  0.00  0.00           O
ATOM   1920  H1  WAT X 426      46.915   1.763  26.810  0.00  0.00           H
ATOM   1921  H2  WAT X 426      48.348   1.564  27.255  0.00  0.00           H
ATOM   1922  O   WAT X 427      38.480  13.072  17.652  0.00  0.00           O
ATOM   1923  H1  WAT X 427      39.240  13.430  17.193  0.00  0.00           H
ATOM   1924  H2  WAT X 427      38.496  12.136  17.449  0.00  0.00           H
ATOM   1925  O   WAT X 428       9.688  17.540  24.377  0.00  0.00           O
ATOM   1926  H1  WAT X 428      10.125  16.996  25.032  0.00  0.00           H
ATOM   1927  H2  WAT X 428       9.856  17.096  23.546  0.00  0.00           H
ATOM   1928  O   WAT X 429      22.347  52.491   1.802  0.00  0.00           O
ATOM   1929  H1  WAT X 429      23.048  52.781   2.386  0.00  0.00           H
ATOM   1930  H2  WAT X 429      21.615  52.295   2.386  0.00  0.00           H
ATOM   1931  O   WAT X 430      43.922  34.872   3.963  0.00  0.00           O
ATOM   1932  H1  WAT X 430      43.369  35.108   4.707  0.00  0.00           H
ATOM   1933  H2  WAT X 430      43.455  34.154   3.536  0.00  0.00           H
ATOM   1934  O   WAT X 431      22.605  21.760  16.983  0.00  0.00           O
ATOM   1935  H1  WAT X 431      22.561  21.873  17.932  0.00  0.00           H
ATOM   1936  H2  WAT X 431      21.902  22.313  16.643  0.00  0.00           H
ATOM   1937  O   WAT X 432      36.876  40.847  12.726  0.00  0.00           O
ATOM   1938  H1  WAT X 432      36.028  40.514  12.434  0.00  0.00           H
ATOM   1939  H2  WAT X 432      37.518  40.301  12.272  0.00  0.00           H
ATOM   1940  O   WAT X 433      12.109  53.431  25.187  0.00  0.00           O
ATOM   1941  H1  WAT X 433      12.060  52.485  25.051  0.00  0.00           H
ATOM   1942  H2  WAT X 433      11.682  53.575  26.031  0.00  0.00           H
ATOM   1943  O   WAT X 434       6.472  41.637  38.374  0.00  0.00           O
ATOM   1944  H1  WAT X 434       6.018  41.031  37.788  0.00  0.00           H
ATOM   1945  H2  WAT X 434       7.356  41.278  38.453  0.00  0.00           H
ATOM   1946  O   WAT X 435      30.400  11.736  45.588  0.00  0.00           O
ATOM   1947  H1  WAT X 435      29.689  11.303  46.060  0.00  0.00           H
ATOM   1948  H2  WAT X 435      29.993  12.509  45.197  0.00  0.00           H
ATOM   1949  O   WAT X 436      42.018  12.045   6.134  0.00  0.00           O
ATOM   1950  H1  WAT X 436      41.068  12.161   6.142  0.00  0.00           H
ATOM   1951  H2  WAT X 436      42.176  11.314   6.730  0.00  0.00           H
ATOM   1952  O   WAT X 437      21.413  35.766  17.466  0.00  0.00           O
ATOM   1953  H1  WAT X 437      20.503  35.759  17.170  0.00  0.00           H
ATOM   1954  H2  WAT X 437      21.926  35.840  16.661  0.00  0.00           H
ATOM   1955  O   WAT X 438       3.072  19.573  39.607  0.00  0.00           O
ATOM   1956  H1  WAT X 438       3.054  20.296  40.234  0.00  0.00           H
ATOM   1957  H2  WAT X 438       2.248  19.108  39.755  0.00  0.00           H
ATOM   1958  O   WAT X 439      46.544  58.372   7.240  0.00  0.00           O
ATOM   1959  H1  WAT X 439      45.788  57.909   6.879  0.00  0.00           H
ATOM   1960  H2  WAT X 439      47.251  57.726   7.225  0.00  0.00           H
ATOM   1961  O   WAT X 440      30.935  23.524  31.482  0.00  0.00           O
ATOM   1962  H1  WAT X 440      31.045  22.587  31.644  0.00  0.00           H
ATOM   1963  H2  WAT X 440      31.796  23.901  31.662  0.00  0.00           H
ATOM   1964  O   WAT X 441       4.787  46.211  33.048  0.00  0.00           O
ATOM   1965  H1  WAT X 441       3.933  45.795  33.167  0.00  0.00           H
ATOM   1966  H2  WAT X 441       4.739  46.613  32.180  0.00  0.00           H
ATOM   1967  O   WAT X 442      28.178  59.663  32.158  0.00  0.00           O
ATOM   1968  H1  WAT X 442      28.982  59.710  32.674  0.00  0.00           H
ATOM   1969  H2  WAT X 442      27.931  58.739  32.183  0.00  0.00           H
ATOM   1970  O   WAT X 443      38.929  43.494  16.196  0.00  0.00           O
ATOM   1971  H1  WAT X 443      39.547  43.847  16.836  0.00  0.00           H
ATOM   1972  H2  WAT X 443      38.684  42.638  16.547  0.00  0.00           H
ATOM   1973  O   WAT X 444      17.997  49.024  38.445  0.00  0.00           O
ATOM   1974  H1  WAT X 444      17.427  49.609  37.947  0.00  0.00           H
ATOM   1975  H2  WAT X 444      18.128  48.270  37.869  0.00  0.00           H
ATOM   1976  O   WAT X 445      44.087  40.163  22.277  0.00  0.00           O
ATOM   1977  H1  WAT X 445      43.497  40.483  22.960  0.00  0.00           H
ATOM   1978  H2  WAT X 445      43.653  40.400  21.457  0.00  0.00           H
ATOM   1979  O   WAT X 446      20.118  47.037  14.872  0.00  0.00           O
ATOM   1980  H1  WAT X 446      19.891  47.716  14.237  0.00  0.00           H
ATOM   1981  H2  WAT X 446      20.430  47.519  15.637  0.00  0.00           H
ATOM   1982  O   WAT X 447      10.742  54.010  22.777  0.00  0.00           O
ATOM   1983  H1  WAT X 447      11.476  53.399  22.715  0.00  0.00           H
ATOM   1984  H2  WAT X 447      10.913  54.509  23.576  0.00  0.00           H
ATOM   1985  O   WAT X 448      44.974  38.492   3.298  0.00  0.00           O
ATOM   1986  H1  WAT X 448      44.262  38.615   2.670  0.00  0.00           H
ATOM   1987  H2  WAT X 448      44.648  37.825   3.902  0.00  0.00           H
ATOM   1988  O   WAT X 449      45.311  19.183  24.358  0.00  0.00           O
ATOM   1989  H1  WAT X 449      45.482  18.997  23.435  0.00  0.00           H
ATOM   1990  H2  WAT X 449      44.857  20.026  24.352  0.00  0.00           H
ATOM   1991  O   WAT X 450      16.298  18.566  39.696  0.00  0.00           O
ATOM   1992  H1  WAT X 450      16.589  17.707  40.000  0.00  0.00           H
ATOM   1993  H2  WAT X 450      16.304  19.113  40.481  0.00  0.00           H
ATOM   1994  O   WAT X 451      44.495  18.121   1.478  0.00  0.00           O
ATOM   1995  H1  WAT X 451      45.167  18.524   0.928  0.00  0.00           H
ATOM   1996  H2  WAT X 451      43.669  18.344   1.049  0.00  0.00           H
ATOM   1997  O   WAT X 452      18.846  36.038  16.745  0.00  0.00           O
ATOM   1998  H1  WAT X 452      18.270  36.800  16.694  0.00  0.00           H
ATOM   1999  H2  WAT X 452      18.392  35.361  16.242  0.00  0.00           H
ATOM   2000  O   WAT X 453       4.663  49.726  42.055  0.00  0.00           O
ATOM   2001  H1  WAT X 453       5.115  49.555  42.882  0.00  0.00           H
ATOM   2002  H2  WAT X 453       4.253  48.891  41.829  0.00  0.00           H
ATOM   2003  O   WAT X 454      29.807   3.588  22.406  0.00  0.00           O
ATOM   2004  H1  WAT X 454      30.632   3.656  22.887  0.00  0.00           H
ATOM   2005  H2  WAT X 454      29.607   4.487  22.145  0.00  0.00           H
ATOM   2006  O   WAT X 455      26.772  20.743   6.362  0.00  0.00           O
ATOM   2007  H1  WAT X 455      25.953  21.225   6.479  0.00  0.00           H
ATOM   2008  H2  WAT X 455      27.457  21.400   6.481  0.00  0.00           H
ATOM   2009  O   WAT X 456      16.306  33.639  36.488  0.00  0.00           O
ATOM   2010  H1  WAT X 456      16.434  34.150  35.689  0.00  0.00           H
ATOM   2011  H2  WAT X 456      16.153  32.746  36.180  0.00  0.00           H
ATOM   2012  O   WAT X 457      42.773  38.669   1.673  0.00  0.00           O
ATOM   2013  H1  WAT X 457      42.204  38.811   0.917  0.00  0.00           H
ATOM   2014  H2  WAT X 457      43.147  37.799   1.531  0.00  0.00           H
ATOM   2015  O   WAT X 458       2.574  42.052   0.179  0.00  0.00           O
ATOM   2016  H1  WAT X 458       2.807  42.600   0.929  0.00  0.00           H
ATOM   2017  H2  WAT X 458       1.783  41.591   0.455  0.00  0.00           H
ATOM   2018  O   WAT X 459      16.385  23.111  18.156  0.00  0.00           O
ATOM   2019  H1  WAT X 459      16.543  22.173  18.267  0.00  0.00           H
ATOM   2020  H2  WAT X 459      17.226  23.463  17.864  0.00  0.00           H
ATOM   2021  O   WAT X 460      41.053  49.559   0.230  0.00  0.00           O
ATOM   2022  H1  WAT X 460      41.624  49.462   0.993  0.00  0.00           H
ATOM   2023  H2  WAT X 460      40.466  50.280   0.460  0.00  0.00           H
ATOM   2024  O   WAT X 461      39.601  22.900  38.645  0.00  0.00           O
ATOM   2025  H1  WAT X 461      38.871  23.309  38.180  0.00  0.00           H
ATOM   2026  H2  WAT X 461      39.387  21.967  38.654  0.00  0.00           H
ATOM   2027  O   WAT X 462       9.221  17.012  34.392  0.00  0.00           O
ATOM   2028  H1  WAT X 462       8.915  17.258  33.519  0.00  0.00           H
ATOM   2029  H2  WAT X 462       8.535  17.323  34.983  0.00  0.00           H
ATOM   2030  O   WAT X 463      44.784  16.907  22.067  0.00  0.00           O
ATOM   2031  H1  WAT X 463      44.966  16.140  21.524  0.00  0.00           H
ATOM   2032  H2  WAT X 463      45.330  17.599  21.695  0.00  0.00           H
ATOM   2033  O   WAT X 464      47.065  44.096   5.048  0.00  0.00           O
ATOM   2034  H1  WAT X 464      46.865  43.160   5.074  0.00  0.00           H
ATOM   2035  H2  WAT X 464      47.882  44.152   4.552  0.00  0.00           H
ATOM   2036  O   WAT X 465      44.632  21.630  20.161  0.00  0.00           O
ATOM   2037  H1  WAT X 465      44.237  22.133  20.873  0.00  0.00           H
ATOM   2038  H2  WAT X 465      44.693  22.249  19.434  0.00  0.00           H
ATOM   2039  O   WAT X 466      41.880  15.476  25.393  0.00  0.00           O
ATOM   2040  H1  WAT X 466      42.528  14.996  24.877  0.00  0.00           H
ATOM   2041  H2  WAT X 466      42.392  16.124  25.877  0.00  0.00           H
ATOM   2042  O   WAT X 467       3.075  11.121  32.235  0.00  0.00           O
ATOM   2043  H1  WAT X 467       3.081  10.244  31.851  0.00  0.00           H
ATOM   2044  H2  WAT X 467       3.348  11.696  31.520  0.00  0.00           H
ATOM   2045  O   WAT X 468      19.100  55.592  22.245  0.00  0.00           O
ATOM   2046  H1  WAT X 468      18.323  55.533  22.801  0.00  0.00           H
ATOM   2047  H2  WAT X 468      19.350  54.682  22.085  0.00  0.00           H
ATOM   2048  O   WAT X 469      15.086  59.965  15.557  0.00  0.00           O
ATOM   2049  H1  WAT X 469      15.770  60.412  15.058  0.00  0.00           H
ATOM   2050  H2  WAT X 469      15.473  59.825  16.421  0.00  0.00           H
ATOM   2051  O   WAT X 470      31.774  39.972  21.646  0.00  0.00           O
ATOM   2052  H1  WAT X 470      31.603  39.600  20.780  0.00  0.00           H
ATOM   2053  H2  WAT X 470      31.973  39.215  22.197  0.00  0.00           H
ATOM   2054  O   WAT X 471      32.532  50.838  25.478  0.00  0.00           O
ATOM   2055  H1  WAT X 471      31.586  50.807  25.330  0.00  0.00           H
ATOM   2056  H2  WAT X 471      32.717  51.763  25.644  0.00  0.00           H
ATOM   2057  O   WAT X 472      44.019  12.769  26.047  0.00  0.00           O
ATOM   2058  H1  WAT X 472      44.178  13.205  25.210  0.00  0.00           H
ATOM   2059  H2  WAT X 472      44.891  12.530  26.362  0.00  0.00           H
ATOM   2060  O   WAT X 473      41.416  47.593  38.777  0.00  0.00           O
ATOM   2061  H1  WAT X 473      40.833  48.352  38.808  0.00  0.00           H
ATOM   2062  H2  WAT X 473      40.975  46.930  39.309  0.00  0.00           H
ATOM   2063  O   WAT X 474      39.082  53.910  43.311  0.00  0.00           O
ATOM   2064  H1  WAT X 474      38.494  54.654  43.183  0.00  0.00           H
ATOM   2065  H2  WAT X 474      39.297  53.620  42.424  0.00  0.00           H
ATOM   2066  O   WAT X 475      24.961  16.890   7.493  0.00  0.00           O
ATOM   2067  H1  WAT X 475      24.370  16.486   6.858  0.00  0.00           H
ATOM   2068  H2  WAT X 475      24.472  16.880   8.316  0.00  0.00           H
ATOM   2069  O   WAT X 476       9.886  39.630  11.973  0.00  0.00           O
ATOM   2070  H1  WAT X 476       8.951  39.494  12.124  0.00  0.00           H
ATOM   2071  H2  WAT X 476      10.291  38.795  12.208  0.00  0.00           H
ATOM   2072  O   WAT X 477      26.437  12.638   9.790  0.00  0.00           O
ATOM   2073  H1  WAT X 477      26.202  12.459  10.701  0.00  0.00           H
ATOM   2074  H2  WAT X 477      26.454  13.593   9.730  0.00  0.00           H
ATOM   2075  O   WAT X 478      17.356   9.742  24.314  0.00  0.00           O
ATOM   2076  H1  WAT X 478      16.683  10.003  24.943  0.00  0.00           H
ATOM   2077  H2  WAT X 478      16.984   8.984  23.865  0.00  0.00           H
ATOM   2078  O   WAT X 479      15.858  43.616  35.363  0.00  0.00           O
ATOM   2079  H1  WAT X 479      16.243  44.062  36.118  0.00  0.00           H
ATOM   2080  H2  WAT X 479      15.002  43.318  35.672  0.00  0.00           H
ATOM   2081  O   WAT X 480      26.506   4.018  35.705  0.00  0.00           O
ATOM   2082  H1  WAT X 480      26.331   4.819  36.198  0.00  0.00           H
ATOM   2083  H2  WAT X 480      27.370   4.158  35.318  0.00  0.00           H
ATOM   2084  O   WAT X 481      31.808   2.628  35.275  0.00  0.00           O
ATOM   2085  H1  WAT X 481      32.543   2.347  35.821  0.00  0.00           H
ATOM   2086  H2  WAT X 481      31.104   2.809  35.898  0.00  0.00           H
ATOM   2087  O   WAT X 482      19.232  45.349  30.071  0.00  0.00           O
ATOM   2088  H1  WAT X 482      18.865  44.470  29.984  0.00  0.00           H
ATOM   2089  H2  WAT X 482      19.951  45.248  30.695  0.00  0.00           H
ATOM   2090  O   WAT X 483       5.316  54.646  48.353  0.00  0.00           O
ATOM   2091  H1  WAT X 483       5.057  55.514  48.660  0.00  0.00           H
ATOM   2092  H2  WAT X 483       6.132  54.795  47.875  0.00  0.00           H
ATOM   2093  O   WAT X 484      44.999  39.907  36.881  0.00  0.00           O
ATOM   2094  H1  WAT X 484      44.867  40.404  36.074  0.00  0.00           H
ATOM   2095  H2  WAT X 484      44.535  40.410  37.551  0.00  0.00           H
ATOM   2096  O   WAT X 485      22.862  12.269  32.861  0.00  0.00           O
ATOM   2097  H1  WAT X 485      22.438  11.411  32.855  0.00  0.00           H
ATOM   2098  H2  WAT X 485      23.410  12.271  32.076  0.00  0.00           H
ATOM   2099  O   WAT X 486       2.071  51.678  22.282  0.00  0.00           O
ATOM   2100  H1  WAT X 486       1.891  50.880  22.779  0.00  0.00           H
ATOM   2101  H2  WAT X 486       2.067  52.375  22.939  0.00  0.00           H
ATOM   2102  O   WAT X 487      41.877  35.600  23.010  0.00  0.00           O
ATOM   2103  H1  WAT X 487      41.532  35.395  22.141  0.00  0.00           H
ATOM   2104  H2  WAT X 487      42.406  36.387  22.879  0.00  0.00           H
ATOM   2105  O   WAT X 488      45.159  52.260  44.690  0.00  0.00           O
ATOM   2106  H1  WAT X 488      44.555  52.959  44.439  0.00  0.00           H
ATOM   2107  H2  WAT X 488      44.617  51.639  45.176  0.00  0.00           H
ATOM   2108  O   WAT X 489      17.207  49.764  41.847  0.00  0.00           O
ATOM   2109  H1  WAT X 489      16.623  49.921  41.106  0.00  0.00           H
ATOM   2110  H2  WAT X 489      16.982  50.447  42.479  0.00  0.00           H
ATOM   2111  O   WAT X 490      44.753  24.367   7.552  0.00  0.00           O
ATOM   2112  H1  WAT X 490      45.469  24.966   7.766  0.00  0.00           H
ATOM   2113  H2  WAT X 490      44.261  24.818   6.866  0.00  0.00           H
ATOM   2114  O   WAT X 491      15.358  13.748  41.544  0.00  0.00           O
ATOM   2115  H1  WAT X 491      15.296  12.841  41.842  0.00  0.00           H
ATOM   2116  H2  WAT X 491      14.945  13.745  40.680  0.00  0.00           H
ATOM   2117  O   WAT X 492      26.864   4.418   6.747  0.00  0.00           O
ATOM   2118  H1  WAT X 492      27.546   5.071   6.906  0.00  0.00           H
ATOM   2119  H2  WAT X 492      26.194   4.888   6.251  0.00  0.00           H
ATOM   2120  O   WAT X 493      29.992   1.628  46.240  0.00  0.00           O
ATOM   2121  H1  WAT X 493      30.749   1.077  46.041  0.00  0.00           H
ATOM   2122  H2  WAT X 493      29.380   1.462  45.523  0.00  0.00           H
ATOM   2123  O   WAT X 494      14.308  15.106   4.993  0.00  0.00           O
ATOM   2124  H1  WAT X 494      14.374  14.752   5.880  0.00  0.00           H
ATOM   2125  H2  WAT X 494      15.211  15.127   4.676  0.00  0.00           H
ATOM   2126  O   WAT X 495       7.517  15.810  19.294  0.00  0.00           O
ATOM   2127  H1  WAT X 495       6.625  16.158  19.315  0.00  0.00           H
ATOM   2128  H2  WAT X 495       8.043  16.475  19.739  0.00  0.00           H
ATOM   2129  O   WAT X 496       3.461  14.343  17.176  0.00  0.00           O
ATOM   2130  H1  WAT X 496       2.507  14.349  17.106  0.00  0.00           H
ATOM   2131  H2  WAT X 496       3.655  14.980  17.863  0.00  0.00           H
ATOM   2132  O   WAT X 497       7.753  38.826  15.546  0.00  0.00           O
ATOM   2133  H1  WAT X 497       7.214  39.310  14.921  0.00  0.00           H
ATOM   2134  H2  WAT X 497       7.864  37.962  15.148  0.00  0.00           H
ATOM   2135  O   WAT X 498      45.377  23.530   4.509  0.00  0.00           O
ATOM   2136  H1  WAT X 498      45.408  23.436   3.557  0.00  0.00           H
ATOM   2137  H2  WAT X 498      45.071  22.679   4.824  0.00  0.00           H
ATOM   2138  O   WAT X 499      22.208   2.159   9.607  0.00  0.00           O
ATOM   2139  H1  WAT X 499      22.930   2.051   8.988  0.00  0.00           H
ATOM   2140  H2  WAT X 499      21.544   2.647   9.119  0.00  0.00           H
ATOM   2141  O   WAT X 500      14.256  21.091   5.076  0.00  0.00           O
ATOM   2142  H1  WAT X 500      13.854  20.226   4.987  0.00  0.00           H
ATOM   2143  H2  WAT X 500      14.994  21.076   4.467  0.00  0.00           H
ATOM   2144  O   WAT X 501       0.258  25.804  34.679  0.00  0.00           O
ATOM   2145  H1  WAT X 501      -0.371  26.124  34.033  0.00  0.00           H
ATOM   2146  H2  WAT X 501       0.800  25.180  34.197  0.00  0.00           H
ATOM   2147  O   WAT X 502      27.275  48.368  19.885  0.00  0.00           O
ATOM   2148  H1  WAT X 502      28.219  48.345  20.038  0.00  0.00           H
ATOM   2149  H2  WAT X 502      27.124  49.206  19.448  0.00  0.00           H
ATOM   2150  O   WAT X 503      -0.109   4.558  25.662  0.00  0.00           O
ATOM   2151  H1  WAT X 503      -0.505   5.426  25.581  0.00  0.00           H
ATOM   2152  H2  WAT X 503       0.617   4.682  26.274  0.00  0.00           H
ATOM   2153  O   WAT X 504      29.449  11.802  30.603  0.00  0.00           O
ATOM   2154  H1  WAT X 504      29.839  11.119  31.148  0.00  0.00           H
ATOM   2155  H2  WAT X 504      29.115  12.446  31.227  0.00  0.00           H
ATOM   2156  O   WAT X 505      16.463   6.167  37.103  0.00  0.00           O
ATOM   2157  H1  WAT X 505      16.086   6.787  37.727  0.00  0.00           H
ATOM   2158  H2  WAT X 505      16.618   5.374  37.616  0.00  0.00           H
ATOM   2159  O   WAT X 506      38.056  55.265  23.241  0.00  0.00           O
ATOM   2160  H1  WAT X 506      38.925  55.205  23.638  0.00  0.00           H
ATOM   2161  H2  WAT X 506      37.457  54.979  23.931  0.00  0.00           H
ATOM   2162  O   WAT X 507      12.199  32.804   4.327  0.00  0.00           O
ATOM   2163  H1  WAT X 507      11.688  32.034   4.576  0.00  0.00           H
ATOM   2164  H2  WAT X 507      11.666  33.547   4.608  0.00  0.00           H
ATOM   2165  O   WAT X 508      17.896  56.065  44.100  0.00  0.00           O
ATOM   2166  H1  WAT X 508      17.560  55.642  43.309  0.00  0.00           H
ATOM   2167  H2  WAT X 508      17.824  57.002  43.919  0.00  0.00           H
ATOM   2168  O   WAT X 509      39.554  38.763   8.737  0.00  0.00           O
ATOM   2169  H1  WAT X 509      39.307  39.214   9.544  0.00  0.00           H
ATOM   2170  H2  WAT X 509      38.778  38.257   8.497  0.00  0.00           H
ATOM   2171  O   WAT X 510      47.139   5.561   2.224  0.00  0.00           O
ATOM   2172  H1  WAT X 510      47.920   6.078   2.027  0.00  0.00           H
ATOM   2173  H2  WAT X 510      47.138   5.485   3.179  0.00  0.00           H
ATOM   2174  O   WAT X 511      16.870  37.300  26.619  0.00  0.00           O
ATOM   2175  H1  WAT X 511      17.669  37.713  26.290  0.00  0.00           H
ATOM   2176  H2  WAT X 511      16.697  36.589  26.002  0.00  0.00           H
ATOM   2177  O   WAT X 512       8.195  28.103   0.661  0.00  0.00           O
ATOM   2178  H1  WAT X 512       7.540  28.278  -0.015  0.00  0.00           H
ATOM   2179  H2  WAT X 512       9.015  28.433   0.292  0.00  0.00           H
ATOM   2180  O   WAT X 513       3.243  34.450  37.202  0.00  0.00           O
ATOM   2181  H1  WAT X 513       2.332  34.236  37.406  0.00  0.00           H
ATOM   2182  H2  WAT X 513       3.575  33.673  36.752  0.00  0.00           H
ATOM   2183  O   WAT X 514       8.863  27.404   3.242  0.00  0.00           O
ATOM   2184  H1  WAT X 514       8.438  27.691   2.434  0.00  0.00           H
ATOM   2185  H2  WAT X 514       8.303  26.701   3.570  0.00  0.00           H
ATOM   2186  O   WAT X 515      46.209  26.995  10.891  0.00  0.00           O
ATOM   2187  H1  WAT X 515      46.936  26.529  10.479  0.00  0.00           H
ATOM   2188  H2  WAT X 515      45.877  27.575  10.206  0.00  0.00           H
ATOM   2189  O   WAT X 516      17.785  32.833  23.675  0.00  0.00           O
ATOM   2190  H1  WAT X 516      18.411  32.674  22.968  0.00  0.00           H
ATOM   2191  H2  WAT X 516      18.315  33.187  24.389  0.00  0.00           H
ATOM   2192  O   WAT X 517       1.384  14.841  15.149  0.00  0.00           O
ATOM   2193  H1  WAT X 517       1.745  15.383  14.448  0.00  0.00           H
ATOM   2194  H2  WAT X 517       1.855  14.011  15.077  0.00  0.00           H
ATOM   2195  O   WAT X 518       8.308  11.955   6.657  0.00  0.00           O
ATOM   2196  H1  WAT X 518       8.783  11.924   7.487  0.00  0.00           H
ATOM   2197  H2  WAT X 518       8.310  12.881   6.414  0.00  0.00           H
ATOM   2198  O   WAT X 519      18.606   4.319  45.852  0.00  0.00           O
ATOM   2199  H1  WAT X 519      19.388   4.865  45.772  0.00  0.00           H
ATOM   2200  H2  WAT X 519      17.894   4.870  45.528  0.00  0.00           H
ATOM   2201  O   WAT X 520      13.770  31.705  42.699  0.00  0.00           O
ATOM   2202  H1  WAT X 520      12.978  31.831  42.177  0.00  0.00           H
ATOM   2203  H2  WAT X 520      13.480  31.194  43.455  0.00  0.00           H
ATOM   2204  O   WAT X 521      33.352  27.290  38.368  0.00  0.00           O
ATOM   2205  H1  WAT X 521      32.683  26.638  38.157  0.00  0.00           H
ATOM   2206  H2  WAT X 521      34.147  26.778  38.516  0.00  0.00           H
ATOM   2207  O   WAT X 522      40.949  50.676  40.248  0.00  0.00           O
ATOM   2208  H1  WAT X 522      40.957  50.800  39.299  0.00  0.00           H
ATOM   2209  H2  WAT X 522      40.046  50.430  40.450  0.00  0.00           H
ATOM   2210  O   WAT X 523       5.048  16.022   2.251  0.00  0.00           O
ATOM   2211  H1  WAT X 523       4.165  16.356   2.411  0.00  0.00           H
ATOM   2212  H2  WAT X 523       5.477  16.710   1.742  0.00  0.00           H
ATOM   2213  O   WAT X 524      32.234  16.692  45.138  0.00  0.00           O
ATOM   2214  H1  WAT X 524      31.292  16.539  45.207  0.00  0.00           H
ATOM   2215  H2  WAT X 524      32.588  15.867  44.808  0.00  0.00           H
ATOM   2216  O   WAT X 525      14.309  57.665  42.432  0.00  0.00           O
ATOM   2217  H1  WAT X 525      14.357  57.291  43.312  0.00  0.00           H
ATOM   2218  H2  WAT X 525      15.155  58.095  42.308  0.00  0.00           H
ATOM   2219  O   WAT X 526      32.513  32.332  31.543  0.00  0.00           O
ATOM   2220  H1  WAT X 526      33.208  32.836  31.965  0.00  0.00           H
ATOM   2221  H2  WAT X 526      31.998  32.984  31.068  0.00  0.00           H
ATOM   2222  O   WAT X 527       5.946  18.421   1.579  0.00  0.00           O
ATOM   2223  H1  WAT X 527       5.453  18.746   0.826  0.00  0.00           H
ATOM   2224  H2  WAT X 527       5.682  18.990   2.302  0.00  0.00           H
ATOM   2225  O   WAT X 528      44.134  47.271  11.803  0.00  0.00           O
ATOM   2226  H1  WAT X 528      44.473  48.011  12.306  0.00  0.00           H
ATOM   2227  H2  WAT X 528      43.479  47.657  11.221  0.00  0.00           H
ATOM   2228  O   WAT X 529      39.591  25.395  10.617  0.00  0.00           O
ATOM   2229  H1  WAT X 529      40.060  25.865   9.927  0.00  0.00           H
ATOM   2230  H2  WAT X 529      39.497  26.036  11.322  0.00  0.00           H
ATOM   2231  O   WAT X 530      45.413  26.884  13.272  0.00  0.00           O
ATOM   2232  H1  WAT X 530      45.916  26.932  12.459  0.00  0.00           H
ATOM   2233  H2  WAT X 530      46.045  27.105  13.957  0.00  0.00           H
ATOM   2234  O   WAT X 531      16.285  20.631  19.287  0.00  0.00           O
ATOM   2235  H1  WAT X 531      16.180  19.686  19.395  0.00  0.00           H
ATOM   2236  H2  WAT X 531      17.186  20.805  19.562  0.00  0.00           H
ATOM   2237  O   WAT X 532      19.994  52.594  32.964  0.00  0.00           O
ATOM   2238  H1  WAT X 532      20.557  51.980  33.434  0.00  0.00           H
ATOM   2239  H2  WAT X 532      20.223  52.472  32.043  0.00  0.00           H
ATOM   2240  O   WAT X 533       3.560  21.335  21.978  0.00  0.00           O
ATOM   2241  H1  WAT X 533       3.205  21.841  22.709  0.00  0.00           H
ATOM   2242  H2  WAT X 533       2.797  21.124  21.441  0.00  0.00           H
ATOM   2243  O   WAT X 534      38.887   4.401  23.381  0.00  0.00           O
ATOM   2244  H1  WAT X 534      39.473   4.375  22.625  0.00  0.00           H
ATOM   2245  H2  WAT X 534      38.120   4.885  23.073  0.00  0.00           H
ATOM   2246  O   WAT X 535       8.369  20.637  40.459  0.00  0.00           O
ATOM   2247  H1  WAT X 535       9.129  21.105  40.803  0.00  0.00           H
ATOM   2248  H2  WAT X 535       7.669  21.289  40.451  0.00  0.00           H
ATOM   2249  O   WAT X 536      26.827  31.286  19.422  0.00  0.00           O
ATOM   2250  H1  WAT X 536      26.189  30.857  18.851  0.00  0.00           H
ATOM   2251  H2  WAT X 536      27.670  31.139  18.993  0.00  0.00           H
ATOM   2252  O   WAT X 537      42.753  32.732   2.912  0.00  0.00           O
ATOM   2253  H1  WAT X 537      43.241  32.106   2.376  0.00  0.00           H
ATOM   2254  H2  WAT X 537      42.098  32.201   3.363  0.00  0.00           H
ATOM   2255  O   WAT X 538       3.450   8.663  31.216  0.00  0.00           O
ATOM   2256  H1  WAT X 538       3.408   7.966  31.871  0.00  0.00           H
ATOM   2257  H2  WAT X 538       3.178   8.242  30.400  0.00  0.00           H
ATOM   2258  O   WAT X 539      43.674  23.886  28.093  0.00  0.00           O
ATOM   2259  H1  WAT X 539      43.018  23.344  28.530  0.00  0.00           H
ATOM   2260  H2  WAT X 539      43.843  24.600  28.708  0.00  0.00           H
ATOM   2261  O   WAT X 540      46.935  34.654   0.706  0.00  0.00           O
ATOM   2262  H1  WAT X 540      46.501  34.521   1.549  0.00  0.00           H
ATOM   2263  H2  WAT X 540      47.819  34.941   0.935  0.00  0.00           H
ATOM   2264  O   WAT X 541      27.390  23.953  44.016  0.00  0.00           O
ATOM   2265  H1  WAT X 541      27.378  23.057  43.680  0.00  0.00           H
ATOM   2266  H2  WAT X 541      28.099  24.379  43.533  0.00  0.00           H
ATOM   2267  O   WAT X 542      47.001  16.302  47.253  0.00  0.00           O
ATOM   2268  H1  WAT X 542      47.813  16.420  46.758  0.00  0.00           H
ATOM   2269  H2  WAT X 542      46.972  15.365  47.446  0.00  0.00           H
ATOM   2270  O   WAT X 543      23.181  18.207  32.528  0.00  0.00           O
ATOM   2271  H1  WAT X 543      23.133  17.820  33.403  0.00  0.00           H
ATOM   2272  H2  WAT X 543      23.381  17.471  31.951  0.00  0.00           H
ATOM   2273  O   WAT X 544      39.673  27.023  32.716  0.00  0.00           O
ATOM   2274  H1  WAT X 544      40.452  26.565  32.402  0.00  0.00           H
ATOM   2275  H2  WAT X 544      39.953  27.933  32.813  0.00  0.00           H
ATOM   2276  O   WAT X 545      43.621  37.342  41.932  0.00  0.00           O
ATOM   2277  H1  WAT X 545      43.290  37.157  42.811  0.00  0.00           H
ATOM   2278  H2  WAT X 545      43.852  36.483  41.578  0.00  0.00           H
ATOM   2279  O   WAT X 546      43.167  31.574  42.170  0.00  0.00           O
ATOM   2280  H1  WAT X 546      43.348  31.062  41.381  0.00  0.00           H
ATOM   2281  H2  WAT X 546      42.865  32.421  41.841  0.00  0.00           H
ATOM   2282  O   WAT X 547      12.812  33.055  33.188  0.00  0.00           O
ATOM   2283  H1  WAT X 547      13.396  32.376  33.527  0.00  0.00           H
ATOM   2284  H2  WAT X 547      13.098  33.187  32.284  0.00  0.00           H
ATOM   2285  O   WAT X 548      46.974  55.828  24.728  0.00  0.00           O
ATOM   2286  H1  WAT X 548      47.880  55.883  24.425  0.00  0.00           H
ATOM   2287  H2  WAT X 548      47.038  55.457  25.609  0.00  0.00           H
ATOM   2288  O   WAT X 549       7.970  51.885  35.377  0.00  0.00           O
ATOM   2289  H1  WAT X 549       7.242  52.315  34.928  0.00  0.00           H
ATOM   2290  H2  WAT X 549       8.159  51.113  34.843  0.00  0.00           H
ATOM   2291  O   WAT X 550      33.585  28.654  25.798  0.00  0.00           O
ATOM   2292  H1  WAT X 550      32.760  28.195  25.639  0.00  0.00           H
ATOM   2293  H2  WAT X 550      33.446  29.114  26.626  0.00  0.00           H
ATOM   2294  O   WAT X 551      37.676  25.212  33.398  0.00  0.00           O
ATOM   2295  H1  WAT X 551      37.109  25.868  33.804  0.00  0.00           H
ATOM   2296  H2  WAT X 551      38.397  25.718  33.023  0.00  0.00           H
ATOM   2297  O   WAT X 552      13.936  25.943  26.254  0.00  0.00           O
ATOM   2298  H1  WAT X 552      14.782  26.284  25.963  0.00  0.00           H
ATOM   2299  H2  WAT X 552      13.587  26.626  26.828  0.00  0.00           H
ATOM   2300  O   WAT X 553       2.131  60.039  40.311  0.00  0.00           O
ATOM   2301  H1  WAT X 553       2.509  59.166  40.420  0.00  0.00           H
ATOM   2302  H2  WAT X 553       2.011  60.360  41.205  0.00  0.00           H
ATOM   2303  O   WAT X 554      34.437  45.980  13.174  0.00  0.00           O
ATOM   2304  H1  WAT X 554      35.066  46.233  13.849  0.00  0.00           H
ATOM   2305  H2  WAT X 554      34.739  45.123  12.874  0.00  0.00           H
ATOM   2306  O   WAT X 555       1.188  36.681  43.664  0.00  0.00           O
ATOM   2307  H1  WAT X 555       1.893  36.038  43.585  0.00  0.00           H
ATOM   2308  H2  WAT X 555       0.542  36.260  44.231  0.00  0.00           H
ATOM   2309  O   WAT X 556      17.172  15.274  45.575  0.00  0.00           O
ATOM   2310  H1  WAT X 556      16.307  14.865  45.599  0.00  0.00           H
ATOM   2311  H2  WAT X 556      17.602  14.972  46.374  0.00  0.00           H
ATOM   2312  O   WAT X 557      27.574  59.699  35.357  0.00  0.00           O
ATOM   2313  H1  WAT X 557      28.148  58.934  35.325  0.00  0.00           H
ATOM   2314  H2  WAT X 557      28.105  60.380  35.770  0.00  0.00           H
ATOM   2315  O   WAT X 558      25.953   1.994   5.979  0.00  0.00           O
ATOM   2316  H1  WAT X 558      26.594   2.692   6.116  0.00  0.00           H
ATOM   2317  H2  WAT X 558      25.312   2.372   5.378  0.00  0.00           H
ATOM   2318  O   WAT X 559      43.769   7.885  18.153  0.00  0.00           O
ATOM   2319  H1  WAT X 559      43.739   8.842  18.157  0.00  0.00           H
ATOM   2320  H2  WAT X 559      44.392   7.668  17.459  0.00  0.00           H
ATOM   2321  O   WAT X 560      15.686  23.982  21.132  0.00  0.00           O
ATOM   2322  H1  WAT X 560      16.283  24.378  21.766  0.00  0.00           H
ATOM   2323  H2  WAT X 560      16.253  23.697  20.415  0.00  0.00           H
ATOM   2324  O   WAT X 561      19.574  55.622   6.334  0.00  0.00           O
ATOM   2325  H1  WAT X 561      19.407  54.762   6.721  0.00  0.00           H
ATOM   2326  H2  WAT X 561      20.088  56.086   6.995  0.00  0.00           H
ATOM   2327  O   WAT X 562      14.483  29.856  20.026  0.00  0.00           O
ATOM   2328  H1  WAT X 562      14.542  29.199  20.720  0.00  0.00           H
ATOM   2329  H2  WAT X 562      15.291  30.363  20.107  0.00  0.00           H
ATOM   2330  O   WAT X 563      20.310  51.513  43.125  0.00  0.00           O
ATOM   2331  H1  WAT X 563      20.646  52.073  43.825  0.00  0.00           H
ATOM   2332  H2  WAT X 563      19.627  52.036  42.707  0.00  0.00           H
ATOM   2333  O   WAT X 564       7.746   4.726   6.441  0.00  0.00           O
ATOM   2334  H1  WAT X 564       7.231   4.913   5.656  0.00  0.00           H
ATOM   2335  H2  WAT X 564       7.640   5.504   6.988  0.00  0.00           H
ATOM   2336  O   WAT X 565      46.876  13.464  47.449  0.00  0.00           O
ATOM   2337  H1  WAT X 565      47.786  13.464  47.153  0.00  0.00           H
ATOM   2338  H2  WAT X 565      46.373  13.200  46.679  0.00  0.00           H
ATOM   2339  O   WAT X 566      13.264  14.257  31.187  0.00  0.00           O
ATOM   2340  H1  WAT X 566      12.319  14.112  31.228  0.00  0.00           H
ATOM   2341  H2  WAT X 566      13.522  14.418  32.094  0.00  0.00           H
ATOM   2342  O   WAT X 567      43.395  53.808  14.936  0.00  0.00           O
ATOM   2343  H1  WAT X 567      44.304  53.969  14.684  0.00  0.00           H
ATOM   2344  H2  WAT X 567      43.243  52.890  14.709  0.00  0.00           H
ATOM   2345  O   WAT X 568      42.295  32.396  29.718  0.00  0.00           O
ATOM   2346  H1  WAT X 568      42.087  33.101  29.105  0.00  0.00           H
ATOM   2347  H2  WAT X 568      43.170  32.611  30.041  0.00  0.00           H
ATOM   2348  O   WAT X 569      40.886  50.566   5.870  0.00  0.00           O
ATOM   2349  H1  WAT X 569      40.331  51.162   5.367  0.00  0.00           H
ATOM   2350  H2  WAT X 569      41.007  51.005   6.712  0.00  0.00           H
ATOM   2351  O   WAT X 570      32.505   0.109  46.621  0.00  0.00           O
ATOM   2352  H1  WAT X 570      32.883  -0.573  47.176  0.00  0.00           H
ATOM   2353  H2  WAT X 570      33.044   0.881  46.788  0.00  0.00           H
ATOM   2354  O   WAT X 571      11.596  10.422   9.942  0.00  0.00           O
ATOM   2355  H1  WAT X 571      11.798  10.864  10.766  0.00  0.00           H
ATOM   2356  H2  WAT X 571      11.816   9.504  10.103  0.00  0.00           H
ATOM   2357  O   WAT X 572      40.465  39.121  25.374  0.00  0.00           O
ATOM   2358  H1  WAT X 572      41.088  39.438  24.719  0.00  0.00           H
ATOM   2359  H2  WAT X 572      40.399  38.181  25.207  0.00  0.00           H
ATOM   2360  O   WAT X 573      16.419  31.949  20.661  0.00  0.00           O
ATOM   2361  H1  WAT X 573      16.625  32.020  19.729  0.00  0.00           H
ATOM   2362  H2  WAT X 573      16.801  32.735  21.052  0.00  0.00           H
ATOM   2363  O   WAT X 574      10.036  60.043  25.261  0.00  0.00           O
ATOM   2364  H1  WAT X 574      10.838  59.807  25.729  0.00  0.00           H
ATOM   2365  H2  WAT X 574       9.445  60.361  25.944  0.00  0.00           H
ATOM   2366  O   WAT X 575       3.689  27.019  18.564  0.00  0.00           O
ATOM   2367  H1  WAT X 575       3.488  26.284  17.984  0.00  0.00           H
ATOM   2368  H2  WAT X 575       3.883  26.612  19.408  0.00  0.00           H
ATOM   2369  O   WAT X 576      47.804  45.163  31.339  0.00  0.00           O
ATOM   2370  H1  WAT X 576      48.058  45.678  32.105  0.00  0.00           H
ATOM   2371  H2  WAT X 576      47.122  45.685  30.916  0.00  0.00           H
ATOM   2372  O   WAT X 577      45.412  17.557  31.340  0.00  0.00           O
ATOM   2373  H1  WAT X 577      45.654  16.749  31.791  0.00  0.00           H
ATOM   2374  H2  WAT X 577      46.203  17.810  30.862  0.00  0.00           H
ATOM   2375  O   WAT X 578      19.502  39.077   9.192  0.00  0.00           O
ATOM   2376  H1  WAT X 578      19.483  38.579   8.375  0.00  0.00           H
ATOM   2377  H2  WAT X 578      18.622  39.446   9.268  0.00  0.00           H
ATOM   2378  O   WAT X 579      34.797  28.745   5.545  0.00  0.00           O
ATOM   2379  H1  WAT X 579      34.212  28.195   6.065  0.00  0.00           H
ATOM   2380  H2  WAT X 579      35.541  28.178   5.341  0.00  0.00           H
ATOM   2381  O   WAT X 580      11.200   4.862  33.319  0.00  0.00           O
ATOM   2382  H1  WAT X 580      10.650   4.735  34.091  0.00  0.00           H
ATOM   2383  H2  WAT X 580      11.773   4.095  33.304  0.00  0.00           H
ATOM   2384  O   WAT X 581       4.827  15.039  23.543  0.00  0.00           O
ATOM   2385  H1  WAT X 581       5.637  15.485  23.295  0.00  0.00           H
ATOM   2386  H2  WAT X 581       4.138  15.525  23.091  0.00  0.00           H
ATOM   2387  O   WAT X 582      38.419  14.690   4.625  0.00  0.00           O
ATOM   2388  H1  WAT X 582      39.242  15.167   4.516  0.00  0.00           H
ATOM   2389  H2  WAT X 582      38.688  13.795   4.833  0.00  0.00           H
ATOM   2390  O   WAT X 583       4.790  34.550  12.893  0.00  0.00           O
ATOM   2391  H1  WAT X 583       4.110  35.204  13.053  0.00  0.00           H
ATOM   2392  H2  WAT X 583       4.639  33.881  13.561  0.00  0.00           H
ATOM   2393  O   WAT X 584       3.674  18.766  46.266  0.00  0.00           O
ATOM   2394  H1  WAT X 584       3.621  18.058  46.908  0.00  0.00           H
ATOM   2395  H2  WAT X 584       4.609  18.846  46.075  0.00  0.00           H
ATOM   2396  O   WAT X 585      43.189   2.043  25.903  0.00  0.00           O
ATOM   2397  H1  WAT X 585      43.559   2.893  26.143  0.00  0.00           H
ATOM   2398  H2  WAT X 585      42.519   1.878  26.566  0.00  0.00           H
ATOM   2399  O   WAT X 586       2.028  49.725  27.550  0.00  0.00           O
ATOM   2400  H1  WAT X 586       1.659  48.887  27.829  0.00  0.00           H
ATOM   2401  H2  WAT X 586       1.976  50.280  28.328  0.00  0.00           H
ATOM   2402  O   WAT X 587      37.427  26.391  44.289  0.00  0.00           O
ATOM   2403  H1  WAT X 587      37.748  27.293  44.291  0.00  0.00           H
ATOM   2404  H2  WAT X 587      37.812  25.998  45.072  0.00  0.00           H
ATOM   2405  O   WAT X 588      16.061  44.559  32.360  0.00  0.00           O
ATOM   2406  H1  WAT X 588      15.441  45.260  32.561  0.00  0.00           H
ATOM   2407  H2  WAT X 588      16.186  44.103  33.192  0.00  0.00           H
ATOM   2408  O   WAT X 589       4.144  13.219  20.696  0.00  0.00           O
ATOM   2409  H1  WAT X 589       3.961  14.063  21.110  0.00  0.00           H
ATOM   2410  H2  WAT X 589       4.896  13.388  20.128  0.00  0.00           H
ATOM   2411  O   WAT X 590      17.459  43.253  30.188  0.00  0.00           O
ATOM   2412  H1  WAT X 590      16.856  43.975  30.014  0.00  0.00           H
ATOM   2413  H2  WAT X 590      17.524  43.218  31.142  0.00  0.00           H
ATOM   2414  O   WAT X 591      31.495  59.392  13.319  0.00  0.00           O
ATOM   2415  H1  WAT X 591      31.500  60.328  13.519  0.00  0.00           H
ATOM   2416  H2  WAT X 591      30.567  59.169  13.240  0.00  0.00           H
ATOM   2417  O   WAT X 592       0.208  32.042  22.963  0.00  0.00           O
ATOM   2418  H1  WAT X 592       0.602  31.562  23.692  0.00  0.00           H
ATOM   2419  H2  WAT X 592       0.893  32.069  22.296  0.00  0.00           H
ATOM   2420  O   WAT X 593      32.689  14.543  12.552  0.00  0.00           O
ATOM   2421  H1  WAT X 593      33.233  15.095  13.115  0.00  0.00           H
ATOM   2422  H2  WAT X 593      32.467  13.789  13.098  0.00  0.00           H
ATOM   2423  O   WAT X 594      43.123  48.458  15.176  0.00  0.00           O
ATOM   2424  H1  WAT X 594      42.328  47.931  15.091  0.00  0.00           H
ATOM   2425  H2  WAT X 594      42.984  48.974  15.970  0.00  0.00           H
ATOM   2426  O   WAT X 595       3.856   8.771   2.267  0.00  0.00           O
ATOM   2427  H1  WAT X 595       3.774   8.952   3.203  0.00  0.00           H
ATOM   2428  H2  WAT X 595       4.066   9.619   1.876  0.00  0.00           H
ATOM   2429  O   WAT X 596      45.606  53.255   6.383  0.00  0.00           O
ATOM   2430  H1  WAT X 596      45.646  52.303   6.480  0.00  0.00           H
ATOM   2431  H2  WAT X 596      45.781  53.593   7.261  0.00  0.00           H
ATOM   2432  O   WAT X 597       4.828   2.171  14.363  0.00  0.00           O
ATOM   2433  H1  WAT X 597       5.515   2.374  13.728  0.00  0.00           H
ATOM   2434  H2  WAT X 597       4.169   1.693  13.858  0.00  0.00           H
ATOM   2435  O   WAT X 598       2.266  38.084  47.191  0.00  0.00           O
ATOM   2436  H1  WAT X 598       2.245  38.705  46.463  0.00  0.00           H
ATOM   2437  H2  WAT X 598       1.469  38.272  47.688  0.00  0.00           H
ATOM   2438  O   WAT X 599       8.327  56.644  39.635  0.00  0.00           O
ATOM   2439  H1  WAT X 599       7.591  56.035  39.576  0.00  0.00           H
ATOM   2440  H2  WAT X 599       9.018  56.142  40.067  0.00  0.00           H
ATOM   2441  O   WAT X 600      36.782  57.351  25.728  0.00  0.00           O
ATOM   2442  H1  WAT X 600      37.366  57.715  25.062  0.00  0.00           H
ATOM   2443  H2  WAT X 600      36.688  56.430  25.485  0.00  0.00           H
ATOM   2444  O   WAT X 601       1.350  32.346   6.510  0.00  0.00           O
ATOM   2445  H1  WAT X 601       2.187  32.708   6.803  0.00  0.00           H
ATOM   2446  H2  WAT X 601       1.526  31.415   6.377  0.00  0.00           H
ATOM   2447  O   WAT X 602       8.416   9.884  30.864  0.00  0.00           O
ATOM   2448  H1  WAT X 602       7.760  10.558  31.042  0.00  0.00           H
ATOM   2449  H2  WAT X 602       7.968   9.257  30.296  0.00  0.00           H
ATOM   2450  O   WAT X 603      47.065  41.959  42.533  0.00  0.00           O
ATOM   2451  H1  WAT X 603      47.091  41.516  41.686  0.00  0.00           H
ATOM   2452  H2  WAT X 603      47.974  42.209  42.701  0.00  0.00           H
ATOM   2453  O   WAT X 604      28.188  56.988  20.381  0.00  0.00           O
ATOM   2454  H1  WAT X 604      27.310  57.342  20.525  0.00  0.00           H
ATOM   2455  H2  WAT X 604      28.711  57.744  20.114  0.00  0.00           H
ATOM   2456  O   WAT X 605      40.548  34.802  20.528  0.00  0.00           O
ATOM   2457  H1  WAT X 605      40.881  34.065  20.017  0.00  0.00           H
ATOM   2458  H2  WAT X 605      40.598  35.549  19.931  0.00  0.00           H
ATOM   2459  O   WAT X 606      11.062  45.262  24.901  0.00  0.00           O
ATOM   2460  H1  WAT X 606      11.093  44.522  24.294  0.00  0.00           H
ATOM   2461  H2  WAT X 606      11.868  45.748  24.728  0.00  0.00           H
ATOM   2462  O   WAT X 607      12.412  17.133   8.363  0.00  0.00           O
ATOM   2463  H1  WAT X 607      13.358  17.229   8.249  0.00  0.00           H
ATOM   2464  H2  WAT X 607      12.220  17.597   9.178  0.00  0.00           H
ATOM   2465  O   WAT X 608      38.870  51.996  35.433  0.00  0.00           O
ATOM   2466  H1  WAT X 608      38.898  52.398  34.565  0.00  0.00           H
ATOM   2467  H2  WAT X 608      38.426  52.642  35.982  0.00  0.00           H
ATOM   2468  O   WAT X 609      37.606  15.631  25.587  0.00  0.00           O
ATOM   2469  H1  WAT X 609      37.147  15.273  26.347  0.00  0.00           H
ATOM   2470  H2  WAT X 609      37.424  16.570  25.618  0.00  0.00           H
ATOM   2471  O   WAT X 610      36.353   0.357  34.611  0.00  0.00           O
ATOM   2472  H1  WAT X 610      36.900   0.933  35.145  0.00  0.00           H
ATOM   2473  H2  WAT X 610      36.119  -0.362  35.197  0.00  0.00           H
ATOM   2474  O   WAT X 611      21.307  48.911  43.274  0.00  0.00           O
ATOM   2475  H1  WAT X 611      20.873  49.763  43.259  0.00  0.00           H
ATOM   2476  H2  WAT X 611      20.629  48.301  43.564  0.00  0.00           H
ATOM   2477  O   WAT X 612       2.960  23.353  29.594  0.00  0.00           O
ATOM   2478  H1  WAT X 612       2.327  22.645  29.479  0.00  0.00           H
ATOM   2479  H2  WAT X 612       2.728  23.994  28.922  0.00  0.00           H
ATOM   2480  O   WAT X 613      47.821  50.338  23.218  0.00  0.00           O
ATOM   2481  H1  WAT X 613      48.449  50.641  23.875  0.00  0.00           H
ATOM   2482  H2  WAT X 613      48.265  49.611  22.781  0.00  0.00           H
ATOM   2483  O   WAT X 614       0.039   6.120  15.664  0.00  0.00           O
ATOM   2484  H1  WAT X 614      -0.618   5.426  15.614  0.00  0.00           H
ATOM   2485  H2  WAT X 614       0.850   5.704  15.369  0.00  0.00           H
ATOM   2486  O   WAT X 615      25.979   5.876  23.204  0.00  0.00           O
ATOM   2487  H1  WAT X 615      25.509   5.394  23.885  0.00  0.00           H
ATOM   2488  H2  WAT X 615      26.615   5.247  22.862  0.00  0.00           H
ATOM   2489  O   WAT X 616      25.926  40.489  21.733  0.00  0.00           O
ATOM   2490  H1  WAT X 616      26.605  40.703  21.092  0.00  0.00           H
ATOM   2491  H2  WAT X 616      25.186  41.046  21.492  0.00  0.00           H
ATOM   2492  O   WAT X 617       8.479   1.232  12.199  0.00  0.00           O
ATOM   2493  H1  WAT X 617       8.611   0.783  11.364  0.00  0.00           H
ATOM   2494  H2  WAT X 617       7.967   0.617  12.724  0.00  0.00           H
ATOM   2495  O   WAT X 618      47.844  38.658   3.401  0.00  0.00           O
ATOM   2496  H1  WAT X 618      47.954  38.908   4.318  0.00  0.00           H
ATOM   2497  H2  WAT X 618      46.944  38.908   3.191  0.00  0.00           H
ATOM   2498  O   WAT X 619      37.564  28.673  36.584  0.00  0.00           O
ATOM   2499  H1  WAT X 619      37.674  27.752  36.819  0.00  0.00           H
ATOM   2500  H2  WAT X 619      36.683  28.894  36.884  0.00  0.00           H
ATOM   2501  O   WAT X 620      38.892  12.518  30.072  0.00  0.00           O
ATOM   2502  H1  WAT X 620      38.286  12.930  30.687  0.00  0.00           H
ATOM   2503  H2  WAT X 620      39.751  12.863  30.315  0.00  0.00           H
ATOM   2504  O   WAT X 621      36.625  20.904   0.366  0.00  0.00           O
ATOM   2505  H1  WAT X 621      36.202  20.413   1.071  0.00  0.00           H
ATOM   2506  H2  WAT X 621      37.396  21.296   0.777  0.00  0.00           H
ATOM   2507  O   WAT X 622       1.002  23.024   3.053  0.00  0.00           O
ATOM   2508  H1  WAT X 622       0.804  22.108   2.855  0.00  0.00           H
ATOM   2509  H2  WAT X 622       0.686  23.148   3.949  0.00  0.00           H
ATOM   2510  O   WAT X 623      32.800   4.342  39.765  0.00  0.00           O
ATOM   2511  H1  WAT X 623      32.694   3.408  39.942  0.00  0.00           H
ATOM   2512  H2  WAT X 623      33.125   4.707  40.589  0.00  0.00           H
ATOM   2513  O   WAT X 624      36.614  15.735  45.375  0.00  0.00           O
ATOM   2514  H1  WAT X 624      36.538  16.184  46.217  0.00  0.00           H
ATOM   2515  H2  WAT X 624      35.904  16.098  44.845  0.00  0.00           H
ATOM   2516  O   WAT X 625      32.506  57.024   6.736  0.00  0.00           O
ATOM   2517  H1  WAT X 625      32.779  56.305   7.306  0.00  0.00           H
ATOM   2518  H2  WAT X 625      32.340  56.610   5.890  0.00  0.00           H
ATOM   2519  O   WAT X 626      26.305  49.526  22.982  0.00  0.00           O
ATOM   2520  H1  WAT X 626      26.545  50.187  22.333  0.00  0.00           H
ATOM   2521  H2  WAT X 626      25.617  49.013  22.558  0.00  0.00           H
ATOM   2522  O   WAT X 627      12.041  34.494  43.447  0.00  0.00           O
ATOM   2523  H1  WAT X 627      12.019  33.630  43.034  0.00  0.00           H
ATOM   2524  H2  WAT X 627      12.674  34.402  44.159  0.00  0.00           H
ATOM   2525  O   WAT X 628      38.046  35.977  38.835  0.00  0.00           O
ATOM   2526  H1  WAT X 628      38.167  36.868  39.163  0.00  0.00           H
ATOM   2527  H2  WAT X 628      37.314  36.045  38.222  0.00  0.00           H
ATOM   2528  O   WAT X 629      41.785  38.136  12.911  0.00  0.00           O
ATOM   2529  H1  WAT X 629      41.622  38.182  11.969  0.00  0.00           H
ATOM   2530  H2  WAT X 629      42.611  38.604  13.035  0.00  0.00           H
ATOM   2531  O   WAT X 630      21.382  50.163  10.541  0.00  0.00           O
ATOM   2532  H1  WAT X 630      20.692  49.501  10.487  0.00  0.00           H
ATOM   2533  H2  WAT X 630      21.946  49.862  11.254  0.00  0.00           H
ATOM   2534  O   WAT X 631      47.164  44.911  16.706  0.00  0.00           O
ATOM   2535  H1  WAT X 631      47.267  45.244  15.814  0.00  0.00           H
ATOM   2536  H2  WAT X 631      48.045  44.640  16.964  0.00  0.00           H
ATOM   2537  O   WAT X 632      12.256   8.711  47.900  0.00  0.00           O
ATOM   2538  H1  WAT X 632      12.034   8.071  47.223  0.00  0.00           H
ATOM   2539  H2  WAT X 632      11.723   9.478  47.688  0.00  0.00           H
ATOM   2540  O   WAT X 633       5.457  40.174   5.496  0.00  0.00           O
ATOM   2541  H1  WAT X 633       5.152  39.286   5.682  0.00  0.00           H
ATOM   2542  H2  WAT X 633       4.840  40.508   4.845  0.00  0.00           H
ATOM   2543  O   WAT X 634       6.032  14.458  32.938  0.00  0.00           O
ATOM   2544  H1  WAT X 634       6.536  14.728  33.705  0.00  0.00           H
ATOM   2545  H2  WAT X 634       6.576  14.711  32.192  0.00  0.00           H
ATOM   2546  O   WAT X 635      16.427   9.419   5.331  0.00  0.00           O
ATOM   2547  H1  WAT X 635      16.872   8.590   5.156  0.00  0.00           H
ATOM   2548  H2  WAT X 635      17.134  10.061   5.393  0.00  0.00           H
ATOM   2549  O   WAT X 636      35.052  42.967  26.047  0.00  0.00           O
ATOM   2550  H1  WAT X 636      35.429  43.402  25.282  0.00  0.00           H
ATOM   2551  H2  WAT X 636      35.545  42.150  26.125  0.00  0.00           H
ATOM   2552  O   WAT X 637       9.476  14.937  23.174  0.00  0.00           O
ATOM   2553  H1  WAT X 637       9.726  14.726  22.275  0.00  0.00           H
ATOM   2554  H2  WAT X 637      10.280  14.819  23.680  0.00  0.00           H
ATOM   2555  O   WAT X 638      41.481  56.721   5.327  0.00  0.00           O
ATOM   2556  H1  WAT X 638      41.109  56.680   6.208  0.00  0.00           H
ATOM   2557  H2  WAT X 638      40.777  56.416   4.755  0.00  0.00           H
ATOM   2558  O   WAT X 639      21.278  15.241  25.054  0.00  0.00           O
ATOM   2559  H1  WAT X 639      20.957  16.138  25.150  0.00  0.00           H
ATOM   2560  H2  WAT X 639      20.576  14.696  25.407  0.00  0.00           H
ATOM   2561  O   WAT X 640       5.849  19.618  20.323  0.00  0.00           O
ATOM   2562  H1  WAT X 640       5.512  18.836  19.886  0.00  0.00           H
ATOM   2563  H2  WAT X 640       6.115  20.196  19.608  0.00  0.00           H
ATOM   2564  O   WAT X 641      47.956   4.495  36.756  0.00  0.00           O
ATOM   2565  H1  WAT X 641      47.455   5.277  36.523  0.00  0.00           H
ATOM   2566  H2  WAT X 641      47.823   4.396  37.699  0.00  0.00           H
ATOM   2567  O   WAT X 642      41.836   9.857  13.175  0.00  0.00           O
ATOM   2568  H1  WAT X 642      41.692  10.266  14.028  0.00  0.00           H
ATOM   2569  H2  WAT X 642      42.638   9.347  13.286  0.00  0.00           H
ATOM   2570  O   WAT X 643       3.565   6.563  32.681  0.00  0.00           O
ATOM   2571  H1  WAT X 643       4.243   7.065  33.134  0.00  0.00           H
ATOM   2572  H2  WAT X 643       3.512   5.740  33.167  0.00  0.00           H
ATOM   2573  O   WAT X 644      44.469  34.900  10.603  0.00  0.00           O
ATOM   2574  H1  WAT X 644      44.817  35.774  10.425  0.00  0.00           H
ATOM   2575  H2  WAT X 644      44.066  34.974  11.468  0.00  0.00           H
ATOM   2576  O   WAT X 645      18.341  26.738  29.266  0.00  0.00           O
ATOM   2577  H1  WAT X 645      17.455  26.668  29.620  0.00  0.00           H
ATOM   2578  H2  WAT X 645      18.907  26.761  30.038  0.00  0.00           H
ATOM   2579  O   WAT X 646      36.527  18.778  36.413  0.00  0.00           O
ATOM   2580  H1  WAT X 646      35.630  18.460  36.517  0.00  0.00           H
ATOM   2581  H2  WAT X 646      37.045  17.987  36.264  0.00  0.00           H
ATOM   2582  O   WAT X 647      24.122  57.475  27.441  0.00  0.00           O
ATOM   2583  H1  WAT X 647      24.801  57.183  26.832  0.00  0.00           H
ATOM   2584  H2  WAT X 647      24.567  58.098  28.015  0.00  0.00           H
ATOM   2585  O   WAT X 648      42.388  11.032   3.661  0.00  0.00           O
ATOM   2586  H1  WAT X 648      42.226  11.311   4.562  0.00  0.00           H
ATOM   2587  H2  WAT X 648      42.267  10.083   3.678  0.00  0.00           H
ATOM   2588  O   WAT X 649      30.143  13.002   1.215  0.00  0.00           O
ATOM   2589  H1  WAT X 649      29.924  12.282   1.806  0.00  0.00           H
ATOM   2590  H2  WAT X 649      30.242  13.762   1.788  0.00  0.00           H
ATOM   2591  O   WAT X 650      46.641  29.749   4.472  0.00  0.00           O
ATOM   2592  H1  WAT X 650      46.943  28.842   4.522  0.00  0.00           H
ATOM   2593  H2  WAT X 650      47.289  30.245   4.972  0.00  0.00           H
ATOM   2594  O   WAT X 651      40.306  32.966  31.677  0.00  0.00           O
ATOM   2595  H1  WAT X 651      40.595  32.345  31.008  0.00  0.00           H
ATOM   2596  H2  WAT X 651      40.646  33.811  31.383  0.00  0.00           H
ATOM   2597  O   WAT X 652      23.682  21.673  39.499  0.00  0.00           O
ATOM   2598  H1  WAT X 652      23.997  22.062  38.683  0.00  0.00           H
ATOM   2599  H2  WAT X 652      23.726  22.385  40.137  0.00  0.00           H
ATOM   2600  O   WAT X 653      43.544  28.451  14.772  0.00  0.00           O
ATOM   2601  H1  WAT X 653      44.044  27.679  14.506  0.00  0.00           H
ATOM   2602  H2  WAT X 653      42.651  28.270  14.479  0.00  0.00           H
ATOM   2603  O   WAT X 654      15.690  56.476  14.508  0.00  0.00           O
ATOM   2604  H1  WAT X 654      14.928  55.907  14.617  0.00  0.00           H
ATOM   2605  H2  WAT X 654      16.411  55.876  14.317  0.00  0.00           H
ATOM   2606  O   WAT X 655      23.326   7.060  35.437  0.00  0.00           O
ATOM   2607  H1  WAT X 655      22.961   7.835  35.865  0.00  0.00           H
ATOM   2608  H2  WAT X 655      22.702   6.361  35.637  0.00  0.00           H
ATOM   2609  O   WAT X 656      43.275  25.549  22.989  0.00  0.00           O
ATOM   2610  H1  WAT X 656      43.123  25.524  23.934  0.00  0.00           H
ATOM   2611  H2  WAT X 656      42.408  25.695  22.611  0.00  0.00           H
ATOM   2612  O   WAT X 657      43.429  42.858  42.622  0.00  0.00           O
ATOM   2613  H1  WAT X 657      44.335  42.568  42.729  0.00  0.00           H
ATOM   2614  H2  WAT X 657      43.502  43.757  42.300  0.00  0.00           H
ATOM   2615  O   WAT X 658      19.261  36.881  25.033  0.00  0.00           O
ATOM   2616  H1  WAT X 658      19.821  37.427  25.583  0.00  0.00           H
ATOM   2617  H2  WAT X 658      19.289  37.300  24.172  0.00  0.00           H
ATOM   2618  O   WAT X 659      25.240  17.867  14.068  0.00  0.00           O
ATOM   2619  H1  WAT X 659      26.144  17.969  13.771  0.00  0.00           H
ATOM   2620  H2  WAT X 659      25.095  16.921  14.072  0.00  0.00           H
ATOM   2621  O   WAT X 660      10.291  31.930  12.662  0.00  0.00           O
ATOM   2622  H1  WAT X 660       9.415  31.774  13.016  0.00  0.00           H
ATOM   2623  H2  WAT X 660      10.657  32.614  13.222  0.00  0.00           H
ATOM   2624  O   WAT X 661      37.343  19.188  40.447  0.00  0.00           O
ATOM   2625  H1  WAT X 661      36.977  19.961  40.017  0.00  0.00           H
ATOM   2626  H2  WAT X 661      36.981  18.449  39.959  0.00  0.00           H
ATOM   2627  O   WAT X 662      13.681  20.041  15.240  0.00  0.00           O
ATOM   2628  H1  WAT X 662      13.139  19.577  15.879  0.00  0.00           H
ATOM   2629  H2  WAT X 662      13.942  20.846  15.688  0.00  0.00           H
ATOM   2630  O   WAT X 663      37.554  35.863  17.088  0.00  0.00           O
ATOM   2631  H1  WAT X 663      36.598  35.906  17.116  0.00  0.00           H
ATOM   2632  H2  WAT X 663      37.768  35.885  16.155  0.00  0.00           H
ATOM   2633  O   WAT X 664      11.389  57.423  24.241  0.00  0.00           O
ATOM   2634  H1  WAT X 664      11.361  57.944  23.438  0.00  0.00           H
ATOM   2635  H2  WAT X 664      10.491  57.445  24.572  0.00  0.00           H
ATOM   2636  O   WAT X 665       8.300  58.241  35.099  0.00  0.00           O
ATOM   2637  H1  WAT X 665       7.840  58.808  35.717  0.00  0.00           H
ATOM   2638  H2  WAT X 665       7.620  57.665  34.749  0.00  0.00           H
ATOM   2639  O   WAT X 666       5.961  48.990  47.560  0.00  0.00           O
ATOM   2640  H1  WAT X 666       5.055  48.781  47.784  0.00  0.00           H
ATOM   2641  H2  WAT X 666       6.092  49.879  47.889  0.00  0.00           H
ATOM   2642  O   WAT X 667      24.810  36.848  24.052  0.00  0.00           O
ATOM   2643  H1  WAT X 667      25.485  36.175  24.143  0.00  0.00           H
ATOM   2644  H2  WAT X 667      24.746  37.243  24.921  0.00  0.00           H
ATOM   2645  O   WAT X 668      46.820   6.006  44.290  0.00  0.00           O
ATOM   2646  H1  WAT X 668      47.280   5.168  44.237  0.00  0.00           H
ATOM   2647  H2  WAT X 668      47.225   6.546  43.612  0.00  0.00           H
ATOM   2648  O   WAT X 669       7.627   5.196  16.633  0.00  0.00           O
ATOM   2649  H1  WAT X 669       8.309   4.903  17.237  0.00  0.00           H
ATOM   2650  H2  WAT X 669       7.589   6.145  16.756  0.00  0.00           H
ATOM   2651  O   WAT X 670      34.449   3.185  14.062  0.00  0.00           O
ATOM   2652  H1  WAT X 670      33.666   3.187  13.511  0.00  0.00           H
ATOM   2653  H2  WAT X 670      34.233   2.593  14.782  0.00  0.00           H
ATOM   2654  O   WAT X 671       5.500  39.577  42.943  0.00  0.00           O
ATOM   2655  H1  WAT X 671       5.269  39.771  42.034  0.00  0.00           H
ATOM   2656  H2  WAT X 671       4.805  38.993  43.247  0.00  0.00           H
ATOM   2657  O   WAT X 672      45.329  41.347   7.866  0.00  0.00           O
ATOM   2658  H1  WAT X 672      45.956  41.181   7.162  0.00  0.00           H
ATOM   2659  H2  WAT X 672      45.679  42.113   8.322  0.00  0.00           H
ATOM   2660  O   WAT X 673      37.832  23.453  22.522  0.00  0.00           O
ATOM   2661  H1  WAT X 673      37.172  24.077  22.220  0.00  0.00           H
ATOM   2662  H2  WAT X 673      37.330  22.763  22.956  0.00  0.00           H
ATOM   2663  O   WAT X 674       6.552  54.213  40.185  0.00  0.00           O
ATOM   2664  H1  WAT X 674       6.012  53.514  40.553  0.00  0.00           H
ATOM   2665  H2  WAT X 674       6.712  53.942  39.281  0.00  0.00           H
ATOM   2666  O   WAT X 675      14.140  41.878  16.215  0.00  0.00           O
ATOM   2667  H1  WAT X 675      14.878  42.364  16.583  0.00  0.00           H
ATOM   2668  H2  WAT X 675      13.463  41.924  16.890  0.00  0.00           H
ATOM   2669  O   WAT X 676       5.242  57.150  19.586  0.00  0.00           O
ATOM   2670  H1  WAT X 676       4.964  57.871  19.021  0.00  0.00           H
ATOM   2671  H2  WAT X 676       5.031  57.445  20.472  0.00  0.00           H
ATOM   2672  O   WAT X 677      32.479  13.564  30.277  0.00  0.00           O
ATOM   2673  H1  WAT X 677      32.496  12.855  30.920  0.00  0.00           H
ATOM   2674  H2  WAT X 677      31.636  13.996  30.419  0.00  0.00           H
ATOM   2675  O   WAT X 678      28.939  14.672  37.131  0.00  0.00           O
ATOM   2676  H1  WAT X 678      29.327  14.607  36.259  0.00  0.00           H
ATOM   2677  H2  WAT X 678      28.571  15.554  37.165  0.00  0.00           H
ATOM   2678  O   WAT X 679       4.018   4.646  34.453  0.00  0.00           O
ATOM   2679  H1  WAT X 679       4.043   3.774  34.061  0.00  0.00           H
ATOM   2680  H2  WAT X 679       3.461   4.545  35.226  0.00  0.00           H
ATOM   2681  O   WAT X 680      22.605   7.935  45.321  0.00  0.00           O
ATOM   2682  H1  WAT X 680      22.859   7.711  44.426  0.00  0.00           H
ATOM   2683  H2  WAT X 680      23.344   8.440  45.660  0.00  0.00           H
ATOM   2684  O   WAT X 681      30.334  50.506  47.848  0.00  0.00           O
ATOM   2685  H1  WAT X 681      30.213  51.347  48.289  0.00  0.00           H
ATOM   2686  H2  WAT X 681      31.179  50.188  48.167  0.00  0.00           H
ATOM   2687  O   WAT X 682       8.186  16.990   9.770  0.00  0.00           O
ATOM   2688  H1  WAT X 682       7.341  16.555   9.653  0.00  0.00           H
ATOM   2689  H2  WAT X 682       8.067  17.854   9.377  0.00  0.00           H
ATOM   2690  O   WAT X 683      29.735  56.508  17.433  0.00  0.00           O
ATOM   2691  H1  WAT X 683      30.162  55.780  16.983  0.00  0.00           H
ATOM   2692  H2  WAT X 683      28.799  56.321  17.357  0.00  0.00           H
ATOM   2693  O   WAT X 684       8.754  48.733  30.525  0.00  0.00           O
ATOM   2694  H1  WAT X 684       7.838  48.453  30.513  0.00  0.00           H
ATOM   2695  H2  WAT X 684       9.102  48.446  29.681  0.00  0.00           H
ATOM   2696  O   WAT X 685      25.809  54.783   5.044  0.00  0.00           O
ATOM   2697  H1  WAT X 685      25.807  55.736   5.124  0.00  0.00           H
ATOM   2698  H2  WAT X 685      26.433  54.488   5.707  0.00  0.00           H
ATOM   2699  O   WAT X 686      13.457  44.013  13.181  0.00  0.00           O
ATOM   2700  H1  WAT X 686      14.075  44.085  13.908  0.00  0.00           H
ATOM   2701  H2  WAT X 686      13.090  43.133  13.265  0.00  0.00           H
ATOM   2702  O   WAT X 687      36.075  43.375   8.486  0.00  0.00           O
ATOM   2703  H1  WAT X 687      35.872  43.997   9.184  0.00  0.00           H
ATOM   2704  H2  WAT X 687      35.510  43.638   7.759  0.00  0.00           H
ATOM   2705  O   WAT X 688      14.613  31.957  12.124  0.00  0.00           O
ATOM   2706  H1  WAT X 688      14.074  31.324  12.599  0.00  0.00           H
ATOM   2707  H2  WAT X 688      15.496  31.828  12.471  0.00  0.00           H
ATOM   2708  O   WAT X 689      14.495  33.245  23.577  0.00  0.00           O
ATOM   2709  H1  WAT X 689      13.961  32.679  24.134  0.00  0.00           H
ATOM   2710  H2  WAT X 689      15.382  32.894  23.658  0.00  0.00           H
ATOM   2711  O   WAT X 690       7.015  25.337   1.197  0.00  0.00           O
ATOM   2712  H1  WAT X 690       7.805  24.796   1.178  0.00  0.00           H
ATOM   2713  H2  WAT X 690       7.325  26.221   0.999  0.00  0.00           H
ATOM   2714  O   WAT X 691      17.559  56.632  32.021  0.00  0.00           O
ATOM   2715  H1  WAT X 691      16.971  55.967  32.379  0.00  0.00           H
ATOM   2716  H2  WAT X 691      16.985  57.218  31.528  0.00  0.00           H
ATOM   2717  O   WAT X 692      31.589  38.739   7.158  0.00  0.00           O
ATOM   2718  H1  WAT X 692      32.080  38.582   7.964  0.00  0.00           H
ATOM   2719  H2  WAT X 692      31.647  39.685   7.022  0.00  0.00           H
ATOM   2720  O   WAT X 693      28.234  41.478   6.144  0.00  0.00           O
ATOM   2721  H1  WAT X 693      28.942  41.259   5.538  0.00  0.00           H
ATOM   2722  H2  WAT X 693      28.401  42.388   6.389  0.00  0.00           H
ATOM   2723  O   WAT X 694      32.255  35.597   8.605  0.00  0.00           O
ATOM   2724  H1  WAT X 694      31.340  35.721   8.354  0.00  0.00           H
ATOM   2725  H2  WAT X 694      32.743  35.691   7.786  0.00  0.00           H
ATOM   2726  O   WAT X 695      13.869   2.626   8.894  0.00  0.00           O
ATOM   2727  H1  WAT X 695      14.538   2.081   9.307  0.00  0.00           H
ATOM   2728  H2  WAT X 695      13.039   2.254   9.192  0.00  0.00           H
ATOM   2729  O   WAT X 696      36.635  12.376  13.387  0.00  0.00           O
ATOM   2730  H1  WAT X 696      37.563  12.548  13.546  0.00  0.00           H
ATOM   2731  H2  WAT X 696      36.357  11.851  14.138  0.00  0.00           H
ATOM   2732  O   WAT X 697      28.335  21.788  47.771  0.00  0.00           O
ATOM   2733  H1  WAT X 697      28.987  21.327  48.298  0.00  0.00           H
ATOM   2734  H2  WAT X 697      27.768  21.096  47.432  0.00  0.00           H
ATOM   2735  O   WAT X 698      43.508   0.056  38.276  0.00  0.00           O
ATOM   2736  H1  WAT X 698      43.600   1.003  38.174  0.00  0.00           H
ATOM   2737  H2  WAT X 698      42.581  -0.075  38.476  0.00  0.00           H
ATOM   2738  O   WAT X 699       7.876  28.158  26.004  0.00  0.00           O
ATOM   2739  H1  WAT X 699       8.620  28.708  26.251  0.00  0.00           H
ATOM   2740  H2  WAT X 699       7.109  28.707  26.165  0.00  0.00           H
ATOM   2741  O   WAT X 700       7.787  38.205  28.303  0.00  0.00           O
ATOM   2742  H1  WAT X 700       7.250  37.644  28.862  0.00  0.00           H
ATOM   2743  H2  WAT X 700       8.291  38.741  28.914  0.00  0.00           H
ATOM   2744  O   WAT X 701      40.798   5.375  10.145  0.00  0.00           O
ATOM   2745  H1  WAT X 701      40.153   5.324  10.851  0.00  0.00           H
ATOM   2746  H2  WAT X 701      40.592   6.192   9.692  0.00  0.00           H
ATOM   2747  O   WAT X 702       4.559  11.044  43.166  0.00  0.00           O
ATOM   2748  H1  WAT X 702       5.265  10.995  43.811  0.00  0.00           H
ATOM   2749  H2  WAT X 702       4.944  10.691  42.363  0.00  0.00           H
ATOM   2750  O   WAT X 703      26.850  15.923  47.235  0.00  0.00           O
ATOM   2751  H1  WAT X 703      27.390  15.278  46.777  0.00  0.00           H
ATOM   2752  H2  WAT X 703      26.007  15.894  46.783  0.00  0.00           H
ATOM   2753  O   WAT X 704      41.241  13.818  30.081  0.00  0.00           O
ATOM   2754  H1  WAT X 704      41.894  13.389  29.528  0.00  0.00           H
ATOM   2755  H2  WAT X 704      41.604  14.688  30.249  0.00  0.00           H
ATOM   2756  O   WAT X 705       9.827  11.064  39.987  0.00  0.00           O
ATOM   2757  H1  WAT X 705       9.895  10.869  40.922  0.00  0.00           H
ATOM   2758  H2  WAT X 705       9.623  11.999  39.952  0.00  0.00           H
ATOM   2759  O   WAT X 706      22.864  55.476  12.777  0.00  0.00           O
ATOM   2760  H1  WAT X 706      22.735  56.420  12.686  0.00  0.00           H
ATOM   2761  H2  WAT X 706      22.637  55.119  11.919  0.00  0.00           H
ATOM   2762  O   WAT X 707      21.154  20.170  47.263  0.00  0.00           O
ATOM   2763  H1  WAT X 707      21.530  20.998  46.967  0.00  0.00           H
ATOM   2764  H2  WAT X 707      20.377  20.424  47.761  0.00  0.00           H
ATOM   2765  O   WAT X 708      33.515  23.249  17.503  0.00  0.00           O
ATOM   2766  H1  WAT X 708      34.052  24.032  17.381  0.00  0.00           H
ATOM   2767  H2  WAT X 708      34.128  22.520  17.405  0.00  0.00           H
ATOM   2768  O   WAT X 709      14.762  31.023  26.790  0.00  0.00           O
ATOM   2769  H1  WAT X 709      15.473  31.643  26.951  0.00  0.00           H
ATOM   2770  H2  WAT X 709      13.998  31.573  26.617  0.00  0.00           H
ATOM   2771  O   WAT X 710      37.812  10.439  32.862  0.00  0.00           O
ATOM   2772  H1  WAT X 710      37.411   9.571  32.830  0.00  0.00           H
ATOM   2773  H2  WAT X 710      37.265  10.977  32.290  0.00  0.00           H
ATOM   2774  O   WAT X 711      37.317  17.215   3.056  0.00  0.00           O
ATOM   2775  H1  WAT X 711      37.871  16.675   3.620  0.00  0.00           H
ATOM   2776  H2  WAT X 711      37.553  16.950   2.166  0.00  0.00           H
ATOM   2777  O   WAT X 712      25.279  12.193  16.331  0.00  0.00           O
ATOM   2778  H1  WAT X 712      24.396  11.967  16.039  0.00  0.00           H
ATOM   2779  H2  WAT X 712      25.205  12.268  17.282  0.00  0.00           H
ATOM   2780  O   WAT X 713       3.965  34.247  31.381  0.00  0.00           O
ATOM   2781  H1  WAT X 713       4.574  33.748  31.925  0.00  0.00           H
ATOM   2782  H2  WAT X 713       3.103  33.895  31.603  0.00  0.00           H
ATOM   2783  O   WAT X 714       9.485  20.125  37.885  0.00  0.00           O
ATOM   2784  H1  WAT X 714       9.954  20.745  37.326  0.00  0.00           H
ATOM   2785  H2  WAT X 714       9.023  20.676  38.517  0.00  0.00           H
ATOM   2786  O   WAT X 715      46.141   2.774  35.732  0.00  0.00           O
ATOM   2787  H1  WAT X 715      46.878   3.361  35.902  0.00  0.00           H
ATOM   2788  H2  WAT X 715      45.516   3.310  35.244  0.00  0.00           H
ATOM   2789  O   WAT X 716      47.552  38.386  45.919  0.00  0.00           O
ATOM   2790  H1  WAT X 716      46.962  38.245  46.660  0.00  0.00           H
ATOM   2791  H2  WAT X 716      47.100  37.990  45.174  0.00  0.00           H
ATOM   2792  O   WAT X 717      48.015  15.816  38.690  0.00  0.00           O
ATOM   2793  H1  WAT X 717      47.827  16.714  38.965  0.00  0.00           H
ATOM   2794  H2  WAT X 717      47.572  15.727  37.846  0.00  0.00           H
ATOM   2795  O   WAT X 718       7.814  25.417  30.935  0.00  0.00           O
ATOM   2796  H1  WAT X 718       7.838  26.338  30.676  0.00  0.00           H
ATOM   2797  H2  WAT X 718       7.037  25.344  31.489  0.00  0.00           H
ATOM   2798  O   WAT X 719      27.290  10.465  18.651  0.00  0.00           O
ATOM   2799  H1  WAT X 719      27.803   9.854  19.180  0.00  0.00           H
ATOM   2800  H2  WAT X 719      27.520  10.251  17.747  0.00  0.00           H
ATOM   2801  O   WAT X 720      12.067   6.515  23.601  0.00  0.00           O
ATOM   2802  H1  WAT X 720      11.286   7.043  23.768  0.00  0.00           H
ATOM   2803  H2  WAT X 720      11.940   6.173  22.716  0.00  0.00           H
ATOM   2804  O   WAT X 721      26.502   5.941  13.982  0.00  0.00           O
ATOM   2805  H1  WAT X 721      27.265   5.394  14.172  0.00  0.00           H
ATOM   2806  H2  WAT X 721      26.868   6.804  13.790  0.00  0.00           H
ATOM   2807  O   WAT X 722      23.038  59.510   9.772  0.00  0.00           O
ATOM   2808  H1  WAT X 722      23.690  60.056   9.331  0.00  0.00           H
ATOM   2809  H2  WAT X 722      22.197  59.885   9.510  0.00  0.00           H
ATOM   2810  O   WAT X 723      14.062  34.871  14.702  0.00  0.00           O
ATOM   2811  H1  WAT X 723      13.336  35.233  15.210  0.00  0.00           H
ATOM   2812  H2  WAT X 723      13.996  35.302  13.849  0.00  0.00           H
ATOM   2813  O   WAT X 724      39.051  51.839  32.659  0.00  0.00           O
ATOM   2814  H1  WAT X 724      39.685  51.803  31.942  0.00  0.00           H
ATOM   2815  H2  WAT X 724      38.202  51.722  32.233  0.00  0.00           H
ATOM   2816  O   WAT X 725      37.024  15.769  30.235  0.00  0.00           O
ATOM   2817  H1  WAT X 725      37.828  15.427  30.626  0.00  0.00           H
ATOM   2818  H2  WAT X 725      36.466  15.982  30.983  0.00  0.00           H
ATOM   2819  O   WAT X 726      28.308  18.137  46.157  0.00  0.00           O
ATOM   2820  H1  WAT X 726      28.244  17.269  46.555  0.00  0.00           H
ATOM   2821  H2  WAT X 726      27.441  18.522  46.284  0.00  0.00           H
ATOM   2822  O   WAT X 727       7.179  27.947  29.815  0.00  0.00           O
ATOM   2823  H1  WAT X 727       6.942  27.669  28.930  0.00  0.00           H
ATOM   2824  H2  WAT X 727       6.388  28.365  30.155  0.00  0.00           H
ATOM   2825  O   WAT X 728      15.819  13.979  27.219  0.00  0.00           O
ATOM   2826  H1  WAT X 728      16.369  13.225  27.432  0.00  0.00           H
ATOM   2827  H2  WAT X 728      16.202  14.338  26.419  0.00  0.00           H
ATOM   2828  O   WAT X 729      42.696  16.971   6.255  0.00  0.00           O
ATOM   2829  H1  WAT X 729      42.755  16.584   7.129  0.00  0.00           H
ATOM   2830  H2  WAT X 729      42.877  16.245   5.659  0.00  0.00           H
ATOM   2831  O   WAT X 730      11.480   3.670  38.326  0.00  0.00           O
ATOM   2832  H1  WAT X 730      12.354   3.822  38.685  0.00  0.00           H
ATOM   2833  H2  WAT X 730      11.271   2.770  38.576  0.00  0.00           H
ATOM   2834  O   WAT X 731      28.624  44.868  23.064  0.00  0.00           O
ATOM   2835  H1  WAT X 731      29.387  45.272  22.650  0.00  0.00           H
ATOM   2836  H2  WAT X 731      28.191  44.392  22.355  0.00  0.00           H
ATOM   2837  O   WAT X 732      30.294  22.842   9.181  0.00  0.00           O
ATOM   2838  H1  WAT X 732      29.624  22.219   9.463  0.00  0.00           H
ATOM   2839  H2  WAT X 732      30.702  22.427   8.421  0.00  0.00           H
ATOM   2840  O   WAT X 733      23.173  47.057   0.650  0.00  0.00           O
ATOM   2841  H1  WAT X 733      23.176  47.969   0.941  0.00  0.00           H
ATOM   2842  H2  WAT X 733      23.194  47.111  -0.306  0.00  0.00           H
ATOM   2843  O   WAT X 734       9.254   0.751  18.122  0.00  0.00           O
ATOM   2844  H1  WAT X 734       9.153   0.655  17.175  0.00  0.00           H
ATOM   2845  H2  WAT X 734       8.388   0.550  18.477  0.00  0.00           H
ATOM   2846  O   WAT X 735      14.310   6.007  28.704  0.00  0.00           O
ATOM   2847  H1  WAT X 735      14.569   6.347  27.848  0.00  0.00           H
ATOM   2848  H2  WAT X 735      14.155   6.788  29.235  0.00  0.00           H
ATOM   2849  O   WAT X 736      26.759  54.564  21.973  0.00  0.00           O
ATOM   2850  H1  WAT X 736      26.402  55.387  21.640  0.00  0.00           H
ATOM   2851  H2  WAT X 736      27.695  54.735  22.082  0.00  0.00           H
ATOM   2852  O   WAT X 737       6.340  11.193  10.690  0.00  0.00           O
ATOM   2853  H1  WAT X 737       6.085  11.633  11.501  0.00  0.00           H
ATOM   2854  H2  WAT X 737       6.774  10.391  10.979  0.00  0.00           H
ATOM   2855  O   WAT X 738      36.253   4.101  43.547  0.00  0.00           O
ATOM   2856  H1  WAT X 738      35.794   3.278  43.377  0.00  0.00           H
ATOM   2857  H2  WAT X 738      36.228   4.196  44.499  0.00  0.00           H
ATOM   2858  O   WAT X 739      18.938  21.415  34.651  0.00  0.00           O
ATOM   2859  H1  WAT X 739      19.817  21.395  35.027  0.00  0.00           H
ATOM   2860  H2  WAT X 739      19.060  21.778  33.774  0.00  0.00           H
ATOM   2861  O   WAT X 740       7.633   0.954  36.443  0.00  0.00           O
ATOM   2862  H1  WAT X 740       8.397   1.521  36.550  0.00  0.00           H
ATOM   2863  H2  WAT X 740       7.563   0.485  37.274  0.00  0.00           H
ATOM   2864  O   WAT X 741      27.138  44.405  20.799  0.00  0.00           O
ATOM   2865  H1  WAT X 741      27.525  44.652  19.959  0.00  0.00           H
ATOM   2866  H2  WAT X 741      26.245  44.747  20.760  0.00  0.00           H
ATOM   2867  O   WAT X 742      42.135  55.443  16.731  0.00  0.00           O
ATOM   2868  H1  WAT X 742      42.495  55.271  17.602  0.00  0.00           H
ATOM   2869  H2  WAT X 742      42.608  54.844  16.154  0.00  0.00           H
ATOM   2870  O   WAT X 743      40.276   4.916   0.449  0.00  0.00           O
ATOM   2871  H1  WAT X 743      40.418   4.494   1.297  0.00  0.00           H
ATOM   2872  H2  WAT X 743      39.677   5.638   0.638  0.00  0.00           H
ATOM   2873  O   WAT X 744      31.643  34.163  24.911  0.00  0.00           O
ATOM   2874  H1  WAT X 744      31.105  33.669  25.530  0.00  0.00           H
ATOM   2875  H2  WAT X 744      31.717  33.589  24.148  0.00  0.00           H
ATOM   2876  O   WAT X 745      26.915  49.384  48.357  0.00  0.00           O
ATOM   2877  H1  WAT X 745      27.335  50.091  47.867  0.00  0.00           H
ATOM   2878  H2  WAT X 745      25.991  49.439  48.112  0.00  0.00           H
ATOM   2879  O   WAT X 746      21.801  20.634  33.561  0.00  0.00           O
ATOM   2880  H1  WAT X 746      21.626  21.255  32.854  0.00  0.00           H
ATOM   2881  H2  WAT X 746      21.555  19.783  33.198  0.00  0.00           H
ATOM   2882  O   WAT X 747      16.864  56.569   5.292  0.00  0.00           O
ATOM   2883  H1  WAT X 747      16.812  56.373   4.357  0.00  0.00           H
ATOM   2884  H2  WAT X 747      17.702  56.198   5.568  0.00  0.00           H
ATOM   2885  O   WAT X 748      32.445  33.258  27.646  0.00  0.00           O
ATOM   2886  H1  WAT X 748      32.206  33.202  28.572  0.00  0.00           H
ATOM   2887  H2  WAT X 748      33.335  32.908  27.607  0.00  0.00           H
ATOM   2888  O   WAT X 749      14.218  51.125  12.144  0.00  0.00           O
ATOM   2889  H1  WAT X 749      13.816  51.375  12.976  0.00  0.00           H
ATOM   2890  H2  WAT X 749      13.763  50.321  11.891  0.00  0.00           H
ATOM   2891  O   WAT X 750       9.437  10.718   3.270  0.00  0.00           O
ATOM   2892  H1  WAT X 750       9.018  11.550   3.490  0.00  0.00           H
ATOM   2893  H2  WAT X 750       8.825  10.051   3.582  0.00  0.00           H
ATOM   2894  O   WAT X 751       8.059  54.407  26.351  0.00  0.00           O
ATOM   2895  H1  WAT X 751       7.825  55.042  27.028  0.00  0.00           H
ATOM   2896  H2  WAT X 751       7.376  54.504  25.687  0.00  0.00           H
ATOM   2897  O   WAT X 752      13.533  25.532   7.178  0.00  0.00           O
ATOM   2898  H1  WAT X 752      12.738  25.506   6.645  0.00  0.00           H
ATOM   2899  H2  WAT X 752      14.229  25.252   6.584  0.00  0.00           H
ATOM   2900  O   WAT X 753      23.942  45.188  20.552  0.00  0.00           O
ATOM   2901  H1  WAT X 753      23.697  45.468  19.670  0.00  0.00           H
ATOM   2902  H2  WAT X 753      23.770  45.953  21.102  0.00  0.00           H
ATOM   2903  O   WAT X 754       0.255  15.837  20.765  0.00  0.00           O
ATOM   2904  H1  WAT X 754       0.243  16.765  21.003  0.00  0.00           H
ATOM   2905  H2  WAT X 754       0.278  15.376  21.604  0.00  0.00           H
ATOM   2906  O   WAT X 755      -0.142  54.730  44.594  0.00  0.00           O
ATOM   2907  H1  WAT X 755      -0.260  53.886  44.158  0.00  0.00           H
ATOM   2908  H2  WAT X 755       0.802  54.885  44.565  0.00  0.00           H
ATOM   2909  O   WAT X 756       3.691  45.491  16.766  0.00  0.00           O
ATOM   2910  H1  WAT X 756       4.160  45.561  15.934  0.00  0.00           H
ATOM   2911  H2  WAT X 756       4.251  45.947  17.394  0.00  0.00           H
ATOM   2912  O   WAT X 757      36.110  14.755   6.215  0.00  0.00           O
ATOM   2913  H1  WAT X 757      36.476  14.757   5.331  0.00  0.00           H
ATOM   2914  H2  WAT X 757      36.821  15.076   6.770  0.00  0.00           H
ATOM   2915  O   WAT X 758      46.905  47.191  35.781  0.00  0.00           O
ATOM   2916  H1  WAT X 758      45.991  47.187  36.066  0.00  0.00           H
ATOM   2917  H2  WAT X 758      47.294  47.939  36.235  0.00  0.00           H
ATOM   2918  O   WAT X 759       0.660  42.559  46.378  0.00  0.00           O
ATOM   2919  H1  WAT X 759       1.068  42.261  47.191  0.00  0.00           H
ATOM   2920  H2  WAT X 759      -0.281  42.507  46.549  0.00  0.00           H
ATOM   2921  O   WAT X 760      36.046  40.941  22.012  0.00  0.00           O
ATOM   2922  H1  WAT X 760      35.273  40.571  22.440  0.00  0.00           H
ATOM   2923  H2  WAT X 760      35.692  41.533  21.349  0.00  0.00           H
ATOM   2924  O   WAT X 761      29.186  40.393  26.017  0.00  0.00           O
ATOM   2925  H1  WAT X 761      28.337  40.800  25.849  0.00  0.00           H
ATOM   2926  H2  WAT X 761      29.279  39.738  25.325  0.00  0.00           H
ATOM   2927  O   WAT X 762      11.985  36.570  15.607  0.00  0.00           O
ATOM   2928  H1  WAT X 762      12.479  37.272  16.031  0.00  0.00           H
ATOM   2929  H2  WAT X 762      11.289  36.358  16.229  0.00  0.00           H
ATOM   2930  O   WAT X 763      20.217  22.453   9.435  0.00  0.00           O
ATOM   2931  H1  WAT X 763      19.997  22.063  10.281  0.00  0.00           H
ATOM   2932  H2  WAT X 763      21.164  22.586   9.471  0.00  0.00           H
ATOM   2933  O   WAT X 764      13.292  10.681  28.460  0.00  0.00           O
ATOM   2934  H1  WAT X 764      12.423  10.837  28.830  0.00  0.00           H
ATOM   2935  H2  WAT X 764      13.854  11.327  28.887  0.00  0.00           H
ATOM   2936  O   WAT X 765      10.935  22.729  25.891  0.00  0.00           O
ATOM   2937  H1  WAT X 765      11.234  22.915  25.001  0.00  0.00           H
ATOM   2938  H2  WAT X 765      11.587  23.146  26.455  0.00  0.00           H
ATOM   2939  O   WAT X 766       8.875  50.128  23.213  0.00  0.00           O
ATOM   2940  H1  WAT X 766       9.389  49.633  22.575  0.00  0.00           H
ATOM   2941  H2  WAT X 766       8.963  49.632  24.027  0.00  0.00           H
ATOM   2942  O   WAT X 767      29.650  34.587  19.247  0.00  0.00           O
ATOM   2943  H1  WAT X 767      29.753  33.641  19.141  0.00  0.00           H
ATOM   2944  H2  WAT X 767      29.843  34.746  20.171  0.00  0.00           H
ATOM   2945  O   WAT X 768      20.112  58.836   9.863  0.00  0.00           O
ATOM   2946  H1  WAT X 768      20.837  58.415   9.401  0.00  0.00           H
ATOM   2947  H2  WAT X 768      19.795  58.169  10.471  0.00  0.00           H
ATOM   2948  O   WAT X 769      23.609  46.345  24.527  0.00  0.00           O
ATOM   2949  H1  WAT X 769      24.470  45.936  24.433  0.00  0.00           H
ATOM   2950  H2  WAT X 769      23.472  46.399  25.473  0.00  0.00           H
ATOM   2951  O   WAT X 770      12.756  41.848  42.637  0.00  0.00           O
ATOM   2952  H1  WAT X 770      13.102  42.643  42.230  0.00  0.00           H
ATOM   2953  H2  WAT X 770      12.826  41.180  41.955  0.00  0.00           H
ATOM   2954  O   WAT X 771       5.027  22.656  31.069  0.00  0.00           O
ATOM   2955  H1  WAT X 771       5.182  23.499  31.494  0.00  0.00           H
ATOM   2956  H2  WAT X 771       4.316  22.826  30.451  0.00  0.00           H
ATOM   2957  O   WAT X 772      43.801  28.269  43.170  0.00  0.00           O
ATOM   2958  H1  WAT X 772      44.204  29.045  43.558  0.00  0.00           H
ATOM   2959  H2  WAT X 772      44.446  27.957  42.534  0.00  0.00           H
ATOM   2960  O   WAT X 773      33.027  22.713  20.188  0.00  0.00           O
ATOM   2961  H1  WAT X 773      33.723  23.328  20.420  0.00  0.00           H
ATOM   2962  H2  WAT X 773      32.992  22.740  19.232  0.00  0.00           H
ATOM   2963  O   WAT X 774      26.072   7.751  25.964  0.00  0.00           O
ATOM   2964  H1  WAT X 774      25.556   7.388  25.244  0.00  0.00           H
ATOM   2965  H2  WAT X 774      25.421   8.026  26.610  0.00  0.00           H
ATOM   2966  O   WAT X 775      33.236  20.727  36.886  0.00  0.00           O
ATOM   2967  H1  WAT X 775      32.448  20.848  36.356  0.00  0.00           H
ATOM   2968  H2  WAT X 775      33.435  19.794  36.809  0.00  0.00           H
ATOM   2969  O   WAT X 776      22.596  21.314   9.694  0.00  0.00           O
ATOM   2970  H1  WAT X 776      21.984  20.597   9.530  0.00  0.00           H
ATOM   2971  H2  WAT X 776      23.180  20.979  10.375  0.00  0.00           H
ATOM   2972  O   WAT X 777      42.811  34.146   0.212  0.00  0.00           O
ATOM   2973  H1  WAT X 777      42.517  34.203  -0.697  0.00  0.00           H
ATOM   2974  H2  WAT X 777      42.436  33.325   0.533  0.00  0.00           H
ATOM   2975  O   WAT X 778      37.929  34.208  47.851  0.00  0.00           O
ATOM   2976  H1  WAT X 778      37.868  34.269  48.804  0.00  0.00           H
ATOM   2977  H2  WAT X 778      38.606  33.550  47.695  0.00  0.00           H
ATOM   2978  O   WAT X 779      18.635  37.696  19.992  0.00  0.00           O
ATOM   2979  H1  WAT X 779      18.446  38.432  19.410  0.00  0.00           H
ATOM   2980  H2  WAT X 779      17.828  37.183  19.998  0.00  0.00           H
ATOM   2981  O   WAT X 780      27.295  46.788   4.373  0.00  0.00           O
ATOM   2982  H1  WAT X 780      27.938  47.201   3.797  0.00  0.00           H
ATOM   2983  H2  WAT X 780      26.468  47.218   4.156  0.00  0.00           H
ATOM   2984  O   WAT X 781      36.783  44.352  29.031  0.00  0.00           O
ATOM   2985  H1  WAT X 781      36.540  43.592  29.559  0.00  0.00           H
ATOM   2986  H2  WAT X 781      37.706  44.502  29.238  0.00  0.00           H
ATOM   2987  O   WAT X 782      35.735  50.404  26.740  0.00  0.00           O
ATOM   2988  H1  WAT X 782      35.966  50.829  25.914  0.00  0.00           H
ATOM   2989  H2  WAT X 782      35.761  49.467  26.543  0.00  0.00           H
ATOM   2990  O   WAT X 783       0.382  26.079  12.599  0.00  0.00           O
ATOM   2991  H1  WAT X 783       1.018  25.899  11.907  0.00  0.00           H
ATOM   2992  H2  WAT X 783       0.633  26.938  12.937  0.00  0.00           H
ATOM   2993  O   WAT X 784      39.192  19.805  47.274  0.00  0.00           O
ATOM   2994  H1  WAT X 784      38.990  18.964  47.684  0.00  0.00           H
ATOM   2995  H2  WAT X 784      39.295  19.599  46.345  0.00  0.00           H
ATOM   2996  O   WAT X 785      21.539  45.298  31.874  0.00  0.00           O
ATOM   2997  H1  WAT X 785      22.022  45.608  32.641  0.00  0.00           H
ATOM   2998  H2  WAT X 785      21.636  46.000  31.230  0.00  0.00           H
ATOM   2999  O   WAT X 786       0.416  31.352  38.818  0.00  0.00           O
ATOM   3000  H1  WAT X 786      -0.478  31.024  38.715  0.00  0.00           H
ATOM   3001  H2  WAT X 786       0.367  32.269  38.548  0.00  0.00           H
ATOM   3002  O   WAT X 787      13.237  52.355  14.415  0.00  0.00           O
ATOM   3003  H1  WAT X 787      13.441  52.468  15.343  0.00  0.00           H
ATOM   3004  H2  WAT X 787      12.281  52.314  14.384  0.00  0.00           H
ATOM   3005  O   WAT X 788      19.353  34.262  12.985  0.00  0.00           O
ATOM   3006  H1  WAT X 788      18.606  34.819  13.203  0.00  0.00           H
ATOM   3007  H2  WAT X 788      19.112  33.851  12.154  0.00  0.00           H
ATOM   3008  O   WAT X 789      40.499  28.621  16.639  0.00  0.00           O
ATOM   3009  H1  WAT X 789      41.093  27.945  16.965  0.00  0.00           H
ATOM   3010  H2  WAT X 789      40.263  29.128  17.416  0.00  0.00           H
ATOM   3011  O   WAT X 790      31.070  48.865  15.945  0.00  0.00           O
ATOM   3012  H1  WAT X 790      31.714  48.337  15.474  0.00  0.00           H
ATOM   3013  H2  WAT X 790      30.483  48.224  16.348  0.00  0.00           H
ATOM   3014  O   WAT X 791      48.372  46.891  33.325  0.00  0.00           O
ATOM   3015  H1  WAT X 791      48.443  47.694  32.809  0.00  0.00           H
ATOM   3016  H2  WAT X 791      47.939  47.164  34.134  0.00  0.00           H
ATOM   3017  O   WAT X 792       6.850  58.659  46.331  0.00  0.00           O
ATOM   3018  H1  WAT X 792       6.049  58.959  45.901  0.00  0.00           H
ATOM   3019  H2  WAT X 792       7.401  59.440  46.382  0.00  0.00           H
ATOM   3020  O   WAT X 793      32.431  43.401  10.247  0.00  0.00           O
ATOM   3021  H1  WAT X 793      31.492  43.467  10.075  0.00  0.00           H
ATOM   3022  H2  WAT X 793      32.775  44.268  10.035  0.00  0.00           H
ATOM   3023  O   WAT X 794      27.592  54.196  28.750  0.00  0.00           O
ATOM   3024  H1  WAT X 794      28.360  53.674  28.518  0.00  0.00           H
ATOM   3025  H2  WAT X 794      27.409  54.715  27.967  0.00  0.00           H
ATOM   3026  O   WAT X 795      41.980   4.720  35.448  0.00  0.00           O
ATOM   3027  H1  WAT X 795      41.287   4.825  34.795  0.00  0.00           H
ATOM   3028  H2  WAT X 795      41.783   3.886  35.874  0.00  0.00           H
ATOM   3029  O   WAT X 796      15.240  58.386  39.077  0.00  0.00           O
ATOM   3030  H1  WAT X 796      15.610  58.944  39.761  0.00  0.00           H
ATOM   3031  H2  WAT X 796      15.918  58.352  38.403  0.00  0.00           H
ATOM   3032  O   WAT X 797       3.425   7.583   7.012  0.00  0.00           O
ATOM   3033  H1  WAT X 797       3.782   6.767   7.363  0.00  0.00           H
ATOM   3034  H2  WAT X 797       2.524   7.608   7.335  0.00  0.00           H
ATOM   3035  O   WAT X 798      27.648   0.974  25.615  0.00  0.00           O
ATOM   3036  H1  WAT X 798      26.862   1.128  25.092  0.00  0.00           H
ATOM   3037  H2  WAT X 798      27.771   0.025  25.588  0.00  0.00           H
ATOM   3038  O   WAT X 799      13.012  12.107  11.893  0.00  0.00           O
ATOM   3039  H1  WAT X 799      13.430  12.959  12.016  0.00  0.00           H
ATOM   3040  H2  WAT X 799      12.470  11.991  12.673  0.00  0.00           H
ATOM   3041  O   WAT X 800      46.499  21.561  45.038  0.00  0.00           O
ATOM   3042  H1  WAT X 800      46.385  21.645  45.985  0.00  0.00           H
ATOM   3043  H2  WAT X 800      46.008  20.773  44.807  0.00  0.00           H
ATOM   3044  O   WAT X 801      24.296  48.510  13.770  0.00  0.00           O
ATOM   3045  H1  WAT X 801      24.394  48.652  12.828  0.00  0.00           H
ATOM   3046  H2  WAT X 801      23.935  47.627  13.843  0.00  0.00           H
ATOM   3047  O   WAT X 802      42.639  29.044   0.902  0.00  0.00           O
ATOM   3048  H1  WAT X 802      42.118  29.368   1.636  0.00  0.00           H
ATOM   3049  H2  WAT X 802      43.471  29.511   0.975  0.00  0.00           H
ATOM   3050  O   WAT X 803      47.436  42.455  30.384  0.00  0.00           O
ATOM   3051  H1  WAT X 803      47.619  43.367  30.610  0.00  0.00           H
ATOM   3052  H2  WAT X 803      46.484  42.380  30.443  0.00  0.00           H
ATOM   3053  O   WAT X 804      11.111  60.052   4.835  0.00  0.00           O
ATOM   3054  H1  WAT X 804      10.945  60.828   5.372  0.00  0.00           H
ATOM   3055  H2  WAT X 804      11.345  59.371   5.465  0.00  0.00           H
ATOM   3056  O   WAT X 805      17.305  26.184  22.209  0.00  0.00           O
ATOM   3057  H1  WAT X 805      17.802  26.460  21.439  0.00  0.00           H
ATOM   3058  H2  WAT X 805      17.938  26.216  22.926  0.00  0.00           H
ATOM   3059  O   WAT X 806      44.729  19.139  29.022  0.00  0.00           O
ATOM   3060  H1  WAT X 806      44.859  18.597  29.800  0.00  0.00           H
ATOM   3061  H2  WAT X 806      45.588  19.525  28.852  0.00  0.00           H
ATOM   3062  O   WAT X 807      45.257  37.935  12.215  0.00  0.00           O
ATOM   3063  H1  WAT X 807      45.887  37.843  12.930  0.00  0.00           H
ATOM   3064  H2  WAT X 807      44.402  37.883  12.641  0.00  0.00           H
ATOM   3065  O   WAT X 808       8.403   7.485  37.657  0.00  0.00           O
ATOM   3066  H1  WAT X 808       8.052   6.971  36.929  0.00  0.00           H
ATOM   3067  H2  WAT X 808       9.328   7.242  37.698  0.00  0.00           H
ATOM   3068  O   WAT X 809      38.075  26.996   3.515  0.00  0.00           O
ATOM   3069  H1  WAT X 809      37.681  26.236   3.088  0.00  0.00           H
ATOM   3070  H2  WAT X 809      37.976  26.823   4.452  0.00  0.00           H
ATOM   3071  O   WAT X 810      18.440  37.971  13.632  0.00  0.00           O
ATOM   3072  H1  WAT X 810      19.307  38.117  14.011  0.00  0.00           H
ATOM   3073  H2  WAT X 810      17.933  38.741  13.891  0.00  0.00           H
ATOM   3074  O   WAT X 811       7.817  24.599  41.210  0.00  0.00           O
ATOM   3075  H1  WAT X 811       7.483  25.431  41.544  0.00  0.00           H
ATOM   3076  H2  WAT X 811       7.147  23.958  41.447  0.00  0.00           H
ATOM   3077  O   WAT X 812       3.830  12.415  47.357  0.00  0.00           O
ATOM   3078  H1  WAT X 812       3.340  12.517  48.173  0.00  0.00           H
ATOM   3079  H2  WAT X 812       3.753  11.485  47.146  0.00  0.00           H
ATOM   3080  O   WAT X 813      32.152  41.422   7.559  0.00  0.00           O
ATOM   3081  H1  WAT X 813      32.950  41.084   7.966  0.00  0.00           H
ATOM   3082  H2  WAT X 813      31.890  42.154   8.117  0.00  0.00           H
ATOM   3083  O   WAT X 814       5.882  57.554  33.909  0.00  0.00           O
ATOM   3084  H1  WAT X 814       5.560  58.442  33.754  0.00  0.00           H
ATOM   3085  H2  WAT X 814       5.393  57.253  34.675  0.00  0.00           H
ATOM   3086  O   WAT X 815      20.429  56.668  -0.280  0.00  0.00           O
ATOM   3087  H1  WAT X 815      21.047  56.001   0.017  0.00  0.00           H
ATOM   3088  H2  WAT X 815      19.800  56.747   0.438  0.00  0.00           H
ATOM   3089  O   WAT X 816      47.461  17.917  11.061  0.00  0.00           O
ATOM   3090  H1  WAT X 816      47.919  17.710  11.876  0.00  0.00           H
ATOM   3091  H2  WAT X 816      47.191  18.829  11.163  0.00  0.00           H
ATOM   3092  O   WAT X 817      34.797   1.372  39.012  0.00  0.00           O
ATOM   3093  H1  WAT X 817      35.648   0.952  38.883  0.00  0.00           H
ATOM   3094  H2  WAT X 817      34.436   1.457  38.129  0.00  0.00           H
ATOM   3095  O   WAT X 818      21.281  33.952  24.653  0.00  0.00           O
ATOM   3096  H1  WAT X 818      20.386  33.803  24.349  0.00  0.00           H
ATOM   3097  H2  WAT X 818      21.597  34.681  24.119  0.00  0.00           H
ATOM   3098  O   WAT X 819      10.384  49.657  47.053  0.00  0.00           O
ATOM   3099  H1  WAT X 819      10.544  48.819  47.487  0.00  0.00           H
ATOM   3100  H2  WAT X 819       9.431  49.751  47.057  0.00  0.00           H
ATOM   3101  O   WAT X 820      12.962   7.417  26.631  0.00  0.00           O
ATOM   3102  H1  WAT X 820      12.378   8.175  26.625  0.00  0.00           H
ATOM   3103  H2  WAT X 820      12.773   6.963  25.810  0.00  0.00           H
ATOM   3104  O   WAT X 821      45.654  25.060   0.842  0.00  0.00           O
ATOM   3105  H1  WAT X 821      44.767  25.416   0.788  0.00  0.00           H
ATOM   3106  H2  WAT X 821      46.050  25.515   1.585  0.00  0.00           H
ATOM   3107  O   WAT X 822      11.236  24.214  18.764  0.00  0.00           O
ATOM   3108  H1  WAT X 822      11.742  24.238  19.576  0.00  0.00           H
ATOM   3109  H2  WAT X 822      11.233  25.120  18.456  0.00  0.00           H
ATOM   3110  O   WAT X 823       3.767  48.355  11.446  0.00  0.00           O
ATOM   3111  H1  WAT X 823       2.992  48.887  11.629  0.00  0.00           H
ATOM   3112  H2  WAT X 823       3.430  47.600  10.964  0.00  0.00           H
ATOM   3113  O   WAT X 824      40.580  50.683  21.756  0.00  0.00           O
ATOM   3114  H1  WAT X 824      40.139  49.886  22.052  0.00  0.00           H
ATOM   3115  H2  WAT X 824      40.955  51.059  22.552  0.00  0.00           H
ATOM   3116  O   WAT X 825      19.459  19.499  40.670  0.00  0.00           O
ATOM   3117  H1  WAT X 825      18.668  19.158  41.087  0.00  0.00           H
ATOM   3118  H2  WAT X 825      20.163  19.294  41.287  0.00  0.00           H
ATOM   3119  O   WAT X 826      31.234  21.204   7.224  0.00  0.00           O
ATOM   3120  H1  WAT X 826      32.109  20.931   7.501  0.00  0.00           H
ATOM   3121  H2  WAT X 826      30.862  20.427   6.806  0.00  0.00           H
ATOM   3122  O   WAT X 827      36.550  53.331  21.463  0.00  0.00           O
ATOM   3123  H1  WAT X 827      35.662  53.038  21.669  0.00  0.00           H
ATOM   3124  H2  WAT X 827      36.544  54.267  21.661  0.00  0.00           H
ATOM   3125  O   WAT X 828       4.286  54.189  13.201  0.00  0.00           O
ATOM   3126  H1  WAT X 828       3.634  53.519  13.409  0.00  0.00           H
ATOM   3127  H2  WAT X 828       4.808  53.805  12.497  0.00  0.00           H
ATOM   3128  O   WAT X 829      40.445   3.032  15.303  0.00  0.00           O
ATOM   3129  H1  WAT X 829      40.362   3.846  15.799  0.00  0.00           H
ATOM   3130  H2  WAT X 829      39.767   2.461  15.664  0.00  0.00           H
ATOM   3131  O   WAT X 830      42.871  38.869  34.714  0.00  0.00           O
ATOM   3132  H1  WAT X 830      42.479  37.997  34.661  0.00  0.00           H
ATOM   3133  H2  WAT X 830      43.695  38.733  35.182  0.00  0.00           H
ATOM   3134  O   WAT X 831       3.310  19.351  32.493  0.00  0.00           O
ATOM   3135  H1  WAT X 831       3.234  19.279  31.542  0.00  0.00           H
ATOM   3136  H2  WAT X 831       2.896  18.555  32.827  0.00  0.00           H
ATOM   3137  O   WAT X 832      19.535  50.234  47.634  0.00  0.00           O
ATOM   3138  H1  WAT X 832      18.888  49.746  48.143  0.00  0.00           H
ATOM   3139  H2  WAT X 832      19.863  49.602  46.994  0.00  0.00           H
ATOM   3140  O   WAT X 833      13.383  14.245  37.999  0.00  0.00           O
ATOM   3141  H1  WAT X 833      12.646  14.276  37.389  0.00  0.00           H
ATOM   3142  H2  WAT X 833      13.589  15.163  38.172  0.00  0.00           H
ATOM   3143  O   WAT X 834      27.554  37.280  13.837  0.00  0.00           O
ATOM   3144  H1  WAT X 834      27.541  36.326  13.908  0.00  0.00           H
ATOM   3145  H2  WAT X 834      26.720  37.501  13.423  0.00  0.00           H
ATOM   3146  O   WAT X 835       4.197  21.098  43.544  0.00  0.00           O
ATOM   3147  H1  WAT X 835       4.346  20.155  43.481  0.00  0.00           H
ATOM   3148  H2  WAT X 835       4.520  21.335  44.413  0.00  0.00           H
ATOM   3149  O   WAT X 836      20.006  23.768  13.172  0.00  0.00           O
ATOM   3150  H1  WAT X 836      19.474  23.317  12.516  0.00  0.00           H
ATOM   3151  H2  WAT X 836      20.728  24.150  12.673  0.00  0.00           H
ATOM   3152  O   WAT X 837       3.657  54.662  20.004  0.00  0.00           O
ATOM   3153  H1  WAT X 837       3.041  54.717  19.273  0.00  0.00           H
ATOM   3154  H2  WAT X 837       3.884  55.573  20.195  0.00  0.00           H
ATOM   3155  O   WAT X 838      24.414  60.182  30.709  0.00  0.00           O
ATOM   3156  H1  WAT X 838      24.678  60.519  31.564  0.00  0.00           H
ATOM   3157  H2  WAT X 838      24.540  59.235  30.775  0.00  0.00           H
ATOM   3158  O   WAT X 839      11.824  21.227  32.109  0.00  0.00           O
ATOM   3159  H1  WAT X 839      11.598  20.951  31.221  0.00  0.00           H
ATOM   3160  H2  WAT X 839      12.634  20.757  32.307  0.00  0.00           H
ATOM   3161  O   WAT X 840      29.103  33.085  30.124  0.00  0.00           O
ATOM   3162  H1  WAT X 840      28.256  33.485  29.927  0.00  0.00           H
ATOM   3163  H2  WAT X 840      29.071  32.231  29.691  0.00  0.00           H
ATOM   3164  O   WAT X 841      37.368  13.617  33.732  0.00  0.00           O
ATOM   3165  H1  WAT X 841      37.741  14.070  32.976  0.00  0.00           H
ATOM   3166  H2  WAT X 841      37.371  12.693  33.482  0.00  0.00           H
ATOM   3167  O   WAT X 842       0.489  11.747  38.147  0.00  0.00           O
ATOM   3168  H1  WAT X 842       1.322  12.116  37.851  0.00  0.00           H
ATOM   3169  H2  WAT X 842      -0.154  12.072  37.517  0.00  0.00           H
ATOM   3170  O   WAT X 843       8.681   6.721  32.420  0.00  0.00           O
ATOM   3171  H1  WAT X 843       9.557   7.053  32.615  0.00  0.00           H
ATOM   3172  H2  WAT X 843       8.704   6.522  31.484  0.00  0.00           H
ATOM   3173  O   WAT X 844       2.065  39.744  26.558  0.00  0.00           O
ATOM   3174  H1  WAT X 844       1.672  38.894  26.361  0.00  0.00           H
ATOM   3175  H2  WAT X 844       2.986  39.644  26.320  0.00  0.00           H
ATOM   3176  O   WAT X 845      48.310  40.900  18.019  0.00  0.00           O
ATOM   3177  H1  WAT X 845      47.791  40.892  18.823  0.00  0.00           H
ATOM   3178  H2  WAT X 845      47.907  41.582  17.481  0.00  0.00           H
ATOM   3179  O   WAT X 846      20.357  13.300   4.655  0.00  0.00           O
ATOM   3180  H1  WAT X 846      20.289  12.829   3.825  0.00  0.00           H
ATOM   3181  H2  WAT X 846      21.266  13.177   4.927  0.00  0.00           H
ATOM   3182  O   WAT X 847      40.734  43.730  35.188  0.00  0.00           O
ATOM   3183  H1  WAT X 847      41.334  43.260  35.766  0.00  0.00           H
ATOM   3184  H2  WAT X 847      41.305  44.191  34.574  0.00  0.00           H
ATOM   3185  O   WAT X 848      32.667   7.109  25.086  0.00  0.00           O
ATOM   3186  H1  WAT X 848      32.812   6.198  25.341  0.00  0.00           H
ATOM   3187  H2  WAT X 848      33.495   7.548  25.282  0.00  0.00           H
ATOM   3188  O   WAT X 849      18.841  59.536  16.354  0.00  0.00           O
ATOM   3189  H1  WAT X 849      18.827  60.465  16.124  0.00  0.00           H
ATOM   3190  H2  WAT X 849      18.499  59.093  15.577  0.00  0.00           H
ATOM   3191  O   WAT X 850      46.719  58.714  35.491  0.00  0.00           O
ATOM   3192  H1  WAT X 850      47.302  58.196  34.936  0.00  0.00           H
ATOM   3193  H2  WAT X 850      47.304  59.299  35.972  0.00  0.00           H
ATOM   3194  O   WAT X 851      17.805  26.780  33.360  0.00  0.00           O
ATOM   3195  H1  WAT X 851      16.982  26.320  33.525  0.00  0.00           H
ATOM   3196  H2  WAT X 851      17.618  27.692  33.583  0.00  0.00           H
ATOM   3197  O   WAT X 852      23.397  17.754   1.933  0.00  0.00           O
ATOM   3198  H1  WAT X 852      23.977  17.583   2.676  0.00  0.00           H
ATOM   3199  H2  WAT X 852      22.609  17.244   2.122  0.00  0.00           H
ATOM   3200  O   WAT X 853      44.947  13.760  10.244  0.00  0.00           O
ATOM   3201  H1  WAT X 853      44.547  12.939  10.529  0.00  0.00           H
ATOM   3202  H2  WAT X 853      45.131  13.627   9.314  0.00  0.00           H
ATOM   3203  O   WAT X 854       8.414  39.508  21.907  0.00  0.00           O
ATOM   3204  H1  WAT X 854       7.871  38.727  22.014  0.00  0.00           H
ATOM   3205  H2  WAT X 854       9.308  39.171  21.850  0.00  0.00           H
ATOM   3206  O   WAT X 855       5.844  28.425  47.475  0.00  0.00           O
ATOM   3207  H1  WAT X 855       5.222  29.131  47.648  0.00  0.00           H
ATOM   3208  H2  WAT X 855       5.446  27.651  47.873  0.00  0.00           H
ATOM   3209  O   WAT X 856      36.167   9.322  17.828  0.00  0.00           O
ATOM   3210  H1  WAT X 856      35.979   8.413  17.596  0.00  0.00           H
ATOM   3211  H2  WAT X 856      36.580   9.269  18.690  0.00  0.00           H
ATOM   3212  O   WAT X 857      14.585   4.383  46.619  0.00  0.00           O
ATOM   3213  H1  WAT X 857      15.118   3.796  47.156  0.00  0.00           H
ATOM   3214  H2  WAT X 857      13.925   3.813  46.224  0.00  0.00           H
ATOM   3215  O   WAT X 858      42.802  36.415  26.319  0.00  0.00           O
ATOM   3216  H1  WAT X 858      43.365  36.622  25.573  0.00  0.00           H
ATOM   3217  H2  WAT X 858      42.045  36.991  26.216  0.00  0.00           H
ATOM   3218  O   WAT X 859      32.797  20.084  48.059  0.00  0.00           O
ATOM   3219  H1  WAT X 859      32.846  19.891  47.122  0.00  0.00           H
ATOM   3220  H2  WAT X 859      33.218  20.939  48.149  0.00  0.00           H
ATOM   3221  O   WAT X 860      10.212  26.478  44.722  0.00  0.00           O
ATOM   3222  H1  WAT X 860       9.324  26.641  45.038  0.00  0.00           H
ATOM   3223  H2  WAT X 860      10.779  26.838  45.404  0.00  0.00           H
ATOM   3224  O   WAT X 861      48.029  26.477  23.848  0.00  0.00           O
ATOM   3225  H1  WAT X 861      48.020  27.398  23.587  0.00  0.00           H
ATOM   3226  H2  WAT X 861      48.893  26.162  23.584  0.00  0.00           H
ATOM   3227  O   WAT X 862      12.158  50.748  24.587  0.00  0.00           O
ATOM   3228  H1  WAT X 862      11.604  50.227  25.168  0.00  0.00           H
ATOM   3229  H2  WAT X 862      11.767  50.638  23.720  0.00  0.00           H
ATOM   3230  O   WAT X 863      47.548   8.885  21.718  0.00  0.00           O
ATOM   3231  H1  WAT X 863      47.519   9.815  21.496  0.00  0.00           H
ATOM   3232  H2  WAT X 863      46.877   8.485  21.164  0.00  0.00           H
ATOM   3233  O   WAT X 864      11.209  26.039  11.702  0.00  0.00           O
ATOM   3234  H1  WAT X 864      11.554  26.197  10.823  0.00  0.00           H
ATOM   3235  H2  WAT X 864      10.922  25.125  11.686  0.00  0.00           H
ATOM   3236  O   WAT X 865      10.762  47.266  13.811  0.00  0.00           O
ATOM   3237  H1  WAT X 865       9.851  47.262  13.518  0.00  0.00           H
ATOM   3238  H2  WAT X 865      11.204  46.648  13.228  0.00  0.00           H
ATOM   3239  O   WAT X 866      21.378  59.949  24.090  0.00  0.00           O
ATOM   3240  H1  WAT X 866      20.694  59.552  23.551  0.00  0.00           H
ATOM   3241  H2  WAT X 866      21.374  60.873  23.841  0.00  0.00           H
ATOM   3242  O   WAT X 867      11.903   4.971   3.339  0.00  0.00           O
ATOM   3243  H1  WAT X 867      12.273   5.624   2.745  0.00  0.00           H
ATOM   3244  H2  WAT X 867      10.957   5.050   3.222  0.00  0.00           H
ATOM   3245  O   WAT X 868       7.072  47.730  15.878  0.00  0.00           O
ATOM   3246  H1  WAT X 868       6.647  48.516  16.219  0.00  0.00           H
ATOM   3247  H2  WAT X 868       8.001  47.857  16.073  0.00  0.00           H
ATOM   3248  O   WAT X 869      23.818  47.692  46.286  0.00  0.00           O
ATOM   3249  H1  WAT X 869      24.745  47.744  46.056  0.00  0.00           H
ATOM   3250  H2  WAT X 869      23.391  47.374  45.490  0.00  0.00           H
ATOM   3251  O   WAT X 870      28.484  18.949  16.704  0.00  0.00           O
ATOM   3252  H1  WAT X 870      27.945  19.450  16.093  0.00  0.00           H
ATOM   3253  H2  WAT X 870      29.354  19.342  16.635  0.00  0.00           H
ATOM   3254  O   WAT X 871       2.799  33.263  20.304  0.00  0.00           O
ATOM   3255  H1  WAT X 871       2.278  33.947  19.884  0.00  0.00           H
ATOM   3256  H2  WAT X 871       2.511  32.451  19.885  0.00  0.00           H
ATOM   3257  O   WAT X 872      45.892  24.804  23.007  0.00  0.00           O
ATOM   3258  H1  WAT X 872      46.473  25.462  23.388  0.00  0.00           H
ATOM   3259  H2  WAT X 872      45.024  25.028  23.342  0.00  0.00           H
ATOM   3260  O   WAT X 873      18.054   6.014  34.589  0.00  0.00           O
ATOM   3261  H1  WAT X 873      17.312   5.917  35.185  0.00  0.00           H
ATOM   3262  H2  WAT X 873      18.566   6.734  34.958  0.00  0.00           H
ATOM   3263  O   WAT X 874      24.252   6.939  21.375  0.00  0.00           O
ATOM   3264  H1  WAT X 874      24.648   7.417  20.646  0.00  0.00           H
ATOM   3265  H2  WAT X 874      24.992   6.688  21.928  0.00  0.00           H
ATOM   3266  O   WAT X 875      40.214  43.294  24.166  0.00  0.00           O
ATOM   3267  H1  WAT X 875      41.120  43.201  23.871  0.00  0.00           H
ATOM   3268  H2  WAT X 875      40.155  42.734  24.940  0.00  0.00           H
ATOM   3269  O   WAT X 876      30.026  58.631  44.796  0.00  0.00           O
ATOM   3270  H1  WAT X 876      29.737  57.787  44.449  0.00  0.00           H
ATOM   3271  H2  WAT X 876      29.695  58.647  45.695  0.00  0.00           H
ATOM   3272  O   WAT X 877      26.857   8.508  44.054  0.00  0.00           O
ATOM   3273  H1  WAT X 877      27.035   7.568  44.012  0.00  0.00           H
ATOM   3274  H2  WAT X 877      27.590   8.868  44.553  0.00  0.00           H
ATOM   3275  O   WAT X 878      18.206   5.784  14.664  0.00  0.00           O
ATOM   3276  H1  WAT X 878      18.754   5.776  13.879  0.00  0.00           H
ATOM   3277  H2  WAT X 878      18.393   6.627  15.077  0.00  0.00           H
ATOM   3278  O   WAT X 879      33.896  17.580  27.239  0.00  0.00           O
ATOM   3279  H1  WAT X 879      34.086  16.773  26.761  0.00  0.00           H
ATOM   3280  H2  WAT X 879      33.258  18.038  26.691  0.00  0.00           H
ATOM   3281  O   WAT X 880      30.442  41.996  37.155  0.00  0.00           O
ATOM   3282  H1  WAT X 880      30.896  41.474  37.815  0.00  0.00           H
ATOM   3283  H2  WAT X 880      30.038  42.709  37.650  0.00  0.00           H
ATOM   3284  O   WAT X 881       9.161  45.562  37.046  0.00  0.00           O
ATOM   3285  H1  WAT X 881       9.745  46.141  36.557  0.00  0.00           H
ATOM   3286  H2  WAT X 881       9.195  45.891  37.944  0.00  0.00           H
ATOM   3287  O   WAT X 882      44.207  20.614   8.059  0.00  0.00           O
ATOM   3288  H1  WAT X 882      44.325  21.530   7.807  0.00  0.00           H
ATOM   3289  H2  WAT X 882      43.767  20.654   8.908  0.00  0.00           H
ATOM   3290  O   WAT X 883      21.735  49.915  13.518  0.00  0.00           O
ATOM   3291  H1  WAT X 883      21.966  49.384  14.280  0.00  0.00           H
ATOM   3292  H2  WAT X 883      21.708  50.812  13.851  0.00  0.00           H
ATOM   3293  O   WAT X 884      22.948  44.164  11.395  0.00  0.00           O
ATOM   3294  H1  WAT X 884      22.788  43.854  12.286  0.00  0.00           H
ATOM   3295  H2  WAT X 884      23.768  43.744  11.138  0.00  0.00           H
ATOM   3296  O   WAT X 885      27.538   6.261  32.248  0.00  0.00           O
ATOM   3297  H1  WAT X 885      26.736   6.239  32.770  0.00  0.00           H
ATOM   3298  H2  WAT X 885      27.325   5.762  31.460  0.00  0.00           H
ATOM   3299  O   WAT X 886      46.302  22.091  23.284  0.00  0.00           O
ATOM   3300  H1  WAT X 886      45.630  22.155  22.606  0.00  0.00           H
ATOM   3301  H2  WAT X 886      46.523  23.000  23.489  0.00  0.00           H
ATOM   3302  O   WAT X 887      39.553  30.009  18.610  0.00  0.00           O
ATOM   3303  H1  WAT X 887      39.052  30.614  19.156  0.00  0.00           H
ATOM   3304  H2  WAT X 887      40.361  29.855  19.100  0.00  0.00           H
ATOM   3305  O   WAT X 888       2.024  37.608  13.775  0.00  0.00           O
ATOM   3306  H1  WAT X 888       2.849  37.615  14.260  0.00  0.00           H
ATOM   3307  H2  WAT X 888       1.355  37.778  14.438  0.00  0.00           H
ATOM   3308  O   WAT X 889      13.957  33.560   1.947  0.00  0.00           O
ATOM   3309  H1  WAT X 889      13.349  33.318   2.646  0.00  0.00           H
ATOM   3310  H2  WAT X 889      13.985  34.516   1.973  0.00  0.00           H
ATOM   3311  O   WAT X 890       7.936  53.209   2.218  0.00  0.00           O
ATOM   3312  H1  WAT X 890       7.738  52.753   3.036  0.00  0.00           H
ATOM   3313  H2  WAT X 890       8.620  53.836   2.452  0.00  0.00           H
ATOM   3314  O   WAT X 891      38.592  15.607  16.306  0.00  0.00           O
ATOM   3315  H1  WAT X 891      38.356  14.740  16.636  0.00  0.00           H
ATOM   3316  H2  WAT X 891      38.548  15.521  15.354  0.00  0.00           H
ATOM   3317  O   WAT X 892       3.511  52.973   1.716  0.00  0.00           O
ATOM   3318  H1  WAT X 892       3.886  52.865   2.590  0.00  0.00           H
ATOM   3319  H2  WAT X 892       4.257  53.202   1.162  0.00  0.00           H
ATOM   3320  O   WAT X 893       6.775  59.404  13.009  0.00  0.00           O
ATOM   3321  H1  WAT X 893       6.861  58.450  13.021  0.00  0.00           H
ATOM   3322  H2  WAT X 893       5.843  59.559  12.854  0.00  0.00           H
ATOM   3323  O   WAT X 894       8.403  31.841   3.898  0.00  0.00           O
ATOM   3324  H1  WAT X 894       8.402  32.409   4.668  0.00  0.00           H
ATOM   3325  H2  WAT X 894       8.582  32.430   3.165  0.00  0.00           H
ATOM   3326  O   WAT X 895      22.657  14.899  27.992  0.00  0.00           O
ATOM   3327  H1  WAT X 895      21.984  15.580  27.997  0.00  0.00           H
ATOM   3328  H2  WAT X 895      22.975  14.883  27.090  0.00  0.00           H
ATOM   3329  O   WAT X 896      42.730  14.983   1.247  0.00  0.00           O
ATOM   3330  H1  WAT X 896      42.458  14.510   0.461  0.00  0.00           H
ATOM   3331  H2  WAT X 896      43.284  15.691   0.921  0.00  0.00           H
ATOM   3332  O   WAT X 897       8.671  13.654   1.803  0.00  0.00           O
ATOM   3333  H1  WAT X 897       7.739  13.599   2.016  0.00  0.00           H
ATOM   3334  H2  WAT X 897       9.094  13.871   2.634  0.00  0.00           H
ATOM   3335  O   WAT X 898       2.628  45.339  29.027  0.00  0.00           O
ATOM   3336  H1  WAT X 898       2.108  46.107  29.265  0.00  0.00           H
ATOM   3337  H2  WAT X 898       2.425  44.693  29.704  0.00  0.00           H
ATOM   3338  O   WAT X 899       5.501  56.297  36.630  0.00  0.00           O
ATOM   3339  H1  WAT X 899       5.245  57.157  36.961  0.00  0.00           H
ATOM   3340  H2  WAT X 899       5.098  55.676  37.237  0.00  0.00           H
ATOM   3341  O   WAT X 900      20.967  25.252  19.669  0.00  0.00           O
ATOM   3342  H1  WAT X 900      21.781  25.724  19.493  0.00  0.00           H
ATOM   3343  H2  WAT X 900      20.336  25.937  19.892  0.00  0.00           H
ATOM   3344  O   WAT X 901      21.859  11.162  30.035  0.00  0.00           O
ATOM   3345  H1  WAT X 901      21.503  10.332  30.351  0.00  0.00           H
ATOM   3346  H2  WAT X 901      21.140  11.561  29.545  0.00  0.00           H
ATOM   3347  O   WAT X 902      22.870  16.559   5.326  0.00  0.00           O
ATOM   3348  H1  WAT X 902      22.511  16.236   4.500  0.00  0.00           H
ATOM   3349  H2  WAT X 902      22.105  16.686   5.887  0.00  0.00           H
ATOM   3350  O   WAT X 903      15.347  25.702  18.315  0.00  0.00           O
ATOM   3351  H1  WAT X 903      16.144  26.220  18.203  0.00  0.00           H
ATOM   3352  H2  WAT X 903      15.659  24.837  18.579  0.00  0.00           H
ATOM   3353  O   WAT X 904       4.452   9.482  23.276  0.00  0.00           O
ATOM   3354  H1  WAT X 904       3.905   8.958  23.861  0.00  0.00           H
ATOM   3355  H2  WAT X 904       4.922  10.079  23.859  0.00  0.00           H
ATOM   3356  O   WAT X 905      43.038  27.263   7.019  0.00  0.00           O
ATOM   3357  H1  WAT X 905      43.313  26.470   6.560  0.00  0.00           H
ATOM   3358  H2  WAT X 905      43.141  27.962   6.373  0.00  0.00           H
ATOM   3359  O   WAT X 906      13.349  12.929   2.155  0.00  0.00           O
ATOM   3360  H1  WAT X 906      13.088  12.659   3.035  0.00  0.00           H
ATOM   3361  H2  WAT X 906      12.761  12.449   1.572  0.00  0.00           H
ATOM   3362  O   WAT X 907      43.742  57.233  28.380  0.00  0.00           O
ATOM   3363  H1  WAT X 907      43.546  57.862  27.685  0.00  0.00           H
ATOM   3364  H2  WAT X 907      43.264  57.561  29.141  0.00  0.00           H
ATOM   3365  O   WAT X 908      14.267  -0.004  24.561  0.00  0.00           O
ATOM   3366  H1  WAT X 908      13.706   0.185  23.809  0.00  0.00           H
ATOM   3367  H2  WAT X 908      15.022   0.573  24.448  0.00  0.00           H
ATOM   3368  O   WAT X 909      33.999   0.214  14.220  0.00  0.00           O
ATOM   3369  H1  WAT X 909      33.878  -0.634  14.647  0.00  0.00           H
ATOM   3370  H2  WAT X 909      33.151   0.650  14.308  0.00  0.00           H
ATOM   3371  O   WAT X 910       9.796  18.351  42.305  0.00  0.00           O
ATOM   3372  H1  WAT X 910       8.877  18.335  42.040  0.00  0.00           H
ATOM   3373  H2  WAT X 910      10.176  19.075  41.806  0.00  0.00           H
ATOM   3374  O   WAT X 911      28.121  50.369  42.168  0.00  0.00           O
ATOM   3375  H1  WAT X 911      27.868  49.550  42.594  0.00  0.00           H
ATOM   3376  H2  WAT X 911      27.401  50.558  41.566  0.00  0.00           H
ATOM   3377  O   WAT X 912      45.272  49.258  13.850  0.00  0.00           O
ATOM   3378  H1  WAT X 912      45.894  49.042  14.544  0.00  0.00           H
ATOM   3379  H2  WAT X 912      44.417  49.035  14.217  0.00  0.00           H
ATOM   3380  O   WAT X 913      42.600  41.015   7.627  0.00  0.00           O
ATOM   3381  H1  WAT X 913      43.445  40.633   7.864  0.00  0.00           H
ATOM   3382  H2  WAT X 913      42.487  41.744   8.237  0.00  0.00           H
ATOM   3383  O   WAT X 914       7.124  18.047  35.934  0.00  0.00           O
ATOM   3384  H1  WAT X 914       6.492  18.450  35.338  0.00  0.00           H
ATOM   3385  H2  WAT X 914       7.777  18.729  36.088  0.00  0.00           H
ATOM   3386  O   WAT X 915      23.017  17.303  12.000  0.00  0.00           O
ATOM   3387  H1  WAT X 915      23.228  18.237  12.002  0.00  0.00           H
ATOM   3388  H2  WAT X 915      23.850  16.871  11.810  0.00  0.00           H
ATOM   3389  O   WAT X 916      31.636  32.106   0.472  0.00  0.00           O
ATOM   3390  H1  WAT X 916      30.747  32.182   0.127  0.00  0.00           H
ATOM   3391  H2  WAT X 916      31.518  31.857   1.388  0.00  0.00           H
ATOM   3392  O   WAT X 917      36.456  16.067  41.276  0.00  0.00           O
ATOM   3393  H1  WAT X 917      36.053  16.400  40.474  0.00  0.00           H
ATOM   3394  H2  WAT X 917      36.244  15.133  41.280  0.00  0.00           H
ATOM   3395  O   WAT X 918      46.097  16.502   4.976  0.00  0.00           O
ATOM   3396  H1  WAT X 918      45.663  15.649   5.004  0.00  0.00           H
ATOM   3397  H2  WAT X 918      46.994  16.323   5.258  0.00  0.00           H
ATOM   3398  O   WAT X 919       3.517  33.976   2.193  0.00  0.00           O
ATOM   3399  H1  WAT X 919       3.688  34.845   1.829  0.00  0.00           H
ATOM   3400  H2  WAT X 919       3.628  34.086   3.137  0.00  0.00           H
ATOM   3401  O   WAT X 920      23.895   5.697  40.969  0.00  0.00           O
ATOM   3402  H1  WAT X 920      24.699   5.233  40.736  0.00  0.00           H
ATOM   3403  H2  WAT X 920      23.250   5.394  40.330  0.00  0.00           H
ATOM   3404  O   WAT X 921      13.488   7.642  42.215  0.00  0.00           O
ATOM   3405  H1  WAT X 921      13.970   8.231  41.634  0.00  0.00           H
ATOM   3406  H2  WAT X 921      13.657   7.981  43.094  0.00  0.00           H
ATOM   3407  O   WAT X 922      19.230  45.047   6.998  0.00  0.00           O
ATOM   3408  H1  WAT X 922      19.580  44.958   7.885  0.00  0.00           H
ATOM   3409  H2  WAT X 922      19.731  45.768   6.615  0.00  0.00           H
ATOM   3410  O   WAT X 923      25.665   3.372  43.336  0.00  0.00           O
ATOM   3411  H1  WAT X 923      26.050   2.587  43.725  0.00  0.00           H
ATOM   3412  H2  WAT X 923      26.398   3.809  42.903  0.00  0.00           H
ATOM   3413  O   WAT X 924      33.960  40.348   9.170  0.00  0.00           O
ATOM   3414  H1  WAT X 924      34.704  40.134   8.607  0.00  0.00           H
ATOM   3415  H2  WAT X 924      34.325  40.366  10.054  0.00  0.00           H
ATOM   3416  O   WAT X 925      46.508  41.485  20.398  0.00  0.00           O
ATOM   3417  H1  WAT X 925      45.744  40.936  20.220  0.00  0.00           H
ATOM   3418  H2  WAT X 925      46.263  42.350  20.068  0.00  0.00           H
ATOM   3419  O   WAT X 926      24.923  42.255   5.219  0.00  0.00           O
ATOM   3420  H1  WAT X 926      25.617  41.597   5.257  0.00  0.00           H
ATOM   3421  H2  WAT X 926      25.251  42.981   5.749  0.00  0.00           H
ATOM   3422  O   WAT X 927       1.040   3.692   7.610  0.00  0.00           O
ATOM   3423  H1  WAT X 927       0.715   2.996   7.039  0.00  0.00           H
ATOM   3424  H2  WAT X 927       0.435   3.695   8.352  0.00  0.00           H
ATOM   3425  O   WAT X 928      40.739  26.474  37.115  0.00  0.00           O
ATOM   3426  H1  WAT X 928      41.157  26.380  36.259  0.00  0.00           H
ATOM   3427  H2  WAT X 928      41.465  26.453  37.739  0.00  0.00           H
ATOM   3428  O   WAT X 929      21.150   9.577  25.822  0.00  0.00           O
ATOM   3429  H1  WAT X 929      21.441  10.460  26.048  0.00  0.00           H
ATOM   3430  H2  WAT X 929      20.875   9.642  24.907  0.00  0.00           H
ATOM   3431  O   WAT X 930      34.097  14.212  41.476  0.00  0.00           O
ATOM   3432  H1  WAT X 930      33.541  14.068  40.710  0.00  0.00           H
ATOM   3433  H2  WAT X 930      34.621  13.415  41.546  0.00  0.00           H
ATOM   3434  O   WAT X 931      46.191  19.196  20.064  0.00  0.00           O
ATOM   3435  H1  WAT X 931      45.724  20.019  20.209  0.00  0.00           H
ATOM   3436  H2  WAT X 931      45.868  18.884  19.219  0.00  0.00           H
ATOM   3437  O   WAT X 932      18.800  11.681  30.775  0.00  0.00           O
ATOM   3438  H1  WAT X 932      19.004  10.802  31.096  0.00  0.00           H
ATOM   3439  H2  WAT X 932      18.605  12.185  31.565  0.00  0.00           H
ATOM   3440  O   WAT X 933      37.870  34.285  29.523  0.00  0.00           O
ATOM   3441  H1  WAT X 933      37.961  35.210  29.750  0.00  0.00           H
ATOM   3442  H2  WAT X 933      37.441  34.290  28.667  0.00  0.00           H
ATOM   3443  O   WAT X 934       7.747  45.036  26.890  0.00  0.00           O
ATOM   3444  H1  WAT X 934       8.649  44.783  26.694  0.00  0.00           H
ATOM   3445  H2  WAT X 934       7.228  44.626  26.198  0.00  0.00           H
ATOM   3446  O   WAT X 935      48.362  53.625   6.050  0.00  0.00           O
ATOM   3447  H1  WAT X 935      48.577  52.718   5.835  0.00  0.00           H
ATOM   3448  H2  WAT X 935      47.409  53.633   6.129  0.00  0.00           H
ATOM   3449  O   WAT X 936      48.425  20.529  23.540  0.00  0.00           O
ATOM   3450  H1  WAT X 936      47.574  20.968  23.558  0.00  0.00           H
ATOM   3451  H2  WAT X 936      48.728  20.560  24.448  0.00  0.00           H
ATOM   3452  O   WAT X 937      38.992  55.878  31.578  0.00  0.00           O
ATOM   3453  H1  WAT X 937      39.660  55.647  32.224  0.00  0.00           H
ATOM   3454  H2  WAT X 937      38.722  56.764  31.819  0.00  0.00           H
ATOM   3455  O   WAT X 938       1.371   9.615   3.928  0.00  0.00           O
ATOM   3456  H1  WAT X 938       1.583  10.546   3.995  0.00  0.00           H
ATOM   3457  H2  WAT X 938       1.852   9.314   3.157  0.00  0.00           H
ATOM   3458  O   WAT X 939      29.663  10.789   2.987  0.00  0.00           O
ATOM   3459  H1  WAT X 939      29.672  10.447   3.881  0.00  0.00           H
ATOM   3460  H2  WAT X 939      29.019  11.496   3.007  0.00  0.00           H
ATOM   3461  O   WAT X 940      43.580  52.490  19.073  0.00  0.00           O
ATOM   3462  H1  WAT X 940      43.424  53.434  19.117  0.00  0.00           H
ATOM   3463  H2  WAT X 940      43.670  52.219  19.987  0.00  0.00           H
ATOM   3464  O   WAT X 941      41.031  32.344  19.510  0.00  0.00           O
ATOM   3465  H1  WAT X 941      41.657  32.294  20.232  0.00  0.00           H
ATOM   3466  H2  WAT X 941      41.166  31.533  19.020  0.00  0.00           H
ATOM   3467  O   WAT X 942      48.486   1.173   1.837  0.00  0.00           O
ATOM   3468  H1  WAT X 942      47.991   1.964   2.055  0.00  0.00           H
ATOM   3469  H2  WAT X 942      48.150   0.909   0.981  0.00  0.00           H
ATOM   3470  O   WAT X 943      38.730  24.025  15.983  0.00  0.00           O
ATOM   3471  H1  WAT X 943      38.220  23.252  16.228  0.00  0.00           H
ATOM   3472  H2  WAT X 943      39.440  23.681  15.441  0.00  0.00           H
ATOM   3473  O   WAT X 944      21.815  56.126  35.901  0.00  0.00           O
ATOM   3474  H1  WAT X 944      21.765  56.923  35.374  0.00  0.00           H
ATOM   3475  H2  WAT X 944      21.564  55.425  35.300  0.00  0.00           H
ATOM   3476  O   WAT X 945      29.645  57.240  35.552  0.00  0.00           O
ATOM   3477  H1  WAT X 945      30.379  57.352  36.156  0.00  0.00           H
ATOM   3478  H2  WAT X 945      29.527  56.292  35.490  0.00  0.00           H
ATOM   3479  O   WAT X 946      36.706  56.703  21.472  0.00  0.00           O
ATOM   3480  H1  WAT X 946      37.238  56.219  22.104  0.00  0.00           H
ATOM   3481  H2  WAT X 946      35.831  56.324  21.556  0.00  0.00           H
ATOM   3482  O   WAT X 947      40.716  57.660  15.546  0.00  0.00           O
ATOM   3483  H1  WAT X 947      41.036  56.883  16.004  0.00  0.00           H
ATOM   3484  H2  WAT X 947      39.934  57.920  16.033  0.00  0.00           H
ATOM   3485  O   WAT X 948      40.198  25.599  27.553  0.00  0.00           O
ATOM   3486  H1  WAT X 948      39.379  25.106  27.608  0.00  0.00           H
ATOM   3487  H2  WAT X 948      40.246  25.881  26.640  0.00  0.00           H
ATOM   3488  O   WAT X 949      35.525  21.953   3.371  0.00  0.00           O
ATOM   3489  H1  WAT X 949      36.176  21.831   4.062  0.00  0.00           H
ATOM   3490  H2  WAT X 949      34.684  21.929   3.827  0.00  0.00           H
ATOM   3491  O   WAT X 950      23.166   2.299  23.259  0.00  0.00           O
ATOM   3492  H1  WAT X 950      22.265   2.324  23.582  0.00  0.00           H
ATOM   3493  H2  WAT X 950      23.241   3.071  22.698  0.00  0.00           H
ATOM   3494  O   WAT X 951      18.730  17.475  23.322  0.00  0.00           O
ATOM   3495  H1  WAT X 951      17.866  17.072  23.245  0.00  0.00           H
ATOM   3496  H2  WAT X 951      19.343  16.773  23.101  0.00  0.00           H
ATOM   3497  O   WAT X 952      36.538  53.634  16.195  0.00  0.00           O
ATOM   3498  H1  WAT X 952      36.520  52.680  16.115  0.00  0.00           H
ATOM   3499  H2  WAT X 952      36.785  53.793  17.106  0.00  0.00           H
ATOM   3500  O   WAT X 953      25.430  58.426   2.271  0.00  0.00           O
ATOM   3501  H1  WAT X 953      24.685  58.112   1.758  0.00  0.00           H
ATOM   3502  H2  WAT X 953      25.148  58.337   3.182  0.00  0.00           H
ATOM   3503  O   WAT X 954       4.849   0.693  23.252  0.00  0.00           O
ATOM   3504  H1  WAT X 954       5.036   0.646  24.189  0.00  0.00           H
ATOM   3505  H2  WAT X 954       5.695   0.540  22.831  0.00  0.00           H
ATOM   3506  O   WAT X 955      11.056  30.121  22.241  0.00  0.00           O
ATOM   3507  H1  WAT X 955      11.939  30.209  22.600  0.00  0.00           H
ATOM   3508  H2  WAT X 955      11.170  29.596  21.449  0.00  0.00           H
ATOM   3509  O   WAT X 956      37.813   7.378  45.067  0.00  0.00           O
ATOM   3510  H1  WAT X 956      37.842   6.922  45.908  0.00  0.00           H
ATOM   3511  H2  WAT X 956      38.331   8.171  45.207  0.00  0.00           H
ATOM   3512  O   WAT X 957      40.806  13.847  16.253  0.00  0.00           O
ATOM   3513  H1  WAT X 957      41.027  14.329  17.050  0.00  0.00           H
ATOM   3514  H2  WAT X 957      41.380  14.219  15.582  0.00  0.00           H
ATOM   3515  O   WAT X 958       1.363  45.355  47.477  0.00  0.00           O
ATOM   3516  H1  WAT X 958       0.575  45.267  48.014  0.00  0.00           H
ATOM   3517  H2  WAT X 958       1.509  44.478  47.122  0.00  0.00           H
ATOM   3518  O   WAT X 959      32.466  32.214  23.185  0.00  0.00           O
ATOM   3519  H1  WAT X 959      33.019  31.471  23.424  0.00  0.00           H
ATOM   3520  H2  WAT X 959      32.302  32.100  22.249  0.00  0.00           H
ATOM   3521  O   WAT X 960      13.795  24.397  14.249  0.00  0.00           O
ATOM   3522  H1  WAT X 960      13.448  25.244  13.968  0.00  0.00           H
ATOM   3523  H2  WAT X 960      13.409  23.766  13.642  0.00  0.00           H
ATOM   3524  O   WAT X 961      13.467  37.333  23.434  0.00  0.00           O
ATOM   3525  H1  WAT X 961      13.055  36.535  23.765  0.00  0.00           H
ATOM   3526  H2  WAT X 961      12.946  38.044  23.805  0.00  0.00           H
ATOM   3527  O   WAT X 962      36.490  51.469  24.229  0.00  0.00           O
ATOM   3528  H1  WAT X 962      35.984  51.088  23.511  0.00  0.00           H
ATOM   3529  H2  WAT X 962      36.592  52.390  23.988  0.00  0.00           H
ATOM   3530  O   WAT X 963      43.196  52.722  24.650  0.00  0.00           O
ATOM   3531  H1  WAT X 963      43.884  52.159  25.006  0.00  0.00           H
ATOM   3532  H2  WAT X 963      43.298  53.550  25.120  0.00  0.00           H
ATOM   3533  O   WAT X 964      48.269  52.525  43.234  0.00  0.00           O
ATOM   3534  H1  WAT X 964      48.493  51.785  42.669  0.00  0.00           H
ATOM   3535  H2  WAT X 964      47.353  52.377  43.470  0.00  0.00           H
ATOM   3536  O   WAT X 965       3.707  45.144  38.351  0.00  0.00           O
ATOM   3537  H1  WAT X 965       4.426  44.616  38.004  0.00  0.00           H
ATOM   3538  H2  WAT X 965       3.646  44.891  39.273  0.00  0.00           H
ATOM   3539  O   WAT X 966      10.356  59.499  33.469  0.00  0.00           O
ATOM   3540  H1  WAT X 966       9.676  59.132  34.034  0.00  0.00           H
ATOM   3541  H2  WAT X 966      11.167  59.378  33.961  0.00  0.00           H
ATOM   3542  O   WAT X 967       9.312  45.944   7.859  0.00  0.00           O
ATOM   3543  H1  WAT X 967       9.390  46.896   7.929  0.00  0.00           H
ATOM   3544  H2  WAT X 967       9.873  45.605   8.556  0.00  0.00           H
ATOM   3545  O   WAT X 968      14.822  10.356  37.507  0.00  0.00           O
ATOM   3546  H1  WAT X 968      14.055  10.546  38.048  0.00  0.00           H
ATOM   3547  H2  WAT X 968      15.030  11.189  37.085  0.00  0.00           H
ATOM   3548  O   WAT X 969      37.984   2.033  15.364  0.00  0.00           O
ATOM   3549  H1  WAT X 969      38.285   1.712  16.214  0.00  0.00           H
ATOM   3550  H2  WAT X 969      37.515   1.292  14.980  0.00  0.00           H
ATOM   3551  O   WAT X 970      19.469  52.742  20.719  0.00  0.00           O
ATOM   3552  H1  WAT X 970      19.656  53.240  19.924  0.00  0.00           H
ATOM   3553  H2  WAT X 970      18.610  52.350  20.560  0.00  0.00           H
ATOM   3554  O   WAT X 971      41.001   6.432  39.771  0.00  0.00           O
ATOM   3555  H1  WAT X 971      41.263   7.247  40.198  0.00  0.00           H
ATOM   3556  H2  WAT X 971      40.044   6.455  39.777  0.00  0.00           H
ATOM   3557  O   WAT X 972      10.950  49.157  38.335  0.00  0.00           O
ATOM   3558  H1  WAT X 972      11.063  49.386  39.258  0.00  0.00           H
ATOM   3559  H2  WAT X 972      10.368  49.833  37.990  0.00  0.00           H
ATOM   3560  O   WAT X 973      46.435  33.062  12.859  0.00  0.00           O
ATOM   3561  H1  WAT X 973      47.320  33.228  12.536  0.00  0.00           H
ATOM   3562  H2  WAT X 973      45.867  33.248  12.111  0.00  0.00           H
ATOM   3563  O   WAT X 974      20.571   9.742  45.562  0.00  0.00           O
ATOM   3564  H1  WAT X 974      20.800  10.159  44.731  0.00  0.00           H
ATOM   3565  H2  WAT X 974      21.077   8.929  45.570  0.00  0.00           H
ATOM   3566  O   WAT X 975      30.915  13.680   7.800  0.00  0.00           O
ATOM   3567  H1  WAT X 975      31.855  13.522   7.705  0.00  0.00           H
ATOM   3568  H2  WAT X 975      30.774  13.723   8.746  0.00  0.00           H
ATOM   3569  O   WAT X 976      32.058   5.165  33.714  0.00  0.00           O
ATOM   3570  H1  WAT X 976      32.661   4.481  34.005  0.00  0.00           H
ATOM   3571  H2  WAT X 976      32.224   5.246  32.774  0.00  0.00           H
ATOM   3572  O   WAT X 977      27.635  18.575   4.452  0.00  0.00           O
ATOM   3573  H1  WAT X 977      27.733  19.500   4.225  0.00  0.00           H
ATOM   3574  H2  WAT X 977      27.924  18.520   5.363  0.00  0.00           H
ATOM   3575  O   WAT X 978      30.076  31.024  25.842  0.00  0.00           O
ATOM   3576  H1  WAT X 978      30.690  30.945  25.112  0.00  0.00           H
ATOM   3577  H2  WAT X 978      29.278  31.376  25.448  0.00  0.00           H
ATOM   3578  O   WAT X 979      37.009  49.117  34.850  0.00  0.00           O
ATOM   3579  H1  WAT X 979      37.306  48.509  34.173  0.00  0.00           H
ATOM   3580  H2  WAT X 979      37.426  49.948  34.625  0.00  0.00           H
ATOM   3581  O   WAT X 980       2.000  20.214  28.934  0.00  0.00           O
ATOM   3582  H1  WAT X 980       2.122  20.686  28.111  0.00  0.00           H
ATOM   3583  H2  WAT X 980       2.143  19.295  28.707  0.00  0.00           H
ATOM   3584  O   WAT X 981      41.069   8.048   0.198  0.00  0.00           O
ATOM   3585  H1  WAT X 981      41.215   7.121   0.388  0.00  0.00           H
ATOM   3586  H2  WAT X 981      41.937   8.445   0.259  0.00  0.00           H
ATOM   3587  O   WAT X 982      21.055  47.632  23.582  0.00  0.00           O
ATOM   3588  H1  WAT X 982      21.239  48.175  22.815  0.00  0.00           H
ATOM   3589  H2  WAT X 982      21.879  47.177  23.757  0.00  0.00           H
ATOM   3590  O   WAT X 983      38.011  49.002  10.773  0.00  0.00           O
ATOM   3591  H1  WAT X 983      38.814  48.977  11.294  0.00  0.00           H
ATOM   3592  H2  WAT X 983      38.315  49.035   9.866  0.00  0.00           H
ATOM   3593  O   WAT X 984      10.557  42.338  38.610  0.00  0.00           O
ATOM   3594  H1  WAT X 984      10.480  43.000  39.296  0.00  0.00           H
ATOM   3595  H2  WAT X 984      10.760  42.836  37.818  0.00  0.00           H
ATOM   3596  O   WAT X 985      33.034   3.724  44.737  0.00  0.00           O
ATOM   3597  H1  WAT X 985      33.749   3.418  45.294  0.00  0.00           H
ATOM   3598  H2  WAT X 985      32.737   2.940  44.276  0.00  0.00           H
ATOM   3599  O   WAT X 986      12.929   2.084  28.248  0.00  0.00           O
ATOM   3600  H1  WAT X 986      12.600   2.980  28.319  0.00  0.00           H
ATOM   3601  H2  WAT X 986      13.877   2.183  28.160  0.00  0.00           H
ATOM   3602  O   WAT X 987      10.133  35.302  21.670  0.00  0.00           O
ATOM   3603  H1  WAT X 987      10.672  35.040  22.416  0.00  0.00           H
ATOM   3604  H2  WAT X 987       9.907  34.478  21.238  0.00  0.00           H
ATOM   3605  O   WAT X 988      17.786  60.067  40.351  0.00  0.00           O
ATOM   3606  H1  WAT X 988      18.569  60.138  40.898  0.00  0.00           H
ATOM   3607  H2  WAT X 988      18.010  59.406  39.696  0.00  0.00           H
ATOM   3608  O   WAT X 989      24.613  47.140   3.422  0.00  0.00           O
ATOM   3609  H1  WAT X 989      24.112  47.086   2.607  0.00  0.00           H
ATOM   3610  H2  WAT X 989      24.247  46.448   3.973  0.00  0.00           H
ATOM   3611  O   WAT X 990       5.708  12.104   5.253  0.00  0.00           O
ATOM   3612  H1  WAT X 990       5.130  11.368   5.457  0.00  0.00           H
ATOM   3613  H2  WAT X 990       6.480  11.961   5.800  0.00  0.00           H
ATOM   3614  O   WAT X 991      35.810  59.154  21.094  0.00  0.00           O
ATOM   3615  H1  WAT X 991      36.231  58.300  21.189  0.00  0.00           H
ATOM   3616  H2  WAT X 991      35.790  59.308  20.150  0.00  0.00           H
ATOM   3617  O   WAT X 992      44.877  32.249   5.600  0.00  0.00           O
ATOM   3618  H1  WAT X 992      44.389  32.956   5.179  0.00  0.00           H
ATOM   3619  H2  WAT X 992      45.679  32.169   5.083  0.00  0.00           H
ATOM   3620  O   WAT X 993      45.143  52.656  29.776  0.00  0.00           O
ATOM   3621  H1  WAT X 993      45.977  52.790  29.325  0.00  0.00           H
ATOM   3622  H2  WAT X 993      45.099  53.367  30.415  0.00  0.00           H
ATOM   3623  O   WAT X 994       1.578  17.495  44.146  0.00  0.00           O
ATOM   3624  H1  WAT X 994       2.451  17.520  43.753  0.00  0.00           H
ATOM   3625  H2  WAT X 994       0.991  17.310  43.413  0.00  0.00           H
ATOM   3626  O   WAT X 995       5.913  12.655  45.708  0.00  0.00           O
ATOM   3627  H1  WAT X 995       5.944  13.598  45.549  0.00  0.00           H
ATOM   3628  H2  WAT X 995       5.049  12.505  46.092  0.00  0.00           H
ATOM   3629  O   WAT X 996      15.350   9.716  41.135  0.00  0.00           O
ATOM   3630  H1  WAT X 996      16.277   9.856  41.325  0.00  0.00           H
ATOM   3631  H2  WAT X 996      14.935  10.556  41.332  0.00  0.00           H
ATOM   3632  O   WAT X 997      37.875  12.934  23.269  0.00  0.00           O
ATOM   3633  H1  WAT X 997      38.407  13.213  24.013  0.00  0.00           H
ATOM   3634  H2  WAT X 997      37.833  13.704  22.702  0.00  0.00           H
ATOM   3635  O   WAT X 998      44.875  10.220  29.246  0.00  0.00           O
ATOM   3636  H1  WAT X 998      44.666   9.857  30.107  0.00  0.00           H
ATOM   3637  H2  WAT X 998      44.282  10.965  29.150  0.00  0.00           H
ATOM   3638  O   WAT X 999      20.689   3.207  47.945  0.00  0.00           O
ATOM   3639  H1  WAT X 999      20.978   3.960  47.429  0.00  0.00           H
ATOM   3640  H2  WAT X 999      19.834   3.466  48.289  0.00  0.00           H
ATOM   3641  O   WAT X1000       0.586  13.045  27.171  0.00  0.00           O
ATOM   3642  H1  WAT X1000       0.336  13.875  26.766  0.00  0.00           H
ATOM   3643  H2  WAT X1000       0.582  13.227  28.111  0.00  0.00           H
ATOM   3644  O   WAT X1001      32.751  26.896  31.084  0.00  0.00           O
ATOM   3645  H1  WAT X1001      33.660  27.195  31.125  0.00  0.00           H
ATOM   3646  H2  WAT X1001      32.788  26.086  30.575  0.00  0.00           H
ATOM   3647  O   WAT X1002      19.133   5.121   0.874  0.00  0.00           O
ATOM   3648  H1  WAT X1002      18.214   5.326   1.046  0.00  0.00           H
ATOM   3649  H2  WAT X1002      19.426   5.811   0.280  0.00  0.00           H
ATOM   3650  O   WAT X1003      18.703  16.868  15.667  0.00  0.00           O
ATOM   3651  H1  WAT X1003      18.434  17.440  14.948  0.00  0.00           H
ATOM   3652  H2  WAT X1003      19.331  16.265  15.270  0.00  0.00           H
ATOM   3653  O   WAT X1004      38.190   6.070   8.996  0.00  0.00           O
ATOM   3654  H1  WAT X1004      37.996   5.153   9.191  0.00  0.00           H
ATOM   3655  H2  WAT X1004      38.755   6.036   8.225  0.00  0.00           H
ATOM   3656  O   WAT X1005      30.818  11.770  40.195  0.00  0.00           O
ATOM   3657  H1  WAT X1005      31.558  12.376  40.238  0.00  0.00           H
ATOM   3658  H2  WAT X1005      31.220  10.910  40.066  0.00  0.00           H
ATOM   3659  O   WAT X1006      33.081  14.379  44.039  0.00  0.00           O
ATOM   3660  H1  WAT X1006      33.561  14.405  43.211  0.00  0.00           H
ATOM   3661  H2  WAT X1006      33.146  13.467  44.324  0.00  0.00           H
ATOM   3662  O   WAT X1007      34.804  26.396  22.956  0.00  0.00           O
ATOM   3663  H1  WAT X1007      35.454  25.735  23.198  0.00  0.00           H
ATOM   3664  H2  WAT X1007      34.945  27.109  23.578  0.00  0.00           H
ATOM   3665  O   WAT X1008      27.910  11.387  15.162  0.00  0.00           O
ATOM   3666  H1  WAT X1008      27.789  10.505  14.808  0.00  0.00           H
ATOM   3667  H2  WAT X1008      27.063  11.607  15.551  0.00  0.00           H
ATOM   3668  O   WAT X1009      21.549  47.709  30.505  0.00  0.00           O
ATOM   3669  H1  WAT X1009      20.755  47.927  30.993  0.00  0.00           H
ATOM   3670  H2  WAT X1009      22.126  48.461  30.640  0.00  0.00           H
ATOM   3671  O   WAT X1010      36.644  14.243  18.979  0.00  0.00           O
ATOM   3672  H1  WAT X1010      37.332  13.708  18.582  0.00  0.00           H
ATOM   3673  H2  WAT X1010      36.717  14.068  19.918  0.00  0.00           H
ATOM   3674  O   WAT X1011      30.418  51.890   8.575  0.00  0.00           O
ATOM   3675  H1  WAT X1011      30.026  52.066   7.719  0.00  0.00           H
ATOM   3676  H2  WAT X1011      30.060  52.569   9.146  0.00  0.00           H
ATOM   3677  O   WAT X1012      45.962  41.207  26.846  0.00  0.00           O
ATOM   3678  H1  WAT X1012      46.036  42.043  27.306  0.00  0.00           H
ATOM   3679  H2  WAT X1012      45.575  41.432  26.000  0.00  0.00           H
ATOM   3680  O   WAT X1013       7.242   3.819  29.791  0.00  0.00           O
ATOM   3681  H1  WAT X1013       6.592   4.450  30.100  0.00  0.00           H
ATOM   3682  H2  WAT X1013       8.015   3.988  30.329  0.00  0.00           H
ATOM   3683  O   WAT X1014      47.551  44.337  34.840  0.00  0.00           O
ATOM   3684  H1  WAT X1014      48.132  44.311  35.600  0.00  0.00           H
ATOM   3685  H2  WAT X1014      47.313  45.260  34.751  0.00  0.00           H
ATOM   3686  O   WAT X1015      19.069  17.967  33.412  0.00  0.00           O
ATOM   3687  H1  WAT X1015      18.923  18.752  33.940  0.00  0.00           H
ATOM   3688  H2  WAT X1015      19.710  17.459  33.910  0.00  0.00           H
ATOM   3689  O   WAT X1016      26.709  58.299   9.164  0.00  0.00           O
ATOM   3690  H1  WAT X1016      26.733  57.688   9.900  0.00  0.00           H
ATOM   3691  H2  WAT X1016      26.711  59.165   9.572  0.00  0.00           H
ATOM   3692  O   WAT X1017       3.342  33.630  41.516  0.00  0.00           O
ATOM   3693  H1  WAT X1017       2.478  33.231  41.624  0.00  0.00           H
ATOM   3694  H2  WAT X1017       3.168  34.461  41.074  0.00  0.00           H
ATOM   3695  O   WAT X1018      27.980  21.616   9.366  0.00  0.00           O
ATOM   3696  H1  WAT X1018      27.709  20.930   9.977  0.00  0.00           H
ATOM   3697  H2  WAT X1018      27.196  22.151   9.244  0.00  0.00           H
ATOM   3698  O   WAT X1019       9.903  42.641  15.074  0.00  0.00           O
ATOM   3699  H1  WAT X1019       9.979  43.594  15.114  0.00  0.00           H
ATOM   3700  H2  WAT X1019      10.796  42.336  14.912  0.00  0.00           H
ATOM   3701  O   WAT X1020      47.426  58.346  44.050  0.00  0.00           O
ATOM   3702  H1  WAT X1020      47.469  58.096  43.127  0.00  0.00           H
ATOM   3703  H2  WAT X1020      46.496  58.509  44.210  0.00  0.00           H
ATOM   3704  O   WAT X1021      34.922  59.816   9.205  0.00  0.00           O
ATOM   3705  H1  WAT X1021      34.561  59.540   8.362  0.00  0.00           H
ATOM   3706  H2  WAT X1021      34.357  59.399   9.856  0.00  0.00           H
ATOM   3707  O   WAT X1022      24.538   8.421  31.790  0.00  0.00           O
ATOM   3708  H1  WAT X1022      23.935   7.786  31.403  0.00  0.00           H
ATOM   3709  H2  WAT X1022      25.328   8.358  31.253  0.00  0.00           H
ATOM   3710  O   WAT X1023      22.281  54.848   0.686  0.00  0.00           O
ATOM   3711  H1  WAT X1023      23.178  54.882   0.353  0.00  0.00           H
ATOM   3712  H2  WAT X1023      22.143  53.928   0.910  0.00  0.00           H
ATOM   3713  O   WAT X1024      46.626  35.114  36.661  0.00  0.00           O
ATOM   3714  H1  WAT X1024      46.145  34.332  36.389  0.00  0.00           H
ATOM   3715  H2  WAT X1024      45.966  35.668  37.078  0.00  0.00           H
ATOM   3716  O   WAT X1025      43.313  56.057  48.054  0.00  0.00           O
ATOM   3717  H1  WAT X1025      44.031  56.284  48.644  0.00  0.00           H
ATOM   3718  H2  WAT X1025      42.618  56.678  48.273  0.00  0.00           H
ATOM   3719  O   WAT X1026      12.050  41.871  31.587  0.00  0.00           O
ATOM   3720  H1  WAT X1026      11.766  40.965  31.716  0.00  0.00           H
ATOM   3721  H2  WAT X1026      12.863  41.940  32.086  0.00  0.00           H
ATOM   3722  O   WAT X1027      37.797  50.849  38.692  0.00  0.00           O
ATOM   3723  H1  WAT X1027      37.383  51.214  37.910  0.00  0.00           H
ATOM   3724  H2  WAT X1027      37.810  49.905  38.537  0.00  0.00           H
ATOM   3725  O   WAT X1028       2.048   1.385  18.671  0.00  0.00           O
ATOM   3726  H1  WAT X1028       1.927   1.528  17.732  0.00  0.00           H
ATOM   3727  H2  WAT X1028       1.636   0.538  18.840  0.00  0.00           H
ATOM   3728  O   WAT X1029      24.342  27.083  28.901  0.00  0.00           O
ATOM   3729  H1  WAT X1029      24.650  26.251  28.543  0.00  0.00           H
ATOM   3730  H2  WAT X1029      24.998  27.722  28.621  0.00  0.00           H
ATOM   3731  O   WAT X1030      42.307  19.554   6.220  0.00  0.00           O
ATOM   3732  H1  WAT X1030      42.454  18.609   6.187  0.00  0.00           H
ATOM   3733  H2  WAT X1030      43.063  19.898   6.695  0.00  0.00           H
ATOM   3734  O   WAT X1031       3.714  23.425  26.374  0.00  0.00           O
ATOM   3735  H1  WAT X1031       4.009  22.860  27.088  0.00  0.00           H
ATOM   3736  H2  WAT X1031       4.436  24.038  26.240  0.00  0.00           H
ATOM   3737  O   WAT X1032       7.456  29.959  39.602  0.00  0.00           O
ATOM   3738  H1  WAT X1032       7.338  30.867  39.321  0.00  0.00           H
ATOM   3739  H2  WAT X1032       8.389  29.788  39.471  0.00  0.00           H
ATOM   3740  O   WAT X1033      -0.113  36.381  12.398  0.00  0.00           O
ATOM   3741  H1  WAT X1033      -0.144  36.116  11.479  0.00  0.00           H
ATOM   3742  H2  WAT X1033       0.779  36.704  12.525  0.00  0.00           H
ATOM   3743  O   WAT X1034      38.591  32.481  15.726  0.00  0.00           O
ATOM   3744  H1  WAT X1034      38.232  31.673  15.360  0.00  0.00           H
ATOM   3745  H2  WAT X1034      38.661  32.309  16.665  0.00  0.00           H
ATOM   3746  O   WAT X1035       6.678   1.402  47.620  0.00  0.00           O
ATOM   3747  H1  WAT X1035       7.525   1.062  47.333  0.00  0.00           H
ATOM   3748  H2  WAT X1035       6.170   1.491  46.813  0.00  0.00           H
ATOM   3749  O   WAT X1036      19.153   3.548   3.233  0.00  0.00           O
ATOM   3750  H1  WAT X1036      19.084   4.241   2.577  0.00  0.00           H
ATOM   3751  H2  WAT X1036      18.859   2.758   2.779  0.00  0.00           H
ATOM   3752  O   WAT X1037      17.331  34.752   2.769  0.00  0.00           O
ATOM   3753  H1  WAT X1037      17.707  35.099   3.578  0.00  0.00           H
ATOM   3754  H2  WAT X1037      16.470  35.165   2.709  0.00  0.00           H
ATOM   3755  O   WAT X1038      39.816  19.910  33.150  0.00  0.00           O
ATOM   3756  H1  WAT X1038      40.699  20.194  32.912  0.00  0.00           H
ATOM   3757  H2  WAT X1038      39.259  20.661  32.942  0.00  0.00           H
ATOM   3758  O   WAT X1039      42.675  19.675  19.192  0.00  0.00           O
ATOM   3759  H1  WAT X1039      43.103  20.495  19.440  0.00  0.00           H
ATOM   3760  H2  WAT X1039      41.872  19.656  19.712  0.00  0.00           H
ATOM   3761  O   WAT X1040       7.568   7.122   7.725  0.00  0.00           O
ATOM   3762  H1  WAT X1040       8.510   7.253   7.830  0.00  0.00           H
ATOM   3763  H2  WAT X1040       7.309   7.765   7.064  0.00  0.00           H
ATOM   3764  O   WAT X1041      29.869  44.032   9.316  0.00  0.00           O
ATOM   3765  H1  WAT X1041      29.998  44.980   9.307  0.00  0.00           H
ATOM   3766  H2  WAT X1041      29.444  43.841   8.479  0.00  0.00           H
ATOM   3767  O   WAT X1042      41.860  13.263   8.775  0.00  0.00           O
ATOM   3768  H1  WAT X1042      42.144  12.822   9.576  0.00  0.00           H
ATOM   3769  H2  WAT X1042      41.442  12.575   8.257  0.00  0.00           H
ATOM   3770  O   WAT X1043      12.199  20.585  12.849  0.00  0.00           O
ATOM   3771  H1  WAT X1043      12.671  20.344  13.647  0.00  0.00           H
ATOM   3772  H2  WAT X1043      11.323  20.824  13.152  0.00  0.00           H
ATOM   3773  O   WAT X1044      30.767  17.542  13.108  0.00  0.00           O
ATOM   3774  H1  WAT X1044      31.031  17.587  14.027  0.00  0.00           H
ATOM   3775  H2  WAT X1044      31.590  17.474  12.625  0.00  0.00           H
ATOM   3776  O   WAT X1045      13.485  27.079  12.532  0.00  0.00           O
ATOM   3777  H1  WAT X1045      13.163  27.901  12.902  0.00  0.00           H
ATOM   3778  H2  WAT X1045      12.696  26.561  12.373  0.00  0.00           H
ATOM   3779  O   WAT X1046      37.811  46.582  39.659  0.00  0.00           O
ATOM   3780  H1  WAT X1046      37.863  45.645  39.845  0.00  0.00           H
ATOM   3781  H2  WAT X1046      37.537  46.976  40.487  0.00  0.00           H
ATOM   3782  O   WAT X1047       9.029  28.877   9.455  0.00  0.00           O
ATOM   3783  H1  WAT X1047       8.789  29.753   9.155  0.00  0.00           H
ATOM   3784  H2  WAT X1047       9.985  28.892   9.500  0.00  0.00           H
ATOM   3785  O   WAT X1048       2.499  49.043  14.569  0.00  0.00           O
ATOM   3786  H1  WAT X1048       2.210  48.132  14.508  0.00  0.00           H
ATOM   3787  H2  WAT X1048       3.388  48.989  14.919  0.00  0.00           H
ATOM   3788  O   WAT X1049      28.510  22.035  19.792  0.00  0.00           O
ATOM   3789  H1  WAT X1049      28.251  21.971  18.873  0.00  0.00           H
ATOM   3790  H2  WAT X1049      29.257  22.633  19.790  0.00  0.00           H
ATOM   3791  O   WAT X1050      10.282  55.568  11.992  0.00  0.00           O
ATOM   3792  H1  WAT X1050      10.475  54.968  11.272  0.00  0.00           H
ATOM   3793  H2  WAT X1050       9.736  55.058  12.589  0.00  0.00           H
ATOM   3794  O   WAT X1051       2.844  27.029  36.881  0.00  0.00           O
ATOM   3795  H1  WAT X1051       2.685  27.761  37.477  0.00  0.00           H
ATOM   3796  H2  WAT X1051       2.063  26.482  36.959  0.00  0.00           H
ATOM   3797  O   WAT X1052      40.103   9.624   5.265  0.00  0.00           O
ATOM   3798  H1  WAT X1052      39.460  10.241   5.613  0.00  0.00           H
ATOM   3799  H2  WAT X1052      40.618   9.358   6.027  0.00  0.00           H
ATOM   3800  O   WAT X1053       3.225  45.106  12.543  0.00  0.00           O
ATOM   3801  H1  WAT X1053       2.281  45.247  12.473  0.00  0.00           H
ATOM   3802  H2  WAT X1053       3.413  44.420  11.902  0.00  0.00           H
ATOM   3803  O   WAT X1054       6.750  23.278   9.492  0.00  0.00           O
ATOM   3804  H1  WAT X1054       7.206  23.998   9.056  0.00  0.00           H
ATOM   3805  H2  WAT X1054       7.400  22.576   9.539  0.00  0.00           H
ATOM   3806  O   WAT X1055      32.909  42.211  39.383  0.00  0.00           O
ATOM   3807  H1  WAT X1055      32.614  42.686  38.606  0.00  0.00           H
ATOM   3808  H2  WAT X1055      33.168  42.897  39.999  0.00  0.00           H
ATOM   3809  O   WAT X1056      11.259   1.611  13.003  0.00  0.00           O
ATOM   3810  H1  WAT X1056      10.374   1.302  12.811  0.00  0.00           H
ATOM   3811  H2  WAT X1056      11.403   1.372  13.919  0.00  0.00           H
ATOM   3812  O   WAT X1057      36.766  29.466  21.943  0.00  0.00           O
ATOM   3813  H1  WAT X1057      37.007  30.184  21.357  0.00  0.00           H
ATOM   3814  H2  WAT X1057      37.597  29.174  22.318  0.00  0.00           H
ATOM   3815  O   WAT X1058       8.560   0.355  15.466  0.00  0.00           O
ATOM   3816  H1  WAT X1058       9.325  -0.146  15.181  0.00  0.00           H
ATOM   3817  H2  WAT X1058       8.143   0.638  14.652  0.00  0.00           H
ATOM   3818  O   WAT X1059       7.905  32.200  33.946  0.00  0.00           O
ATOM   3819  H1  WAT X1059       7.240  31.692  33.483  0.00  0.00           H
ATOM   3820  H2  WAT X1059       8.518  31.545  34.279  0.00  0.00           H
ATOM   3821  O   WAT X1060      38.088  56.934  45.114  0.00  0.00           O
ATOM   3822  H1  WAT X1060      38.972  57.125  44.802  0.00  0.00           H
ATOM   3823  H2  WAT X1060      38.221  56.373  45.879  0.00  0.00           H
ATOM   3824  O   WAT X1061      14.040  54.549  37.729  0.00  0.00           O
ATOM   3825  H1  WAT X1061      13.815  55.402  37.357  0.00  0.00           H
ATOM   3826  H2  WAT X1061      13.767  53.918  37.064  0.00  0.00           H
ATOM   3827  O   WAT X1062      24.861  52.221  33.992  0.00  0.00           O
ATOM   3828  H1  WAT X1062      25.285  52.732  34.681  0.00  0.00           H
ATOM   3829  H2  WAT X1062      24.055  51.897  34.394  0.00  0.00           H
ATOM   3830  O   WAT X1063      34.677  44.746  37.116  0.00  0.00           O
ATOM   3831  H1  WAT X1063      34.168  43.939  37.034  0.00  0.00           H
ATOM   3832  H2  WAT X1063      34.414  45.110  37.961  0.00  0.00           H
ATOM   3833  O   WAT X1064      30.654  21.599  36.076  0.00  0.00           O
ATOM   3834  H1  WAT X1064      29.798  21.891  35.764  0.00  0.00           H
ATOM   3835  H2  WAT X1064      30.580  21.615  37.030  0.00  0.00           H
ATOM   3836  O   WAT X1065      43.611   9.669  31.868  0.00  0.00           O
ATOM   3837  H1  WAT X1065      43.333  10.170  32.636  0.00  0.00           H
ATOM   3838  H2  WAT X1065      43.471   8.755  32.115  0.00  0.00           H
ATOM   3839  O   WAT X1066      29.179  11.846  42.645  0.00  0.00           O
ATOM   3840  H1  WAT X1066      29.702  11.756  41.849  0.00  0.00           H
ATOM   3841  H2  WAT X1066      29.514  12.639  43.063  0.00  0.00           H
ATOM   3842  O   WAT X1067       0.685  25.455  37.724  0.00  0.00           O
ATOM   3843  H1  WAT X1067       1.069  24.743  38.235  0.00  0.00           H
ATOM   3844  H2  WAT X1067       0.614  25.102  36.837  0.00  0.00           H
ATOM   3845  O   WAT X1068      48.111  55.216  34.284  0.00  0.00           O
ATOM   3846  H1  WAT X1068      47.375  54.627  34.453  0.00  0.00           H
ATOM   3847  H2  WAT X1068      48.875  54.747  34.619  0.00  0.00           H
ATOM   3848  O   WAT X1069      46.589  36.974  21.876  0.00  0.00           O
ATOM   3849  H1  WAT X1069      46.914  37.843  21.641  0.00  0.00           H
ATOM   3850  H2  WAT X1069      46.960  36.806  22.742  0.00  0.00           H
ATOM   3851  O   WAT X1070      27.635  50.274  30.494  0.00  0.00           O
ATOM   3852  H1  WAT X1070      27.991  51.036  30.950  0.00  0.00           H
ATOM   3853  H2  WAT X1070      28.354  49.642  30.487  0.00  0.00           H
ATOM   3854  O   WAT X1071      32.967  42.458  21.225  0.00  0.00           O
ATOM   3855  H1  WAT X1071      32.570  41.588  21.278  0.00  0.00           H
ATOM   3856  H2  WAT X1071      33.847  42.299  20.885  0.00  0.00           H
ATOM   3857  O   WAT X1072       4.302  42.779  34.428  0.00  0.00           O
ATOM   3858  H1  WAT X1072       4.536  42.157  33.739  0.00  0.00           H
ATOM   3859  H2  WAT X1072       4.904  43.512  34.303  0.00  0.00           H
ATOM   3860  O   WAT X1073      10.494  12.754  21.065  0.00  0.00           O
ATOM   3861  H1  WAT X1073      11.293  12.972  20.585  0.00  0.00           H
ATOM   3862  H2  WAT X1073      10.439  11.799  21.017  0.00  0.00           H
ATOM   3863  O   WAT X1074      43.282  27.936  34.581  0.00  0.00           O
ATOM   3864  H1  WAT X1074      43.458  27.142  35.085  0.00  0.00           H
ATOM   3865  H2  WAT X1074      42.601  27.679  33.959  0.00  0.00           H
ATOM   3866  O   WAT X1075      19.960  10.485  34.578  0.00  0.00           O
ATOM   3867  H1  WAT X1075      19.682   9.758  35.136  0.00  0.00           H
ATOM   3868  H2  WAT X1075      20.724  10.147  34.109  0.00  0.00           H
ATOM   3869  O   WAT X1076      39.872   2.461  47.555  0.00  0.00           O
ATOM   3870  H1  WAT X1076      40.212   3.117  48.163  0.00  0.00           H
ATOM   3871  H2  WAT X1076      38.938   2.658  47.487  0.00  0.00           H
ATOM   3872  O   WAT X1077      10.490  46.460  22.184  0.00  0.00           O
ATOM   3873  H1  WAT X1077       9.583  46.533  22.479  0.00  0.00           H
ATOM   3874  H2  WAT X1077      10.611  45.527  22.008  0.00  0.00           H
ATOM   3875  O   WAT X1078       7.911  15.458  42.400  0.00  0.00           O
ATOM   3876  H1  WAT X1078       8.393  15.020  41.698  0.00  0.00           H
ATOM   3877  H2  WAT X1078       7.394  16.128  41.954  0.00  0.00           H
ATOM   3878  O   WAT X1079      38.066  35.209  35.082  0.00  0.00           O
ATOM   3879  H1  WAT X1079      37.533  34.759  35.737  0.00  0.00           H
ATOM   3880  H2  WAT X1079      38.964  34.942  35.279  0.00  0.00           H
ATOM   3881  O   WAT X1080      44.514  14.715  15.547  0.00  0.00           O
ATOM   3882  H1  WAT X1080      44.981  13.974  15.934  0.00  0.00           H
ATOM   3883  H2  WAT X1080      45.177  15.401  15.468  0.00  0.00           H
ATOM   3884  O   WAT X1081      39.600  13.801  25.347  0.00  0.00           O
ATOM   3885  H1  WAT X1081      40.336  14.318  25.674  0.00  0.00           H
ATOM   3886  H2  WAT X1081      38.836  14.362  25.478  0.00  0.00           H
ATOM   3887  O   WAT X1082      15.180  17.403   7.815  0.00  0.00           O
ATOM   3888  H1  WAT X1082      15.359  17.904   8.611  0.00  0.00           H
ATOM   3889  H2  WAT X1082      15.950  17.545   7.265  0.00  0.00           H
ATOM   3890  O   WAT X1083      45.627  41.823  39.062  0.00  0.00           O
ATOM   3891  H1  WAT X1083      46.157  41.506  38.331  0.00  0.00           H
ATOM   3892  H2  WAT X1083      46.116  42.570  39.406  0.00  0.00           H
ATOM   3893  O   WAT X1084      41.075  38.659   3.759  0.00  0.00           O
ATOM   3894  H1  WAT X1084      41.543  38.164   3.087  0.00  0.00           H
ATOM   3895  H2  WAT X1084      40.849  39.486   3.334  0.00  0.00           H
ATOM   3896  O   WAT X1085       7.553  55.983  47.032  0.00  0.00           O
ATOM   3897  H1  WAT X1085       7.532  56.936  46.945  0.00  0.00           H
ATOM   3898  H2  WAT X1085       8.367  55.804  47.503  0.00  0.00           H
ATOM   3899  O   WAT X1086      26.550   2.473  46.957  0.00  0.00           O
ATOM   3900  H1  WAT X1086      26.803   1.750  46.382  0.00  0.00           H
ATOM   3901  H2  WAT X1086      26.912   3.252  46.535  0.00  0.00           H
ATOM   3902  O   WAT X1087      17.127  46.904  19.506  0.00  0.00           O
ATOM   3903  H1  WAT X1087      18.083  46.858  19.520  0.00  0.00           H
ATOM   3904  H2  WAT X1087      16.855  46.095  19.072  0.00  0.00           H
ATOM   3905  O   WAT X1088      45.879  58.876   1.418  0.00  0.00           O
ATOM   3906  H1  WAT X1088      46.464  59.350   0.826  0.00  0.00           H
ATOM   3907  H2  WAT X1088      46.127  57.957   1.315  0.00  0.00           H
ATOM   3908  O   WAT X1089      45.083  14.808  20.664  0.00  0.00           O
ATOM   3909  H1  WAT X1089      45.742  14.921  19.978  0.00  0.00           H
ATOM   3910  H2  WAT X1089      44.883  13.872  20.652  0.00  0.00           H
ATOM   3911  O   WAT X1090       0.228  48.714   6.089  0.00  0.00           O
ATOM   3912  H1  WAT X1090       0.927  49.328   5.865  0.00  0.00           H
ATOM   3913  H2  WAT X1090       0.536  47.869   5.760  0.00  0.00           H
ATOM   3914  O   WAT X1091      14.808   6.902  21.881  0.00  0.00           O
ATOM   3915  H1  WAT X1091      14.098   6.283  22.051  0.00  0.00           H
ATOM   3916  H2  WAT X1091      15.278   6.961  22.713  0.00  0.00           H
ATOM   3917  O   WAT X1092      10.640  28.991  17.180  0.00  0.00           O
ATOM   3918  H1  WAT X1092      10.184  29.671  17.676  0.00  0.00           H
ATOM   3919  H2  WAT X1092      10.119  28.885  16.384  0.00  0.00           H
ATOM   3920  O   WAT X1093      18.386  42.469   6.327  0.00  0.00           O
ATOM   3921  H1  WAT X1093      18.344  43.319   6.767  0.00  0.00           H
ATOM   3922  H2  WAT X1093      17.573  42.419   5.825  0.00  0.00           H
ATOM   3923  O   WAT X1094      41.993   0.663  28.224  0.00  0.00           O
ATOM   3924  H1  WAT X1094      41.749  -0.220  27.947  0.00  0.00           H
ATOM   3925  H2  WAT X1094      41.801   0.682  29.162  0.00  0.00           H
ATOM   3926  O   WAT X1095      36.601   7.309  42.514  0.00  0.00           O
ATOM   3927  H1  WAT X1095      36.471   6.365  42.424  0.00  0.00           H
ATOM   3928  H2  WAT X1095      36.867   7.428  43.425  0.00  0.00           H
ATOM   3929  O   WAT X1096      34.014  29.008  45.501  0.00  0.00           O
ATOM   3930  H1  WAT X1096      33.715  29.737  46.045  0.00  0.00           H
ATOM   3931  H2  WAT X1096      34.964  28.996  45.618  0.00  0.00           H
ATOM   3932  O   WAT X1097       2.653  50.073   5.195  0.00  0.00           O
ATOM   3933  H1  WAT X1097       3.425  50.568   5.468  0.00  0.00           H
ATOM   3934  H2  WAT X1097       2.669  50.113   4.239  0.00  0.00           H
ATOM   3935  O   WAT X1098       2.169   1.282  42.621  0.00  0.00           O
ATOM   3936  H1  WAT X1098       2.342   2.222  42.554  0.00  0.00           H
ATOM   3937  H2  WAT X1098       2.404   1.058  43.521  0.00  0.00           H
ATOM   3938  O   WAT X1099      24.921  16.926  16.854  0.00  0.00           O
ATOM   3939  H1  WAT X1099      25.078  17.375  16.024  0.00  0.00           H
ATOM   3940  H2  WAT X1099      24.779  17.631  17.485  0.00  0.00           H
ATOM   3941  O   WAT X1100      30.468   3.113  37.926  0.00  0.00           O
ATOM   3942  H1  WAT X1100      30.345   4.053  38.060  0.00  0.00           H
ATOM   3943  H2  WAT X1100      31.149   2.868  38.551  0.00  0.00           H
ATOM   3944  O   WAT X1101      37.600  49.982  44.410  0.00  0.00           O
ATOM   3945  H1  WAT X1101      37.776  49.070  44.181  0.00  0.00           H
ATOM   3946  H2  WAT X1101      38.366  50.255  44.916  0.00  0.00           H
ATOM   3947  O   WAT X1102      45.345  30.538  44.037  0.00  0.00           O
ATOM   3948  H1  WAT X1102      46.191  30.836  43.702  0.00  0.00           H
ATOM   3949  H2  WAT X1102      44.725  31.211  43.755  0.00  0.00           H
ATOM   3950  O   WAT X1103      31.229  34.709  30.346  0.00  0.00           O
ATOM   3951  H1  WAT X1103      30.927  35.458  29.832  0.00  0.00           H
ATOM   3952  H2  WAT X1103      30.425  34.274  30.631  0.00  0.00           H
ATOM   3953  O   WAT X1104      16.701   4.107  38.986  0.00  0.00           O
ATOM   3954  H1  WAT X1104      17.520   4.320  39.433  0.00  0.00           H
ATOM   3955  H2  WAT X1104      16.635   3.154  39.049  0.00  0.00           H
ATOM   3956  O   WAT X1105      38.081  23.517  35.885  0.00  0.00           O
ATOM   3957  H1  WAT X1105      37.691  22.643  35.854  0.00  0.00           H
ATOM   3958  H2  WAT X1105      37.779  23.942  35.083  0.00  0.00           H
ATOM   3959  O   WAT X1106      16.516  18.224  20.300  0.00  0.00           O
ATOM   3960  H1  WAT X1106      17.424  18.337  20.580  0.00  0.00           H
ATOM   3961  H2  WAT X1106      16.305  17.319  20.531  0.00  0.00           H
ATOM   3962  O   WAT X1107      42.998  22.868  21.816  0.00  0.00           O
ATOM   3963  H1  WAT X1107      42.115  23.016  21.477  0.00  0.00           H
ATOM   3964  H2  WAT X1107      42.993  23.276  22.682  0.00  0.00           H
ATOM   3965  O   WAT X1108      36.184  59.392  18.423  0.00  0.00           O
ATOM   3966  H1  WAT X1108      35.484  58.793  18.165  0.00  0.00           H
ATOM   3967  H2  WAT X1108      36.925  59.148  17.867  0.00  0.00           H
ATOM   3968  O   WAT X1109      11.078   8.722  12.185  0.00  0.00           O
ATOM   3969  H1  WAT X1109      11.451   9.029  13.012  0.00  0.00           H
ATOM   3970  H2  WAT X1109      11.765   8.180  11.799  0.00  0.00           H
ATOM   3971  O   WAT X1110      38.369  31.609  20.873  0.00  0.00           O
ATOM   3972  H1  WAT X1110      37.963  32.012  21.640  0.00  0.00           H
ATOM   3973  H2  WAT X1110      38.505  32.335  20.265  0.00  0.00           H
ATOM   3974  O   WAT X1111      39.746  59.344  25.291  0.00  0.00           O
ATOM   3975  H1  WAT X1111      39.827  59.864  24.491  0.00  0.00           H
ATOM   3976  H2  WAT X1111      39.080  59.799  25.806  0.00  0.00           H
ATOM   3977  O   WAT X1112      48.593  38.355   0.706  0.00  0.00           O
ATOM   3978  H1  WAT X1112      47.669  38.286   0.466  0.00  0.00           H
ATOM   3979  H2  WAT X1112      48.598  38.289   1.661  0.00  0.00           H
ATOM   3980  O   WAT X1113      30.636  50.684  42.511  0.00  0.00           O
ATOM   3981  H1  WAT X1113      30.679  50.498  43.449  0.00  0.00           H
ATOM   3982  H2  WAT X1113      29.709  50.592  42.291  0.00  0.00           H
ATOM   3983  O   WAT X1114       2.140  39.488  34.185  0.00  0.00           O
ATOM   3984  H1  WAT X1114       1.220  39.579  33.934  0.00  0.00           H
ATOM   3985  H2  WAT X1114       2.151  39.678  35.124  0.00  0.00           H
ATOM   3986  O   WAT X1115      33.092  49.442   0.918  0.00  0.00           O
ATOM   3987  H1  WAT X1115      33.637  48.776   0.498  0.00  0.00           H
ATOM   3988  H2  WAT X1115      33.200  49.283   1.856  0.00  0.00           H
ATOM   3989  O   WAT X1116       3.860  25.369  40.054  0.00  0.00           O
ATOM   3990  H1  WAT X1116       3.953  25.942  40.815  0.00  0.00           H
ATOM   3991  H2  WAT X1116       4.402  25.778  39.379  0.00  0.00           H
ATOM   3992  O   WAT X1117       3.037   4.014  41.606  0.00  0.00           O
ATOM   3993  H1  WAT X1117       3.037   4.499  40.781  0.00  0.00           H
ATOM   3994  H2  WAT X1117       3.749   4.403  42.114  0.00  0.00           H
ATOM   3995  O   WAT X1118      42.958  32.405  21.818  0.00  0.00           O
ATOM   3996  H1  WAT X1118      42.762  33.034  22.512  0.00  0.00           H
ATOM   3997  H2  WAT X1118      43.556  31.778  22.226  0.00  0.00           H
ATOM   3998  O   WAT X1119      42.742  43.558  32.982  0.00  0.00           O
ATOM   3999  H1  WAT X1119      41.842  43.426  32.687  0.00  0.00           H
ATOM   4000  H2  WAT X1119      42.995  44.404  32.612  0.00  0.00           H
ATOM   4001  O   WAT X1120      38.713  43.475   9.484  0.00  0.00           O
ATOM   4002  H1  WAT X1120      38.644  44.420   9.619  0.00  0.00           H
ATOM   4003  H2  WAT X1120      37.821  43.196   9.280  0.00  0.00           H
ATOM   4004  O   WAT X1121      33.719  54.498  30.595  0.00  0.00           O
ATOM   4005  H1  WAT X1121      34.562  54.916  30.417  0.00  0.00           H
ATOM   4006  H2  WAT X1121      33.833  53.594  30.302  0.00  0.00           H
ATOM   4007  O   WAT X1122      17.619  29.291  27.835  0.00  0.00           O
ATOM   4008  H1  WAT X1122      17.568  28.335  27.838  0.00  0.00           H
ATOM   4009  H2  WAT X1122      17.255  29.547  26.987  0.00  0.00           H
ATOM   4010  O   WAT X1123       2.378  17.675  27.941  0.00  0.00           O
ATOM   4011  H1  WAT X1123       2.278  17.714  26.990  0.00  0.00           H
ATOM   4012  H2  WAT X1123       2.332  16.742  28.149  0.00  0.00           H
ATOM   4013  O   WAT X1124      12.166  36.269  33.383  0.00  0.00           O
ATOM   4014  H1  WAT X1124      12.549  35.637  32.775  0.00  0.00           H
ATOM   4015  H2  WAT X1124      11.240  36.304  33.142  0.00  0.00           H
ATOM   4016  O   WAT X1125      44.099  31.993  32.642  0.00  0.00           O
ATOM   4017  H1  WAT X1125      44.524  31.704  31.835  0.00  0.00           H
ATOM   4018  H2  WAT X1125      44.787  32.454  33.123  0.00  0.00           H
ATOM   4019  O   WAT X1126       9.293  10.486  15.284  0.00  0.00           O
ATOM   4020  H1  WAT X1126       8.756   9.776  14.932  0.00  0.00           H
ATOM   4021  H2  WAT X1126       8.733  11.260  15.227  0.00  0.00           H
ATOM   4022  O   WAT X1127       7.102  52.175  30.380  0.00  0.00           O
ATOM   4023  H1  WAT X1127       6.396  51.776  29.871  0.00  0.00           H
ATOM   4024  H2  WAT X1127       6.698  52.939  30.792  0.00  0.00           H
ATOM   4025  O   WAT X1128       8.829  21.279   9.374  0.00  0.00           O
ATOM   4026  H1  WAT X1128       9.785  21.262   9.329  0.00  0.00           H
ATOM   4027  H2  WAT X1128       8.616  20.772  10.157  0.00  0.00           H
ATOM   4028  O   WAT X1129       0.463   9.623  39.601  0.00  0.00           O
ATOM   4029  H1  WAT X1129       0.136   9.989  40.423  0.00  0.00           H
ATOM   4030  H2  WAT X1129       0.383  10.339  38.971  0.00  0.00           H
ATOM   4031  O   WAT X1130      20.545  46.228  41.188  0.00  0.00           O
ATOM   4032  H1  WAT X1130      20.040  46.865  40.682  0.00  0.00           H
ATOM   4033  H2  WAT X1130      20.394  46.474  42.101  0.00  0.00           H
ATOM   4034  O   WAT X1131      47.624  47.641   3.215  0.00  0.00           O
ATOM   4035  H1  WAT X1131      46.669  47.631   3.273  0.00  0.00           H
ATOM   4036  H2  WAT X1131      47.807  47.680   2.277  0.00  0.00           H
ATOM   4037  O   WAT X1132      21.387  40.207  18.895  0.00  0.00           O
ATOM   4038  H1  WAT X1132      21.278  41.130  18.665  0.00  0.00           H
ATOM   4039  H2  WAT X1132      20.740  39.748  18.359  0.00  0.00           H
ATOM   4040  O   WAT X1133      31.476   4.956   0.306  0.00  0.00           O
ATOM   4041  H1  WAT X1133      31.292   5.275   1.189  0.00  0.00           H
ATOM   4042  H2  WAT X1133      30.640   5.029  -0.154  0.00  0.00           H
ATOM   4043  O   WAT X1134      19.929  44.754  16.406  0.00  0.00           O
ATOM   4044  H1  WAT X1134      19.746  45.383  17.104  0.00  0.00           H
ATOM   4045  H2  WAT X1134      20.203  45.294  15.664  0.00  0.00           H
ATOM   4046  O   WAT X1135       6.645  59.058   2.350  0.00  0.00           O
ATOM   4047  H1  WAT X1135       6.685  58.355   2.998  0.00  0.00           H
ATOM   4048  H2  WAT X1135       7.466  59.537   2.464  0.00  0.00           H
ATOM   4049  O   WAT X1136       5.175   6.042  30.484  0.00  0.00           O
ATOM   4050  H1  WAT X1136       4.763   6.133  31.343  0.00  0.00           H
ATOM   4051  H2  WAT X1136       5.656   6.860  30.362  0.00  0.00           H
ATOM   4052  O   WAT X1137      20.610  19.486  37.782  0.00  0.00           O
ATOM   4053  H1  WAT X1137      20.991  19.502  36.904  0.00  0.00           H
ATOM   4054  H2  WAT X1137      20.675  18.571  38.056  0.00  0.00           H
ATOM   4055  O   WAT X1138       5.263  20.845  24.622  0.00  0.00           O
ATOM   4056  H1  WAT X1138       5.307  20.156  25.285  0.00  0.00           H
ATOM   4057  H2  WAT X1138       4.687  20.490  23.945  0.00  0.00           H
ATOM   4058  O   WAT X1139      18.124  59.201   7.605  0.00  0.00           O
ATOM   4059  H1  WAT X1139      18.760  59.700   7.092  0.00  0.00           H
ATOM   4060  H2  WAT X1139      18.611  58.435   7.910  0.00  0.00           H
ATOM   4061  O   WAT X1140      30.177   9.860  16.984  0.00  0.00           O
ATOM   4062  H1  WAT X1140      30.004  10.059  16.064  0.00  0.00           H
ATOM   4063  H2  WAT X1140      29.686   9.056  17.152  0.00  0.00           H
ATOM   4064  O   WAT X1141      22.646  59.487  42.323  0.00  0.00           O
ATOM   4065  H1  WAT X1141      23.341  59.365  41.676  0.00  0.00           H
ATOM   4066  H2  WAT X1141      22.931  60.238  42.843  0.00  0.00           H
ATOM   4067  O   WAT X1142      38.573   0.259  40.257  0.00  0.00           O
ATOM   4068  H1  WAT X1142      38.310   0.097  41.163  0.00  0.00           H
ATOM   4069  H2  WAT X1142      38.499   1.207  40.152  0.00  0.00           H
ATOM   4070  O   WAT X1143      29.613  59.266  47.584  0.00  0.00           O
ATOM   4071  H1  WAT X1143      29.509  60.096  48.049  0.00  0.00           H
ATOM   4072  H2  WAT X1143      30.138  58.725  48.174  0.00  0.00           H
ATOM   4073  O   WAT X1144       0.791  27.825  29.314  0.00  0.00           O
ATOM   4074  H1  WAT X1144       1.721  27.663  29.153  0.00  0.00           H
ATOM   4075  H2  WAT X1144       0.385  26.959  29.264  0.00  0.00           H
ATOM   4076  O   WAT X1145      42.966   7.193   5.185  0.00  0.00           O
ATOM   4077  H1  WAT X1145      43.749   7.585   4.799  0.00  0.00           H
ATOM   4078  H2  WAT X1145      43.187   7.076   6.109  0.00  0.00           H
ATOM   4079  O   WAT X1146       2.444  22.110  24.345  0.00  0.00           O
ATOM   4080  H1  WAT X1146       2.950  22.577  25.010  0.00  0.00           H
ATOM   4081  H2  WAT X1146       2.251  21.261  24.743  0.00  0.00           H
ATOM   4082  O   WAT X1147      19.342  48.545  40.539  0.00  0.00           O
ATOM   4083  H1  WAT X1147      18.708  48.971  41.117  0.00  0.00           H
ATOM   4084  H2  WAT X1147      18.969  48.640  39.663  0.00  0.00           H
ATOM   4085  O   WAT X1148      22.774  11.463   7.215  0.00  0.00           O
ATOM   4086  H1  WAT X1148      23.548  10.918   7.358  0.00  0.00           H
ATOM   4087  H2  WAT X1148      23.098  12.361   7.278  0.00  0.00           H
ATOM   4088  O   WAT X1149      27.929  54.738  41.944  0.00  0.00           O
ATOM   4089  H1  WAT X1149      27.740  53.999  42.522  0.00  0.00           H
ATOM   4090  H2  WAT X1149      28.270  55.416  42.527  0.00  0.00           H
ATOM   4091  O   WAT X1150      33.044   5.869  37.607  0.00  0.00           O
ATOM   4092  H1  WAT X1150      33.345   5.215  36.977  0.00  0.00           H
ATOM   4093  H2  WAT X1150      33.098   5.428  38.455  0.00  0.00           H
ATOM   4094  O   WAT X1151      32.579   7.643   5.518  0.00  0.00           O
ATOM   4095  H1  WAT X1151      33.398   7.265   5.841  0.00  0.00           H
ATOM   4096  H2  WAT X1151      31.997   7.637   6.278  0.00  0.00           H
ATOM   4097  O   WAT X1152      48.265   0.879  44.170  0.00  0.00           O
ATOM   4098  H1  WAT X1152      48.202  -0.048  43.942  0.00  0.00           H
ATOM   4099  H2  WAT X1152      49.178   1.001  44.431  0.00  0.00           H
ATOM   4100  O   WAT X1153      20.598  54.762  29.320  0.00  0.00           O
ATOM   4101  H1  WAT X1153      20.340  54.738  28.398  0.00  0.00           H
ATOM   4102  H2  WAT X1153      20.759  53.846  29.547  0.00  0.00           H
ATOM   4103  O   WAT X1154      47.511  50.533  12.010  0.00  0.00           O
ATOM   4104  H1  WAT X1154      47.033  51.226  11.555  0.00  0.00           H
ATOM   4105  H2  WAT X1154      46.963  50.323  12.767  0.00  0.00           H
ATOM   4106  O   WAT X1155      26.252  19.575  47.360  0.00  0.00           O
ATOM   4107  H1  WAT X1155      26.241  20.250  46.682  0.00  0.00           H
ATOM   4108  H2  WAT X1155      25.329  19.432  47.570  0.00  0.00           H
ATOM   4109  O   WAT X1156       9.551  18.965  13.317  0.00  0.00           O
ATOM   4110  H1  WAT X1156       9.804  19.602  13.985  0.00  0.00           H
ATOM   4111  H2  WAT X1156       8.797  19.362  12.881  0.00  0.00           H
ATOM   4112  O   WAT X1157      40.150   8.433  27.940  0.00  0.00           O
ATOM   4113  H1  WAT X1157      40.626   7.655  28.231  0.00  0.00           H
ATOM   4114  H2  WAT X1157      40.404   8.540  27.023  0.00  0.00           H
ATOM   4115  O   WAT X1158       3.505  48.563  22.475  0.00  0.00           O
ATOM   4116  H1  WAT X1158       3.066  49.328  22.105  0.00  0.00           H
ATOM   4117  H2  WAT X1158       4.312  48.910  22.856  0.00  0.00           H
ATOM   4118  O   WAT X1159      48.511   0.674  25.129  0.00  0.00           O
ATOM   4119  H1  WAT X1159      47.899  -0.060  25.184  0.00  0.00           H
ATOM   4120  H2  WAT X1159      49.240   0.421  25.696  0.00  0.00           H
ATOM   4121  O   WAT X1160      32.457  36.259  32.534  0.00  0.00           O
ATOM   4122  H1  WAT X1160      32.387  35.965  31.626  0.00  0.00           H
ATOM   4123  H2  WAT X1160      31.617  36.681  32.715  0.00  0.00           H
ATOM   4124  O   WAT X1161       6.704  51.996  42.073  0.00  0.00           O
ATOM   4125  H1  WAT X1161       6.691  51.074  42.329  0.00  0.00           H
ATOM   4126  H2  WAT X1161       6.544  52.473  42.887  0.00  0.00           H
ATOM   4127  O   WAT X1162      33.209  59.506  24.238  0.00  0.00           O
ATOM   4128  H1  WAT X1162      33.807  58.869  23.845  0.00  0.00           H
ATOM   4129  H2  WAT X1162      32.566  58.974  24.706  0.00  0.00           H
ATOM   4130  O   WAT X1163      39.056  32.122  43.155  0.00  0.00           O
ATOM   4131  H1  WAT X1163      38.540  32.484  42.435  0.00  0.00           H
ATOM   4132  H2  WAT X1163      38.433  31.594  43.654  0.00  0.00           H
ATOM   4133  O   WAT X1164      39.030  18.197  18.929  0.00  0.00           O
ATOM   4134  H1  WAT X1164      38.788  19.086  18.672  0.00  0.00           H
ATOM   4135  H2  WAT X1164      38.202  17.783  19.171  0.00  0.00           H
ATOM   4136  O   WAT X1165      34.231  49.407  31.433  0.00  0.00           O
ATOM   4137  H1  WAT X1165      34.876  48.926  30.915  0.00  0.00           H
ATOM   4138  H2  WAT X1165      33.636  49.784  30.785  0.00  0.00           H
ATOM   4139  O   WAT X1166       7.384  24.188  16.223  0.00  0.00           O
ATOM   4140  H1  WAT X1166       7.568  23.554  16.916  0.00  0.00           H
ATOM   4141  H2  WAT X1166       8.090  24.831  16.293  0.00  0.00           H
ATOM   4142  O   WAT X1167       4.201  12.110  29.743  0.00  0.00           O
ATOM   4143  H1  WAT X1167       4.990  11.916  29.237  0.00  0.00           H
ATOM   4144  H2  WAT X1167       3.609  12.524  29.115  0.00  0.00           H
ATOM   4145  O   WAT X1168      36.624   8.217  10.896  0.00  0.00           O
ATOM   4146  H1  WAT X1168      37.093   9.044  11.013  0.00  0.00           H
ATOM   4147  H2  WAT X1168      35.713   8.475  10.758  0.00  0.00           H
ATOM   4148  O   WAT X1169      43.879  10.515  21.578  0.00  0.00           O
ATOM   4149  H1  WAT X1169      44.775  10.414  21.257  0.00  0.00           H
ATOM   4150  H2  WAT X1169      43.934  10.309  22.511  0.00  0.00           H
ATOM   4151  O   WAT X1170      25.056  53.736   2.566  0.00  0.00           O
ATOM   4152  H1  WAT X1170      25.863  53.250   2.396  0.00  0.00           H
ATOM   4153  H2  WAT X1170      25.093  53.941   3.500  0.00  0.00           H
ATOM   4154  O   WAT X1171      11.397  17.840  32.474  0.00  0.00           O
ATOM   4155  H1  WAT X1171      11.798  17.696  33.331  0.00  0.00           H
ATOM   4156  H2  WAT X1171      12.134  18.028  31.893  0.00  0.00           H
ATOM   4157  O   WAT X1172      12.237  46.099  11.857  0.00  0.00           O
ATOM   4158  H1  WAT X1172      12.780  46.883  11.779  0.00  0.00           H
ATOM   4159  H2  WAT X1172      12.804  45.458  12.286  0.00  0.00           H
ATOM   4160  O   WAT X1173       4.151  23.254   3.994  0.00  0.00           O
ATOM   4161  H1  WAT X1173       3.405  22.785   4.367  0.00  0.00           H
ATOM   4162  H2  WAT X1173       4.265  22.871   3.124  0.00  0.00           H
ATOM   4163  O   WAT X1174       8.094  57.610  31.027  0.00  0.00           O
ATOM   4164  H1  WAT X1174       8.759  58.124  30.569  0.00  0.00           H
ATOM   4165  H2  WAT X1174       7.813  58.171  31.749  0.00  0.00           H
ATOM   4166  O   WAT X1175      37.545  22.123   6.303  0.00  0.00           O
ATOM   4167  H1  WAT X1175      37.813  21.544   7.017  0.00  0.00           H
ATOM   4168  H2  WAT X1175      36.740  22.535   6.619  0.00  0.00           H
ATOM   4169  O   WAT X1176      34.767  38.104  47.674  0.00  0.00           O
ATOM   4170  H1  WAT X1176      35.083  37.229  47.449  0.00  0.00           H
ATOM   4171  H2  WAT X1176      34.821  38.596  46.855  0.00  0.00           H
ATOM   4172  O   WAT X1177       3.060   0.746   2.576  0.00  0.00           O
ATOM   4173  H1  WAT X1177       3.810   1.261   2.280  0.00  0.00           H
ATOM   4174  H2  WAT X1177       2.991   0.938   3.511  0.00  0.00           H
ATOM   4175  O   WAT X1178      21.478  52.653  45.157  0.00  0.00           O
ATOM   4176  H1  WAT X1178      21.365  53.595  45.284  0.00  0.00           H
ATOM   4177  H2  WAT X1178      22.181  52.412  45.760  0.00  0.00           H
ATOM   4178  O   WAT X1179      29.737   7.897  39.723  0.00  0.00           O
ATOM   4179  H1  WAT X1179      30.111   8.666  39.293  0.00  0.00           H
ATOM   4180  H2  WAT X1179      29.137   8.256  40.376  0.00  0.00           H
ATOM   4181  O   WAT X1180      10.253  14.704  30.731  0.00  0.00           O
ATOM   4182  H1  WAT X1180       9.355  14.959  30.943  0.00  0.00           H
ATOM   4183  H2  WAT X1180      10.295  14.745  29.776  0.00  0.00           H
ATOM   4184  O   WAT X1181      35.573   5.682  31.996  0.00  0.00           O
ATOM   4185  H1  WAT X1181      35.205   6.195  31.277  0.00  0.00           H
ATOM   4186  H2  WAT X1181      35.471   6.241  32.767  0.00  0.00           H
ATOM   4187  O   WAT X1182      34.383   9.756  36.516  0.00  0.00           O
ATOM   4188  H1  WAT X1182      34.647  10.474  37.092  0.00  0.00           H
ATOM   4189  H2  WAT X1182      34.722  10.001  35.656  0.00  0.00           H
ATOM   4190  O   WAT X1183      25.899  32.748  21.522  0.00  0.00           O
ATOM   4191  H1  WAT X1183      26.256  33.636  21.553  0.00  0.00           H
ATOM   4192  H2  WAT X1183      26.349  32.335  20.785  0.00  0.00           H
ATOM   4193  O   WAT X1184       4.803  -0.238  16.974  0.00  0.00           O
ATOM   4194  H1  WAT X1184       4.271   0.463  17.350  0.00  0.00           H
ATOM   4195  H2  WAT X1184       4.633  -0.188  16.033  0.00  0.00           H
ATOM   4196  O   WAT X1185      30.114  50.992  20.709  0.00  0.00           O
ATOM   4197  H1  WAT X1185      29.840  50.078  20.635  0.00  0.00           H
ATOM   4198  H2  WAT X1185      29.296  51.482  20.787  0.00  0.00           H
ATOM   4199  O   WAT X1186      36.775  55.121  47.155  0.00  0.00           O
ATOM   4200  H1  WAT X1186      35.822  55.203  47.208  0.00  0.00           H
ATOM   4201  H2  WAT X1186      36.937  54.764  46.282  0.00  0.00           H
ATOM   4202  O   WAT X1187      40.166   1.704  35.417  0.00  0.00           O
ATOM   4203  H1  WAT X1187      41.121   1.755  35.467  0.00  0.00           H
ATOM   4204  H2  WAT X1187      39.989   0.811  35.120  0.00  0.00           H
ATOM   4205  O   WAT X1188      43.152  42.043  36.773  0.00  0.00           O
ATOM   4206  H1  WAT X1188      42.364  41.505  36.696  0.00  0.00           H
ATOM   4207  H2  WAT X1188      43.556  42.001  35.906  0.00  0.00           H
ATOM   4208  O   WAT X1189       5.684  23.684  21.399  0.00  0.00           O
ATOM   4209  H1  WAT X1189       4.962  23.643  20.771  0.00  0.00           H
ATOM   4210  H2  WAT X1189       5.860  22.770  21.622  0.00  0.00           H
ATOM   4211  O   WAT X1190       1.275  38.183  20.849  0.00  0.00           O
ATOM   4212  H1  WAT X1190       1.354  38.309  19.904  0.00  0.00           H
ATOM   4213  H2  WAT X1190       0.426  38.566  21.071  0.00  0.00           H
ATOM   4214  O   WAT X1191      24.262  23.332  30.979  0.00  0.00           O
ATOM   4215  H1  WAT X1191      23.855  23.115  31.818  0.00  0.00           H
ATOM   4216  H2  WAT X1191      24.278  22.503  30.500  0.00  0.00           H
ATOM   4217  O   WAT X1192      15.001  20.205   1.559  0.00  0.00           O
ATOM   4218  H1  WAT X1192      15.205  21.089   1.256  0.00  0.00           H
ATOM   4219  H2  WAT X1192      14.374  19.870   0.918  0.00  0.00           H
ATOM   4220  O   WAT X1193       7.042  35.518  29.237  0.00  0.00           O
ATOM   4221  H1  WAT X1193       6.113  35.698  29.382  0.00  0.00           H
ATOM   4222  H2  WAT X1193       7.208  34.709  29.719  0.00  0.00           H
ATOM   4223  O   WAT X1194      43.719  42.618  17.716  0.00  0.00           O
ATOM   4224  H1  WAT X1194      43.809  43.250  18.429  0.00  0.00           H
ATOM   4225  H2  WAT X1194      44.104  43.056  16.957  0.00  0.00           H
ATOM   4226  O   WAT X1195       1.641  50.018  12.013  0.00  0.00           O
ATOM   4227  H1  WAT X1195       0.801  50.461  11.893  0.00  0.00           H
ATOM   4228  H2  WAT X1195       1.728  49.921  12.961  0.00  0.00           H
ATOM   4229  O   WAT X1196      12.948  31.633  18.709  0.00  0.00           O
ATOM   4230  H1  WAT X1196      13.517  31.938  18.002  0.00  0.00           H
ATOM   4231  H2  WAT X1196      13.402  30.873  19.072  0.00  0.00           H
ATOM   4232  O   WAT X1197      33.670  52.732  47.782  0.00  0.00           O
ATOM   4233  H1  WAT X1197      33.957  52.659  46.872  0.00  0.00           H
ATOM   4234  H2  WAT X1197      33.664  51.831  48.105  0.00  0.00           H
ATOM   4235  O   WAT X1198      31.459   3.527   9.891  0.00  0.00           O
ATOM   4236  H1  WAT X1198      30.659   3.748   9.413  0.00  0.00           H
ATOM   4237  H2  WAT X1198      31.811   2.766   9.429  0.00  0.00           H
ATOM   4238  O   WAT X1199       6.130  22.297  40.635  0.00  0.00           O
ATOM   4239  H1  WAT X1199       5.196  22.108  40.730  0.00  0.00           H
ATOM   4240  H2  WAT X1199       6.207  22.688  39.764  0.00  0.00           H
ATOM   4241  O   WAT X1200      13.888  45.913  32.039  0.00  0.00           O
ATOM   4242  H1  WAT X1200      13.499  45.896  31.164  0.00  0.00           H
ATOM   4243  H2  WAT X1200      13.779  46.818  32.332  0.00  0.00           H
ATOM   4244  O   WAT X1201      38.050  21.787  10.267  0.00  0.00           O
ATOM   4245  H1  WAT X1201      38.431  21.896   9.396  0.00  0.00           H
ATOM   4246  H2  WAT X1201      38.782  21.504  10.815  0.00  0.00           H
ATOM   4247  O   WAT X1202      24.427   1.685   8.213  0.00  0.00           O
ATOM   4248  H1  WAT X1202      24.820   1.851   7.356  0.00  0.00           H
ATOM   4249  H2  WAT X1202      25.171   1.494   8.784  0.00  0.00           H
ATOM   4250  O   WAT X1203      21.502  55.532  10.136  0.00  0.00           O
ATOM   4251  H1  WAT X1203      21.553  54.611   9.877  0.00  0.00           H
ATOM   4252  H2  WAT X1203      21.977  56.000   9.448  0.00  0.00           H
ATOM   4253  O   WAT X1204      10.504  36.954   1.852  0.00  0.00           O
ATOM   4254  H1  WAT X1204      10.702  36.381   1.111  0.00  0.00           H
ATOM   4255  H2  WAT X1204       9.551  37.039   1.840  0.00  0.00           H
ATOM   4256  O   WAT X1205       2.707  24.372   1.324  0.00  0.00           O
ATOM   4257  H1  WAT X1205       3.550  23.920   1.315  0.00  0.00           H
ATOM   4258  H2  WAT X1205       2.206  23.931   2.011  0.00  0.00           H
ATOM   4259  O   WAT X1206      30.264  37.570  13.666  0.00  0.00           O
ATOM   4260  H1  WAT X1206      29.415  38.012  13.650  0.00  0.00           H
ATOM   4261  H2  WAT X1206      30.348  37.179  12.797  0.00  0.00           H
ATOM   4262  O   WAT X1207      27.543  28.338   4.579  0.00  0.00           O
ATOM   4263  H1  WAT X1207      27.805  28.519   5.482  0.00  0.00           H
ATOM   4264  H2  WAT X1207      28.361  28.126   4.130  0.00  0.00           H
ATOM   4265  O   WAT X1208      24.217  53.508   8.683  0.00  0.00           O
ATOM   4266  H1  WAT X1208      23.452  53.162   9.142  0.00  0.00           H
ATOM   4267  H2  WAT X1208      24.214  53.059   7.838  0.00  0.00           H
ATOM   4268  O   WAT X1209      40.771  57.194  12.799  0.00  0.00           O
ATOM   4269  H1  WAT X1209      41.475  56.567  12.636  0.00  0.00           H
ATOM   4270  H2  WAT X1209      40.923  57.499  13.693  0.00  0.00           H
ATOM   4271  O   WAT X1210      19.684  57.112  30.161  0.00  0.00           O
ATOM   4272  H1  WAT X1210      20.054  56.229  30.169  0.00  0.00           H
ATOM   4273  H2  WAT X1210      18.737  56.974  30.146  0.00  0.00           H
ATOM   4274  O   WAT X1211       1.792   8.755  44.728  0.00  0.00           O
ATOM   4275  H1  WAT X1211       1.162   8.533  45.413  0.00  0.00           H
ATOM   4276  H2  WAT X1211       2.127   7.910  44.428  0.00  0.00           H
ATOM   4277  O   WAT X1212      38.244  11.779  36.610  0.00  0.00           O
ATOM   4278  H1  WAT X1212      37.889  10.894  36.686  0.00  0.00           H
ATOM   4279  H2  WAT X1212      37.727  12.186  35.914  0.00  0.00           H
ATOM   4280  O   WAT X1213      33.406  39.689  15.299  0.00  0.00           O
ATOM   4281  H1  WAT X1213      33.641  38.990  14.688  0.00  0.00           H
ATOM   4282  H2  WAT X1213      33.777  40.481  14.911  0.00  0.00           H
ATOM   4283  O   WAT X1214      14.368   0.663   7.256  0.00  0.00           O
ATOM   4284  H1  WAT X1214      14.095   1.538   7.534  0.00  0.00           H
ATOM   4285  H2  WAT X1214      14.525   0.749   6.316  0.00  0.00           H
ATOM   4286  O   WAT X1215      21.549   5.877   3.068  0.00  0.00           O
ATOM   4287  H1  WAT X1215      20.642   5.774   2.780  0.00  0.00           H
ATOM   4288  H2  WAT X1215      22.066   5.441   2.391  0.00  0.00           H
ATOM   4289  O   WAT X1216      10.682  46.715  48.393  0.00  0.00           O
ATOM   4290  H1  WAT X1216       9.814  46.505  48.047  0.00  0.00           H
ATOM   4291  H2  WAT X1216      11.233  45.982  48.119  0.00  0.00           H
ATOM   4292  O   WAT X1217      15.462  48.298  24.071  0.00  0.00           O
ATOM   4293  H1  WAT X1217      15.580  48.289  25.021  0.00  0.00           H
ATOM   4294  H2  WAT X1217      16.349  48.222  23.719  0.00  0.00           H
ATOM   4295  O   WAT X1218       9.287  48.607  17.802  0.00  0.00           O
ATOM   4296  H1  WAT X1218      10.227  48.585  17.622  0.00  0.00           H
ATOM   4297  H2  WAT X1218       9.160  47.957  18.493  0.00  0.00           H
ATOM   4298  O   WAT X1219      20.208  50.313  36.789  0.00  0.00           O
ATOM   4299  H1  WAT X1219      19.293  50.533  36.617  0.00  0.00           H
ATOM   4300  H2  WAT X1219      20.410  50.754  37.614  0.00  0.00           H
ATOM   4301  O   WAT X1220      12.262  28.315  37.227  0.00  0.00           O
ATOM   4302  H1  WAT X1220      11.564  28.948  37.396  0.00  0.00           H
ATOM   4303  H2  WAT X1220      13.061  28.841  37.197  0.00  0.00           H
ATOM   4304  O   WAT X1221      26.148   5.976  37.317  0.00  0.00           O
ATOM   4305  H1  WAT X1221      26.307   6.879  37.591  0.00  0.00           H
ATOM   4306  H2  WAT X1221      25.288   5.763  37.679  0.00  0.00           H
ATOM   4307  O   WAT X1222      44.362  57.262   9.245  0.00  0.00           O
ATOM   4308  H1  WAT X1222      44.078  57.281   8.331  0.00  0.00           H
ATOM   4309  H2  WAT X1222      43.562  57.413   9.748  0.00  0.00           H
ATOM   4310  O   WAT X1223       5.350  15.919   8.992  0.00  0.00           O
ATOM   4311  H1  WAT X1223       5.249  15.628   9.898  0.00  0.00           H
ATOM   4312  H2  WAT X1223       5.461  15.110   8.491  0.00  0.00           H
ATOM   4313  O   WAT X1224      23.601  52.333  14.030  0.00  0.00           O
ATOM   4314  H1  WAT X1224      23.776  53.273  13.982  0.00  0.00           H
ATOM   4315  H2  WAT X1224      24.445  51.943  14.256  0.00  0.00           H
ATOM   4316  O   WAT X1225      16.228  56.108  26.329  0.00  0.00           O
ATOM   4317  H1  WAT X1225      15.420  56.280  25.846  0.00  0.00           H
ATOM   4318  H2  WAT X1225      16.491  56.964  26.668  0.00  0.00           H
ATOM   4319  O   WAT X1226      10.982  14.372  33.713  0.00  0.00           O
ATOM   4320  H1  WAT X1226      10.800  13.574  33.217  0.00  0.00           H
ATOM   4321  H2  WAT X1226      10.572  15.070  33.202  0.00  0.00           H
ATOM   4322  O   WAT X1227      12.810  12.345  41.755  0.00  0.00           O
ATOM   4323  H1  WAT X1227      12.841  12.025  40.853  0.00  0.00           H
ATOM   4324  H2  WAT X1227      12.444  13.227  41.684  0.00  0.00           H
ATOM   4325  O   WAT X1228      20.809  12.377   1.721  0.00  0.00           O
ATOM   4326  H1  WAT X1228      20.185  12.090   1.054  0.00  0.00           H
ATOM   4327  H2  WAT X1228      21.519  12.784   1.225  0.00  0.00           H
ATOM   4328  O   WAT X1229      27.793  49.445   9.149  0.00  0.00           O
ATOM   4329  H1  WAT X1229      28.738  49.456   9.301  0.00  0.00           H
ATOM   4330  H2  WAT X1229      27.515  48.575   9.436  0.00  0.00           H
ATOM   4331  O   WAT X1230      18.737  56.938  19.757  0.00  0.00           O
ATOM   4332  H1  WAT X1230      18.280  57.766  19.910  0.00  0.00           H
ATOM   4333  H2  WAT X1230      18.626  56.449  20.572  0.00  0.00           H
ATOM   4334  O   WAT X1231      48.358  12.018  13.515  0.00  0.00           O
ATOM   4335  H1  WAT X1231      49.155  12.132  14.033  0.00  0.00           H
ATOM   4336  H2  WAT X1231      48.350  11.088  13.289  0.00  0.00           H
ATOM   4337  O   WAT X1232       7.459  42.121   4.771  0.00  0.00           O
ATOM   4338  H1  WAT X1232       6.928  41.345   4.947  0.00  0.00           H
ATOM   4339  H2  WAT X1232       7.461  42.200   3.818  0.00  0.00           H
ATOM   4340  O   WAT X1233      11.918  47.356   2.460  0.00  0.00           O
ATOM   4341  H1  WAT X1233      11.381  47.297   1.670  0.00  0.00           H
ATOM   4342  H2  WAT X1233      11.341  47.061   3.164  0.00  0.00           H
ATOM   4343  O   WAT X1234      26.552   8.459  22.427  0.00  0.00           O
ATOM   4344  H1  WAT X1234      25.856   9.088  22.616  0.00  0.00           H
ATOM   4345  H2  WAT X1234      26.311   7.678  22.925  0.00  0.00           H
ATOM   4346  O   WAT X1235      21.638  15.808   2.972  0.00  0.00           O
ATOM   4347  H1  WAT X1235      20.693  15.687   2.874  0.00  0.00           H
ATOM   4348  H2  WAT X1235      22.009  14.941   2.807  0.00  0.00           H
ATOM   4349  O   WAT X1236       7.650  31.090  13.597  0.00  0.00           O
ATOM   4350  H1  WAT X1236       8.011  30.267  13.267  0.00  0.00           H
ATOM   4351  H2  WAT X1236       6.927  30.823  14.165  0.00  0.00           H
ATOM   4352  O   WAT X1237       1.384  53.987   2.656  0.00  0.00           O
ATOM   4353  H1  WAT X1237       2.271  53.741   2.395  0.00  0.00           H
ATOM   4354  H2  WAT X1237       1.341  53.776   3.589  0.00  0.00           H
ATOM   4355  O   WAT X1238      42.071   0.555  21.434  0.00  0.00           O
ATOM   4356  H1  WAT X1238      41.194   0.752  21.103  0.00  0.00           H
ATOM   4357  H2  WAT X1238      42.347  -0.215  20.936  0.00  0.00           H
ATOM   4358  O   WAT X1239      39.267  40.874  10.591  0.00  0.00           O
ATOM   4359  H1  WAT X1239      39.308  41.714  10.134  0.00  0.00           H
ATOM   4360  H2  WAT X1239      39.993  40.904  11.214  0.00  0.00           H
ATOM   4361  O   WAT X1240      33.539  33.593  36.160  0.00  0.00           O
ATOM   4362  H1  WAT X1240      32.823  33.776  36.768  0.00  0.00           H
ATOM   4363  H2  WAT X1240      33.262  32.804  35.694  0.00  0.00           H
ATOM   4364  O   WAT X1241       2.102  13.236  36.074  0.00  0.00           O
ATOM   4365  H1  WAT X1241       2.215  13.987  36.656  0.00  0.00           H
ATOM   4366  H2  WAT X1241       2.884  13.241  35.521  0.00  0.00           H
ATOM   4367  O   WAT X1242      35.288  39.327  19.836  0.00  0.00           O
ATOM   4368  H1  WAT X1242      35.908  38.646  20.094  0.00  0.00           H
ATOM   4369  H2  WAT X1242      35.512  40.077  20.387  0.00  0.00           H
ATOM   4370  O   WAT X1243      40.899  23.085  18.738  0.00  0.00           O
ATOM   4371  H1  WAT X1243      41.104  22.472  18.032  0.00  0.00           H
ATOM   4372  H2  WAT X1243      41.449  23.847  18.562  0.00  0.00           H
ATOM   4373  O   WAT X1244       7.865   2.089  25.838  0.00  0.00           O
ATOM   4374  H1  WAT X1244       8.545   2.226  26.498  0.00  0.00           H
ATOM   4375  H2  WAT X1244       8.104   2.678  25.122  0.00  0.00           H
ATOM   4376  O   WAT X1245      17.412  59.189  20.342  0.00  0.00           O
ATOM   4377  H1  WAT X1245      17.620  60.028  20.752  0.00  0.00           H
ATOM   4378  H2  WAT X1245      16.877  58.732  20.991  0.00  0.00           H
ATOM   4379  O   WAT X1246       7.918  37.175   1.291  0.00  0.00           O
ATOM   4380  H1  WAT X1246       7.383  37.597   0.619  0.00  0.00           H
ATOM   4381  H2  WAT X1246       7.360  37.164   2.069  0.00  0.00           H
ATOM   4382  O   WAT X1247      12.773   2.501  32.693  0.00  0.00           O
ATOM   4383  H1  WAT X1247      12.605   1.634  32.324  0.00  0.00           H
ATOM   4384  H2  WAT X1247      13.349   2.924  32.057  0.00  0.00           H
ATOM   4385  O   WAT X1248      35.567   9.699  43.183  0.00  0.00           O
ATOM   4386  H1  WAT X1248      36.146   9.284  43.824  0.00  0.00           H
ATOM   4387  H2  WAT X1248      35.598   9.119  42.423  0.00  0.00           H
ATOM   4388  O   WAT X1249      19.134  50.246  23.290  0.00  0.00           O
ATOM   4389  H1  WAT X1249      19.318  51.078  23.726  0.00  0.00           H
ATOM   4390  H2  WAT X1249      18.179  50.185  23.283  0.00  0.00           H
ATOM   4391  O   WAT X1250      18.023  50.821   5.014  0.00  0.00           O
ATOM   4392  H1  WAT X1250      17.250  50.873   5.577  0.00  0.00           H
ATOM   4393  H2  WAT X1250      17.670  50.786   4.125  0.00  0.00           H
ATOM   4394  O   WAT X1251      43.005  17.075  47.195  0.00  0.00           O
ATOM   4395  H1  WAT X1251      43.802  17.484  46.858  0.00  0.00           H
ATOM   4396  H2  WAT X1251      42.715  17.657  47.897  0.00  0.00           H
ATOM   4397  O   WAT X1252      38.015   6.200  28.019  0.00  0.00           O
ATOM   4398  H1  WAT X1252      37.966   5.512  28.683  0.00  0.00           H
ATOM   4399  H2  WAT X1252      38.794   5.984  27.507  0.00  0.00           H
ATOM   4400  O   WAT X1253       4.845  25.420   9.516  0.00  0.00           O
ATOM   4401  H1  WAT X1253       5.622  24.863   9.464  0.00  0.00           H
ATOM   4402  H2  WAT X1253       5.180  26.273   9.793  0.00  0.00           H
ATOM   4403  O   WAT X1254      37.489  29.517  33.774  0.00  0.00           O
ATOM   4404  H1  WAT X1254      37.683  29.588  34.708  0.00  0.00           H
ATOM   4405  H2  WAT X1254      38.344  29.570  33.347  0.00  0.00           H
ATOM   4406  O   WAT X1255       4.701   8.843   5.017  0.00  0.00           O
ATOM   4407  H1  WAT X1255       5.439   9.003   5.605  0.00  0.00           H
ATOM   4408  H2  WAT X1255       4.098   8.305   5.529  0.00  0.00           H
ATOM   4409  O   WAT X1256      20.859  46.811  35.635  0.00  0.00           O
ATOM   4410  H1  WAT X1256      21.142  45.903  35.742  0.00  0.00           H
ATOM   4411  H2  WAT X1256      19.927  46.799  35.851  0.00  0.00           H
ATOM   4412  O   WAT X1257      11.586  16.342   1.030  0.00  0.00           O
ATOM   4413  H1  WAT X1257      11.530  17.284   0.869  0.00  0.00           H
ATOM   4414  H2  WAT X1257      11.776  16.269   1.965  0.00  0.00           H
ATOM   4415  O   WAT X1258      13.485  43.362  19.335  0.00  0.00           O
ATOM   4416  H1  WAT X1258      14.281  43.683  19.760  0.00  0.00           H
ATOM   4417  H2  WAT X1258      13.341  43.966  18.607  0.00  0.00           H
ATOM   4418  O   WAT X1259      18.971  16.292   2.874  0.00  0.00           O
ATOM   4419  H1  WAT X1259      18.400  16.905   2.412  0.00  0.00           H
ATOM   4420  H2  WAT X1259      18.377  15.775   3.419  0.00  0.00           H
ATOM   4421  O   WAT X1260      46.638  35.624   3.960  0.00  0.00           O
ATOM   4422  H1  WAT X1260      45.710  35.398   3.902  0.00  0.00           H
ATOM   4423  H2  WAT X1260      46.666  36.565   3.789  0.00  0.00           H
ATOM   4424  O   WAT X1261      36.798  56.928  11.375  0.00  0.00           O
ATOM   4425  H1  WAT X1261      36.279  56.154  11.597  0.00  0.00           H
ATOM   4426  H2  WAT X1261      36.305  57.661  11.744  0.00  0.00           H
ATOM   4427  O   WAT X1262      27.883   1.806  41.412  0.00  0.00           O
ATOM   4428  H1  WAT X1262      28.243   1.338  40.658  0.00  0.00           H
ATOM   4429  H2  WAT X1262      28.298   1.393  42.169  0.00  0.00           H
ATOM   4430  O   WAT X1263      38.943  53.484  46.075  0.00  0.00           O
ATOM   4431  H1  WAT X1263      39.693  54.073  46.160  0.00  0.00           H
ATOM   4432  H2  WAT X1263      38.718  53.515  45.145  0.00  0.00           H
ATOM   4433  O   WAT X1264      34.741   5.760  15.479  0.00  0.00           O
ATOM   4434  H1  WAT X1264      34.815   5.014  14.884  0.00  0.00           H
ATOM   4435  H2  WAT X1264      34.196   6.390  15.006  0.00  0.00           H
ATOM   4436  O   WAT X1265      30.300  12.728  11.112  0.00  0.00           O
ATOM   4437  H1  WAT X1265      29.345  12.794  11.115  0.00  0.00           H
ATOM   4438  H2  WAT X1265      30.602  13.630  11.000  0.00  0.00           H
ATOM   4439  O   WAT X1266      23.282  20.008  13.761  0.00  0.00           O
ATOM   4440  H1  WAT X1266      22.847  19.743  14.571  0.00  0.00           H
ATOM   4441  H2  WAT X1266      24.125  19.553  13.782  0.00  0.00           H
ATOM   4442  O   WAT X1267       8.984   3.828  11.140  0.00  0.00           O
ATOM   4443  H1  WAT X1267       9.067   3.208  11.865  0.00  0.00           H
ATOM   4444  H2  WAT X1267       8.744   3.286  10.388  0.00  0.00           H
ATOM   4445  O   WAT X1268       9.874  43.501   4.927  0.00  0.00           O
ATOM   4446  H1  WAT X1268       9.028  43.078   4.779  0.00  0.00           H
ATOM   4447  H2  WAT X1268      10.437  42.801   5.257  0.00  0.00           H
ATOM   4448  O   WAT X1269      21.960  25.498  31.749  0.00  0.00           O
ATOM   4449  H1  WAT X1269      21.704  24.796  31.152  0.00  0.00           H
ATOM   4450  H2  WAT X1269      22.851  25.726  31.484  0.00  0.00           H
ATOM   4451  O   WAT X1270       7.527  16.208  31.471  0.00  0.00           O
ATOM   4452  H1  WAT X1270       7.756  16.058  30.554  0.00  0.00           H
ATOM   4453  H2  WAT X1270       7.563  17.159  31.575  0.00  0.00           H
ATOM   4454  O   WAT X1271      19.722  26.388  23.736  0.00  0.00           O
ATOM   4455  H1  WAT X1271      20.007  26.867  24.515  0.00  0.00           H
ATOM   4456  H2  WAT X1271      20.455  25.808  23.530  0.00  0.00           H
ATOM   4457  O   WAT X1272      43.453  45.196   3.198  0.00  0.00           O
ATOM   4458  H1  WAT X1272      43.385  44.810   2.325  0.00  0.00           H
ATOM   4459  H2  WAT X1272      44.245  45.732   3.163  0.00  0.00           H
ATOM   4460  O   WAT X1273      15.692  59.952  46.418  0.00  0.00           O
ATOM   4461  H1  WAT X1273      14.956  59.543  46.873  0.00  0.00           H
ATOM   4462  H2  WAT X1273      15.762  60.823  46.810  0.00  0.00           H
ATOM   4463  O   WAT X1274      20.997   7.487  17.677  0.00  0.00           O
ATOM   4464  H1  WAT X1274      20.240   7.607  18.252  0.00  0.00           H
ATOM   4465  H2  WAT X1274      20.703   7.808  16.824  0.00  0.00           H
ATOM   4466  O   WAT X1275      22.792  54.785  22.950  0.00  0.00           O
ATOM   4467  H1  WAT X1275      22.858  55.711  22.717  0.00  0.00           H
ATOM   4468  H2  WAT X1275      22.168  54.765  23.677  0.00  0.00           H
ATOM   4469  O   WAT X1276      39.126  49.423  26.092  0.00  0.00           O
ATOM   4470  H1  WAT X1276      39.941  49.924  26.133  0.00  0.00           H
ATOM   4471  H2  WAT X1276      38.736  49.672  25.254  0.00  0.00           H
ATOM   4472  O   WAT X1277      36.922   4.244  13.737  0.00  0.00           O
ATOM   4473  H1  WAT X1277      37.315   3.582  14.306  0.00  0.00           H
ATOM   4474  H2  WAT X1277      36.002   3.990  13.673  0.00  0.00           H
ATOM   4475  O   WAT X1278      46.544  21.939  39.772  0.00  0.00           O
ATOM   4476  H1  WAT X1278      46.869  21.490  40.552  0.00  0.00           H
ATOM   4477  H2  WAT X1278      45.591  21.879  39.840  0.00  0.00           H
ATOM   4478  O   WAT X1279      46.931   5.671  22.039  0.00  0.00           O
ATOM   4479  H1  WAT X1279      46.480   6.239  21.413  0.00  0.00           H
ATOM   4480  H2  WAT X1279      46.236   5.347  22.612  0.00  0.00           H
ATOM   4481  O   WAT X1280       9.985  13.697   4.251  0.00  0.00           O
ATOM   4482  H1  WAT X1280      10.932  13.800   4.157  0.00  0.00           H
ATOM   4483  H2  WAT X1280       9.811  13.905   5.169  0.00  0.00           H
ATOM   4484  O   WAT X1281      45.501   8.386   4.220  0.00  0.00           O
ATOM   4485  H1  WAT X1281      46.392   8.186   4.505  0.00  0.00           H
ATOM   4486  H2  WAT X1281      45.597   8.663   3.308  0.00  0.00           H
ATOM   4487  O   WAT X1282      30.016  31.506  10.529  0.00  0.00           O
ATOM   4488  H1  WAT X1282      30.261  31.079  11.350  0.00  0.00           H
ATOM   4489  H2  WAT X1282      29.130  31.834  10.685  0.00  0.00           H
ATOM   4490  O   WAT X1283       4.794  50.472  35.680  0.00  0.00           O
ATOM   4491  H1  WAT X1283       5.435  49.832  35.371  0.00  0.00           H
ATOM   4492  H2  WAT X1283       5.040  50.637  36.590  0.00  0.00           H
ATOM   4493  O   WAT X1284      12.733  12.293   4.808  0.00  0.00           O
ATOM   4494  H1  WAT X1284      13.461  12.155   5.414  0.00  0.00           H
ATOM   4495  H2  WAT X1284      12.112  11.595   5.017  0.00  0.00           H
ATOM   4496  O   WAT X1285      36.271  58.729  41.419  0.00  0.00           O
ATOM   4497  H1  WAT X1285      35.491  58.181  41.328  0.00  0.00           H
ATOM   4498  H2  WAT X1285      36.895  58.181  41.894  0.00  0.00           H
ATOM   4499  O   WAT X1286       9.574  48.769   7.671  0.00  0.00           O
ATOM   4500  H1  WAT X1286      10.412  49.181   7.882  0.00  0.00           H
ATOM   4501  H2  WAT X1286       9.534  48.782   6.715  0.00  0.00           H
ATOM   4502  O   WAT X1287       0.525  17.664  13.385  0.00  0.00           O
ATOM   4503  H1  WAT X1287       1.406  17.431  13.092  0.00  0.00           H
ATOM   4504  H2  WAT X1287       0.664  18.328  14.060  0.00  0.00           H
ATOM   4505  O   WAT X1288      18.470  53.108   7.099  0.00  0.00           O
ATOM   4506  H1  WAT X1288      18.078  52.685   7.863  0.00  0.00           H
ATOM   4507  H2  WAT X1288      17.941  52.806   6.361  0.00  0.00           H
ATOM   4508  O   WAT X1289      17.638  45.305  10.842  0.00  0.00           O
ATOM   4509  H1  WAT X1289      18.348  44.712  10.596  0.00  0.00           H
ATOM   4510  H2  WAT X1289      17.745  45.429  11.785  0.00  0.00           H
ATOM   4511  O   WAT X1290      25.907  34.284  24.404  0.00  0.00           O
ATOM   4512  H1  WAT X1290      25.302  33.623  24.069  0.00  0.00           H
ATOM   4513  H2  WAT X1290      26.776  33.916  24.246  0.00  0.00           H
ATOM   4514  O   WAT X1291      16.308  47.765  11.341  0.00  0.00           O
ATOM   4515  H1  WAT X1291      16.852  47.083  10.946  0.00  0.00           H
ATOM   4516  H2  WAT X1291      16.329  48.484  10.710  0.00  0.00           H
ATOM   4517  O   WAT X1292       8.547   1.194  43.354  0.00  0.00           O
ATOM   4518  H1  WAT X1292       9.196   0.577  43.015  0.00  0.00           H
ATOM   4519  H2  WAT X1292       7.710   0.863  43.029  0.00  0.00           H
ATOM   4520  O   WAT X1293      19.439   2.975  38.617  0.00  0.00           O
ATOM   4521  H1  WAT X1293      20.150   2.467  39.007  0.00  0.00           H
ATOM   4522  H2  WAT X1293      19.476   3.821  39.064  0.00  0.00           H
ATOM   4523  O   WAT X1294      22.156  13.905  14.274  0.00  0.00           O
ATOM   4524  H1  WAT X1294      21.534  13.235  13.990  0.00  0.00           H
ATOM   4525  H2  WAT X1294      22.171  13.829  15.228  0.00  0.00           H
ATOM   4526  O   WAT X1295      33.980  28.376  19.602  0.00  0.00           O
ATOM   4527  H1  WAT X1295      33.751  28.104  20.490  0.00  0.00           H
ATOM   4528  H2  WAT X1295      33.365  27.905  19.041  0.00  0.00           H
ATOM   4529  O   WAT X1296      37.308   3.199  25.950  0.00  0.00           O
ATOM   4530  H1  WAT X1296      36.689   2.769  25.360  0.00  0.00           H
ATOM   4531  H2  WAT X1296      37.235   4.130  25.737  0.00  0.00           H
ATOM   4532  O   WAT X1297      13.481  19.157  41.901  0.00  0.00           O
ATOM   4533  H1  WAT X1297      14.285  19.532  42.261  0.00  0.00           H
ATOM   4534  H2  WAT X1297      13.587  18.212  42.011  0.00  0.00           H
ATOM   4535  O   WAT X1298       8.213  52.962  22.117  0.00  0.00           O
ATOM   4536  H1  WAT X1298       8.991  53.411  22.446  0.00  0.00           H
ATOM   4537  H2  WAT X1298       8.371  52.037  22.306  0.00  0.00           H
ATOM   4538  O   WAT X1299      16.087  15.639  21.021  0.00  0.00           O
ATOM   4539  H1  WAT X1299      15.352  15.115  21.340  0.00  0.00           H
ATOM   4540  H2  WAT X1299      16.791  15.005  20.885  0.00  0.00           H
ATOM   4541  O   WAT X1300      38.351  54.218  36.970  0.00  0.00           O
ATOM   4542  H1  WAT X1300      37.463  54.370  37.293  0.00  0.00           H
ATOM   4543  H2  WAT X1300      38.912  54.712  37.567  0.00  0.00           H
ATOM   4544  O   WAT X1301       4.949  11.190   1.621  0.00  0.00           O
ATOM   4545  H1  WAT X1301       4.824  11.896   2.256  0.00  0.00           H
ATOM   4546  H2  WAT X1301       5.574  11.544   0.989  0.00  0.00           H
ATOM   4547  O   WAT X1302       6.721  48.415  19.827  0.00  0.00           O
ATOM   4548  H1  WAT X1302       5.765  48.374  19.812  0.00  0.00           H
ATOM   4549  H2  WAT X1302       6.937  49.163  19.270  0.00  0.00           H
ATOM   4550  O   WAT X1303      40.650  -0.144   7.184  0.00  0.00           O
ATOM   4551  H1  WAT X1303      40.504  -0.367   8.103  0.00  0.00           H
ATOM   4552  H2  WAT X1303      40.607   0.812   7.160  0.00  0.00           H
ATOM   4553  O   WAT X1304      39.241  17.099  47.955  0.00  0.00           O
ATOM   4554  H1  WAT X1304      38.521  16.549  48.261  0.00  0.00           H
ATOM   4555  H2  WAT X1304      39.554  16.665  47.161  0.00  0.00           H
ATOM   4556  O   WAT X1305      22.538  31.749  10.100  0.00  0.00           O
ATOM   4557  H1  WAT X1305      21.842  32.063   9.523  0.00  0.00           H
ATOM   4558  H2  WAT X1305      22.323  30.830  10.257  0.00  0.00           H
ATOM   4559  O   WAT X1306      13.527  14.843  28.523  0.00  0.00           O
ATOM   4560  H1  WAT X1306      14.256  14.489  28.014  0.00  0.00           H
ATOM   4561  H2  WAT X1306      13.622  14.442  29.388  0.00  0.00           H
ATOM   4562  O   WAT X1307      15.246  44.930  15.966  0.00  0.00           O
ATOM   4563  H1  WAT X1307      15.914  44.314  16.268  0.00  0.00           H
ATOM   4564  H2  WAT X1307      15.743  45.666  15.609  0.00  0.00           H
ATOM   4565  O   WAT X1308      22.300  45.543  38.273  0.00  0.00           O
ATOM   4566  H1  WAT X1308      21.819  46.292  37.920  0.00  0.00           H
ATOM   4567  H2  WAT X1308      23.044  45.435  37.680  0.00  0.00           H
ATOM   4568  O   WAT X1309       0.558  58.465  37.692  0.00  0.00           O
ATOM   4569  H1  WAT X1309       0.802  59.349  37.966  0.00  0.00           H
ATOM   4570  H2  WAT X1309       1.392  58.032  37.509  0.00  0.00           H
ATOM   4571  O   WAT X1310      32.955  44.609  32.946  0.00  0.00           O
ATOM   4572  H1  WAT X1310      33.866  44.575  32.653  0.00  0.00           H
ATOM   4573  H2  WAT X1310      32.559  45.300  32.416  0.00  0.00           H
ATOM   4574  O   WAT X1311      16.863  50.236  29.651  0.00  0.00           O
ATOM   4575  H1  WAT X1311      16.893  50.764  28.853  0.00  0.00           H
ATOM   4576  H2  WAT X1311      16.330  49.476  29.416  0.00  0.00           H
ATOM   4577  O   WAT X1312      19.258  49.950  30.568  0.00  0.00           O
ATOM   4578  H1  WAT X1312      18.331  50.063  30.360  0.00  0.00           H
ATOM   4579  H2  WAT X1312      19.262  49.468  31.395  0.00  0.00           H
ATOM   4580  O   WAT X1313       4.050  29.552  40.294  0.00  0.00           O
ATOM   4581  H1  WAT X1313       4.994  29.586  40.142  0.00  0.00           H
ATOM   4582  H2  WAT X1313       3.964  29.331  41.221  0.00  0.00           H
ATOM   4583  O   WAT X1314       2.051  40.416  39.314  0.00  0.00           O
ATOM   4584  H1  WAT X1314       2.913  40.094  39.051  0.00  0.00           H
ATOM   4585  H2  WAT X1314       1.445  39.723  39.051  0.00  0.00           H
ATOM   4586  O   WAT X1315      37.030  40.438  25.193  0.00  0.00           O
ATOM   4587  H1  WAT X1315      37.269  39.599  24.800  0.00  0.00           H
ATOM   4588  H2  WAT X1315      36.224  40.693  24.742  0.00  0.00           H
ATOM   4589  O   WAT X1316      44.883  21.233  15.782  0.00  0.00           O
ATOM   4590  H1  WAT X1316      45.414  20.439  15.842  0.00  0.00           H
ATOM   4591  H2  WAT X1316      45.496  21.945  15.965  0.00  0.00           H
ATOM   4592  O   WAT X1317      40.379  23.245  34.484  0.00  0.00           O
ATOM   4593  H1  WAT X1317      40.958  22.660  34.972  0.00  0.00           H
ATOM   4594  H2  WAT X1317      39.642  23.400  35.075  0.00  0.00           H
ATOM   4595  O   WAT X1318      33.978   3.638  20.540  0.00  0.00           O
ATOM   4596  H1  WAT X1318      33.801   3.505  19.609  0.00  0.00           H
ATOM   4597  H2  WAT X1318      34.446   2.848  20.811  0.00  0.00           H
ATOM   4598  O   WAT X1319      40.773  54.430  40.961  0.00  0.00           O
ATOM   4599  H1  WAT X1319      39.963  54.152  40.533  0.00  0.00           H
ATOM   4600  H2  WAT X1319      40.956  55.293  40.589  0.00  0.00           H
ATOM   4601  O   WAT X1320      28.011  35.321  22.580  0.00  0.00           O
ATOM   4602  H1  WAT X1320      28.887  35.222  22.207  0.00  0.00           H
ATOM   4603  H2  WAT X1320      27.485  35.676  21.864  0.00  0.00           H
ATOM   4604  O   WAT X1321      44.293  10.962  15.080  0.00  0.00           O
ATOM   4605  H1  WAT X1321      44.542  10.210  14.543  0.00  0.00           H
ATOM   4606  H2  WAT X1321      43.382  10.794  15.321  0.00  0.00           H
ATOM   4607  O   WAT X1322      10.679  33.402  10.313  0.00  0.00           O
ATOM   4608  H1  WAT X1322      10.718  32.850  11.094  0.00  0.00           H
ATOM   4609  H2  WAT X1322       9.755  33.397  10.062  0.00  0.00           H
ATOM   4610  O   WAT X1323      25.317  21.699  25.949  0.00  0.00           O
ATOM   4611  H1  WAT X1323      26.270  21.780  25.932  0.00  0.00           H
ATOM   4612  H2  WAT X1323      25.150  20.971  26.547  0.00  0.00           H
ATOM   4613  O   WAT X1324       8.148  29.398   4.880  0.00  0.00           O
ATOM   4614  H1  WAT X1324       8.532  28.720   4.324  0.00  0.00           H
ATOM   4615  H2  WAT X1324       8.426  30.222   4.481  0.00  0.00           H
ATOM   4616  O   WAT X1325      18.656  10.450  11.900  0.00  0.00           O
ATOM   4617  H1  WAT X1325      18.943   9.571  11.654  0.00  0.00           H
ATOM   4618  H2  WAT X1325      18.284  10.344  12.775  0.00  0.00           H
ATOM   4619  O   WAT X1326      44.838  59.583  15.015  0.00  0.00           O
ATOM   4620  H1  WAT X1326      45.766  59.815  14.987  0.00  0.00           H
ATOM   4621  H2  WAT X1326      44.479  60.119  15.722  0.00  0.00           H
ATOM   4622  O   WAT X1327       7.115  29.960  32.071  0.00  0.00           O
ATOM   4623  H1  WAT X1327       7.984  29.974  31.671  0.00  0.00           H
ATOM   4624  H2  WAT X1327       6.896  29.030  32.133  0.00  0.00           H
ATOM   4625  O   WAT X1328      20.825  48.229  46.410  0.00  0.00           O
ATOM   4626  H1  WAT X1328      20.923  47.539  45.754  0.00  0.00           H
ATOM   4627  H2  WAT X1328      21.721  48.502  46.606  0.00  0.00           H
ATOM   4628  O   WAT X1329      13.319  43.702   5.347  0.00  0.00           O
ATOM   4629  H1  WAT X1329      12.902  43.139   5.999  0.00  0.00           H
ATOM   4630  H2  WAT X1329      13.912  44.258   5.853  0.00  0.00           H
ATOM   4631  O   WAT X1330      19.252   9.203   7.782  0.00  0.00           O
ATOM   4632  H1  WAT X1330      19.823   9.929   8.034  0.00  0.00           H
ATOM   4633  H2  WAT X1330      19.518   8.987   6.888  0.00  0.00           H
ATOM   4634  O   WAT X1331      25.078   1.747  39.213  0.00  0.00           O
ATOM   4635  H1  WAT X1331      25.203   2.380  38.505  0.00  0.00           H
ATOM   4636  H2  WAT X1331      24.885   2.283  39.982  0.00  0.00           H
ATOM   4637  O   WAT X1332      30.381  58.323  25.722  0.00  0.00           O
ATOM   4638  H1  WAT X1332      29.689  58.883  26.074  0.00  0.00           H
ATOM   4639  H2  WAT X1332      29.939  57.775  25.074  0.00  0.00           H
ATOM   4640  O   WAT X1333       0.594  13.764  22.795  0.00  0.00           O
ATOM   4641  H1  WAT X1333       1.282  13.578  23.434  0.00  0.00           H
ATOM   4642  H2  WAT X1333      -0.221  13.692  23.292  0.00  0.00           H
ATOM   4643  O   WAT X1334      -0.092   4.830  10.339  0.00  0.00           O
ATOM   4644  H1  WAT X1334       0.592   5.422  10.026  0.00  0.00           H
ATOM   4645  H2  WAT X1334      -0.088   4.940  11.289  0.00  0.00           H
ATOM   4646  O   WAT X1335      44.184  12.852  32.061  0.00  0.00           O
ATOM   4647  H1  WAT X1335      44.987  13.364  32.157  0.00  0.00           H
ATOM   4648  H2  WAT X1335      44.075  12.752  31.115  0.00  0.00           H
ATOM   4649  O   WAT X1336       8.595  21.848   6.736  0.00  0.00           O
ATOM   4650  H1  WAT X1336       9.379  21.305   6.821  0.00  0.00           H
ATOM   4651  H2  WAT X1336       8.538  22.318   7.568  0.00  0.00           H
ATOM   4652  O   WAT X1337      27.054   9.033   2.325  0.00  0.00           O
ATOM   4653  H1  WAT X1337      27.959   9.080   2.633  0.00  0.00           H
ATOM   4654  H2  WAT X1337      26.579   9.647   2.884  0.00  0.00           H
ATOM   4655  O   WAT X1338      43.816  58.438  12.355  0.00  0.00           O
ATOM   4656  H1  WAT X1338      43.256  57.922  12.935  0.00  0.00           H
ATOM   4657  H2  WAT X1338      44.149  59.144  12.909  0.00  0.00           H
ATOM   4658  O   WAT X1339       9.803  43.842  22.154  0.00  0.00           O
ATOM   4659  H1  WAT X1339       9.194  43.746  22.887  0.00  0.00           H
ATOM   4660  H2  WAT X1339       9.299  43.568  21.387  0.00  0.00           H
ATOM   4661  O   WAT X1340       4.330  47.808   3.739  0.00  0.00           O
ATOM   4662  H1  WAT X1340       4.335  47.667   4.686  0.00  0.00           H
ATOM   4663  H2  WAT X1340       4.392  48.757   3.638  0.00  0.00           H
ATOM   4664  O   WAT X1341      25.258  20.703  32.453  0.00  0.00           O
ATOM   4665  H1  WAT X1341      25.387  21.085  31.585  0.00  0.00           H
ATOM   4666  H2  WAT X1341      24.381  20.321  32.419  0.00  0.00           H
ATOM   4667  O   WAT X1342      41.791  38.505  10.062  0.00  0.00           O
ATOM   4668  H1  WAT X1342      41.158  38.922   9.478  0.00  0.00           H
ATOM   4669  H2  WAT X1342      42.621  38.939   9.866  0.00  0.00           H
ATOM   4670  O   WAT X1343      35.417  57.930  32.864  0.00  0.00           O
ATOM   4671  H1  WAT X1343      34.604  57.484  32.623  0.00  0.00           H
ATOM   4672  H2  WAT X1343      35.310  58.137  33.792  0.00  0.00           H
ATOM   4673  O   WAT X1344      41.350  53.611   4.008  0.00  0.00           O
ATOM   4674  H1  WAT X1344      41.693  54.105   4.753  0.00  0.00           H
ATOM   4675  H2  WAT X1344      41.248  54.263   3.315  0.00  0.00           H
ATOM   4676  O   WAT X1345      32.397  57.462  38.401  0.00  0.00           O
ATOM   4677  H1  WAT X1345      32.406  56.708  37.811  0.00  0.00           H
ATOM   4678  H2  WAT X1345      33.320  57.688  38.514  0.00  0.00           H
ATOM   4679  O   WAT X1346      27.394  24.097   1.611  0.00  0.00           O
ATOM   4680  H1  WAT X1346      28.302  23.808   1.708  0.00  0.00           H
ATOM   4681  H2  WAT X1346      26.884  23.287   1.611  0.00  0.00           H
ATOM   4682  O   WAT X1347      41.008   5.834  32.712  0.00  0.00           O
ATOM   4683  H1  WAT X1347      40.104   6.041  32.473  0.00  0.00           H
ATOM   4684  H2  WAT X1347      41.172   4.981  32.310  0.00  0.00           H
ATOM   4685  O   WAT X1348      21.093  39.536  29.177  0.00  0.00           O
ATOM   4686  H1  WAT X1348      20.738  38.656  29.056  0.00  0.00           H
ATOM   4687  H2  WAT X1348      20.440  39.986  29.714  0.00  0.00           H
ATOM   4688  O   WAT X1349      33.051   9.994  10.909  0.00  0.00           O
ATOM   4689  H1  WAT X1349      33.673  10.694  11.107  0.00  0.00           H
ATOM   4690  H2  WAT X1349      32.211  10.440  10.807  0.00  0.00           H
ATOM   4691  O   WAT X1350      33.880  28.404  12.346  0.00  0.00           O
ATOM   4692  H1  WAT X1350      34.795  28.357  12.623  0.00  0.00           H
ATOM   4693  H2  WAT X1350      33.919  28.726  11.445  0.00  0.00           H
ATOM   4694  O   WAT X1351      28.027  46.426  12.051  0.00  0.00           O
ATOM   4695  H1  WAT X1351      27.631  46.796  12.840  0.00  0.00           H
ATOM   4696  H2  WAT X1351      27.607  46.896  11.330  0.00  0.00           H
ATOM   4697  O   WAT X1352      26.519  42.579  29.023  0.00  0.00           O
ATOM   4698  H1  WAT X1352      27.181  42.523  28.334  0.00  0.00           H
ATOM   4699  H2  WAT X1352      25.684  42.534  28.556  0.00  0.00           H
ATOM   4700  O   WAT X1353      32.543  30.372  27.682  0.00  0.00           O
ATOM   4701  H1  WAT X1353      31.788  30.947  27.557  0.00  0.00           H
ATOM   4702  H2  WAT X1353      33.124  30.862  28.263  0.00  0.00           H
ATOM   4703  O   WAT X1354      23.521  42.768  27.427  0.00  0.00           O
ATOM   4704  H1  WAT X1354      22.770  43.033  27.957  0.00  0.00           H
ATOM   4705  H2  WAT X1354      23.471  43.321  26.647  0.00  0.00           H
ATOM   4706  O   WAT X1355      30.284  14.069  43.791  0.00  0.00           O
ATOM   4707  H1  WAT X1355      31.220  14.117  43.987  0.00  0.00           H
ATOM   4708  H2  WAT X1355      30.033  14.972  43.598  0.00  0.00           H
ATOM   4709  O   WAT X1356      24.287  18.388  45.073  0.00  0.00           O
ATOM   4710  H1  WAT X1356      24.248  18.875  45.896  0.00  0.00           H
ATOM   4711  H2  WAT X1356      23.754  17.608  45.231  0.00  0.00           H
ATOM   4712  O   WAT X1357      41.406  12.082  44.106  0.00  0.00           O
ATOM   4713  H1  WAT X1357      40.630  12.186  44.656  0.00  0.00           H
ATOM   4714  H2  WAT X1357      41.629  12.972  43.835  0.00  0.00           H
ATOM   4715  O   WAT X1358      37.579  39.929   5.457  0.00  0.00           O
ATOM   4716  H1  WAT X1358      38.350  40.335   5.854  0.00  0.00           H
ATOM   4717  H2  WAT X1358      37.297  40.554   4.789  0.00  0.00           H
ATOM   4718  O   WAT X1359      30.056  48.342  20.229  0.00  0.00           O
ATOM   4719  H1  WAT X1359      30.260  47.499  19.825  0.00  0.00           H
ATOM   4720  H2  WAT X1359      29.945  48.141  21.159  0.00  0.00           H
ATOM   4721  O   WAT X1360      42.561  25.078  19.865  0.00  0.00           O
ATOM   4722  H1  WAT X1360      42.762  24.586  20.661  0.00  0.00           H
ATOM   4723  H2  WAT X1360      43.322  25.642  19.733  0.00  0.00           H
ATOM   4724  O   WAT X1361       3.515   5.884  23.034  0.00  0.00           O
ATOM   4725  H1  WAT X1361       3.750   5.399  22.243  0.00  0.00           H
ATOM   4726  H2  WAT X1361       2.561   5.822  23.079  0.00  0.00           H
ATOM   4727  O   WAT X1362      12.187  40.511  39.679  0.00  0.00           O
ATOM   4728  H1  WAT X1362      12.192  39.917  38.929  0.00  0.00           H
ATOM   4729  H2  WAT X1362      11.477  41.126  39.493  0.00  0.00           H
ATOM   4730  O   WAT X1363      23.685   7.277  16.828  0.00  0.00           O
ATOM   4731  H1  WAT X1363      23.852   6.335  16.830  0.00  0.00           H
ATOM   4732  H2  WAT X1363      22.961   7.393  17.443  0.00  0.00           H
ATOM   4733  O   WAT X1364      46.179  38.362  31.305  0.00  0.00           O
ATOM   4734  H1  WAT X1364      46.109  38.488  30.359  0.00  0.00           H
ATOM   4735  H2  WAT X1364      45.437  38.848  31.667  0.00  0.00           H
ATOM   4736  O   WAT X1365       0.050  31.495   1.468  0.00  0.00           O
ATOM   4737  H1  WAT X1365      -0.658  30.927   1.773  0.00  0.00           H
ATOM   4738  H2  WAT X1365       0.851  31.023   1.695  0.00  0.00           H
ATOM   4739  O   WAT X1366      22.040  36.060  31.590  0.00  0.00           O
ATOM   4740  H1  WAT X1366      22.598  36.832  31.497  0.00  0.00           H
ATOM   4741  H2  WAT X1366      22.517  35.364  31.137  0.00  0.00           H
ATOM   4742  O   WAT X1367      27.041  15.949  25.503  0.00  0.00           O
ATOM   4743  H1  WAT X1367      26.492  16.590  25.052  0.00  0.00           H
ATOM   4744  H2  WAT X1367      26.772  15.105  25.140  0.00  0.00           H
ATOM   4745  O   WAT X1368      32.248  56.751  21.799  0.00  0.00           O
ATOM   4746  H1  WAT X1368      31.993  56.692  22.720  0.00  0.00           H
ATOM   4747  H2  WAT X1368      31.699  57.448  21.442  0.00  0.00           H
ATOM   4748  O   WAT X1369       7.814  46.185   2.646  0.00  0.00           O
ATOM   4749  H1  WAT X1369       7.561  45.305   2.366  0.00  0.00           H
ATOM   4750  H2  WAT X1369       7.105  46.748   2.338  0.00  0.00           H
ATOM   4751  O   WAT X1370      26.243  11.098   0.583  0.00  0.00           O
ATOM   4752  H1  WAT X1370      26.186  11.636   1.372  0.00  0.00           H
ATOM   4753  H2  WAT X1370      26.497  10.232   0.902  0.00  0.00           H
ATOM   4754  O   WAT X1371       4.399  33.052   9.641  0.00  0.00           O
ATOM   4755  H1  WAT X1371       5.257  33.363   9.929  0.00  0.00           H
ATOM   4756  H2  WAT X1371       4.525  32.117   9.480  0.00  0.00           H
ATOM   4757  O   WAT X1372      16.703  34.815  15.494  0.00  0.00           O
ATOM   4758  H1  WAT X1372      16.787  35.188  14.616  0.00  0.00           H
ATOM   4759  H2  WAT X1372      15.762  34.693  15.613  0.00  0.00           H
ATOM   4760  O   WAT X1373       7.082  12.891  19.590  0.00  0.00           O
ATOM   4761  H1  WAT X1373       7.012  13.845  19.557  0.00  0.00           H
ATOM   4762  H2  WAT X1373       8.013  12.714  19.457  0.00  0.00           H
ATOM   4763  O   WAT X1374      10.535   1.333   1.312  0.00  0.00           O
ATOM   4764  H1  WAT X1374      10.954   1.677   2.101  0.00  0.00           H
ATOM   4765  H2  WAT X1374      10.402   2.101   0.757  0.00  0.00           H
ATOM   4766  O   WAT X1375      31.149   8.822   8.301  0.00  0.00           O
ATOM   4767  H1  WAT X1375      31.995   8.705   8.733  0.00  0.00           H
ATOM   4768  H2  WAT X1375      30.510   8.790   9.013  0.00  0.00           H
ATOM   4769  O   WAT X1376       7.582  21.824  43.864  0.00  0.00           O
ATOM   4770  H1  WAT X1376       6.826  22.131  43.363  0.00  0.00           H
ATOM   4771  H2  WAT X1376       8.219  22.536  43.797  0.00  0.00           H
ATOM   4772  O   WAT X1377      37.255   4.603   6.682  0.00  0.00           O
ATOM   4773  H1  WAT X1377      36.584   4.170   6.155  0.00  0.00           H
ATOM   4774  H2  WAT X1377      38.034   4.603   6.126  0.00  0.00           H
ATOM   4775  O   WAT X1378      16.373  40.178  14.771  0.00  0.00           O
ATOM   4776  H1  WAT X1378      16.733  41.005  14.450  0.00  0.00           H
ATOM   4777  H2  WAT X1378      15.477  40.392  15.031  0.00  0.00           H
ATOM   4778  O   WAT X1379      26.213  50.833  40.356  0.00  0.00           O
ATOM   4779  H1  WAT X1379      25.528  51.502  40.346  0.00  0.00           H
ATOM   4780  H2  WAT X1379      26.627  50.902  39.496  0.00  0.00           H
ATOM   4781  O   WAT X1380      44.881  11.726  43.268  0.00  0.00           O
ATOM   4782  H1  WAT X1380      45.790  11.474  43.102  0.00  0.00           H
ATOM   4783  H2  WAT X1380      44.914  12.209  44.094  0.00  0.00           H
ATOM   4784  O   WAT X1381      22.168  48.779  15.940  0.00  0.00           O
ATOM   4785  H1  WAT X1381      21.944  48.987  16.847  0.00  0.00           H
ATOM   4786  H2  WAT X1381      23.125  48.745  15.931  0.00  0.00           H
ATOM   4787  O   WAT X1382      14.555  45.584   2.381  0.00  0.00           O
ATOM   4788  H1  WAT X1382      13.819  46.193   2.319  0.00  0.00           H
ATOM   4789  H2  WAT X1382      14.150  44.734   2.553  0.00  0.00           H
ATOM   4790  O   WAT X1383       5.392  40.788  20.577  0.00  0.00           O
ATOM   4791  H1  WAT X1383       6.082  40.796  19.913  0.00  0.00           H
ATOM   4792  H2  WAT X1383       4.580  40.885  20.080  0.00  0.00           H
ATOM   4793  O   WAT X1384      24.987  53.649  29.351  0.00  0.00           O
ATOM   4794  H1  WAT X1384      24.399  53.400  28.639  0.00  0.00           H
ATOM   4795  H2  WAT X1384      25.860  53.631  28.958  0.00  0.00           H
ATOM   4796  O   WAT X1385      39.740  47.494  22.038  0.00  0.00           O
ATOM   4797  H1  WAT X1385      40.087  47.577  21.149  0.00  0.00           H
ATOM   4798  H2  WAT X1385      40.389  47.928  22.590  0.00  0.00           H
ATOM   4799  O   WAT X1386      39.689  45.175  12.038  0.00  0.00           O
ATOM   4800  H1  WAT X1386      39.189  44.584  12.601  0.00  0.00           H
ATOM   4801  H2  WAT X1386      39.050  45.824  11.744  0.00  0.00           H
ATOM   4802  O   WAT X1387      14.758  22.769  39.805  0.00  0.00           O
ATOM   4803  H1  WAT X1387      14.930  22.181  39.069  0.00  0.00           H
ATOM   4804  H2  WAT X1387      13.821  22.675  39.973  0.00  0.00           H
ATOM   4805  O   WAT X1388      42.396  32.053  34.340  0.00  0.00           O
ATOM   4806  H1  WAT X1388      42.686  31.328  34.894  0.00  0.00           H
ATOM   4807  H2  WAT X1388      43.054  32.103  33.647  0.00  0.00           H
ATOM   4808  O   WAT X1389      25.111  19.586  21.132  0.00  0.00           O
ATOM   4809  H1  WAT X1389      25.995  19.716  21.477  0.00  0.00           H
ATOM   4810  H2  WAT X1389      25.225  18.970  20.408  0.00  0.00           H
ATOM   4811  O   WAT X1390      41.660  15.593  18.440  0.00  0.00           O
ATOM   4812  H1  WAT X1390      40.779  15.910  18.639  0.00  0.00           H
ATOM   4813  H2  WAT X1390      42.141  16.376  18.170  0.00  0.00           H
ATOM   4814  O   WAT X1391      21.570   1.196  39.717  0.00  0.00           O
ATOM   4815  H1  WAT X1391      21.378   0.316  39.395  0.00  0.00           H
ATOM   4816  H2  WAT X1391      21.141   1.238  40.571  0.00  0.00           H
ATOM   4817  O   WAT X1392      38.565   9.262  37.500  0.00  0.00           O
ATOM   4818  H1  WAT X1392      38.799   9.973  38.096  0.00  0.00           H
ATOM   4819  H2  WAT X1392      39.281   9.235  36.866  0.00  0.00           H
ATOM   4820  O   WAT X1393      42.316  20.251  10.367  0.00  0.00           O
ATOM   4821  H1  WAT X1393      42.076  19.369  10.085  0.00  0.00           H
ATOM   4822  H2  WAT X1393      41.974  20.319  11.259  0.00  0.00           H
ATOM   4823  O   WAT X1394      32.039   1.780  39.792  0.00  0.00           O
ATOM   4824  H1  WAT X1394      32.945   1.536  39.604  0.00  0.00           H
ATOM   4825  H2  WAT X1394      31.599   0.948  39.968  0.00  0.00           H
ATOM   4826  O   WAT X1395       4.669   2.550  33.038  0.00  0.00           O
ATOM   4827  H1  WAT X1395       4.166   2.654  32.230  0.00  0.00           H
ATOM   4828  H2  WAT X1395       5.577   2.701  32.775  0.00  0.00           H
ATOM   4829  O   WAT X1396      35.059  49.629  45.221  0.00  0.00           O
ATOM   4830  H1  WAT X1396      35.981  49.865  45.113  0.00  0.00           H
ATOM   4831  H2  WAT X1396      34.963  49.463  46.159  0.00  0.00           H
ATOM   4832  O   WAT X1397      36.105  25.553   6.376  0.00  0.00           O
ATOM   4833  H1  WAT X1397      37.025  25.302   6.295  0.00  0.00           H
ATOM   4834  H2  WAT X1397      35.872  25.323   7.275  0.00  0.00           H
ATOM   4835  O   WAT X1398      30.752  49.292   9.627  0.00  0.00           O
ATOM   4836  H1  WAT X1398      30.736  50.156   9.215  0.00  0.00           H
ATOM   4837  H2  WAT X1398      30.888  49.472  10.557  0.00  0.00           H
ATOM   4838  O   WAT X1399      13.581  26.584  16.529  0.00  0.00           O
ATOM   4839  H1  WAT X1399      14.396  26.398  16.995  0.00  0.00           H
ATOM   4840  H2  WAT X1399      13.635  27.516  16.316  0.00  0.00           H
ATOM   4841  O   WAT X1400      42.729  41.009  19.833  0.00  0.00           O
ATOM   4842  H1  WAT X1400      43.093  41.427  19.053  0.00  0.00           H
ATOM   4843  H2  WAT X1400      42.167  40.314  19.492  0.00  0.00           H
ATOM   4844  O   WAT X1401      40.466  54.500  19.353  0.00  0.00           O
ATOM   4845  H1  WAT X1401      40.992  54.684  20.132  0.00  0.00           H
ATOM   4846  H2  WAT X1401      40.139  53.611  19.490  0.00  0.00           H
ATOM   4847  O   WAT X1402       4.200   0.342   9.027  0.00  0.00           O
ATOM   4848  H1  WAT X1402       4.169  -0.129   9.860  0.00  0.00           H
ATOM   4849  H2  WAT X1402       3.587  -0.129   8.463  0.00  0.00           H
ATOM   4850  O   WAT X1403      36.058  23.081  46.640  0.00  0.00           O
ATOM   4851  H1  WAT X1403      36.667  23.804  46.791  0.00  0.00           H
ATOM   4852  H2  WAT X1403      36.410  22.627  45.875  0.00  0.00           H
ATOM   4853  O   WAT X1404      37.545  34.761  14.482  0.00  0.00           O
ATOM   4854  H1  WAT X1404      36.654  35.065  14.654  0.00  0.00           H
ATOM   4855  H2  WAT X1404      37.623  33.949  14.983  0.00  0.00           H
ATOM   4856  O   WAT X1405       6.428  18.950  45.971  0.00  0.00           O
ATOM   4857  H1  WAT X1405       7.024  19.307  45.313  0.00  0.00           H
ATOM   4858  H2  WAT X1405       6.097  19.719  46.437  0.00  0.00           H
ATOM   4859  O   WAT X1406       3.430  13.028  27.168  0.00  0.00           O
ATOM   4860  H1  WAT X1406       2.475  12.996  27.218  0.00  0.00           H
ATOM   4861  H2  WAT X1406       3.618  13.828  26.678  0.00  0.00           H
ATOM   4862  O   WAT X1407      12.500   1.514  15.622  0.00  0.00           O
ATOM   4863  H1  WAT X1407      13.255   1.705  15.064  0.00  0.00           H
ATOM   4864  H2  WAT X1407      12.882   1.251  16.459  0.00  0.00           H
ATOM   4865  O   WAT X1408      44.325   2.505  37.851  0.00  0.00           O
ATOM   4866  H1  WAT X1408      44.968   2.549  37.143  0.00  0.00           H
ATOM   4867  H2  WAT X1408      44.734   2.977  38.576  0.00  0.00           H
ATOM   4868  O   WAT X1409      42.555  58.268  42.987  0.00  0.00           O
ATOM   4869  H1  WAT X1409      42.823  59.164  42.781  0.00  0.00           H
ATOM   4870  H2  WAT X1409      43.292  57.726  42.706  0.00  0.00           H
ATOM   4871  O   WAT X1410      39.158  44.886  45.073  0.00  0.00           O
ATOM   4872  H1  WAT X1410      38.488  45.384  45.542  0.00  0.00           H
ATOM   4873  H2  WAT X1410      38.668  44.364  44.439  0.00  0.00           H
ATOM   4874  O   WAT X1411      25.507  51.026  45.158  0.00  0.00           O
ATOM   4875  H1  WAT X1411      24.834  50.776  45.791  0.00  0.00           H
ATOM   4876  H2  WAT X1411      25.980  50.213  44.978  0.00  0.00           H
ATOM   4877  O   WAT X1412       5.845  51.619  28.042  0.00  0.00           O
ATOM   4878  H1  WAT X1412       5.520  52.510  28.170  0.00  0.00           H
ATOM   4879  H2  WAT X1412       6.024  51.563  27.103  0.00  0.00           H
ATOM   4880  O   WAT X1413       9.594  50.983  31.481  0.00  0.00           O
ATOM   4881  H1  WAT X1413       8.971  51.703  31.379  0.00  0.00           H
ATOM   4882  H2  WAT X1413       9.208  50.261  30.986  0.00  0.00           H
ATOM   4883  O   WAT X1414      14.388  10.364  18.550  0.00  0.00           O
ATOM   4884  H1  WAT X1414      14.364  10.818  19.392  0.00  0.00           H
ATOM   4885  H2  WAT X1414      13.984   9.514  18.724  0.00  0.00           H
ATOM   4886  O   WAT X1415       8.922  12.456  42.472  0.00  0.00           O
ATOM   4887  H1  WAT X1415       8.557  13.019  41.790  0.00  0.00           H
ATOM   4888  H2  WAT X1415       9.019  13.031  43.231  0.00  0.00           H
ATOM   4889  O   WAT X1416      21.813  55.305  17.759  0.00  0.00           O
ATOM   4890  H1  WAT X1416      21.558  56.192  17.505  0.00  0.00           H
ATOM   4891  H2  WAT X1416      22.448  55.039  17.093  0.00  0.00           H
ATOM   4892  O   WAT X1417       8.075  37.110  23.021  0.00  0.00           O
ATOM   4893  H1  WAT X1417       8.595  37.238  23.815  0.00  0.00           H
ATOM   4894  H2  WAT X1417       8.663  36.651  22.422  0.00  0.00           H
ATOM   4895  O   WAT X1418       5.508  26.012  25.901  0.00  0.00           O
ATOM   4896  H1  WAT X1418       6.117  25.515  25.354  0.00  0.00           H
ATOM   4897  H2  WAT X1418       5.801  26.919  25.822  0.00  0.00           H
ATOM   4898  O   WAT X1419      32.882   0.447   4.577  0.00  0.00           O
ATOM   4899  H1  WAT X1419      32.921   0.132   3.674  0.00  0.00           H
ATOM   4900  H2  WAT X1419      31.958   0.381   4.815  0.00  0.00           H
ATOM   4901  O   WAT X1420      41.078  50.409  34.249  0.00  0.00           O
ATOM   4902  H1  WAT X1420      41.000  50.316  35.198  0.00  0.00           H
ATOM   4903  H2  WAT X1420      40.427  51.073  34.019  0.00  0.00           H
ATOM   4904  O   WAT X1421      25.825  16.370   1.300  0.00  0.00           O
ATOM   4905  H1  WAT X1421      25.090  16.955   1.117  0.00  0.00           H
ATOM   4906  H2  WAT X1421      26.053  15.998   0.448  0.00  0.00           H
ATOM   4907  O   WAT X1422       1.345   2.457  13.196  0.00  0.00           O
ATOM   4908  H1  WAT X1422       1.417   1.990  12.363  0.00  0.00           H
ATOM   4909  H2  WAT X1422       1.673   3.336  13.006  0.00  0.00           H
ATOM   4910  O   WAT X1423      -0.082   5.080  18.326  0.00  0.00           O
ATOM   4911  H1  WAT X1423       0.658   5.261  18.906  0.00  0.00           H
ATOM   4912  H2  WAT X1423       0.193   5.420  17.474  0.00  0.00           H
ATOM   4913  O   WAT X1424      31.010  37.297   4.752  0.00  0.00           O
ATOM   4914  H1  WAT X1424      30.330  37.409   4.087  0.00  0.00           H
ATOM   4915  H2  WAT X1424      30.634  37.680   5.545  0.00  0.00           H
ATOM   4916  O   WAT X1425       5.430  40.977  46.891  0.00  0.00           O
ATOM   4917  H1  WAT X1425       5.839  41.638  47.449  0.00  0.00           H
ATOM   4918  H2  WAT X1425       4.998  41.481  46.201  0.00  0.00           H
ATOM   4919  O   WAT X1426      31.869  37.976  23.203  0.00  0.00           O
ATOM   4920  H1  WAT X1426      31.966  37.363  22.474  0.00  0.00           H
ATOM   4921  H2  WAT X1426      30.931  37.977  23.392  0.00  0.00           H
ATOM   4922  O   WAT X1427      10.767  44.145   2.239  0.00  0.00           O
ATOM   4923  H1  WAT X1427      10.817  45.100   2.210  0.00  0.00           H
ATOM   4924  H2  WAT X1427      10.067  43.961   2.866  0.00  0.00           H
ATOM   4925  O   WAT X1428      32.386  19.460  45.532  0.00  0.00           O
ATOM   4926  H1  WAT X1428      31.478  19.671  45.315  0.00  0.00           H
ATOM   4927  H2  WAT X1428      32.415  18.504  45.537  0.00  0.00           H
ATOM   4928  O   WAT X1429      23.575  24.960   9.782  0.00  0.00           O
ATOM   4929  H1  WAT X1429      23.025  24.870  10.560  0.00  0.00           H
ATOM   4930  H2  WAT X1429      22.966  25.197   9.083  0.00  0.00           H
ATOM   4931  O   WAT X1430      11.035   6.521  37.281  0.00  0.00           O
ATOM   4932  H1  WAT X1430      11.284   7.019  38.060  0.00  0.00           H
ATOM   4933  H2  WAT X1430      11.160   5.606  37.531  0.00  0.00           H
ATOM   4934  O   WAT X1431      47.363  49.969  37.063  0.00  0.00           O
ATOM   4935  H1  WAT X1431      47.974  50.358  36.438  0.00  0.00           H
ATOM   4936  H2  WAT X1431      47.648  50.299  37.915  0.00  0.00           H
ATOM   4937  O   WAT X1432      14.755  40.742   6.420  0.00  0.00           O
ATOM   4938  H1  WAT X1432      14.493  41.628   6.666  0.00  0.00           H
ATOM   4939  H2  WAT X1432      15.478  40.868   5.805  0.00  0.00           H
ATOM   4940  O   WAT X1433      20.779   6.567  32.539  0.00  0.00           O
ATOM   4941  H1  WAT X1433      20.409   5.731  32.822  0.00  0.00           H
ATOM   4942  H2  WAT X1433      21.598   6.331  32.102  0.00  0.00           H
ATOM   4943  O   WAT X1434      20.316  36.871  29.396  0.00  0.00           O
ATOM   4944  H1  WAT X1434      20.737  36.605  30.213  0.00  0.00           H
ATOM   4945  H2  WAT X1434      19.794  36.112  29.138  0.00  0.00           H
ATOM   4946  O   WAT X1435      25.008  25.765  20.206  0.00  0.00           O
ATOM   4947  H1  WAT X1435      25.204  26.675  20.428  0.00  0.00           H
ATOM   4948  H2  WAT X1435      25.863  25.338  20.168  0.00  0.00           H
ATOM   4949  O   WAT X1436      41.432  58.912   9.701  0.00  0.00           O
ATOM   4950  H1  WAT X1436      42.084  59.349  10.249  0.00  0.00           H
ATOM   4951  H2  WAT X1436      40.610  59.011  10.183  0.00  0.00           H
ATOM   4952  O   WAT X1437       5.756  35.506  25.213  0.00  0.00           O
ATOM   4953  H1  WAT X1437       4.829  35.429  24.985  0.00  0.00           H
ATOM   4954  H2  WAT X1437       5.870  36.428  25.445  0.00  0.00           H
ATOM   4955  O   WAT X1438      45.972  47.034  46.265  0.00  0.00           O
ATOM   4956  H1  WAT X1438      45.506  46.197  46.278  0.00  0.00           H
ATOM   4957  H2  WAT X1438      46.841  46.819  45.927  0.00  0.00           H
ATOM   4958  O   WAT X1439      19.697  44.386  25.971  0.00  0.00           O
ATOM   4959  H1  WAT X1439      19.922  44.711  26.843  0.00  0.00           H
ATOM   4960  H2  WAT X1439      18.751  44.520  25.903  0.00  0.00           H
ATOM   4961  O   WAT X1440      46.569  39.310  24.203  0.00  0.00           O
ATOM   4962  H1  WAT X1440      46.192  39.874  23.528  0.00  0.00           H
ATOM   4963  H2  WAT X1440      47.487  39.576  24.254  0.00  0.00           H
ATOM   4964  O   WAT X1441      28.060  24.588  12.674  0.00  0.00           O
ATOM   4965  H1  WAT X1441      28.318  23.947  12.012  0.00  0.00           H
ATOM   4966  H2  WAT X1441      27.136  24.401  12.841  0.00  0.00           H
ATOM   4967  O   WAT X1442       7.895  40.983  13.871  0.00  0.00           O
ATOM   4968  H1  WAT X1442       7.448  41.829  13.892  0.00  0.00           H
ATOM   4969  H2  WAT X1442       8.685  41.115  14.395  0.00  0.00           H
ATOM   4970  O   WAT X1443      13.069  47.155  24.578  0.00  0.00           O
ATOM   4971  H1  WAT X1443      12.992  47.493  25.470  0.00  0.00           H
ATOM   4972  H2  WAT X1443      13.941  47.428  24.293  0.00  0.00           H
ATOM   4973  O   WAT X1444       1.304  37.615   8.673  0.00  0.00           O
ATOM   4974  H1  WAT X1444       1.874  37.592   9.442  0.00  0.00           H
ATOM   4975  H2  WAT X1444       0.536  37.104   8.927  0.00  0.00           H
ATOM   4976  O   WAT X1445       0.192  12.964  42.454  0.00  0.00           O
ATOM   4977  H1  WAT X1445       0.759  13.022  43.223  0.00  0.00           H
ATOM   4978  H2  WAT X1445      -0.297  12.150  42.578  0.00  0.00           H
ATOM   4979  O   WAT X1446      34.232  12.166  22.653  0.00  0.00           O
ATOM   4980  H1  WAT X1446      34.991  11.738  22.258  0.00  0.00           H
ATOM   4981  H2  WAT X1446      33.885  12.727  21.959  0.00  0.00           H
ATOM   4982  O   WAT X1447      43.431  49.621  41.920  0.00  0.00           O
ATOM   4983  H1  WAT X1447      43.668  49.267  41.062  0.00  0.00           H
ATOM   4984  H2  WAT X1447      43.881  50.464  41.963  0.00  0.00           H
ATOM   4985  O   WAT X1448      35.286   7.634  37.993  0.00  0.00           O
ATOM   4986  H1  WAT X1448      34.570   7.071  37.700  0.00  0.00           H
ATOM   4987  H2  WAT X1448      35.159   8.452  37.512  0.00  0.00           H
ATOM   4988  O   WAT X1449       2.763   7.935  36.253  0.00  0.00           O
ATOM   4989  H1  WAT X1449       3.601   7.668  35.875  0.00  0.00           H
ATOM   4990  H2  WAT X1449       2.540   8.744  35.793  0.00  0.00           H
ATOM   4991  O   WAT X1450      16.453  31.098   7.318  0.00  0.00           O
ATOM   4992  H1  WAT X1450      16.001  30.933   8.145  0.00  0.00           H
ATOM   4993  H2  WAT X1450      17.179  30.474   7.312  0.00  0.00           H
ATOM   4994  O   WAT X1451      17.064  59.878   3.024  0.00  0.00           O
ATOM   4995  H1  WAT X1451      16.770  60.203   3.875  0.00  0.00           H
ATOM   4996  H2  WAT X1451      17.348  58.980   3.196  0.00  0.00           H
ATOM   4997  O   WAT X1452       5.060  30.661   7.710  0.00  0.00           O
ATOM   4998  H1  WAT X1452       5.209  30.369   8.609  0.00  0.00           H
ATOM   4999  H2  WAT X1452       5.463  29.983   7.168  0.00  0.00           H
ATOM   5000  O   WAT X1453      26.392   6.545  17.910  0.00  0.00           O
ATOM   5001  H1  WAT X1453      26.610   5.860  18.541  0.00  0.00           H
ATOM   5002  H2  WAT X1453      25.719   6.153  17.353  0.00  0.00           H
ATOM   5003  O   WAT X1454      18.454   7.315  26.449  0.00  0.00           O
ATOM   5004  H1  WAT X1454      19.148   7.877  26.104  0.00  0.00           H
ATOM   5005  H2  WAT X1454      17.658   7.839  26.367  0.00  0.00           H
ATOM   5006  O   WAT X1455      18.122  13.672  32.876  0.00  0.00           O
ATOM   5007  H1  WAT X1455      19.069  13.712  32.745  0.00  0.00           H
ATOM   5008  H2  WAT X1455      17.991  12.918  33.451  0.00  0.00           H
ATOM   5009  O   WAT X1456      46.421  11.144  32.960  0.00  0.00           O
ATOM   5010  H1  WAT X1456      46.612  11.064  32.026  0.00  0.00           H
ATOM   5011  H2  WAT X1456      45.608  11.649  32.996  0.00  0.00           H
ATOM   5012  O   WAT X1457      30.435   2.877  32.646  0.00  0.00           O
ATOM   5013  H1  WAT X1457      30.852   2.803  33.504  0.00  0.00           H
ATOM   5014  H2  WAT X1457      29.557   2.517  32.774  0.00  0.00           H
ATOM   5015  O   WAT X1458      36.917   5.976  36.459  0.00  0.00           O
ATOM   5016  H1  WAT X1458      37.847   6.053  36.674  0.00  0.00           H
ATOM   5017  H2  WAT X1458      36.499   6.685  36.948  0.00  0.00           H
ATOM   5018  O   WAT X1459      25.340  34.987  15.813  0.00  0.00           O
ATOM   5019  H1  WAT X1459      25.088  34.083  15.999  0.00  0.00           H
ATOM   5020  H2  WAT X1459      25.832  35.263  16.586  0.00  0.00           H
ATOM   5021  O   WAT X1460       1.198  58.060  45.589  0.00  0.00           O
ATOM   5022  H1  WAT X1460       1.031  58.048  46.532  0.00  0.00           H
ATOM   5023  H2  WAT X1460       0.332  57.969  45.191  0.00  0.00           H
ATOM   5024  O   WAT X1461      41.321   6.580  13.684  0.00  0.00           O
ATOM   5025  H1  WAT X1461      40.799   5.887  13.280  0.00  0.00           H
ATOM   5026  H2  WAT X1461      41.535   7.171  12.962  0.00  0.00           H
ATOM   5027  O   WAT X1462      23.248  50.115   8.394  0.00  0.00           O
ATOM   5028  H1  WAT X1462      23.139  49.436   7.729  0.00  0.00           H
ATOM   5029  H2  WAT X1462      22.370  50.242   8.753  0.00  0.00           H
ATOM   5030  O   WAT X1463      18.629  13.408  15.490  0.00  0.00           O
ATOM   5031  H1  WAT X1463      19.221  12.700  15.235  0.00  0.00           H
ATOM   5032  H2  WAT X1463      18.620  13.996  14.735  0.00  0.00           H
ATOM   5033  O   WAT X1464      25.169  45.097  33.215  0.00  0.00           O
ATOM   5034  H1  WAT X1464      24.490  44.427  33.300  0.00  0.00           H
ATOM   5035  H2  WAT X1464      24.685  45.916  33.107  0.00  0.00           H
ATOM   5036  O   WAT X1465      25.194   7.639   5.118  0.00  0.00           O
ATOM   5037  H1  WAT X1465      24.285   7.882   5.291  0.00  0.00           H
ATOM   5038  H2  WAT X1465      25.236   7.528   4.168  0.00  0.00           H
ATOM   5039  O   WAT X1466      39.221  39.654  31.095  0.00  0.00           O
ATOM   5040  H1  WAT X1466      39.397  40.038  31.954  0.00  0.00           H
ATOM   5041  H2  WAT X1466      39.462  40.341  30.473  0.00  0.00           H
ATOM   5042  O   WAT X1467       4.910  18.573  26.283  0.00  0.00           O
ATOM   5043  H1  WAT X1467       5.704  18.647  26.812  0.00  0.00           H
ATOM   5044  H2  WAT X1467       4.195  18.713  26.904  0.00  0.00           H
ATOM   5045  O   WAT X1468      41.627  55.701  32.740  0.00  0.00           O
ATOM   5046  H1  WAT X1468      42.038  54.858  32.546  0.00  0.00           H
ATOM   5047  H2  WAT X1468      42.026  55.977  33.566  0.00  0.00           H
ATOM   5048  O   WAT X1469      32.337   2.648  47.717  0.00  0.00           O
ATOM   5049  H1  WAT X1469      31.521   2.416  47.274  0.00  0.00           H
ATOM   5050  H2  WAT X1469      32.197   3.543  48.026  0.00  0.00           H
ATOM   5051  O   WAT X1470      35.495  30.546  18.632  0.00  0.00           O
ATOM   5052  H1  WAT X1470      34.654  30.226  18.961  0.00  0.00           H
ATOM   5053  H2  WAT X1470      36.087  29.800  18.724  0.00  0.00           H
ATOM   5054  O   WAT X1471       0.947  37.466  24.614  0.00  0.00           O
ATOM   5055  H1  WAT X1471       0.595  36.759  24.073  0.00  0.00           H
ATOM   5056  H2  WAT X1471       1.447  38.007  24.003  0.00  0.00           H
ATOM   5057  O   WAT X1472       2.431  10.747  35.093  0.00  0.00           O
ATOM   5058  H1  WAT X1472       2.792  11.291  34.393  0.00  0.00           H
ATOM   5059  H2  WAT X1472       2.019  11.370  35.692  0.00  0.00           H
ATOM   5060  O   WAT X1473      43.463  17.838  42.295  0.00  0.00           O
ATOM   5061  H1  WAT X1473      44.015  17.443  41.620  0.00  0.00           H
ATOM   5062  H2  WAT X1473      43.634  18.777  42.223  0.00  0.00           H
[truncated: 668,108 more chars]
